# Supplementary material for: Comparative transcriptomics uncovers alternative splicing and molecular marker development in radish (Raphanus sativus L.)
Source: BMC Genomics. 2017 Jul 3;18:505. doi: 10.1186/s12864-017-3874-4 (PMC5496183; doi:10.1186/s12864-017-3874-4)
Supplement: Supplementary file 2 — The information of detected alternative splicing (AS) events in radish. (XLSX 5752 kb) [file 12864_2017_3874_MOESM2_ESM.xlsx]

## Sheet: Sheet1
Additional file 2: The information of detected alternative splicing (AS) events in radish
event_id	event_type	gene_id	gene_id	event_start	event_end	strand	event_pattern	ref_id
1090694	IR	Rsa1.0_76544.1:1-300C	Rsa1.0_76544.1	1	300	-	,172^83-	gene:Rsa1.0_76544.1_g00001.1,mRNA:Rsa1.0_76544.1_g00001.1
1090693	IR	Rsa1.0_76542.1:10-300W	Rsa1.0_76542.1	10	300	+	,84^169-	gene:Rsa1.0_76542.1_g00001.1,mRNA:Rsa1.0_76542.1_g00001.1
1090692	IR	Rsa1.0_76531.1:1-300C	Rsa1.0_76531.1	1	300	-	,157^78-	gene:Rsa1.0_76531.1_g00001.1,mRNA:Rsa1.0_76531.1_g00001.1
1090691	IR	Rsa1.0_76496.1:1-300C	Rsa1.0_76496.1	1	300	-	,154^36-	gene:Rsa1.0_76496.1_g00001.1,mRNA:Rsa1.0_76496.1_g00001.1
1090690	IR	Rsa1.0_76486.1:1-300C	Rsa1.0_76486.1	1	300	-	,163^74-	gene:Rsa1.0_76486.1_g00001.1,mRNA:Rsa1.0_76486.1_g00001.1
1090688	IR	Rsa1.0_76417.1:1-300C	Rsa1.0_76417.1	1	300	-	,205^106-	gene:Rsa1.0_76417.1_g00001.1,mRNA:Rsa1.0_76417.1_g00001.1
1090686	IR	Rsa1.0_76281.1:1-301C	Rsa1.0_76281.1	1	301	-	,230^162-	gene:Rsa1.0_76281.1_g00001.1,mRNA:Rsa1.0_76281.1_g00001.1
1090684	IR	Rsa1.0_76153.1:1-301W	Rsa1.0_76153.1	1	301	+	,74^168-	gene:Rsa1.0_76153.1_g00001.1,mRNA:Rsa1.0_76153.1_g00001.1
1090681	IR	Rsa1.0_76074.1:1-302C	Rsa1.0_76074.1	1	302	-	,251^195-	gene:Rsa1.0_76074.1_g00001.1,mRNA:Rsa1.0_76074.1_g00001.1
1090680	IR	Rsa1.0_76071.1:1-241C	Rsa1.0_76071.1	1	241	-	,237^76-	gene:Rsa1.0_76071.1_g00001.1,mRNA:Rsa1.0_76071.1_g00001.1
1090679	IR	Rsa1.0_76025.1:11-302W	Rsa1.0_76025.1	11	302	+	,203^283-	gene:Rsa1.0_76025.1_g00001.1,mRNA:Rsa1.0_76025.1_g00001.1
1090678	IR	Rsa1.0_76005.1:1-302W	Rsa1.0_76005.1	1	302	+	,77^213-	gene:Rsa1.0_76005.1_g00001.1,mRNA:Rsa1.0_76005.1_g00001.1
1090677	IR	Rsa1.0_75986.1:1-241C	Rsa1.0_75986.1	1	241	-	,159^77-	gene:Rsa1.0_75986.1_g00001.1,mRNA:Rsa1.0_75986.1_g00001.1
1090676	IR	Rsa1.0_75889.1:1-302C	Rsa1.0_75889.1	1	302	-	,226^130-	gene:Rsa1.0_75889.1_g00001.1,mRNA:Rsa1.0_75889.1_g00001.1
1090674	IR	Rsa1.0_75874.1:1-302C	Rsa1.0_75874.1	1	302	-	,207^106-	gene:Rsa1.0_75874.1_g00001.1,mRNA:Rsa1.0_75874.1_g00001.1
1090673	IR	Rsa1.0_75865.1:1-302C	Rsa1.0_75865.1	1	302	-	,255^176-	gene:Rsa1.0_75865.1_g00001.1,mRNA:Rsa1.0_75865.1_g00001.1
1090670	IR	Rsa1.0_75684.1:1-303W	Rsa1.0_75684.1	1	303	+	,118^187-	gene:Rsa1.0_75684.1_g00001.1,mRNA:Rsa1.0_75684.1_g00001.1
1090668	IR	Rsa1.0_75656.1:1-303W	Rsa1.0_75656.1	1	303	+	,87^167-	gene:Rsa1.0_75656.1_g00001.1,mRNA:Rsa1.0_75656.1_g00001.1
1090667	IR	Rsa1.0_75652.1:1-303C	Rsa1.0_75652.1	1	303	-	,174^92-	gene:Rsa1.0_75652.1_g00001.1,mRNA:Rsa1.0_75652.1_g00001.1
1090666	IR	Rsa1.0_75625.1:17-303W	Rsa1.0_75625.1	17	303	+	,79^160-	gene:Rsa1.0_75625.1_g00001.1,mRNA:Rsa1.0_75625.1_g00001.1
1090664	IR	Rsa1.0_75572.1:1-304W	Rsa1.0_75572.1	1	304	+	,162^242-	gene:Rsa1.0_75572.1_g00001.1,mRNA:Rsa1.0_75572.1_g00001.1
1090662	IR	Rsa1.0_75567.1:1-304C	Rsa1.0_75567.1	1	304	-	,199^108-	gene:Rsa1.0_75567.1_g00001.1,mRNA:Rsa1.0_75567.1_g00001.1
1090661	IR	Rsa1.0_75561.1:1-249C	Rsa1.0_75561.1	1	249	-	,163^67-	gene:Rsa1.0_75561.1_g00001.1,mRNA:Rsa1.0_75561.1_g00001.1
1090660	IR	Rsa1.0_75555.1:1-304W	Rsa1.0_75555.1	1	304	+	,123^205-	gene:Rsa1.0_75555.1_g00001.1,mRNA:Rsa1.0_75555.1_g00001.1
1090659	IR	Rsa1.0_75549.1:1-251C	Rsa1.0_75549.1	1	251	-	,162^94-	gene:Rsa1.0_75549.1_g00001.1,mRNA:Rsa1.0_75549.1_g00001.1
1090658	IR	Rsa1.0_75511.1:1-304W	Rsa1.0_75511.1	1	304	+	,107^210-	gene:Rsa1.0_75511.1_g00001.1,mRNA:Rsa1.0_75511.1_g00001.1
1090657	IR	Rsa1.0_75505.1:17-304W	Rsa1.0_75505.1	17	304	+	,136^212-	gene:Rsa1.0_75505.1_g00001.1,mRNA:Rsa1.0_75505.1_g00001.1
1090656	IR	Rsa1.0_75402.1:1-304W	Rsa1.0_75402.1	1	304	+	,49^148-	gene:Rsa1.0_75402.1_g00001.1,mRNA:Rsa1.0_75402.1_g00001.1
1090654	IR	Rsa1.0_75362.1:6-304W	Rsa1.0_75362.1	6	304	+	,69^153-	gene:Rsa1.0_75362.1_g00001.1,mRNA:Rsa1.0_75362.1_g00001.1
1090653	IR	Rsa1.0_75289.1:1-305W	Rsa1.0_75289.1	1	305	+	,153^230-	gene:Rsa1.0_75289.1_g00001.1,mRNA:Rsa1.0_75289.1_g00001.1
1090652	IR	Rsa1.0_75284.1:1-305C	Rsa1.0_75284.1	1	305	-	,231^165-	gene:Rsa1.0_75284.1_g00001.1,mRNA:Rsa1.0_75284.1_g00001.1
1090651	IR	Rsa1.0_75240.1:1-305C	Rsa1.0_75240.1	1	305	-	,253^124-	gene:Rsa1.0_75240.1_g00001.1,mRNA:Rsa1.0_75240.1_g00001.1
1090650	IR	Rsa1.0_75220.1:1-305W	Rsa1.0_75220.1	1	305	+	,65^156-	gene:Rsa1.0_75220.1_g00001.1,mRNA:Rsa1.0_75220.1_g00001.1
1090649	IR	Rsa1.0_75218.1:2-305W	Rsa1.0_75218.1	2	305	+	,136^207-	gene:Rsa1.0_75218.1_g00001.1,mRNA:Rsa1.0_75218.1_g00001.1
1090647	IR	Rsa1.0_75195.1:6-305W	Rsa1.0_75195.1	6	305	+	,68^269-	gene:Rsa1.0_75195.1_g00001.1,mRNA:Rsa1.0_75195.1_g00001.1
1090646	IR	Rsa1.0_75158.1:1-305C	Rsa1.0_75158.1	1	305	-	,126^27-	gene:Rsa1.0_75158.1_g00001.1,mRNA:Rsa1.0_75158.1_g00001.1
1090645	IR	Rsa1.0_75147.1:1-305C	Rsa1.0_75147.1	1	305	-	,243^171-	gene:Rsa1.0_75147.1_g00001.1,mRNA:Rsa1.0_75147.1_g00001.1
1090644	IR	Rsa1.0_75110.1:1-305C	Rsa1.0_75110.1	1	305	-	,203^88-	gene:Rsa1.0_75110.1_g00001.1,mRNA:Rsa1.0_75110.1_g00001.1
1090643	IR	Rsa1.0_75057.1:1-306W	Rsa1.0_75057.1	1	306	+	,53^133-	gene:Rsa1.0_75057.1_g00001.1,mRNA:Rsa1.0_75057.1_g00001.1
1090642	IR	Rsa1.0_75006.1:1-306W	Rsa1.0_75006.1	1	306	+	,59^153-	gene:Rsa1.0_75006.1_g00001.1,mRNA:Rsa1.0_75006.1_g00001.1
1090641	IR	Rsa1.0_75003.1:1-306C	Rsa1.0_75003.1	1	306	-	,194^114-	gene:Rsa1.0_75003.1_g00001.1,mRNA:Rsa1.0_75003.1_g00001.1
1090640	IR	Rsa1.0_74983.1:1-306W	Rsa1.0_74983.1	1	306	+	,43^132-	gene:Rsa1.0_74983.1_g00001.1,mRNA:Rsa1.0_74983.1_g00001.1
1090639	IR	Rsa1.0_74924.1:1-306C	Rsa1.0_74924.1	1	306	-	,243^162-	gene:Rsa1.0_74924.1_g00001.1,mRNA:Rsa1.0_74924.1_g00001.1
1090637	IR	Rsa1.0_74818.1:1-306W	Rsa1.0_74818.1	1	306	+	,152^236-	gene:Rsa1.0_74818.1_g00001.1,mRNA:Rsa1.0_74818.1_g00001.1
1090636	IR	Rsa1.0_74627.1:1-307C	Rsa1.0_74627.1	1	307	-	,245^171-	gene:Rsa1.0_74627.1_g00001.1,mRNA:Rsa1.0_74627.1_g00001.1
1090634	IR	Rsa1.0_74540.1:1-211C	Rsa1.0_74540.1	1	211	-	,132^55-	gene:Rsa1.0_74540.1_g00001.1,mRNA:Rsa1.0_74540.1_g00001.1
1090633	IR	Rsa1.0_74534.1:1-308W	Rsa1.0_74534.1	1	308	+	,24^115-	gene:Rsa1.0_74534.1_g00001.1,mRNA:Rsa1.0_74534.1_g00001.1
1090632	IR	Rsa1.0_74506.1:1-308C	Rsa1.0_74506.1	1	308	-	,156^69-	gene:Rsa1.0_74506.1_g00001.1,mRNA:Rsa1.0_74506.1_g00001.1
1090631	IR	Rsa1.0_74459.1:1-308W	Rsa1.0_74459.1	1	308	+	,79^162-	gene:Rsa1.0_74459.1_g00001.1,mRNA:Rsa1.0_74459.1_g00001.1
1090626	IR	Rsa1.0_74297.1:1-309W	Rsa1.0_74297.1	1	309	+	,137^210-	gene:Rsa1.0_74297.1_g00001.1,mRNA:Rsa1.0_74297.1_g00001.1
1090624	IR	Rsa1.0_74267.1:1-309W	Rsa1.0_74267.1	1	309	+	,98^193-	gene:Rsa1.0_74267.1_g00001.1,mRNA:Rsa1.0_74267.1_g00001.1
1090623	IR	Rsa1.0_74266.1:13-309W	Rsa1.0_74266.1	13	309	+	,42^163-	gene:Rsa1.0_74266.1_g00001.1,mRNA:Rsa1.0_74266.1_g00001.1
1090621	IR	Rsa1.0_74191.1:20-309W	Rsa1.0_74191.1	20	309	+	,109^166-	gene:Rsa1.0_74191.1_g00001.1,mRNA:Rsa1.0_74191.1_g00001.1
1090620	IR	Rsa1.0_74159.1:20-309W	Rsa1.0_74159.1	20	309	+	,120^204-	gene:Rsa1.0_74159.1_g00001.1,mRNA:Rsa1.0_74159.1_g00001.1
1090619	IR	Rsa1.0_74140.1:1-309C	Rsa1.0_74140.1	1	309	-	,176^82-	gene:Rsa1.0_74140.1_g00001.1,mRNA:Rsa1.0_74140.1_g00001.1
1090618	IR	Rsa1.0_74128.1:1-309C	Rsa1.0_74128.1	1	309	-	,188^92-	gene:Rsa1.0_74128.1_g00001.1,mRNA:Rsa1.0_74128.1_g00001.1
1090617	IR	Rsa1.0_74115.1:1-309C	Rsa1.0_74115.1	1	309	-	,256^178-	gene:Rsa1.0_74115.1_g00001.1,mRNA:Rsa1.0_74115.1_g00001.1
1090616	IR	Rsa1.0_74105.1:1-309C	Rsa1.0_74105.1	1	309	-	,242^165-	gene:Rsa1.0_74105.1_g00001.1,mRNA:Rsa1.0_74105.1_g00001.1
1090614	IR	Rsa1.0_74088.1:1-309W	Rsa1.0_74088.1	1	309	+	,185^269-	gene:Rsa1.0_74088.1_g00001.1,mRNA:Rsa1.0_74088.1_g00001.1
1090613	IR	Rsa1.0_74077.1:41-309W	Rsa1.0_74077.1	41	309	+	,70^152-	gene:Rsa1.0_74077.1_g00001.1,mRNA:Rsa1.0_74077.1_g00001.1
1090612	IR	Rsa1.0_74064.1:1-309C	Rsa1.0_74064.1	1	309	-	,170^68-	gene:Rsa1.0_74064.1_g00001.1,mRNA:Rsa1.0_74064.1_g00001.1
1090610	IR	Rsa1.0_74024.1:1-310W	Rsa1.0_74024.1	1	310	+	,118^203-	gene:Rsa1.0_74024.1_g00001.1,mRNA:Rsa1.0_74024.1_g00001.1
1090609	IR	Rsa1.0_73972.1:1-310C	Rsa1.0_73972.1	1	310	-	,157^75-	gene:Rsa1.0_73972.1_g00001.1,mRNA:Rsa1.0_73972.1_g00001.1
1090608	IR	Rsa1.0_73957.1:6-310W	Rsa1.0_73957.1	6	310	+	,68^274-	gene:Rsa1.0_73957.1_g00001.1,mRNA:Rsa1.0_73957.1_g00001.1
1090607	IR	Rsa1.0_73889.1:1-310W	Rsa1.0_73889.1	1	310	+	,86^163-	gene:Rsa1.0_73889.1_g00001.1,mRNA:Rsa1.0_73889.1_g00001.1
1090606	IR	Rsa1.0_73877.1:1-310C	Rsa1.0_73877.1	1	310	-	,276^86-	gene:Rsa1.0_73877.1_g00001.1,mRNA:Rsa1.0_73877.1_g00001.1
1090603	IR	Rsa1.0_73707.1:7-311W	Rsa1.0_73707.1	7	311	+	,148^237-	gene:Rsa1.0_73707.1_g00001.1,mRNA:Rsa1.0_73707.1_g00001.1
1090600	IR	Rsa1.0_73602.1:1-311C	Rsa1.0_73602.1	1	311	-	,181^73-	gene:Rsa1.0_73602.1_g00001.1,mRNA:Rsa1.0_73602.1_g00001.1
1090599	IR	Rsa1.0_73596.1:1-311W	Rsa1.0_73596.1	1	311	+	,77^176-	gene:Rsa1.0_73596.1_g00001.1,mRNA:Rsa1.0_73596.1_g00001.1
1090598	IR	Rsa1.0_73572.1:1-293C	Rsa1.0_73572.1	1	293	-	,146^56-	gene:Rsa1.0_73572.1_g00001.1,mRNA:Rsa1.0_73572.1_g00001.1
1090596	IR	Rsa1.0_73469.1:1-312C	Rsa1.0_73469.1	1	312	-	,145^77-	gene:Rsa1.0_73469.1_g00001.1,mRNA:Rsa1.0_73469.1_g00001.1
1090595	IR	Rsa1.0_73449.1:1-312C	Rsa1.0_73449.1	1	312	-	,174^70-	gene:Rsa1.0_73449.1_g00001.1,mRNA:Rsa1.0_73449.1_g00001.1
1090594	IR	Rsa1.0_73417.1:1-312C	Rsa1.0_73417.1	1	312	-	,244^148-	gene:Rsa1.0_73417.1_g00001.1,mRNA:Rsa1.0_73417.1_g00001.1
1090593	IR	Rsa1.0_73404.1:1-312W	Rsa1.0_73404.1	1	312	+	,89^172-	gene:Rsa1.0_73404.1_g00001.1,mRNA:Rsa1.0_73404.1_g00001.1
1090592	IR	Rsa1.0_73355.1:1-312C	Rsa1.0_73355.1	1	312	-	,240^154-	gene:Rsa1.0_73355.1_g00001.1,mRNA:Rsa1.0_73355.1_g00001.1
1090591	IR	Rsa1.0_73296.1:1-313C	Rsa1.0_73296.1	1	313	-	,190^106-	gene:Rsa1.0_73296.1_g00001.1,mRNA:Rsa1.0_73296.1_g00001.1
1090589	IR	Rsa1.0_73208.1:1-313C	Rsa1.0_73208.1	1	313	-	,175^100-	gene:Rsa1.0_73208.1_g00001.1,mRNA:Rsa1.0_73208.1_g00001.1
1090588	IR	Rsa1.0_73199.1:1-313C	Rsa1.0_73199.1	1	313	-	,195^104-	gene:Rsa1.0_73199.1_g00001.1,mRNA:Rsa1.0_73199.1_g00001.1
1090587	IR	Rsa1.0_73170.1:8-313W	Rsa1.0_73170.1	8	313	+	,142^232-	gene:Rsa1.0_73170.1_g00001.1,mRNA:Rsa1.0_73170.1_g00001.1
1090586	IR	Rsa1.0_73163.1:1-313C	Rsa1.0_73163.1	1	313	-	,168^80-	gene:Rsa1.0_73163.1_g00001.1,mRNA:Rsa1.0_73163.1_g00001.1
1090585	IR	Rsa1.0_73129.1:1-313W	Rsa1.0_73129.1	1	313	+	,140^216-	gene:Rsa1.0_73129.1_g00001.1,mRNA:Rsa1.0_73129.1_g00001.1
1090584	IR	Rsa1.0_73100.1:1-313W	Rsa1.0_73100.1	1	313	+	,175^247-	gene:Rsa1.0_73100.1_g00001.1,mRNA:Rsa1.0_73100.1_g00001.1
1090583	IR	Rsa1.0_73083.1:3-313W	Rsa1.0_73083.1	3	313	+	,8^95-	gene:Rsa1.0_73083.1_g00001.1,mRNA:Rsa1.0_73083.1_g00001.1
1090582	IR	Rsa1.0_73018.1:1-314W	Rsa1.0_73018.1	1	314	+	,140^237-	gene:Rsa1.0_73018.1_g00001.1,mRNA:Rsa1.0_73018.1_g00001.1
1090580	IR	Rsa1.0_72911.1:1-314W	Rsa1.0_72911.1	1	314	+	,88^182-	gene:Rsa1.0_72911.1_g00001.1,mRNA:Rsa1.0_72911.1_g00001.1
1090579	IR	Rsa1.0_72810.1:1-315W	Rsa1.0_72810.1	1	315	+	,116^198-	gene:Rsa1.0_72810.1_g00001.1,mRNA:Rsa1.0_72810.1_g00001.1
1090577	IR	Rsa1.0_72741.1:1-315W	Rsa1.0_72741.1	1	315	+	,63^147-	gene:Rsa1.0_72741.1_g00001.1,mRNA:Rsa1.0_72741.1_g00001.1
1090576	IR	Rsa1.0_72709.1:1-315W	Rsa1.0_72709.1	1	315	+	,87^193-	gene:Rsa1.0_72709.1_g00001.1,mRNA:Rsa1.0_72709.1_g00001.1
1090575	IR	Rsa1.0_72706.1:1-315W	Rsa1.0_72706.1	1	315	+	,110^187-	gene:Rsa1.0_72706.1_g00001.1,mRNA:Rsa1.0_72706.1_g00001.1
1090574	IR	Rsa1.0_72679.1:20-315W	Rsa1.0_72679.1	20	315	+	,112^213-	gene:Rsa1.0_72679.1_g00001.1,mRNA:Rsa1.0_72679.1_g00001.1
1090572	IR	Rsa1.0_72609.1:1-315C	Rsa1.0_72609.1	1	315	-	,284^196-	gene:Rsa1.0_72609.1_g00001.1,mRNA:Rsa1.0_72609.1_g00001.1
1090571	IR	Rsa1.0_72541.1:1-316W	Rsa1.0_72541.1	1	316	+	,117^248-	gene:Rsa1.0_72541.1_g00001.1,mRNA:Rsa1.0_72541.1_g00001.1
1090570	IR	Rsa1.0_72527.1:1-316C	Rsa1.0_72527.1	1	316	-	,259^176-	gene:Rsa1.0_72527.1_g00001.1,mRNA:Rsa1.0_72527.1_g00001.1
1090569	IR	Rsa1.0_72492.1:1-316C	Rsa1.0_72492.1	1	316	-	,185^98-	gene:Rsa1.0_72492.1_g00001.1,mRNA:Rsa1.0_72492.1_g00001.1
1090568	IR	Rsa1.0_72477.1:1-316W	Rsa1.0_72477.1	1	316	+	,174^262-	gene:Rsa1.0_72477.1_g00001.1,mRNA:Rsa1.0_72477.1_g00001.1
1090566	IR	Rsa1.0_72444.1:1-316W	Rsa1.0_72444.1	1	316	+	,25^119-	gene:Rsa1.0_72444.1_g00001.1,mRNA:Rsa1.0_72444.1_g00001.1
1090565	IR	Rsa1.0_72414.1:1-316C	Rsa1.0_72414.1	1	316	-	,247^139-	gene:Rsa1.0_72414.1_g00001.1,mRNA:Rsa1.0_72414.1_g00001.1
1090564	IR	Rsa1.0_72413.1:1-316W	Rsa1.0_72413.1	1	316	+	,123^217-	gene:Rsa1.0_72413.1_g00001.1,mRNA:Rsa1.0_72413.1_g00001.1
1090562	IR	Rsa1.0_72376.1:1-316W	Rsa1.0_72376.1	1	316	+	,59^152-	gene:Rsa1.0_72376.1_g00001.1,mRNA:Rsa1.0_72376.1_g00001.1
1090559	IR	Rsa1.0_72316.1:1-317C	Rsa1.0_72316.1	1	317	-	,174^87-	gene:Rsa1.0_72316.1_g00001.1,mRNA:Rsa1.0_72316.1_g00001.1
1090558	IR	Rsa1.0_72282.1:1-317C	Rsa1.0_72282.1	1	317	-	,227^150-	gene:Rsa1.0_72282.1_g00001.1,mRNA:Rsa1.0_72282.1_g00001.1
1090557	IR	Rsa1.0_72267.1:1-317W	Rsa1.0_72267.1	1	317	+	,108^183-	gene:Rsa1.0_72267.1_g00001.1,mRNA:Rsa1.0_72267.1_g00001.1
1090556	IR	Rsa1.0_72230.1:1-317C	Rsa1.0_72230.1	1	317	-	,169^79-	gene:Rsa1.0_72230.1_g00001.1,mRNA:Rsa1.0_72230.1_g00001.1
1090555	IR	Rsa1.0_72223.1:1-317C	Rsa1.0_72223.1	1	317	-	,255^189-	gene:Rsa1.0_72223.1_g00001.1,mRNA:Rsa1.0_72223.1_g00001.1
1090551	IR	Rsa1.0_72089.1:14-318W	Rsa1.0_72089.1	14	318	+	,77^164-	gene:Rsa1.0_72089.1_g00001.1,mRNA:Rsa1.0_72089.1_g00001.1
1090550	IR	Rsa1.0_71891.1:1-319W	Rsa1.0_71891.1	1	319	+	,62^145-	gene:Rsa1.0_71891.1_g00001.1,mRNA:Rsa1.0_71891.1_g00001.1
1090549	IR	Rsa1.0_71872.1:1-319W	Rsa1.0_71872.1	1	319	+	,79^164-	gene:Rsa1.0_71872.1_g00001.1,mRNA:Rsa1.0_71872.1_g00001.1
1090544	IR	Rsa1.0_71782.1:1-319W	Rsa1.0_71782.1	1	319	+	,148^257-	gene:Rsa1.0_71782.1_g00001.1,mRNA:Rsa1.0_71782.1_g00001.1
1090543	IR	Rsa1.0_71768.1:1-319W	Rsa1.0_71768.1	1	319	+	,104^250-	gene:Rsa1.0_71768.1_g00001.1,mRNA:Rsa1.0_71768.1_g00001.1
1090542	IR	Rsa1.0_71753.1:1-319C	Rsa1.0_71753.1	1	319	-	,147^65-	gene:Rsa1.0_71753.1_g00001.1,mRNA:Rsa1.0_71753.1_g00001.1
1090540	IR	Rsa1.0_71689.1:1-320W	Rsa1.0_71689.1	1	320	+	,148^248-	gene:Rsa1.0_71689.1_g00001.1,mRNA:Rsa1.0_71689.1_g00001.1
1090538	IR	Rsa1.0_71658.1:9-320W	Rsa1.0_71658.1	9	320	+	,143^245-	gene:Rsa1.0_71658.1_g00001.1,mRNA:Rsa1.0_71658.1_g00001.1
1090537	IR	Rsa1.0_71647.1:1-320W	Rsa1.0_71647.1	1	320	+	,209^282-	gene:Rsa1.0_71647.1_g00001.1,mRNA:Rsa1.0_71647.1_g00001.1
1090536	IR	Rsa1.0_71624.1:1-320C	Rsa1.0_71624.1	1	320	-	,164^71-	gene:Rsa1.0_71624.1_g00001.1,mRNA:Rsa1.0_71624.1_g00001.1
1090535	IR	Rsa1.0_71572.1:1-320W	Rsa1.0_71572.1	1	320	+	,189^276-	gene:Rsa1.0_71572.1_g00001.1,mRNA:Rsa1.0_71572.1_g00001.1
1090534	IR	Rsa1.0_71541.1:11-320W	Rsa1.0_71541.1	11	320	+	,151^254-	gene:Rsa1.0_71541.1_g00001.1,mRNA:Rsa1.0_71541.1_g00001.1
1090532	IR	Rsa1.0_71515.1:3-320W	Rsa1.0_71515.1	3	320	+	,67^169-	gene:Rsa1.0_71515.1_g00001.1,mRNA:Rsa1.0_71515.1_g00001.1
1090530	IR	Rsa1.0_71494.1:1-320C	Rsa1.0_71494.1	1	320	-	,236^106-	gene:Rsa1.0_71494.1_g00001.1,mRNA:Rsa1.0_71494.1_g00001.1
1090529	IR	Rsa1.0_71460.1:1-321C	Rsa1.0_71460.1	1	321	-	,246^142-	gene:Rsa1.0_71460.1_g00001.1,mRNA:Rsa1.0_71460.1_g00001.1
1090528	IR	Rsa1.0_71429.1:1-321C	Rsa1.0_71429.1	1	321	-	,203^124-	gene:Rsa1.0_71429.1_g00001.1,mRNA:Rsa1.0_71429.1_g00001.1
1090527	IR	Rsa1.0_71394.1:13-321W	Rsa1.0_71394.1	13	321	+	,69^140-	gene:Rsa1.0_71394.1_g00001.1,mRNA:Rsa1.0_71394.1_g00001.1
1090526	IR	Rsa1.0_71391.1:1-321W	Rsa1.0_71391.1	1	321	+	,118^226-	gene:Rsa1.0_71391.1_g00001.1,mRNA:Rsa1.0_71391.1_g00001.1
1090523	IR	Rsa1.0_71316.1:3-320W	Rsa1.0_71316.1	3	302	+	,22^118-	gene:Rsa1.0_71316.1_g00001.1,mRNA:Rsa1.0_71316.1_g00001.1
1090520	IR	Rsa1.0_71238.1:1-322C	Rsa1.0_71238.1	1	322	-	,139^68-	gene:Rsa1.0_71238.1_g00001.1,mRNA:Rsa1.0_71238.1_g00001.1
1090519	IR	Rsa1.0_71183.1:1-322W	Rsa1.0_71183.1	1	322	+	,112^200-	gene:Rsa1.0_71183.1_g00001.1,mRNA:Rsa1.0_71183.1_g00001.1
1090518	IR	Rsa1.0_71165.1:1-322W	Rsa1.0_71165.1	1	322	+	,172^231-	gene:Rsa1.0_71165.1_g00001.1,mRNA:Rsa1.0_71165.1_g00001.1
1090516	IR	Rsa1.0_71119.1:1-322C	Rsa1.0_71119.1	1	322	-	,165^72-	gene:Rsa1.0_71119.1_g00001.1,mRNA:Rsa1.0_71119.1_g00001.1
1090515	IR	Rsa1.0_71091.1:1-322C	Rsa1.0_71091.1	1	322	-	,209^75-	gene:Rsa1.0_71091.1_g00001.1,mRNA:Rsa1.0_71091.1_g00001.1
1090514	IR	Rsa1.0_71067.1:1-322W	Rsa1.0_71067.1	1	322	+	,112^200-	gene:Rsa1.0_71067.1_g00001.1,mRNA:Rsa1.0_71067.1_g00001.1
1090513	IR	Rsa1.0_71059.1:1-322C	Rsa1.0_71059.1	1	322	-	,251^147-	gene:Rsa1.0_71059.1_g00001.1,mRNA:Rsa1.0_71059.1_g00001.1
1090512	IR	Rsa1.0_71054.1:17-322W	Rsa1.0_71054.1	17	322	+	,56^156-	gene:Rsa1.0_71054.1_g00001.1,mRNA:Rsa1.0_71054.1_g00001.1
1090511	IR	Rsa1.0_71021.1:1-323W	Rsa1.0_71021.1	1	323	+	,105^183-	gene:Rsa1.0_71021.1_g00001.1,mRNA:Rsa1.0_71021.1_g00001.1
1090510	IR	Rsa1.0_71009.1:1-323W	Rsa1.0_71009.1	1	323	+	,96^195-	gene:Rsa1.0_71009.1_g00001.1,mRNA:Rsa1.0_71009.1_g00001.1
1090507	IR	Rsa1.0_70893.1:1-271C	Rsa1.0_70893.1	1	271	-	,166^72-	gene:Rsa1.0_70893.1_g00001.1,mRNA:Rsa1.0_70893.1_g00001.1
1090506	IR	Rsa1.0_70867.1:5-323W	Rsa1.0_70867.1	5	323	+	,125^236-	gene:Rsa1.0_70867.1_g00001.1,mRNA:Rsa1.0_70867.1_g00001.1
1090505	IR	Rsa1.0_70817.1:1-266C	Rsa1.0_70817.1	1	266	-	,145^49-	gene:Rsa1.0_70817.1_g00001.1,mRNA:Rsa1.0_70817.1_g00001.1
1090503	IR	Rsa1.0_70796.1:10-324W	Rsa1.0_70796.1	10	324	+	,35^143-	gene:Rsa1.0_70796.1_g00001.1,mRNA:Rsa1.0_70796.1_g00001.1
1090502	IR	Rsa1.0_70695.1:1-324W	Rsa1.0_70695.1	1	324	+	,105^240-	gene:Rsa1.0_70695.1_g00001.1,mRNA:Rsa1.0_70695.1_g00001.1
1090501	IR	Rsa1.0_70666.1:1-324W	Rsa1.0_70666.1	1	324	+	,37^130-	gene:Rsa1.0_70666.1_g00001.1,mRNA:Rsa1.0_70666.1_g00001.1
1090500	IR	Rsa1.0_70657.1:1-324C	Rsa1.0_70657.1	1	324	-	,214^118-	gene:Rsa1.0_70657.1_g00001.1,mRNA:Rsa1.0_70657.1_g00001.1
1090499	IR	Rsa1.0_70633.1:1-324C	Rsa1.0_70633.1	1	324	-	,247^160-	gene:Rsa1.0_70633.1_g00001.1,mRNA:Rsa1.0_70633.1_g00001.1
1090498	IR	Rsa1.0_70538.1:1-325C	Rsa1.0_70538.1	1	325	-	,145^57-	gene:Rsa1.0_70538.1_g00001.1,mRNA:Rsa1.0_70538.1_g00001.1
1090496	IR	Rsa1.0_70462.1:1-325W	Rsa1.0_70462.1	1	325	+	,125^213-	gene:Rsa1.0_70462.1_g00001.1,mRNA:Rsa1.0_70462.1_g00001.1
1090494	IR	Rsa1.0_70415.1:12-325W	Rsa1.0_70415.1	12	325	+	,187^275-	gene:Rsa1.0_70415.1_g00001.1,mRNA:Rsa1.0_70415.1_g00001.1
1090493	IR	Rsa1.0_70396.1:1-325C	Rsa1.0_70396.1	1	325	-	,193^89-	gene:Rsa1.0_70396.1_g00001.1,mRNA:Rsa1.0_70396.1_g00001.1
1090491	IR	Rsa1.0_70303.1:1-326C	Rsa1.0_70303.1	1	326	-	,268^186-	gene:Rsa1.0_70303.1_g00001.1,mRNA:Rsa1.0_70303.1_g00001.1
1090488	IR	Rsa1.0_70285.1:1-326C	Rsa1.0_70285.1	1	326	-	,248^114-	gene:Rsa1.0_70285.1_g00001.1,mRNA:Rsa1.0_70285.1_g00001.1
1090486	IR	Rsa1.0_70257.1:4-326W	Rsa1.0_70257.1	4	326	+	,97^182-	gene:Rsa1.0_70257.1_g00001.1,mRNA:Rsa1.0_70257.1_g00001.1
1090485	IR	Rsa1.0_70247.1:1-326W	Rsa1.0_70247.1	1	326	+	,149^223-	gene:Rsa1.0_70247.1_g00001.1,mRNA:Rsa1.0_70247.1_g00001.1
1090482	IR	Rsa1.0_70189.1:1-326C	Rsa1.0_70189.1	1	326	-	,211^111-	gene:Rsa1.0_70189.1_g00001.1,mRNA:Rsa1.0_70189.1_g00001.1
1090481	IR	Rsa1.0_70177.1:1-326C	Rsa1.0_70177.1	1	326	-	,224^143-	gene:Rsa1.0_70177.1_g00001.1,mRNA:Rsa1.0_70177.1_g00001.1
1090479	IR	Rsa1.0_70132.1:1-327C	Rsa1.0_70132.1	1	327	-	,266^157-	gene:Rsa1.0_70132.1_g00001.1,mRNA:Rsa1.0_70132.1_g00001.1
1090478	IR	Rsa1.0_70112.1:12-327W	Rsa1.0_70112.1	12	327	+	,150^241-	gene:Rsa1.0_70112.1_g00001.1,mRNA:Rsa1.0_70112.1_g00001.1
1090476	IR	Rsa1.0_70051.1:1-322W	Rsa1.0_70051.1	1	322	+	,112^204-	gene:Rsa1.0_70051.1_g00001.1,mRNA:Rsa1.0_70051.1_g00001.1
1090475	IR	Rsa1.0_69969.1:1-327W	Rsa1.0_69969.1	1	327	+	,120^210-	gene:Rsa1.0_69969.1_g00001.1,mRNA:Rsa1.0_69969.1_g00001.1
1090474	IR	Rsa1.0_69958.1:10-328W	Rsa1.0_69958.1	10	328	+	,100^186-	gene:Rsa1.0_69958.1_g00001.1,mRNA:Rsa1.0_69958.1_g00001.1
1090473	IR	Rsa1.0_69952.1:60-328W	Rsa1.0_69952.1	60	328	+	,195^287-	gene:Rsa1.0_69952.1_g00001.1,mRNA:Rsa1.0_69952.1_g00001.1
1090472	IR	Rsa1.0_69933.1:20-296W	Rsa1.0_69933.1	20	296	+	,169^259-	gene:Rsa1.0_69933.1_g00001.1,mRNA:Rsa1.0_69933.1_g00001.1
1090471	IR	Rsa1.0_69904.1:1-328W	Rsa1.0_69904.1	1	328	+	,113^204-	gene:Rsa1.0_69904.1_g00001.1,mRNA:Rsa1.0_69904.1_g00001.1
1090470	IR	Rsa1.0_69827.1:1-328C	Rsa1.0_69827.1	1	328	-	,169^102-	gene:Rsa1.0_69827.1_g00001.1,mRNA:Rsa1.0_69827.1_g00001.1
1090469	IR	Rsa1.0_69807.1:1-328W	Rsa1.0_69807.1	1	328	+	,125^204-	gene:Rsa1.0_69807.1_g00001.1,mRNA:Rsa1.0_69807.1_g00001.1
1090468	IR	Rsa1.0_69802.1:1-328W	Rsa1.0_69802.1	1	328	+	,114^185-	gene:Rsa1.0_69802.1_g00001.1,mRNA:Rsa1.0_69802.1_g00001.1
1090467	IR	Rsa1.0_69760.1:1-328W	Rsa1.0_69760.1	1	328	+	,109^265-	gene:Rsa1.0_69760.1_g00001.1,mRNA:Rsa1.0_69760.1_g00001.1
1090466	IR	Rsa1.0_69734.1:1-329W	Rsa1.0_69734.1	1	329	+	,112^188-	gene:Rsa1.0_69734.1_g00001.1,mRNA:Rsa1.0_69734.1_g00001.1
1090465	IR	Rsa1.0_69727.1:1-329C	Rsa1.0_69727.1	1	329	-	,212^114-	gene:Rsa1.0_69727.1_g00001.1,mRNA:Rsa1.0_69727.1_g00001.1
1090464	IR	Rsa1.0_69711.1:1-329C	Rsa1.0_69711.1	1	329	-	,191^102-	gene:Rsa1.0_69711.1_g00001.1,mRNA:Rsa1.0_69711.1_g00001.1
1090459	IR	Rsa1.0_69545.1:8-329W	Rsa1.0_69545.1	8	329	+	,184^267-	gene:Rsa1.0_69545.1_g00001.1,mRNA:Rsa1.0_69545.1_g00001.1
1090458	IR	Rsa1.0_69515.1:1-330C	Rsa1.0_69515.1	1	330	-	,284^212-	gene:Rsa1.0_69515.1_g00001.1,mRNA:Rsa1.0_69515.1_g00001.1
1090457	IR	Rsa1.0_69492.1:1-312C	Rsa1.0_69492.1	1	312	-	,262^188-	gene:Rsa1.0_69492.1_g00001.1,mRNA:Rsa1.0_69492.1_g00001.1
1090456	IR	Rsa1.0_69468.1:1-330C	Rsa1.0_69468.1	1	330	-	,262^168-	gene:Rsa1.0_69468.1_g00001.1,mRNA:Rsa1.0_69468.1_g00001.1
1090454	IR	Rsa1.0_69399.1:1-330W	Rsa1.0_69399.1	1	330	+	,148^258-	gene:Rsa1.0_69399.1_g00001.1,mRNA:Rsa1.0_69399.1_g00001.1
1090453	IR	Rsa1.0_69370.1:1-330C	Rsa1.0_69370.1	1	330	-	,177^89-	gene:Rsa1.0_69370.1_g00001.1,mRNA:Rsa1.0_69370.1_g00001.1
1090452	IR	Rsa1.0_69352.1:1-330C	Rsa1.0_69352.1	1	330	-	,175^75-	gene:Rsa1.0_69352.1_g00001.1,mRNA:Rsa1.0_69352.1_g00001.1
1090451	IR	Rsa1.0_69300.1:1-331C	Rsa1.0_69300.1	1	331	-	,250^158-	gene:Rsa1.0_69300.1_g00001.1,mRNA:Rsa1.0_69300.1_g00001.1
1090449	IR	Rsa1.0_69277.1:1-331C	Rsa1.0_69277.1	1	331	-	,221^132-	gene:Rsa1.0_69277.1_g00001.1,mRNA:Rsa1.0_69277.1_g00001.1
1090448	IR	Rsa1.0_69262.1:8-331W	Rsa1.0_69262.1	8	331	+	,184^269-	gene:Rsa1.0_69262.1_g00001.1,mRNA:Rsa1.0_69262.1_g00001.1
1090447	IR	Rsa1.0_69244.1:1-331C	Rsa1.0_69244.1	1	331	-	,217^78-	gene:Rsa1.0_69244.1_g00001.1,mRNA:Rsa1.0_69244.1_g00001.1
1090446	IR	Rsa1.0_69214.1:4-331W	Rsa1.0_69214.1	4	331	+	,156^251-	gene:Rsa1.0_69214.1_g00001.1,mRNA:Rsa1.0_69214.1_g00001.1
1090445	IR	Rsa1.0_69212.1:18-331W	Rsa1.0_69212.1	18	331	+	,130^205-	gene:Rsa1.0_69212.1_g00001.1,mRNA:Rsa1.0_69212.1_g00001.1
1090444	IR	Rsa1.0_69105.1:1-332W	Rsa1.0_69105.1	1	332	+	,141^240-	gene:Rsa1.0_69105.1_g00001.1,mRNA:Rsa1.0_69105.1_g00001.1
1090443	IR	Rsa1.0_69097.1:8-332W	Rsa1.0_69097.1	8	332	+	,46^132-	gene:Rsa1.0_69097.1_g00001.1,mRNA:Rsa1.0_69097.1_g00001.1
1090442	IR	Rsa1.0_69084.1:2-281C	Rsa1.0_69084.1	2	281	-	,218^108-	gene:Rsa1.0_69084.1_g00001.1,mRNA:Rsa1.0_69084.1_g00001.1
1090441	IR	Rsa1.0_69070.1:1-332C	Rsa1.0_69070.1	1	332	-	,131^44-	gene:Rsa1.0_69070.1_g00001.1,mRNA:Rsa1.0_69070.1_g00001.1
1090440	IR	Rsa1.0_69065.1:16-332W	Rsa1.0_69065.1	16	332	+	,143^249-	gene:Rsa1.0_69065.1_g00001.1,mRNA:Rsa1.0_69065.1_g00001.1
1090439	IR	Rsa1.0_68972.1:1-332W	Rsa1.0_68972.1	1	332	+	,115^196-	gene:Rsa1.0_68972.1_g00001.1,mRNA:Rsa1.0_68972.1_g00001.1
1090438	IR	Rsa1.0_68955.1:1-332W	Rsa1.0_68955.1	1	332	+	,190^272-	gene:Rsa1.0_68955.1_g00001.1,mRNA:Rsa1.0_68955.1_g00001.1
1090436	IR	Rsa1.0_68913.1:46-333W	Rsa1.0_68913.1	46	333	+	,243^319-	gene:Rsa1.0_68913.1_g00001.1,mRNA:Rsa1.0_68913.1_g00001.1
1090435	IR	Rsa1.0_68910.1:1-333C	Rsa1.0_68910.1	1	333	-	,140^55-	gene:Rsa1.0_68910.1_g00001.1,mRNA:Rsa1.0_68910.1_g00001.1
1090433	IR	Rsa1.0_68886.1:1-333C	Rsa1.0_68886.1	1	333	-	,287^201-	gene:Rsa1.0_68886.1_g00001.1,mRNA:Rsa1.0_68886.1_g00001.1
1090432	IR	Rsa1.0_68876.1:1-333W	Rsa1.0_68876.1	1	333	+	,114^195-	gene:Rsa1.0_68876.1_g00001.1,mRNA:Rsa1.0_68876.1_g00001.1
1090428	IR	Rsa1.0_68818.1:1-333C	Rsa1.0_68818.1	1	333	-	,198^114-	gene:Rsa1.0_68818.1_g00001.1,mRNA:Rsa1.0_68818.1_g00001.1
1090426	IR	Rsa1.0_68793.1:1-333W	Rsa1.0_68793.1	1	333	+	,12^88-	gene:Rsa1.0_68793.1_g00001.1,mRNA:Rsa1.0_68793.1_g00001.1
1090425	IR	Rsa1.0_68762.1:8-333W	Rsa1.0_68762.1	8	333	+	,212^302-	gene:Rsa1.0_68762.1_g00001.1,mRNA:Rsa1.0_68762.1_g00001.1
1090419	IR	Rsa1.0_68679.1:1-334W	Rsa1.0_68679.1	1	334	+	,100^174-	gene:Rsa1.0_68679.1_g00001.1,mRNA:Rsa1.0_68679.1_g00001.1
1090418	IR	Rsa1.0_68673.1:1-334C	Rsa1.0_68673.1	1	334	-	,273^187-	gene:Rsa1.0_68673.1_g00001.1,mRNA:Rsa1.0_68673.1_g00001.1
1090417	IR	Rsa1.0_68614.1:1-334W	Rsa1.0_68614.1	1	334	+	,42^102-	gene:Rsa1.0_68614.1_g00001.1,mRNA:Rsa1.0_68614.1_g00001.1
1090414	IR	Rsa1.0_68526.1:17-335W	Rsa1.0_68526.1	17	335	+	,205^276-	gene:Rsa1.0_68526.1_g00001.1,mRNA:Rsa1.0_68526.1_g00001.1
1090413	IR	Rsa1.0_68509.1:1-335C	Rsa1.0_68509.1	1	335	-	,222^146-	gene:Rsa1.0_68509.1_g00001.1,mRNA:Rsa1.0_68509.1_g00001.1
1090412	IR	Rsa1.0_68485.1:15-335W	Rsa1.0_68485.1	15	335	+	,114^275-	gene:Rsa1.0_68485.1_g00001.1,mRNA:Rsa1.0_68485.1_g00001.1
1090410	IR	Rsa1.0_68449.1:1-335C	Rsa1.0_68449.1	1	335	-	,257^190-	gene:Rsa1.0_68449.1_g00001.1,mRNA:Rsa1.0_68449.1_g00001.1
1090409	IR	Rsa1.0_68445.1:1-335C	Rsa1.0_68445.1	1	335	-	,254^170-	gene:Rsa1.0_68445.1_g00001.1,mRNA:Rsa1.0_68445.1_g00001.1
1090408	IR	Rsa1.0_68439.1:1-335C	Rsa1.0_68439.1	1	335	-	,168^74-	gene:Rsa1.0_68439.1_g00001.1,mRNA:Rsa1.0_68439.1_g00001.1
1090406	IR	Rsa1.0_68406.1:1-335W	Rsa1.0_68406.1	1	335	+	,177^272-	gene:Rsa1.0_68406.1_g00001.1,mRNA:Rsa1.0_68406.1_g00001.1
1090405	IR	Rsa1.0_68394.1:1-335C	Rsa1.0_68394.1	1	335	-	,215^117-	gene:Rsa1.0_68394.1_g00001.1,mRNA:Rsa1.0_68394.1_g00001.1
1090403	IR	Rsa1.0_68341.1:1-335W	Rsa1.0_68341.1	1	335	+	,108^200-	gene:Rsa1.0_68341.1_g00001.1,mRNA:Rsa1.0_68341.1_g00001.1
1090402	IR	Rsa1.0_68337.1:1-336C	Rsa1.0_68337.1	1	336	-	,307^209-	gene:Rsa1.0_68337.1_g00001.1,mRNA:Rsa1.0_68337.1_g00001.1
1090401	IR	Rsa1.0_68331.1:1-336W	Rsa1.0_68331.1	1	336	+	,72^191-	gene:Rsa1.0_68331.1_g00001.1,mRNA:Rsa1.0_68331.1_g00001.1
1090400	IR	Rsa1.0_68284.1:4-336W	Rsa1.0_68284.1	4	336	+	,57^149-	gene:Rsa1.0_68284.1_g00001.1,mRNA:Rsa1.0_68284.1_g00001.1
1090398	IR	Rsa1.0_68217.1:1-336W	Rsa1.0_68217.1	1	336	+	,94^226-	gene:Rsa1.0_68217.1_g00001.1,mRNA:Rsa1.0_68217.1_g00001.1
1090396	IR	Rsa1.0_68166.1:1-336C	Rsa1.0_68166.1	1	336	-	,166^79-	gene:Rsa1.0_68166.1_g00001.1,mRNA:Rsa1.0_68166.1_g00001.1
1090395	IR	Rsa1.0_68099.1:1-337W	Rsa1.0_68099.1	1	337	+	,122^222-	gene:Rsa1.0_68099.1_g00001.1,mRNA:Rsa1.0_68099.1_g00001.1
1090393	IR	Rsa1.0_68063.1:8-337W	Rsa1.0_68063.1	8	337	+	,158^234-	gene:Rsa1.0_68063.1_g00001.1,mRNA:Rsa1.0_68063.1_g00001.1
1090392	IR	Rsa1.0_68043.1:20-337W	Rsa1.0_68043.1	20	337	+	,84^190-	gene:Rsa1.0_68043.1_g00001.1,mRNA:Rsa1.0_68043.1_g00001.1
1090391	IR	Rsa1.0_67925.1:1-338C	Rsa1.0_67925.1	1	338	-	,230^108-	gene:Rsa1.0_67925.1_g00001.1,mRNA:Rsa1.0_67925.1_g00001.1
1090390	IR	Rsa1.0_67861.1:1-338C	Rsa1.0_67861.1	1	338	-	,206^127-	gene:Rsa1.0_67861.1_g00001.1,mRNA:Rsa1.0_67861.1_g00001.1
1090389	IR	Rsa1.0_67843.1:1-291C	Rsa1.0_67843.1	1	291	-	,203^106-	gene:Rsa1.0_67843.1_g00001.1,mRNA:Rsa1.0_67843.1_g00001.1
1090388	IR	Rsa1.0_67630.1:1-339C	Rsa1.0_67630.1	1	339	-	,136^54-	gene:Rsa1.0_67630.1_g00001.1,mRNA:Rsa1.0_67630.1_g00001.1
1090387	IR	Rsa1.0_67599.1:1-339W	Rsa1.0_67599.1	1	339	+	,75^154-	gene:Rsa1.0_67599.1_g00001.1,mRNA:Rsa1.0_67599.1_g00001.1
1090386	IR	Rsa1.0_67591.1:1-339C	Rsa1.0_67591.1	1	339	-	,267^181-	gene:Rsa1.0_67591.1_g00001.1,mRNA:Rsa1.0_67591.1_g00001.1
1090385	IR	Rsa1.0_67582.1:1-304W	Rsa1.0_67582.1	1	304	+	,72^155-	gene:Rsa1.0_67582.1_g00001.1,mRNA:Rsa1.0_67582.1_g00001.1
1090384	IR	Rsa1.0_67579.1:1-339C	Rsa1.0_67579.1	1	339	-	,150^73-	gene:Rsa1.0_67579.1_g00001.1,mRNA:Rsa1.0_67579.1_g00001.1
1090383	IR	Rsa1.0_67567.1:1-339C	Rsa1.0_67567.1	1	339	-	,221^142-	gene:Rsa1.0_67567.1_g00001.1,mRNA:Rsa1.0_67567.1_g00001.1
1090382	IR	Rsa1.0_67549.1:1-339W	Rsa1.0_67549.1	1	339	+	,157^234-	gene:Rsa1.0_67549.1_g00001.1,mRNA:Rsa1.0_67549.1_g00001.1
1090380	IR	Rsa1.0_67520.1:1-340W	Rsa1.0_67520.1	1	340	+	,106^191-	gene:Rsa1.0_67520.1_g00001.1,mRNA:Rsa1.0_67520.1_g00001.1
1090379	IR	Rsa1.0_67475.1:9-340W	Rsa1.0_67475.1	9	340	+	,92^279-	gene:Rsa1.0_67475.1_g00001.1,mRNA:Rsa1.0_67475.1_g00001.1
1090378	IR	Rsa1.0_67437.1:1-340C	Rsa1.0_67437.1	1	340	-	,165^78-	gene:Rsa1.0_67437.1_g00001.1,mRNA:Rsa1.0_67437.1_g00001.1
1090377	IR	Rsa1.0_67432.1:1-291C	Rsa1.0_67432.1	1	291	-	,198^75-	gene:Rsa1.0_67432.1_g00001.1,mRNA:Rsa1.0_67432.1_g00001.1
1090376	IR	Rsa1.0_67399.1:1-340C	Rsa1.0_67399.1	1	340	-	,207^60-	gene:Rsa1.0_67399.1_g00001.1,mRNA:Rsa1.0_67399.1_g00001.1
1090374	IR	Rsa1.0_67364.1:1-340C	Rsa1.0_67364.1	1	340	-	,250^177-	gene:Rsa1.0_67364.1_g00001.1,mRNA:Rsa1.0_67364.1_g00001.1
1090373	IR	Rsa1.0_67356.1:1-340C	Rsa1.0_67356.1	1	340	-	,164^67-	gene:Rsa1.0_67356.1_g00001.1,mRNA:Rsa1.0_67356.1_g00001.1
1090372	IR	Rsa1.0_67355.1:1-340W	Rsa1.0_67355.1	1	340	+	,207^291-	gene:Rsa1.0_67355.1_g00001.1,mRNA:Rsa1.0_67355.1_g00001.1
1090371	IR	Rsa1.0_67351.1:1-340W	Rsa1.0_67351.1	1	340	+	,81^174-	gene:Rsa1.0_67351.1_g00001.1,mRNA:Rsa1.0_67351.1_g00001.1
1090369	IR	Rsa1.0_67294.1:1-341W	Rsa1.0_67294.1	1	341	+	,177^253-	gene:Rsa1.0_67294.1_g00001.1,mRNA:Rsa1.0_67294.1_g00001.1
1090368	IR	Rsa1.0_67288.1:1-341W	Rsa1.0_67288.1	1	341	+	,78^154-	gene:Rsa1.0_67288.1_g00001.1,mRNA:Rsa1.0_67288.1_g00001.1
1090365	IR	Rsa1.0_67216.1:1-341W	Rsa1.0_67216.1	1	341	+	,207^292-	gene:Rsa1.0_67216.1_g00001.1,mRNA:Rsa1.0_67216.1_g00001.1
1090364	IR	Rsa1.0_67184.1:2-341W	Rsa1.0_67184.1	2	341	+	,211^298-	gene:Rsa1.0_67184.1_g00001.1,mRNA:Rsa1.0_67184.1_g00001.1
1090363	IR	Rsa1.0_67091.1:17-342W	Rsa1.0_67091.1	17	342	+	,53^259-	gene:Rsa1.0_67091.1_g00001.1,mRNA:Rsa1.0_67091.1_g00001.1
1090362	IR	Rsa1.0_67089.1:1-342W	Rsa1.0_67089.1	1	342	+	,208^295-	gene:Rsa1.0_67089.1_g00001.1,mRNA:Rsa1.0_67089.1_g00001.1
1090361	IR	Rsa1.0_67057.1:1-248C	Rsa1.0_67057.1	1	248	-	,205^111-	gene:Rsa1.0_67057.1_g00001.1,mRNA:Rsa1.0_67057.1_g00001.1
1090359	IR	Rsa1.0_66981.1:1-342W	Rsa1.0_66981.1	1	342	+	,87^166-	gene:Rsa1.0_66981.1_g00001.1,mRNA:Rsa1.0_66981.1_g00001.1
1090358	IR	Rsa1.0_66964.1:1-342C	Rsa1.0_66964.1	1	342	-	,264^157-	gene:Rsa1.0_66964.1_g00001.1,mRNA:Rsa1.0_66964.1_g00001.1
1090357	IR	Rsa1.0_66935.1:1-342C	Rsa1.0_66935.1	1	342	-	,166^90-	gene:Rsa1.0_66935.1_g00001.1,mRNA:Rsa1.0_66935.1_g00001.1
1090356	IR	Rsa1.0_66889.1:1-343C	Rsa1.0_66889.1	1	343	-	,269^195-	gene:Rsa1.0_66889.1_g00001.1,mRNA:Rsa1.0_66889.1_g00001.1
1090355	IR	Rsa1.0_66888.1:1-343C	Rsa1.0_66888.1	1	343	-	,219^146-	gene:Rsa1.0_66888.1_g00001.1,mRNA:Rsa1.0_66888.1_g00001.1
1090354	IR	Rsa1.0_66886.1:1-343C	Rsa1.0_66886.1	1	343	-	,169^79-	gene:Rsa1.0_66886.1_g00001.1,mRNA:Rsa1.0_66886.1_g00001.1
1090353	IR	Rsa1.0_66862.1:1-343W	Rsa1.0_66862.1	1	343	+	,84^226-	gene:Rsa1.0_66862.1_g00001.1,mRNA:Rsa1.0_66862.1_g00001.1
1090352	IR	Rsa1.0_66841.1:1-343W	Rsa1.0_66841.1	1	343	+	,152^239-	gene:Rsa1.0_66841.1_g00001.1,mRNA:Rsa1.0_66841.1_g00001.1
1090351	IR	Rsa1.0_66809.1:1-343W	Rsa1.0_66809.1	1	343	+	,200^265-	gene:Rsa1.0_66809.1_g00001.1,mRNA:Rsa1.0_66809.1_g00001.1
1090350	IR	Rsa1.0_66785.1:1-343C	Rsa1.0_66785.1	1	343	-	,203^129-	gene:Rsa1.0_66785.1_g00001.1,mRNA:Rsa1.0_66785.1_g00001.1
1090349	IR	Rsa1.0_66745.1:1-343C	Rsa1.0_66745.1	1	343	-	,174^109-	gene:Rsa1.0_66745.1_g00001.1,mRNA:Rsa1.0_66745.1_g00001.1
1090347	IR	Rsa1.0_66711.1:2-343W	Rsa1.0_66711.1	2	343	+	,131^210-	gene:Rsa1.0_66711.1_g00001.1,mRNA:Rsa1.0_66711.1_g00001.1
1090346	IR	Rsa1.0_66708.1:1-343W	Rsa1.0_66708.1	1	343	+	,75^138-	gene:Rsa1.0_66708.1_g00001.1,mRNA:Rsa1.0_66708.1_g00001.1
1090345	IR	Rsa1.0_66669.1:11-344W	Rsa1.0_66669.1	11	344	+	,103^182-	gene:Rsa1.0_66669.1_g00001.1,mRNA:Rsa1.0_66669.1_g00001.1
1090343	IR	Rsa1.0_66514.1:9-344W	Rsa1.0_66514.1	9	344	+	,47^138-	gene:Rsa1.0_66514.1_g00001.1,mRNA:Rsa1.0_66514.1_g00001.1
1090342	IR	Rsa1.0_66502.1:1-344C	Rsa1.0_66502.1	1	344	-	,295^199-	gene:Rsa1.0_66502.1_g00001.1,mRNA:Rsa1.0_66502.1_g00001.1
1090341	IR	Rsa1.0_66496.1:9-344W	Rsa1.0_66496.1	9	344	+	,105^197-	gene:Rsa1.0_66496.1_g00001.1,mRNA:Rsa1.0_66496.1_g00001.1
1090340	IR	Rsa1.0_66455.1:1-345C	Rsa1.0_66455.1	1	345	-	,217^113-	gene:Rsa1.0_66455.1_g00001.1,mRNA:Rsa1.0_66455.1_g00001.1
1090338	IR	Rsa1.0_66448.1:1-345C	Rsa1.0_66448.1	1	345	-	,165^87-	gene:Rsa1.0_66448.1_g00001.1,mRNA:Rsa1.0_66448.1_g00001.1
1090337	IR	Rsa1.0_66436.1:1-345W	Rsa1.0_66436.1	1	345	+	,159^260-	gene:Rsa1.0_66436.1_g00001.1,mRNA:Rsa1.0_66436.1_g00001.1
1090336	IR	Rsa1.0_66364.1:1-345W	Rsa1.0_66364.1	1	345	+	,92^178-	gene:Rsa1.0_66364.1_g00002.1,mRNA:Rsa1.0_66364.1_g00002.1
1090335	IR	Rsa1.0_66343.1:1-345C	Rsa1.0_66343.1	1	345	-	,183^111-	gene:Rsa1.0_66343.1_g00001.1,mRNA:Rsa1.0_66343.1_g00001.1
1090334	IR	Rsa1.0_66320.1:1-345C	Rsa1.0_66320.1	1	345	-	,148^67-	gene:Rsa1.0_66320.1_g00001.1,mRNA:Rsa1.0_66320.1_g00001.1
1090333	IR	Rsa1.0_66307.1:17-346W	Rsa1.0_66307.1	17	346	+	,83^176-	gene:Rsa1.0_66307.1_g00001.1,mRNA:Rsa1.0_66307.1_g00001.1
1090331	IR	Rsa1.0_66296.1:1-328C	Rsa1.0_66296.1	1	328	-	,155^67-	gene:Rsa1.0_66296.1_g00001.1,mRNA:Rsa1.0_66296.1_g00001.1
1090330	IR	Rsa1.0_66284.1:1-346C	Rsa1.0_66284.1	1	346	-	,191^106-	gene:Rsa1.0_66284.1_g00001.1,mRNA:Rsa1.0_66284.1_g00001.1
1090329	IR	Rsa1.0_66275.1:1-346C	Rsa1.0_66275.1	1	346	-	,259^165-	gene:Rsa1.0_66275.1_g00001.1,mRNA:Rsa1.0_66275.1_g00001.1
1090328	IR	Rsa1.0_66274.1:1-297C	Rsa1.0_66274.1	1	297	-	,206^68-	gene:Rsa1.0_66274.1_g00001.1,mRNA:Rsa1.0_66274.1_g00001.1
1090326	IR	Rsa1.0_66249.1:1-346W	Rsa1.0_66249.1	1	346	+	,85^178-	gene:Rsa1.0_66249.1_g00001.1,mRNA:Rsa1.0_66249.1_g00001.1
1090325	IR	Rsa1.0_66177.1:1-291C	Rsa1.0_66177.1	1	291	-	,195^116-	gene:Rsa1.0_66177.1_g00001.1,mRNA:Rsa1.0_66177.1_g00001.1
1090323	IR	Rsa1.0_66064.1:1-347C	Rsa1.0_66064.1	1	347	-	,273^162-	gene:Rsa1.0_66064.1_g00001.1,mRNA:Rsa1.0_66064.1_g00001.1
1090322	IR	Rsa1.0_66033.1:1-347C	Rsa1.0_66033.1	1	347	-	,158^73-	gene:Rsa1.0_66033.1_g00001.1,mRNA:Rsa1.0_66033.1_g00001.1
1090320	IR	Rsa1.0_65992.1:1-298C	Rsa1.0_65992.1	1	298	-	,223^146-	gene:Rsa1.0_65992.1_g00001.1,mRNA:Rsa1.0_65992.1_g00001.1
1090319	IR	Rsa1.0_65990.1:1-347W	Rsa1.0_65990.1	1	347	+	,77^145-	gene:Rsa1.0_65990.1_g00001.1,mRNA:Rsa1.0_65990.1_g00001.1
1090318	IR	Rsa1.0_65979.1:14-347W	Rsa1.0_65979.1	14	347	+	,121^286-	gene:Rsa1.0_65979.1_g00001.1,mRNA:Rsa1.0_65979.1_g00001.1
1090316	IR	Rsa1.0_65954.1:1-348W	Rsa1.0_65954.1	1	348	+	,204^292-	gene:Rsa1.0_65954.1_g00001.1,mRNA:Rsa1.0_65954.1_g00001.1
1090313	IR	Rsa1.0_65917.1:1-348W	Rsa1.0_65917.1	1	348	+	,133^225-	gene:Rsa1.0_65917.1_g00001.1,mRNA:Rsa1.0_65917.1_g00001.1
1090312	IR	Rsa1.0_65901.1:1-348W	Rsa1.0_65901.1	1	348	+	,117^207-	gene:Rsa1.0_65901.1_g00001.1,mRNA:Rsa1.0_65901.1_g00001.1
1090311	IR	Rsa1.0_65896.1:1-348C	Rsa1.0_65896.1	1	348	-	,173^80-	gene:Rsa1.0_65896.1_g00001.1,mRNA:Rsa1.0_65896.1_g00001.1
1090309	IR	Rsa1.0_65856.1:1-348W	Rsa1.0_65856.1	1	348	+	,165^249-	gene:Rsa1.0_65856.1_g00001.1,mRNA:Rsa1.0_65856.1_g00001.1
1090308	IR	Rsa1.0_65853.1:1-348C	Rsa1.0_65853.1	1	348	-	,274^195-	gene:Rsa1.0_65853.1_g00001.1,mRNA:Rsa1.0_65853.1_g00001.1
1090306	IR	Rsa1.0_65816.1:1-348C	Rsa1.0_65816.1	1	348	-	,281^196-	gene:Rsa1.0_65816.1_g00001.1,mRNA:Rsa1.0_65816.1_g00001.1
1090305	IR	Rsa1.0_65800.1:8-348W	Rsa1.0_65800.1	8	348	+	,178^258-	gene:Rsa1.0_65800.1_g00001.1,mRNA:Rsa1.0_65800.1_g00001.1
1090304	IR	Rsa1.0_65784.1:1-349W	Rsa1.0_65784.1	1	349	+	,46^130-	gene:Rsa1.0_65784.1_g00001.1,mRNA:Rsa1.0_65784.1_g00001.1
1090303	IR	Rsa1.0_65751.1:1-349C	Rsa1.0_65751.1	1	349	-	,240^162-	gene:Rsa1.0_65751.1_g00001.1,mRNA:Rsa1.0_65751.1_g00001.1
1090302	IR	Rsa1.0_65703.1:1-349W	Rsa1.0_65703.1	1	349	+	,95^178-	gene:Rsa1.0_65703.1_g00001.1,mRNA:Rsa1.0_65703.1_g00001.1
1090301	IR	Rsa1.0_65683.1:1-349W	Rsa1.0_65683.1	1	349	+	,92^177-	gene:Rsa1.0_65683.1_g00001.1,mRNA:Rsa1.0_65683.1_g00001.1
1090300	IR	Rsa1.0_65681.1:1-349C	Rsa1.0_65681.1	1	349	-	,300^200-	gene:Rsa1.0_65681.1_g00001.1,mRNA:Rsa1.0_65681.1_g00001.1
1090299	IR	Rsa1.0_65655.1:1-349C	Rsa1.0_65655.1	1	349	-	,248^163-	gene:Rsa1.0_65655.1_g00001.1,mRNA:Rsa1.0_65655.1_g00001.1
1090298	IR	Rsa1.0_65654.1:19-349W	Rsa1.0_65654.1	19	349	+	,201^276-	gene:Rsa1.0_65654.1_g00001.1,mRNA:Rsa1.0_65654.1_g00001.1
1090297	IR	Rsa1.0_65651.1:4-312W	Rsa1.0_65651.1	4	312	+	,98^168-	gene:Rsa1.0_65651.1_g00001.1,mRNA:Rsa1.0_65651.1_g00001.1
1090294	IR	Rsa1.0_65577.1:1-350W	Rsa1.0_65577.1	1	350	+	,74^162-	gene:Rsa1.0_65577.1_g00001.1,mRNA:Rsa1.0_65577.1_g00001.1
1090293	IR	Rsa1.0_65575.1:1-350W	Rsa1.0_65575.1	1	350	+	,165^272-	gene:Rsa1.0_65575.1_g00001.1,mRNA:Rsa1.0_65575.1_g00001.1
1090291	IR	Rsa1.0_65551.1:1-350C	Rsa1.0_65551.1	1	350	-	,248^170-	gene:Rsa1.0_65551.1_g00001.1,mRNA:Rsa1.0_65551.1_g00001.1
1090290	IR	Rsa1.0_65546.1:1-350C	Rsa1.0_65546.1	1	350	-	,170^94-	gene:Rsa1.0_65546.1_g00001.1,mRNA:Rsa1.0_65546.1_g00001.1
1090289	IR	Rsa1.0_65520.1:1-350C	Rsa1.0_65520.1	1	350	-	,223^107-	gene:Rsa1.0_65520.1_g00001.1,mRNA:Rsa1.0_65520.1_g00001.1
1090285	IR	Rsa1.0_65449.1:1-350C	Rsa1.0_65449.1	1	350	-	,273^170-	gene:Rsa1.0_65449.1_g00001.1,mRNA:Rsa1.0_65449.1_g00001.1
1090283	IR	Rsa1.0_65385.1:1-351W	Rsa1.0_65385.1	1	351	+	,172^241-	gene:Rsa1.0_65385.1_g00001.1,mRNA:Rsa1.0_65385.1_g00001.1
1090279	IR	Rsa1.0_65315.1:1-351W	Rsa1.0_65315.1	1	351	+	,125^205-	gene:Rsa1.0_65315.1_g00001.1,mRNA:Rsa1.0_65315.1_g00001.1
1090278	IR	Rsa1.0_65306.1:1-351W	Rsa1.0_65306.1	1	351	+	,204^296-	gene:Rsa1.0_65306.1_g00001.1,mRNA:Rsa1.0_65306.1_g00001.1
1090276	IR	Rsa1.0_65209.1:12-352W	Rsa1.0_65209.1	12	352	+	,26^105-	gene:Rsa1.0_65209.1_g00001.1,mRNA:Rsa1.0_65209.1_g00001.1
1090274	IR	Rsa1.0_65201.1:14-352W	Rsa1.0_65201.1	14	352	+	,100^176-	gene:Rsa1.0_65201.1_g00001.1,mRNA:Rsa1.0_65201.1_g00001.1
1090272	IR	Rsa1.0_65158.1:1-352W	Rsa1.0_65158.1	1	352	+	,172^242-	gene:Rsa1.0_65158.1_g00001.1,mRNA:Rsa1.0_65158.1_g00001.1
1090271	IR	Rsa1.0_65146.1:1-352C	Rsa1.0_65146.1	1	352	-	,209^129-	gene:Rsa1.0_65146.1_g00001.1,mRNA:Rsa1.0_65146.1_g00001.1
1090270	IR	Rsa1.0_65139.1:1-352C	Rsa1.0_65139.1	1	352	-	,215^142-	gene:Rsa1.0_65139.1_g00001.1,mRNA:Rsa1.0_65139.1_g00001.1
1090269	IR	Rsa1.0_65127.1:143-352W	Rsa1.0_65127.1	143	352	+	,154^242-	gene:Rsa1.0_65127.1_g00001.1,mRNA:Rsa1.0_65127.1_g00001.1
1090268	IR	Rsa1.0_65094.1:1-352W	Rsa1.0_65094.1	1	352	+	,156^244-	gene:Rsa1.0_65094.1_g00001.1,mRNA:Rsa1.0_65094.1_g00001.1
1090267	IR	Rsa1.0_65087.1:1-352C	Rsa1.0_65087.1	1	352	-	,247^150-	gene:Rsa1.0_65087.1_g00001.1,mRNA:Rsa1.0_65087.1_g00001.1
1090265	IR	Rsa1.0_65072.1:1-352C	Rsa1.0_65072.1	1	352	-	,295^196-	gene:Rsa1.0_65072.1_g00001.1,mRNA:Rsa1.0_65072.1_g00001.1
1090263	IR	Rsa1.0_64983.1:1-353C	Rsa1.0_64983.1	1	353	-	,283^178-	gene:Rsa1.0_64983.1_g00001.1,mRNA:Rsa1.0_64983.1_g00001.1
1090262	IR	Rsa1.0_64972.1:1-353C	Rsa1.0_64972.1	1	353	-	,250^181-	gene:Rsa1.0_64972.1_g00001.1,mRNA:Rsa1.0_64972.1_g00001.1
1090261	IR	Rsa1.0_64954.1:1-353C	Rsa1.0_64954.1	1	353	-	,284^193-	gene:Rsa1.0_64954.1_g00001.1,mRNA:Rsa1.0_64954.1_g00001.1
1090260	IR	Rsa1.0_64947.1:1-353W	Rsa1.0_64947.1	1	353	+	,133^229-	gene:Rsa1.0_64947.1_g00001.1,mRNA:Rsa1.0_64947.1_g00001.1
1090259	IR	Rsa1.0_64934.1:1-353W	Rsa1.0_64934.1	1	353	+	,235^326-	gene:Rsa1.0_64934.1_g00001.1,mRNA:Rsa1.0_64934.1_g00001.1
1090258	IR	Rsa1.0_64918.1:1-301C	Rsa1.0_64918.1	1	301	-	,230^127-	gene:Rsa1.0_64918.1_g00001.1,mRNA:Rsa1.0_64918.1_g00001.1
1090256	IR	Rsa1.0_64877.1:1-353W	Rsa1.0_64877.1	1	353	+	,50^124-	gene:Rsa1.0_64877.1_g00001.1,mRNA:Rsa1.0_64877.1_g00001.1
1090255	IR	Rsa1.0_64875.1:1-353C	Rsa1.0_64875.1	1	353	-	,192^118-	gene:Rsa1.0_64875.1_g00001.1,mRNA:Rsa1.0_64875.1_g00001.1
1090253	IR	Rsa1.0_64859.1:1-353W	Rsa1.0_64859.1	1	353	+	,150^229-	gene:Rsa1.0_64859.1_g00001.1,mRNA:Rsa1.0_64859.1_g00001.1
1090251	IR	Rsa1.0_64841.1:1-354W	Rsa1.0_64841.1	1	354	+	,133^211-	gene:Rsa1.0_64841.1_g00001.1,mRNA:Rsa1.0_64841.1_g00001.1
1090250	IR	Rsa1.0_64774.1:1-354C	Rsa1.0_64774.1	1	354	-	,186^70-	gene:Rsa1.0_64774.1_g00001.1,mRNA:Rsa1.0_64774.1_g00001.1
1090247	IR	Rsa1.0_64691.1:1-329W	Rsa1.0_64691.1	1	329	+	,149^230-	gene:Rsa1.0_64691.1_g00001.1,mRNA:Rsa1.0_64691.1_g00001.1
1090246	IR	Rsa1.0_64674.1:1-354W	Rsa1.0_64674.1	1	354	+	,77^238-	gene:Rsa1.0_64674.1_g00001.1,mRNA:Rsa1.0_64674.1_g00001.1
1090245	IR	Rsa1.0_64668.1:1-355C	Rsa1.0_64668.1	1	355	-	,149^65-	gene:Rsa1.0_64668.1_g00001.1,mRNA:Rsa1.0_64668.1_g00001.1
1090243	IR	Rsa1.0_64650.1:17-274W	Rsa1.0_64650.1	17	274	+	,55^138-	gene:Rsa1.0_64650.1_g00001.1,mRNA:Rsa1.0_64650.1_g00001.1
1090242	IR	Rsa1.0_64603.1:1-355C	Rsa1.0_64603.1	1	355	-	,238^123-	gene:Rsa1.0_64603.1_g00001.1,mRNA:Rsa1.0_64603.1_g00001.1
1090240	IR	Rsa1.0_64567.1:1-355W	Rsa1.0_64567.1	1	355	+	,103^204-	gene:Rsa1.0_64567.1_g00001.1,mRNA:Rsa1.0_64567.1_g00001.1
1090239	IR	Rsa1.0_64556.1:1-355C	Rsa1.0_64556.1	1	355	-	,272^178-	gene:Rsa1.0_64556.1_g00001.1,mRNA:Rsa1.0_64556.1_g00001.1
1090237	IR	Rsa1.0_64481.1:1-356W	Rsa1.0_64481.1	1	356	+	,128^212-	gene:Rsa1.0_64481.1_g00001.1,mRNA:Rsa1.0_64481.1_g00001.1
1090236	IR	Rsa1.0_64474.1:1-356C	Rsa1.0_64474.1	1	356	-	,226^137-	gene:Rsa1.0_64474.1_g00001.1,mRNA:Rsa1.0_64474.1_g00001.1
1090235	IR	Rsa1.0_64468.1:7-356W	Rsa1.0_64468.1	7	356	+	,165^246-	gene:Rsa1.0_64468.1_g00001.1,mRNA:Rsa1.0_64468.1_g00001.1
1090234	IR	Rsa1.0_64450.1:1-356W	Rsa1.0_64450.1	1	356	+	,62^150-	gene:Rsa1.0_64450.1_g00001.1,mRNA:Rsa1.0_64450.1_g00001.1
1090230	IR	Rsa1.0_64330.1:1-356C	Rsa1.0_64330.1	1	356	-	,155^75-	gene:Rsa1.0_64330.1_g00001.1,mRNA:Rsa1.0_64330.1_g00001.1
1090229	IR	Rsa1.0_64326.1:8-356W	Rsa1.0_64326.1	8	356	+	,73^205-	gene:Rsa1.0_64326.1_g00001.1,mRNA:Rsa1.0_64326.1_g00001.1
1090228	IR	Rsa1.0_64305.1:1-357W	Rsa1.0_64305.1	1	357	+	,67^165-	gene:Rsa1.0_64305.1_g00001.1,mRNA:Rsa1.0_64305.1_g00001.1
1090227	IR	Rsa1.0_64290.1:1-311C	Rsa1.0_64290.1	1	311	-	,164^65-	gene:Rsa1.0_64290.1_g00001.1,mRNA:Rsa1.0_64290.1_g00001.1
1090225	IR	Rsa1.0_64235.1:1-357C	Rsa1.0_64235.1	1	357	-	,145^57-	gene:Rsa1.0_64235.1_g00001.1,mRNA:Rsa1.0_64235.1_g00001.1
1090224	IR	Rsa1.0_64214.1:1-357C	Rsa1.0_64214.1	1	357	-	,234^144-	gene:Rsa1.0_64214.1_g00001.1,mRNA:Rsa1.0_64214.1_g00001.1
1090223	IR	Rsa1.0_64187.1:1-357W	Rsa1.0_64187.1	1	357	+	,111^199-	gene:Rsa1.0_64187.1_g00001.1,mRNA:Rsa1.0_64187.1_g00001.1
1090221	IR	Rsa1.0_64129.1:1-357W	Rsa1.0_64129.1	1	357	+	,111^199-	gene:Rsa1.0_64129.1_g00001.1,mRNA:Rsa1.0_64129.1_g00001.1
1090220	IR	Rsa1.0_64105.1:1-358C	Rsa1.0_64105.1	1	358	-	,121^41-	gene:Rsa1.0_64105.1_g00001.1,mRNA:Rsa1.0_64105.1_g00001.1
1090218	IR	Rsa1.0_64086.1:1-358C	Rsa1.0_64086.1	1	358	-	,248^120-	gene:Rsa1.0_64086.1_g00001.1,mRNA:Rsa1.0_64086.1_g00001.1
1090217	IR	Rsa1.0_64074.1:1-358C	Rsa1.0_64074.1	1	358	-	,283^180-	gene:Rsa1.0_64074.1_g00001.1,mRNA:Rsa1.0_64074.1_g00001.1
1090216	IR	Rsa1.0_64066.1:1-358W	Rsa1.0_64066.1	1	358	+	,142^228-	gene:Rsa1.0_64066.1_g00001.1,mRNA:Rsa1.0_64066.1_g00001.1
1090213	IR	Rsa1.0_64016.1:1-358C	Rsa1.0_64016.1	1	358	-	,238^158-	gene:Rsa1.0_64016.1_g00001.1,mRNA:Rsa1.0_64016.1_g00001.1
1090212	IR	Rsa1.0_64005.1:2-358W	Rsa1.0_64005.1	2	358	+	,53^144-	gene:Rsa1.0_64005.1_g00001.1,mRNA:Rsa1.0_64005.1_g00001.1
1090211	IR	Rsa1.0_63992.1:1-358W	Rsa1.0_63992.1	1	358	+	,108^177-	gene:Rsa1.0_63992.1_g00001.1,mRNA:Rsa1.0_63992.1_g00001.1
1090210	IR	Rsa1.0_63991.1:6-358W	Rsa1.0_63991.1	6	358	+	,56^130-	gene:Rsa1.0_63991.1_g00001.1,mRNA:Rsa1.0_63991.1_g00001.1
1090207	IR	Rsa1.0_63968.1:1-359C	Rsa1.0_63968.1	1	359	-	,230^153-	gene:Rsa1.0_63968.1_g00001.1,mRNA:Rsa1.0_63968.1_g00001.1
1090204	IR	Rsa1.0_63915.1:18-359W	Rsa1.0_63915.1	18	359	+	,166^248-	gene:Rsa1.0_63915.1_g00001.1,mRNA:Rsa1.0_63915.1_g00001.1
1090203	IR	Rsa1.0_63888.1:1-359C	Rsa1.0_63888.1	1	359	-	,283^149-	gene:Rsa1.0_63888.1_g00001.1,mRNA:Rsa1.0_63888.1_g00001.1
1090202	IR	Rsa1.0_63887.1:1-359C	Rsa1.0_63887.1	1	359	-	,223^148-	gene:Rsa1.0_63887.1_g00001.1,mRNA:Rsa1.0_63887.1_g00001.1
1090201	IR	Rsa1.0_63878.1:1-359C	Rsa1.0_63878.1	1	359	-	,177^99-	gene:Rsa1.0_63878.1_g00001.1,mRNA:Rsa1.0_63878.1_g00001.1
1090200	IR	Rsa1.0_63872.1:1-359W	Rsa1.0_63872.1	1	359	+	,187^273-	gene:Rsa1.0_63872.1_g00001.1,mRNA:Rsa1.0_63872.1_g00001.1
1090198	IR	Rsa1.0_63853.1:1-359C	Rsa1.0_63853.1	1	359	-	,184^109-	gene:Rsa1.0_63853.1_g00001.1,mRNA:Rsa1.0_63853.1_g00001.1
1090197	IR	Rsa1.0_63847.1:1-359W	Rsa1.0_63847.1	1	359	+	,65^163-	gene:Rsa1.0_63847.1_g00001.1,mRNA:Rsa1.0_63847.1_g00001.1
1090196	IR	Rsa1.0_63839.1:6-359W	Rsa1.0_63839.1	6	359	+	,56^131-	gene:Rsa1.0_63839.1_g00001.1,mRNA:Rsa1.0_63839.1_g00001.1
1090195	IR	Rsa1.0_63792.1:1-202C	Rsa1.0_63792.1	1	202	-	,146^59-	gene:Rsa1.0_63792.1_g00001.1,mRNA:Rsa1.0_63792.1_g00001.1
1090193	IR	Rsa1.0_63765.1:1-360W	Rsa1.0_63765.1	1	360	+	,190^258-	gene:Rsa1.0_63765.1_g00001.1,mRNA:Rsa1.0_63765.1_g00001.1
1090192	IR	Rsa1.0_63749.1:1-360C	Rsa1.0_63749.1	1	360	-	,162^72-	gene:Rsa1.0_63749.1_g00001.1,mRNA:Rsa1.0_63749.1_g00001.1
1090190	IR	Rsa1.0_63719.1:1-360W	Rsa1.0_63719.1	1	360	+	,180^270-	gene:Rsa1.0_63719.1_g00001.1,mRNA:Rsa1.0_63719.1_g00001.1
1090188	IR	Rsa1.0_63671.1:1-311C	Rsa1.0_63671.1	1	311	-	,153^64-	gene:Rsa1.0_63671.1_g00001.1,mRNA:Rsa1.0_63671.1_g00001.1
1090187	IR	Rsa1.0_63665.1:1-360W	Rsa1.0_63665.1	1	360	+	,112^200-	gene:Rsa1.0_63665.1_g00001.1,mRNA:Rsa1.0_63665.1_g00001.1
1090186	IR	Rsa1.0_63645.1:1-360C	Rsa1.0_63645.1	1	360	-	,293^208-	gene:Rsa1.0_63645.1_g00001.1,mRNA:Rsa1.0_63645.1_g00001.1
1090185	IR	Rsa1.0_63637.1:1-360W	Rsa1.0_63637.1	1	360	+	,76^200-	gene:Rsa1.0_63637.1_g00001.1,mRNA:Rsa1.0_63637.1_g00001.1
1090184	IR	Rsa1.0_63630.1:1-361W	Rsa1.0_63630.1	1	361	+	,85^145-	gene:Rsa1.0_63630.1_g00001.1,mRNA:Rsa1.0_63630.1_g00001.1
1090183	IR	Rsa1.0_63612.1:1-361C	Rsa1.0_63612.1	1	361	-	,264^170-	gene:Rsa1.0_63612.1_g00001.1,mRNA:Rsa1.0_63612.1_g00001.1
1090182	IR	Rsa1.0_63583.1:15-361W	Rsa1.0_63583.1	15	361	+	,105^184-	gene:Rsa1.0_63583.1_g00001.1,mRNA:Rsa1.0_63583.1_g00001.1
1090180	IR	Rsa1.0_63574.1:1-361C	Rsa1.0_63574.1	1	361	-	,228^72-	gene:Rsa1.0_63574.1_g00001.1,mRNA:Rsa1.0_63574.1_g00001.1
1090179	IR	Rsa1.0_63570.1:1-311C	Rsa1.0_63570.1	1	311	-	,142^76-	gene:Rsa1.0_63570.1_g00001.1,mRNA:Rsa1.0_63570.1_g00001.1
1090178	IR	Rsa1.0_63552.1:2-361W	Rsa1.0_63552.1	2	361	+	,31^124-	gene:Rsa1.0_63552.1_g00001.1,mRNA:Rsa1.0_63552.1_g00001.1
1090177	IR	Rsa1.0_63540.1:1-361W	Rsa1.0_63540.1	1	361	+	,139^215-	gene:Rsa1.0_63540.1_g00001.1,mRNA:Rsa1.0_63540.1_g00001.1
1090175	IR	Rsa1.0_63457.1:1-361C	Rsa1.0_63457.1	1	361	-	,271^194-	gene:Rsa1.0_63457.1_g00001.1,mRNA:Rsa1.0_63457.1_g00001.1
1090174	IR	Rsa1.0_63397.1:1-313C	Rsa1.0_63397.1	1	313	-	,301^164-	gene:Rsa1.0_63397.1_g00001.1,mRNA:Rsa1.0_63397.1_g00001.1
1090173	IR	Rsa1.0_63394.1:1-362W	Rsa1.0_63394.1	1	362	+	,105^180-	gene:Rsa1.0_63394.1_g00001.1,mRNA:Rsa1.0_63394.1_g00001.1
1090170	IR	Rsa1.0_63373.1:1-362W	Rsa1.0_63373.1	1	362	+	,152^233-	gene:Rsa1.0_63373.1_g00001.1,mRNA:Rsa1.0_63373.1_g00001.1
1090169	IR	Rsa1.0_63333.1:1-362C	Rsa1.0_63333.1	1	362	-	,202^132-	gene:Rsa1.0_63333.1_g00001.1,mRNA:Rsa1.0_63333.1_g00001.1
1090168	IR	Rsa1.0_63325.1:1-362W	Rsa1.0_63325.1	1	362	+	,181^281-	gene:Rsa1.0_63325.1_g00001.1,mRNA:Rsa1.0_63325.1_g00001.1
1090167	IR	Rsa1.0_63304.1:1-362C	Rsa1.0_63304.1	1	362	-	,251^119-	gene:Rsa1.0_63304.1_g00001.1,mRNA:Rsa1.0_63304.1_g00001.1
1090166	IR	Rsa1.0_63275.1:1-363C	Rsa1.0_63275.1	1	363	-	,240^144-	gene:Rsa1.0_63275.1_g00001.1,mRNA:Rsa1.0_63275.1_g00001.1
1090164	IR	Rsa1.0_63257.1:1-363W	Rsa1.0_63257.1	1	363	+	,74^184-	gene:Rsa1.0_63257.1_g00001.1,mRNA:Rsa1.0_63257.1_g00001.1
1090163	IR	Rsa1.0_63253.1:1-363C	Rsa1.0_63253.1	1	363	-	,120^39-	gene:Rsa1.0_63253.1_g00001.1,mRNA:Rsa1.0_63253.1_g00001.1
1090162	IR	Rsa1.0_63245.1:1-286C	Rsa1.0_63245.1	1	286	-	,173^92-	gene:Rsa1.0_63245.1_g00001.1,mRNA:Rsa1.0_63245.1_g00001.1
1090161	IR	Rsa1.0_63237.1:1-363C	Rsa1.0_63237.1	1	363	-	,154^64-	gene:Rsa1.0_63237.1_g00001.1,mRNA:Rsa1.0_63237.1_g00001.1
1090160	IR	Rsa1.0_63226.1:1-251C	Rsa1.0_63226.1	1	251	-	,155^78-	gene:Rsa1.0_63226.1_g00001.1,mRNA:Rsa1.0_63226.1_g00001.1
1090159	IR	Rsa1.0_63207.1:8-363W	Rsa1.0_63207.1	8	363	+	,172^277-	gene:Rsa1.0_63207.1_g00001.1,mRNA:Rsa1.0_63207.1_g00001.1
1090158	IR	Rsa1.0_63198.1:1-363W	Rsa1.0_63198.1	1	363	+	,151^261-	gene:Rsa1.0_63198.1_g00001.1,mRNA:Rsa1.0_63198.1_g00001.1
1090156	IR	Rsa1.0_63138.1:1-363W	Rsa1.0_63138.1	1	363	+	,66^218-	gene:Rsa1.0_63138.1_g00001.1,mRNA:Rsa1.0_63138.1_g00001.1
1090155	IR	Rsa1.0_63120.1:1-363W	Rsa1.0_63120.1	1	363	+	,134^294-	gene:Rsa1.0_63120.1_g00001.1,mRNA:Rsa1.0_63120.1_g00001.1
1090154	IR	Rsa1.0_63110.1:1-363C	Rsa1.0_63110.1	1	363	-	,226^142-	gene:Rsa1.0_63110.1_g00001.1,mRNA:Rsa1.0_63110.1_g00001.1
1090153	IR	Rsa1.0_63097.1:1-364C	Rsa1.0_63097.1	1	364	-	,289^185-	gene:Rsa1.0_63097.1_g00001.1,mRNA:Rsa1.0_63097.1_g00001.1
1090151	IR	Rsa1.0_63009.1:1-364W	Rsa1.0_63009.1	1	364	+	,202^265-	gene:Rsa1.0_63009.1_g00001.1,mRNA:Rsa1.0_63009.1_g00001.1
1090150	IR	Rsa1.0_63007.1:13-359W	Rsa1.0_63007.1	13	359	+	,87^248-	gene:Rsa1.0_63007.1_g00001.1,mRNA:Rsa1.0_63007.1_g00001.1
1090149	IR	Rsa1.0_62933.1:1-364C	Rsa1.0_62933.1	1	364	-	,199^108-	gene:Rsa1.0_62933.1_g00001.1,mRNA:Rsa1.0_62933.1_g00001.1
1090147	IR	Rsa1.0_62890.1:1-312C	Rsa1.0_62890.1	1	312	-	,197^97-	gene:Rsa1.0_62890.1_g00001.1,mRNA:Rsa1.0_62890.1_g00001.1
1090146	IR	Rsa1.0_62888.1:1-315C	Rsa1.0_62888.1	1	315	-	,171^98-	gene:Rsa1.0_62888.1_g00001.1,mRNA:Rsa1.0_62888.1_g00001.1
1090143	IR	Rsa1.0_62845.1:7-365W	Rsa1.0_62845.1	7	365	+	,154^244-	gene:Rsa1.0_62845.1_g00001.1,mRNA:Rsa1.0_62845.1_g00001.1
1090142	IR	Rsa1.0_62804.1:1-365C	Rsa1.0_62804.1	1	365	-	,170^75-	gene:Rsa1.0_62804.1_g00001.1,mRNA:Rsa1.0_62804.1_g00001.1
1090141	IR	Rsa1.0_62787.1:1-291C	Rsa1.0_62787.1	1	291	-	,227^147-	gene:Rsa1.0_62787.1_g00001.1,mRNA:Rsa1.0_62787.1_g00001.1
1090140	IR	Rsa1.0_62762.1:1-365W	Rsa1.0_62762.1	1	365	+	,168^257-	gene:Rsa1.0_62762.1_g00001.1,mRNA:Rsa1.0_62762.1_g00001.1
1090139	IR	Rsa1.0_62739.1:1-366C	Rsa1.0_62739.1	1	366	-	,224^126-	gene:Rsa1.0_62739.1_g00001.1,mRNA:Rsa1.0_62739.1_g00001.1
1090138	IR	Rsa1.0_62736.1:1-366W	Rsa1.0_62736.1	1	366	+	,65^156-	gene:Rsa1.0_62736.1_g00001.1,mRNA:Rsa1.0_62736.1_g00001.1
1090137	IR	Rsa1.0_62727.1:1-366W	Rsa1.0_62727.1	1	366	+	,214^297-	gene:Rsa1.0_62727.1_g00001.1,mRNA:Rsa1.0_62727.1_g00001.1
1090135	IR	Rsa1.0_62695.1:1-366C	Rsa1.0_62695.1	1	366	-	,255^147-	gene:Rsa1.0_62695.1_g00001.1,mRNA:Rsa1.0_62695.1_g00001.1
1090133	IR	Rsa1.0_62656.1:5-366W	Rsa1.0_62656.1	5	366	+	,177^273-	gene:Rsa1.0_62656.1_g00001.1,mRNA:Rsa1.0_62656.1_g00001.1
1090132	IR	Rsa1.0_62653.1:1-366C	Rsa1.0_62653.1	1	366	-	,270^197-	gene:Rsa1.0_62653.1_g00001.1,mRNA:Rsa1.0_62653.1_g00001.1
1090131	IR	Rsa1.0_62651.1:1-366C	Rsa1.0_62651.1	1	366	-	,288^201-	gene:Rsa1.0_62651.1_g00001.1,mRNA:Rsa1.0_62651.1_g00001.1
1090130	IR	Rsa1.0_62637.1:4-366W	Rsa1.0_62637.1	4	366	+	,124^257-	gene:Rsa1.0_62637.1_g00001.1,mRNA:Rsa1.0_62637.1_g00001.1
1090129	IR	Rsa1.0_62623.1:6-366W	Rsa1.0_62623.1	6	366	+	,136^251-	gene:Rsa1.0_62623.1_g00001.1,mRNA:Rsa1.0_62623.1_g00001.1
1090128	IR	Rsa1.0_62613.1:5-366W	Rsa1.0_62613.1	5	366	+	,123^234-	gene:Rsa1.0_62613.1_g00001.1,mRNA:Rsa1.0_62613.1_g00001.1
1090127	IR	Rsa1.0_62611.1:1-348C	Rsa1.0_62611.1	1	348	-	,245^160-	gene:Rsa1.0_62611.1_g00001.1,mRNA:Rsa1.0_62611.1_g00001.1
1090121	IR	Rsa1.0_62442.1:1-367C	Rsa1.0_62442.1	1	367	-	,315^232-	gene:Rsa1.0_62442.1_g00001.1,mRNA:Rsa1.0_62442.1_g00001.1
1090117	IR	Rsa1.0_62361.1:1-368W	Rsa1.0_62361.1	1	368	+	,182^290-	gene:Rsa1.0_62361.1_g00001.1,mRNA:Rsa1.0_62361.1_g00001.1
1090115	IR	Rsa1.0_62314.1:1-368C	Rsa1.0_62314.1	1	368	-	,274^143-	gene:Rsa1.0_62314.1_g00001.1,mRNA:Rsa1.0_62314.1_g00001.1
1090114	IR	Rsa1.0_62293.1:1-301C	Rsa1.0_62293.1	1	301	-	,245^163-	gene:Rsa1.0_62293.1_g00001.1,mRNA:Rsa1.0_62293.1_g00001.1
1090109	IR	Rsa1.0_62244.1:8-368W	Rsa1.0_62244.1	8	368	+	,178^278-	gene:Rsa1.0_62244.1_g00001.1,mRNA:Rsa1.0_62244.1_g00001.1
1090108	IR	Rsa1.0_62228.1:1-369C	Rsa1.0_62228.1	1	369	-	,217^71-	gene:Rsa1.0_62228.1_g00001.1,mRNA:Rsa1.0_62228.1_g00001.1
1090107	IR	Rsa1.0_62214.1:1-369W	Rsa1.0_62214.1	1	369	+	,170^263-	gene:Rsa1.0_62214.1_g00001.1,mRNA:Rsa1.0_62214.1_g00001.1
1090106	IR	Rsa1.0_62201.1:1-321C	Rsa1.0_62201.1	1	321	-	,193^106-	gene:Rsa1.0_62201.1_g00001.1,mRNA:Rsa1.0_62201.1_g00001.1
1090105	IR	Rsa1.0_62198.1:1-369C	Rsa1.0_62198.1	1	369	-	,297^200-	gene:Rsa1.0_62198.1_g00001.1,mRNA:Rsa1.0_62198.1_g00001.1
1090103	IR	Rsa1.0_62169.1:1-369C	Rsa1.0_62169.1	1	369	-	,204^108-	gene:Rsa1.0_62169.1_g00001.1,mRNA:Rsa1.0_62169.1_g00001.1
1090102	IR	Rsa1.0_62150.1:1-284C	Rsa1.0_62150.1	1	284	-	,169^81-	gene:Rsa1.0_62150.1_g00001.1,mRNA:Rsa1.0_62150.1_g00001.1
1090101	IR	Rsa1.0_62137.1:1-369C	Rsa1.0_62137.1	1	369	-	,222^132-	gene:Rsa1.0_62137.1_g00001.1,mRNA:Rsa1.0_62137.1_g00001.1
1090100	IR	Rsa1.0_62135.1:1-369W	Rsa1.0_62135.1	1	369	+	,74^164-	gene:Rsa1.0_62135.1_g00001.1,mRNA:Rsa1.0_62135.1_g00001.1
1090099	IR	Rsa1.0_62124.1:1-369C	Rsa1.0_62124.1	1	369	-	,252^147-	gene:Rsa1.0_62124.1_g00001.1,mRNA:Rsa1.0_62124.1_g00001.1
1090097	IR	Rsa1.0_62094.1:1-369W	Rsa1.0_62094.1	1	369	+	,76^155-	gene:Rsa1.0_62094.1_g00001.1,mRNA:Rsa1.0_62094.1_g00001.1
1090096	IR	Rsa1.0_62086.1:1-369W	Rsa1.0_62086.1	1	369	+	,161^241-	gene:Rsa1.0_62086.1_g00001.1,mRNA:Rsa1.0_62086.1_g00001.1
1090095	IR	Rsa1.0_62085.1:1-321C	Rsa1.0_62085.1	1	321	-	,193^106-	gene:Rsa1.0_62085.1_g00001.1,mRNA:Rsa1.0_62085.1_g00001.1
1090094	IR	Rsa1.0_62033.1:1-370W	Rsa1.0_62033.1	1	370	+	,257^329-	gene:Rsa1.0_62033.1_g00001.1,mRNA:Rsa1.0_62033.1_g00001.1
1090093	IR	Rsa1.0_62029.1:1-319C	Rsa1.0_62029.1	1	319	-	,166^79-	gene:Rsa1.0_62029.1_g00001.1,mRNA:Rsa1.0_62029.1_g00001.1
1090090	IR	Rsa1.0_61997.1:1-370W	Rsa1.0_61997.1	1	370	+	,232^314-	gene:Rsa1.0_61997.1_g00001.1,mRNA:Rsa1.0_61997.1_g00001.1
1090089	IR	Rsa1.0_61990.1:1-370W	Rsa1.0_61990.1	1	370	+	,222^300-	gene:Rsa1.0_61990.1_g00001.1,mRNA:Rsa1.0_61990.1_g00001.1
1090087	IR	Rsa1.0_61948.1:11-370W	Rsa1.0_61948.1	11	370	+	,27^169-	gene:Rsa1.0_61948.1_g00001.1,mRNA:Rsa1.0_61948.1_g00001.1
1090084	IR	Rsa1.0_61923.1:1-370W	Rsa1.0_61923.1	1	370	+	,103^182-	gene:Rsa1.0_61923.1_g00001.1,mRNA:Rsa1.0_61923.1_g00001.1
1090083	IR	Rsa1.0_61903.1:1-370C	Rsa1.0_61903.1	1	370	-	,108^20-	gene:Rsa1.0_61903.1_g00001.1,mRNA:Rsa1.0_61903.1_g00001.1
1090082	IR	Rsa1.0_61894.1:1-370C	Rsa1.0_61894.1	1	370	-	,235^138-	gene:Rsa1.0_61894.1_g00001.1,mRNA:Rsa1.0_61894.1_g00001.1
1090080	IR	Rsa1.0_61839.1:1-371C	Rsa1.0_61839.1	1	371	-	,322^238-	gene:Rsa1.0_61839.1_g00001.1,mRNA:Rsa1.0_61839.1_g00001.1
1090079	IR	Rsa1.0_61837.1:1-371C	Rsa1.0_61837.1	1	371	-	,241^172-	gene:Rsa1.0_61837.1_g00001.1,mRNA:Rsa1.0_61837.1_g00001.1
1090078	IR	Rsa1.0_61834.1:1-371C	Rsa1.0_61834.1	1	371	-	,224^132-	gene:Rsa1.0_61834.1_g00001.1,mRNA:Rsa1.0_61834.1_g00001.1
1090077	IR	Rsa1.0_61826.1:1-371W	Rsa1.0_61826.1	1	371	+	,71^156-	gene:Rsa1.0_61826.1_g00001.1,mRNA:Rsa1.0_61826.1_g00001.1
1090069	IR	Rsa1.0_61687.1:1-372W	Rsa1.0_61687.1	1	372	+	,277^345-	gene:Rsa1.0_61687.1_g00001.1,mRNA:Rsa1.0_61687.1_g00001.1
1090065	IR	Rsa1.0_61658.1:1-372W	Rsa1.0_61658.1	1	372	+	,116^196-	gene:Rsa1.0_61658.1_g00001.1,mRNA:Rsa1.0_61658.1_g00001.1
1090063	IR	Rsa1.0_61616.1:1-321C	Rsa1.0_61616.1	1	321	-	,141^65-	gene:Rsa1.0_61616.1_g00001.1,mRNA:Rsa1.0_61616.1_g00001.1
1090062	IR	Rsa1.0_61615.1:1-372W	Rsa1.0_61615.1	1	372	+	,167^255-	gene:Rsa1.0_61615.1_g00001.1,mRNA:Rsa1.0_61615.1_g00001.1
1090061	IR	Rsa1.0_61614.1:1-372C	Rsa1.0_61614.1	1	372	-	,310^234-	gene:Rsa1.0_61614.1_g00001.1,mRNA:Rsa1.0_61614.1_g00001.1
1090060	IR	Rsa1.0_61612.1:2-372W	Rsa1.0_61612.1	2	372	+	,134^216-	gene:Rsa1.0_61612.1_g00001.1,mRNA:Rsa1.0_61612.1_g00001.1
1090059	IR	Rsa1.0_61598.1:1-372C	Rsa1.0_61598.1	1	372	-	,291^198-	gene:Rsa1.0_61598.1_g00001.1,mRNA:Rsa1.0_61598.1_g00001.1
1090058	IR	Rsa1.0_61583.1:20-372W	Rsa1.0_61583.1	20	372	+	,112^193-	gene:Rsa1.0_61583.1_g00001.1,mRNA:Rsa1.0_61583.1_g00001.1
1090057	IR	Rsa1.0_61569.1:1-271C	Rsa1.0_61569.1	1	271	-	,193^88-	gene:Rsa1.0_61569.1_g00001.1,mRNA:Rsa1.0_61569.1_g00001.1
1090056	IR	Rsa1.0_61559.1:1-372W	Rsa1.0_61559.1	1	372	+	,223^309-	gene:Rsa1.0_61559.1_g00001.1,mRNA:Rsa1.0_61559.1_g00001.1
1090055	IR	Rsa1.0_61523.1:1-373C	Rsa1.0_61523.1	1	373	-	,109^26-	gene:Rsa1.0_61523.1_g00001.1,mRNA:Rsa1.0_61523.1_g00001.1
1090054	IR	Rsa1.0_61509.1:1-373W	Rsa1.0_61509.1	1	373	+	,241^322-	gene:Rsa1.0_61509.1_g00001.1,mRNA:Rsa1.0_61509.1_g00001.1
1090052	IR	Rsa1.0_61493.1:1-373W	Rsa1.0_61493.1	1	373	+	,39^125-	gene:Rsa1.0_61493.1_g00001.1,mRNA:Rsa1.0_61493.1_g00001.1
1090050	IR	Rsa1.0_61472.1:1-373C	Rsa1.0_61472.1	1	373	-	,223^132-	gene:Rsa1.0_61472.1_g00001.1,mRNA:Rsa1.0_61472.1_g00001.1
1090048	IR	Rsa1.0_61446.1:1-280C	Rsa1.0_61446.1	1	280	-	,231^146-	gene:Rsa1.0_61446.1_g00001.1,mRNA:Rsa1.0_61446.1_g00001.1
1090047	IR	Rsa1.0_61426.1:1-373W	Rsa1.0_61426.1	1	373	+	,76^213-	gene:Rsa1.0_61426.1_g00001.1,mRNA:Rsa1.0_61426.1_g00001.1
1090046	IR	Rsa1.0_61425.1:1-373W	Rsa1.0_61425.1	1	373	+	,216^318-	gene:Rsa1.0_61425.1_g00001.1,mRNA:Rsa1.0_61425.1_g00001.1
1090045	IR	Rsa1.0_61422.1:1-281C	Rsa1.0_61422.1	1	281	-	,205^113-	gene:Rsa1.0_61422.1_g00001.1,mRNA:Rsa1.0_61422.1_g00001.1
1090044	IR	Rsa1.0_61337.1:1-374C	Rsa1.0_61337.1	1	374	-	,266^182-	gene:Rsa1.0_61337.1_g00001.1,mRNA:Rsa1.0_61337.1_g00001.1
1090043	IR	Rsa1.0_61303.1:1-374W	Rsa1.0_61303.1	1	374	+	,104^249-	gene:Rsa1.0_61303.1_g00001.1,mRNA:Rsa1.0_61303.1_g00001.1
1090042	IR	Rsa1.0_61289.1:1-321C	Rsa1.0_61289.1	1	321	-	,167^76-	gene:Rsa1.0_61289.1_g00001.1,mRNA:Rsa1.0_61289.1_g00001.1
1090041	IR	Rsa1.0_61252.1:1-374C	Rsa1.0_61252.1	1	374	-	,129^55-	gene:Rsa1.0_61252.1_g00001.1,mRNA:Rsa1.0_61252.1_g00001.1
1090040	IR	Rsa1.0_61237.1:1-374C	Rsa1.0_61237.1	1	374	-	,207^117-	gene:Rsa1.0_61237.1_g00001.1,mRNA:Rsa1.0_61237.1_g00001.1
1090039	IR	Rsa1.0_61229.1:14-374W	Rsa1.0_61229.1	14	374	+	,134^219-	gene:Rsa1.0_61229.1_g00001.1,mRNA:Rsa1.0_61229.1_g00001.1
1090038	IR	Rsa1.0_61184.1:1-375W	Rsa1.0_61184.1	1	375	+	,208^286-	gene:Rsa1.0_61184.1_g00001.1,mRNA:Rsa1.0_61184.1_g00001.1
1090037	IR	Rsa1.0_61182.1:1-375W	Rsa1.0_61182.1	1	375	+	,77^161-	gene:Rsa1.0_61182.1_g00001.1,mRNA:Rsa1.0_61182.1_g00001.1
1090033	IR	Rsa1.0_61114.1:1-375C	Rsa1.0_61114.1	1	375	-	,303^218-	gene:Rsa1.0_61114.1_g00001.1,mRNA:Rsa1.0_61114.1_g00001.1
1090032	IR	Rsa1.0_61107.1:1-375W	Rsa1.0_61107.1	1	375	+	,162^248-	gene:Rsa1.0_61107.1_g00001.1,mRNA:Rsa1.0_61107.1_g00001.1
1090031	IR	Rsa1.0_61098.1:1-375W	Rsa1.0_61098.1	1	375	+	,194^266-	gene:Rsa1.0_61098.1_g00001.1,mRNA:Rsa1.0_61098.1_g00001.1
1090030	IR	Rsa1.0_61044.1:1-301C	Rsa1.0_61044.1	1	301	-	,160^85-	gene:Rsa1.0_61044.1_g00001.1,mRNA:Rsa1.0_61044.1_g00001.1
1090029	IR	Rsa1.0_61034.1:1-375C	Rsa1.0_61034.1	1	375	-	,153^59-	gene:Rsa1.0_61034.1_g00001.1,mRNA:Rsa1.0_61034.1_g00001.1
1090028	IR	Rsa1.0_61005.1:1-376C	Rsa1.0_61005.1	1	376	-	,280^197-	gene:Rsa1.0_61005.1_g00001.1,mRNA:Rsa1.0_61005.1_g00001.1
1090027	IR	Rsa1.0_60949.1:1-325C	Rsa1.0_60949.1	1	325	-	,206^97-	gene:Rsa1.0_60949.1_g00001.1,mRNA:Rsa1.0_60949.1_g00001.1
1090026	IR	Rsa1.0_60934.1:62-376W	Rsa1.0_60934.1	62	376	+	,144^230-	gene:Rsa1.0_60934.1_g00001.1,mRNA:Rsa1.0_60934.1_g00001.1
1090021	IR	Rsa1.0_60873.1:1-321C	Rsa1.0_60873.1	1	321	-	,208^110-	gene:Rsa1.0_60873.1_g00001.1,mRNA:Rsa1.0_60873.1_g00001.1
1090020	IR	Rsa1.0_60865.1:1-321C	Rsa1.0_60865.1	1	321	-	,237^121-	gene:Rsa1.0_60865.1_g00001.1,mRNA:Rsa1.0_60865.1_g00001.1
1090019	IR	Rsa1.0_60845.1:1-377C	Rsa1.0_60845.1	1	377	-	,250^176-	gene:Rsa1.0_60845.1_g00001.1,mRNA:Rsa1.0_60845.1_g00001.1
1090018	IR	Rsa1.0_60844.1:18-377W	Rsa1.0_60844.1	18	377	+	,78^179-	gene:Rsa1.0_60844.1_g00001.1,mRNA:Rsa1.0_60844.1_g00001.1
1090017	IR	Rsa1.0_60834.1:1-236C	Rsa1.0_60834.1	1	236	-	,194^67-	gene:Rsa1.0_60834.1_g00001.1,mRNA:Rsa1.0_60834.1_g00001.1
1090015	IR	Rsa1.0_60808.1:1-282C	Rsa1.0_60808.1	1	282	-	,210^143-	gene:Rsa1.0_60808.1_g00001.1,mRNA:Rsa1.0_60808.1_g00001.1
1090014	IR	Rsa1.0_60800.1:1-377C	Rsa1.0_60800.1	1	377	-	,191^99-	gene:Rsa1.0_60800.1_g00001.1,mRNA:Rsa1.0_60800.1_g00001.1
1090013	IR	Rsa1.0_60780.1:1-377C	Rsa1.0_60780.1	1	377	-	,196^117-	gene:Rsa1.0_60780.1_g00001.1,mRNA:Rsa1.0_60780.1_g00001.1
1090009	IR	Rsa1.0_60693.1:8-377W	Rsa1.0_60693.1	8	377	+	,200^289-	gene:Rsa1.0_60693.1_g00001.1,mRNA:Rsa1.0_60693.1_g00001.1
1090007	IR	Rsa1.0_60685.1:1-377C	Rsa1.0_60685.1	1	377	-	,209^126-	gene:Rsa1.0_60685.1_g00001.1,mRNA:Rsa1.0_60685.1_g00001.1
1090006	IR	Rsa1.0_60680.1:1-377C	Rsa1.0_60680.1	1	377	-	,254^165-	gene:Rsa1.0_60680.1_g00001.1,mRNA:Rsa1.0_60680.1_g00001.1
1090001	IR	Rsa1.0_60628.1:1-378W	Rsa1.0_60628.1	1	378	+	,87^183-	gene:Rsa1.0_60628.1_g00001.1,mRNA:Rsa1.0_60628.1_g00001.1
1090000	IR	Rsa1.0_60619.1:1-378C	Rsa1.0_60619.1	1	378	-	,230^131-	gene:Rsa1.0_60619.1_g00001.1,mRNA:Rsa1.0_60619.1_g00001.1
1089998	IR	Rsa1.0_60565.1:1-378C	Rsa1.0_60565.1	1	378	-	,322^242-	gene:Rsa1.0_60565.1_g00001.1,mRNA:Rsa1.0_60565.1_g00001.1
1089997	IR	Rsa1.0_60532.1:1-378W	Rsa1.0_60532.1	1	378	+	,108^191-	gene:Rsa1.0_60532.1_g00001.1,mRNA:Rsa1.0_60532.1_g00001.1
1089996	IR	Rsa1.0_60497.1:1-379W	Rsa1.0_60497.1	1	379	+	,225^302-	gene:Rsa1.0_60497.1_g00001.1,mRNA:Rsa1.0_60497.1_g00001.1
1089993	IR	Rsa1.0_60486.1:1-379C	Rsa1.0_60486.1	1	379	-	,312^236-	gene:Rsa1.0_60486.1_g00001.1,mRNA:Rsa1.0_60486.1_g00001.1
1089992	IR	Rsa1.0_60481.1:20-379W	Rsa1.0_60481.1	20	379	+	,109^196-	gene:Rsa1.0_60481.1_g00001.1,mRNA:Rsa1.0_60481.1_g00001.1
1089991	IR	Rsa1.0_60442.1:7-379W	Rsa1.0_60442.1	7	379	+	,262^331-	gene:Rsa1.0_60442.1_g00001.1,mRNA:Rsa1.0_60442.1_g00001.1
1089990	IR	Rsa1.0_60406.1:1-379C	Rsa1.0_60406.1	1	379	-	,224^163-	gene:Rsa1.0_60406.1_g00001.1,mRNA:Rsa1.0_60406.1_g00001.1
1089989	IR	Rsa1.0_60359.1:1-380C	Rsa1.0_60359.1	1	380	-	,125^47-	gene:Rsa1.0_60359.1_g00001.1,mRNA:Rsa1.0_60359.1_g00001.1
1089988	IR	Rsa1.0_60346.1:1-380W	Rsa1.0_60346.1	1	380	+	,51^133-	gene:Rsa1.0_60346.1_g00001.1,mRNA:Rsa1.0_60346.1_g00001.1
1089986	IR	Rsa1.0_60302.1:1-380C	Rsa1.0_60302.1	1	380	-	,318^164-	gene:Rsa1.0_60302.1_g00001.1,mRNA:Rsa1.0_60302.1_g00001.1
1089981	IR	Rsa1.0_60269.1:1-362C	Rsa1.0_60269.1	1	362	-	,312^221-	gene:Rsa1.0_60269.1_g00001.1,mRNA:Rsa1.0_60269.1_g00001.1
1089979	IR	Rsa1.0_60245.1:1-380C	Rsa1.0_60245.1	1	380	-	,221^70-	gene:Rsa1.0_60245.1_g00001.1,mRNA:Rsa1.0_60245.1_g00001.1
1089977	IR	Rsa1.0_60184.1:1-381C	Rsa1.0_60184.1	1	381	-	,316^93-	gene:Rsa1.0_60184.1_g00001.1,mRNA:Rsa1.0_60184.1_g00001.1
1089975	IR	Rsa1.0_60174.1:1-381C	Rsa1.0_60174.1	1	381	-	,358^266-	gene:Rsa1.0_60174.1_g00001.1,mRNA:Rsa1.0_60174.1_g00001.1
1089974	IR	Rsa1.0_60167.1:8-381W	Rsa1.0_60167.1	8	381	+	,26^127-	gene:Rsa1.0_60167.1_g00001.1,mRNA:Rsa1.0_60167.1_g00001.1
1089973	IR	Rsa1.0_60139.1:1-381W	Rsa1.0_60139.1	1	381	+	,178^335-	gene:Rsa1.0_60139.1_g00001.1,mRNA:Rsa1.0_60139.1_g00001.1
1089971	IR	Rsa1.0_60095.1:1-381W	Rsa1.0_60095.1	1	381	+	,137^222-	gene:Rsa1.0_60095.1_g00001.1,mRNA:Rsa1.0_60095.1_g00001.1
1089970	IR	Rsa1.0_60041.1:18-381W	Rsa1.0_60041.1	18	381	+	,53^131-	gene:Rsa1.0_60041.1_g00001.1,mRNA:Rsa1.0_60041.1_g00001.1
1089966	IR	Rsa1.0_60022.1:1-381C	Rsa1.0_60022.1	1	381	-	,207^137-	gene:Rsa1.0_60022.1_g00001.1,mRNA:Rsa1.0_60022.1_g00001.1
1089962	IR	Rsa1.0_59973.1:1-382C	Rsa1.0_59973.1	1	382	-	,261^167-	gene:Rsa1.0_59973.1_g00001.1,mRNA:Rsa1.0_59973.1_g00001.1
1089961	IR	Rsa1.0_59948.1:1-382C	Rsa1.0_59948.1	1	382	-	,321^219-	gene:Rsa1.0_59948.1_g00001.1,mRNA:Rsa1.0_59948.1_g00001.1
1089960	IR	Rsa1.0_59912.1:1-382C	Rsa1.0_59912.1	1	382	-	,261^121-	gene:Rsa1.0_59912.1_g00001.1,mRNA:Rsa1.0_59912.1_g00001.1
1089959	IR	Rsa1.0_59905.1:17-382W	Rsa1.0_59905.1	17	382	+	,53^299-	gene:Rsa1.0_59905.1_g00001.1,mRNA:Rsa1.0_59905.1_g00001.1
1089958	IR	Rsa1.0_59900.1:1-301C	Rsa1.0_59900.1	1	301	-	,257^170-	gene:Rsa1.0_59900.1_g00001.1,mRNA:Rsa1.0_59900.1_g00001.1
1089957	IR	Rsa1.0_59875.1:17-382W	Rsa1.0_59875.1	17	382	+	,155^249-	gene:Rsa1.0_59875.1_g00001.1,mRNA:Rsa1.0_59875.1_g00001.1
1089954	IR	Rsa1.0_59842.1:1-383W	Rsa1.0_59842.1	1	383	+	,100^216-	gene:Rsa1.0_59842.1_g00001.1,mRNA:Rsa1.0_59842.1_g00001.1
1089953	IR	Rsa1.0_59825.1:1-383C	Rsa1.0_59825.1	1	383	-	,166^77-	gene:Rsa1.0_59825.1_g00001.1,mRNA:Rsa1.0_59825.1_g00001.1
1089949	IR	Rsa1.0_59707.1:1-326C	Rsa1.0_59707.1	1	326	-	,201^94-	gene:Rsa1.0_59707.1_g00001.1,mRNA:Rsa1.0_59707.1_g00001.1
1089948	IR	Rsa1.0_59662.1:1-384C	Rsa1.0_59662.1	1	384	-	,238^145-	gene:Rsa1.0_59662.1_g00001.1,mRNA:Rsa1.0_59662.1_g00001.1
1089946	IR	Rsa1.0_59653.1:1-334C	Rsa1.0_59653.1	1	334	-	,245^182-	gene:Rsa1.0_59653.1_g00001.1,mRNA:Rsa1.0_59653.1_g00001.1
1089944	IR	Rsa1.0_59613.1:1-384W	Rsa1.0_59613.1	1	384	+	,104^196-	gene:Rsa1.0_59613.1_g00001.1,mRNA:Rsa1.0_59613.1_g00001.1
1089943	IR	Rsa1.0_59597.1:1-384W	Rsa1.0_59597.1	1	384	+	,208^312-	gene:Rsa1.0_59597.1_g00001.1,mRNA:Rsa1.0_59597.1_g00001.1
1089940	IR	Rsa1.0_59483.1:1-385C	Rsa1.0_59483.1	1	385	-	,266^184-	gene:Rsa1.0_59483.1_g00001.1,mRNA:Rsa1.0_59483.1_g00001.1
1089938	IR	Rsa1.0_59424.1:1-385C	Rsa1.0_59424.1	1	385	-	,199^63-	gene:Rsa1.0_59424.1_g00001.1,mRNA:Rsa1.0_59424.1_g00001.1
1089937	IR	Rsa1.0_59421.1:1-385W	Rsa1.0_59421.1	1	385	+	,189^271-	gene:Rsa1.0_59421.1_g00001.1,mRNA:Rsa1.0_59421.1_g00001.1
1089936	IR	Rsa1.0_59418.1:1-385C	Rsa1.0_59418.1	1	385	-	,213^121-	gene:Rsa1.0_59418.1_g00001.1,mRNA:Rsa1.0_59418.1_g00001.1
1089935	IR	Rsa1.0_59376.1:1-331C	Rsa1.0_59376.1	1	331	-	,153^64-	gene:Rsa1.0_59376.1_g00001.1,mRNA:Rsa1.0_59376.1_g00001.1
1089934	IR	Rsa1.0_59373.1:1-385W	Rsa1.0_59373.1	1	385	+	,83^165-	gene:Rsa1.0_59373.1_g00001.1,mRNA:Rsa1.0_59373.1_g00001.1
1089933	IR	Rsa1.0_59362.1:18-386W	Rsa1.0_59362.1	18	386	+	,65^158-	gene:Rsa1.0_59362.1_g00001.1,mRNA:Rsa1.0_59362.1_g00001.1
1089931	IR	Rsa1.0_59357.1:1-386C	Rsa1.0_59357.1	1	386	-	,202^119-	gene:Rsa1.0_59357.1_g00001.1,mRNA:Rsa1.0_59357.1_g00001.1
1089928	IR	Rsa1.0_59299.1:1-386C	Rsa1.0_59299.1	1	386	-	,163^98-	gene:Rsa1.0_59299.1_g00001.1,mRNA:Rsa1.0_59299.1_g00001.1
1089927	IR	Rsa1.0_59294.1:1-386W	Rsa1.0_59294.1	1	386	+	,72^143-	gene:Rsa1.0_59294.1_g00001.1,mRNA:Rsa1.0_59294.1_g00001.1
1089926	IR	Rsa1.0_59293.1:1-386W	Rsa1.0_59293.1	1	386	+	,258^375-	gene:Rsa1.0_59293.1_g00001.1,mRNA:Rsa1.0_59293.1_g00001.1
1089925	IR	Rsa1.0_59292.1:1-281C	Rsa1.0_59292.1	1	281	-	,233^160-	gene:Rsa1.0_59292.1_g00001.1,mRNA:Rsa1.0_59292.1_g00001.1
1089924	IR	Rsa1.0_59290.1:1-386W	Rsa1.0_59290.1	1	386	+	,235^308-	gene:Rsa1.0_59290.1_g00001.1,mRNA:Rsa1.0_59290.1_g00001.1
1089923	IR	Rsa1.0_59283.1:1-333C	Rsa1.0_59283.1	1	333	-	,251^168-	gene:Rsa1.0_59283.1_g00001.1,mRNA:Rsa1.0_59283.1_g00001.1
1089922	IR	Rsa1.0_59256.1:1-386C	Rsa1.0_59256.1	1	386	-	,302^213-	gene:Rsa1.0_59256.1_g00001.1,mRNA:Rsa1.0_59256.1_g00001.1
1089921	IR	Rsa1.0_59208.1:17-386W	Rsa1.0_59208.1	17	386	+	,217^326-	gene:Rsa1.0_59208.1_g00001.1,mRNA:Rsa1.0_59208.1_g00001.1
1089919	IR	Rsa1.0_59181.1:1-387W	Rsa1.0_59181.1	1	387	+	,183^269-	gene:Rsa1.0_59181.1_g00001.1,mRNA:Rsa1.0_59181.1_g00001.1
1089918	IR	Rsa1.0_59173.1:1-387W	Rsa1.0_59173.1	1	387	+	,73^158-	gene:Rsa1.0_59173.1_g00001.1,mRNA:Rsa1.0_59173.1_g00001.1
1089917	IR	Rsa1.0_59157.1:1-387C	Rsa1.0_59157.1	1	387	-	,222^150-	gene:Rsa1.0_59157.1_g00001.1,mRNA:Rsa1.0_59157.1_g00001.1
1089916	IR	Rsa1.0_59153.1:1-387W	Rsa1.0_59153.1	1	387	+	,144^216-	gene:Rsa1.0_59153.1_g00001.1,mRNA:Rsa1.0_59153.1_g00001.1
1089915	IR	Rsa1.0_59135.1:1-387C	Rsa1.0_59135.1	1	387	-	,351^247-	gene:Rsa1.0_59135.1_g00001.1,mRNA:Rsa1.0_59135.1_g00001.1
1089914	IR	Rsa1.0_59129.1:1-387W	Rsa1.0_59129.1	1	387	+	,74^182-	gene:Rsa1.0_59129.1_g00001.1,mRNA:Rsa1.0_59129.1_g00001.1
1089913	IR	Rsa1.0_59113.1:1-347W	Rsa1.0_59113.1	1	347	+	,63^147-	gene:Rsa1.0_59113.1_g00001.1,mRNA:Rsa1.0_59113.1_g00001.1
1089912	IR	Rsa1.0_59089.1:1-317C	Rsa1.0_59089.1	1	317	-	,257^171-	gene:Rsa1.0_59089.1_g00001.1,mRNA:Rsa1.0_59089.1_g00001.1
1089911	IR	Rsa1.0_59081.1:1-387W	Rsa1.0_59081.1	1	387	+	,87^207-	gene:Rsa1.0_59081.1_g00001.1,mRNA:Rsa1.0_59081.1_g00001.1
1089910	IR	Rsa1.0_59069.1:1-387C	Rsa1.0_59069.1	1	387	-	,180^107-	gene:Rsa1.0_59069.1_g00001.1,mRNA:Rsa1.0_59069.1_g00001.1
1089909	IR	Rsa1.0_59060.1:1-387C	Rsa1.0_59060.1	1	387	-	,268^165-	gene:Rsa1.0_59060.1_g00001.1,mRNA:Rsa1.0_59060.1_g00001.1
1089908	IR	Rsa1.0_59033.1:1-388C	Rsa1.0_59033.1	1	388	-	,355^285-	gene:Rsa1.0_59033.1_g00001.1,mRNA:Rsa1.0_59033.1_g00001.1
1089907	IR	Rsa1.0_59023.1:1-388W	Rsa1.0_59023.1	1	388	+	,252^333-	gene:Rsa1.0_59023.1_g00001.1,mRNA:Rsa1.0_59023.1_g00001.1
1089905	IR	Rsa1.0_58984.1:1-388W	Rsa1.0_58984.1	1	388	+	,148^251-	gene:Rsa1.0_58984.1_g00001.1,mRNA:Rsa1.0_58984.1_g00001.1
1089902	IR	Rsa1.0_58947.1:1-388C	Rsa1.0_58947.1	1	388	-	,263^150-	gene:Rsa1.0_58947.1_g00001.1,mRNA:Rsa1.0_58947.1_g00001.1
1089900	IR	Rsa1.0_58913.1:1-388C	Rsa1.0_58913.1	1	388	-	,310^228-	gene:Rsa1.0_58913.1_g00001.1,mRNA:Rsa1.0_58913.1_g00001.1
1089897	IR	Rsa1.0_58866.1:1-389C	Rsa1.0_58866.1	1	389	-	,300^203-	gene:Rsa1.0_58866.1_g00001.1,mRNA:Rsa1.0_58866.1_g00001.1
1089896	IR	Rsa1.0_58852.1:1-389W	Rsa1.0_58852.1	1	389	+	,72^224-	gene:Rsa1.0_58852.1_g00001.1,mRNA:Rsa1.0_58852.1_g00001.1
1089889	IR	Rsa1.0_58746.1:18-315W	Rsa1.0_58746.1	18	315	+	,28^98-	gene:Rsa1.0_58746.1_g00001.1,mRNA:Rsa1.0_58746.1_g00001.1
1089888	IR	Rsa1.0_58731.1:1-390C	Rsa1.0_58731.1	1	390	-	,352^220-	gene:Rsa1.0_58731.1_g00001.1,mRNA:Rsa1.0_58731.1_g00001.1
1089887	IR	Rsa1.0_58722.1:1-331C	Rsa1.0_58722.1	1	331	-	,179^85-	gene:Rsa1.0_58722.1_g00001.1,mRNA:Rsa1.0_58722.1_g00001.1
1089886	IR	Rsa1.0_58698.1:1-317C	Rsa1.0_58698.1	1	317	-	,210^126-	gene:Rsa1.0_58698.1_g00001.1,mRNA:Rsa1.0_58698.1_g00001.1
1089883	IR	Rsa1.0_58662.1:1-390W	Rsa1.0_58662.1	1	390	+	,94^185-	gene:Rsa1.0_58662.1_g00001.1,mRNA:Rsa1.0_58662.1_g00001.1
1089882	IR	Rsa1.0_58650.1:1-390W	Rsa1.0_58650.1	1	390	+	,115^226-	gene:Rsa1.0_58650.1_g00001.1,mRNA:Rsa1.0_58650.1_g00001.1
1089881	IR	Rsa1.0_58648.1:1-390C	Rsa1.0_58648.1	1	390	-	,296^104-	gene:Rsa1.0_58648.1_g00001.1,mRNA:Rsa1.0_58648.1_g00001.1
1089879	IR	Rsa1.0_58626.1:1-390W	Rsa1.0_58626.1	1	390	+	,57^138-	gene:Rsa1.0_58626.1_g00001.1,mRNA:Rsa1.0_58626.1_g00001.1
1089878	IR	Rsa1.0_58614.1:1-390W	Rsa1.0_58614.1	1	390	+	,96^228-	gene:Rsa1.0_58614.1_g00001.1,mRNA:Rsa1.0_58614.1_g00001.1
1089877	IR	Rsa1.0_58607.1:1-390W	Rsa1.0_58607.1	1	390	+	,89^181-	gene:Rsa1.0_58607.1_g00001.1,mRNA:Rsa1.0_58607.1_g00001.1
1089876	IR	Rsa1.0_58575.1:1-391W	Rsa1.0_58575.1	1	391	+	,75^269-	gene:Rsa1.0_58575.1_g00001.1,mRNA:Rsa1.0_58575.1_g00001.1
1089875	IR	Rsa1.0_58558.1:1-391C	Rsa1.0_58558.1	1	391	-	,226^152-	gene:Rsa1.0_58558.1_g00001.1,mRNA:Rsa1.0_58558.1_g00001.1
1089872	IR	Rsa1.0_58522.1:1-391C	Rsa1.0_58522.1	1	391	-	,179^78-	gene:Rsa1.0_58522.1_g00001.1,mRNA:Rsa1.0_58522.1_g00001.1
1089869	IR	Rsa1.0_58469.1:1-341C	Rsa1.0_58469.1	1	341	-	,236^146-	gene:Rsa1.0_58469.1_g00001.1,mRNA:Rsa1.0_58469.1_g00001.1
1089868	IR	Rsa1.0_58459.1:1-391W	Rsa1.0_58459.1	1	391	+	,214^306-	gene:Rsa1.0_58459.1_g00001.1,mRNA:Rsa1.0_58459.1_g00001.1
1089865	IR	Rsa1.0_58419.1:1-392W	Rsa1.0_58419.1	1	392	+	,223^325-	gene:Rsa1.0_58419.1_g00001.1,mRNA:Rsa1.0_58419.1_g00001.1
1089864	IR	Rsa1.0_58390.1:1-392C	Rsa1.0_58390.1	1	392	-	,318^247-	gene:Rsa1.0_58390.1_g00001.1,mRNA:Rsa1.0_58390.1_g00001.1
1089862	IR	Rsa1.0_58370.1:4-356W	Rsa1.0_58370.1	4	356	+	,11^99-	gene:Rsa1.0_58370.1_g00001.1,mRNA:Rsa1.0_58370.1_g00001.1
1089861	IR	Rsa1.0_58368.1:1-392C	Rsa1.0_58368.1	1	392	-	,144^76-	gene:Rsa1.0_58368.1_g00001.1,mRNA:Rsa1.0_58368.1_g00001.1
1089857	IR	Rsa1.0_58314.1:1-392C	Rsa1.0_58314.1	1	392	-	,172^84-	gene:Rsa1.0_58314.1_g00001.1,mRNA:Rsa1.0_58314.1_g00001.1
1089856	IR	Rsa1.0_58278.1:7-393W	Rsa1.0_58278.1	7	393	+	,71^151-	gene:Rsa1.0_58278.1_g00001.1,mRNA:Rsa1.0_58278.1_g00001.1
1089854	IR	Rsa1.0_58234.1:1-393W	Rsa1.0_58234.1	1	393	+	,98^299-	gene:Rsa1.0_58234.1_g00001.1,mRNA:Rsa1.0_58234.1_g00001.1
1089853	IR	Rsa1.0_58224.1:1-307W	Rsa1.0_58224.1	1	307	+	,90^179-	gene:Rsa1.0_58224.1_g00001.1,mRNA:Rsa1.0_58224.1_g00001.1
1089852	IR	Rsa1.0_58205.1:1-393W	Rsa1.0_58205.1	1	393	+	,75^205-	gene:Rsa1.0_58205.1_g00001.1,mRNA:Rsa1.0_58205.1_g00001.1
1089849	IR	Rsa1.0_58175.1:1-393W	Rsa1.0_58175.1	1	393	+	,73^209-	gene:Rsa1.0_58175.1_g00001.1,mRNA:Rsa1.0_58175.1_g00001.1
1089848	IR	Rsa1.0_58172.1:1-191C	Rsa1.0_58172.1	1	191	-	,157^72-	gene:Rsa1.0_58172.1_g00001.1,mRNA:Rsa1.0_58172.1_g00001.1
1089847	IR	Rsa1.0_58168.1:1-393C	Rsa1.0_58168.1	1	393	-	,238^135-	gene:Rsa1.0_58168.1_g00001.1,mRNA:Rsa1.0_58168.1_g00001.1
1089846	IR	Rsa1.0_58167.1:1-375C	Rsa1.0_58167.1	1	375	-	,237^143-	gene:Rsa1.0_58167.1_g00001.1,mRNA:Rsa1.0_58167.1_g00001.1
1089845	IR	Rsa1.0_58152.1:1-393C	Rsa1.0_58152.1	1	393	-	,272^187-	gene:Rsa1.0_58152.1_g00001.1,mRNA:Rsa1.0_58152.1_g00001.1
1089843	IR	Rsa1.0_58076.1:1-394C	Rsa1.0_58076.1	1	394	-	,319^135-	gene:Rsa1.0_58076.1_g00001.1,mRNA:Rsa1.0_58076.1_g00001.1
1089842	IR	Rsa1.0_58055.1:1-394C	Rsa1.0_58055.1	1	394	-	,287^207-	gene:Rsa1.0_58055.1_g00001.1,mRNA:Rsa1.0_58055.1_g00001.1
1089841	IR	Rsa1.0_58049.1:1-394W	Rsa1.0_58049.1	1	394	+	,61^192-	gene:Rsa1.0_58049.1_g00001.1,mRNA:Rsa1.0_58049.1_g00001.1
1089840	IR	Rsa1.0_58045.1:1-394W	Rsa1.0_58045.1	1	394	+	,221^318-	gene:Rsa1.0_58045.1_g00001.1,mRNA:Rsa1.0_58045.1_g00001.1
1089839	IR	Rsa1.0_58040.1:1-394W	Rsa1.0_58040.1	1	394	+	,61^192-	gene:Rsa1.0_58040.1_g00001.1,mRNA:Rsa1.0_58040.1_g00001.1
1089838	IR	Rsa1.0_58022.1:1-394C	Rsa1.0_58022.1	1	394	-	,298^223-	gene:Rsa1.0_58022.1_g00001.1,mRNA:Rsa1.0_58022.1_g00001.1
1089835	IR	Rsa1.0_58005.1:1-394W	Rsa1.0_58005.1	1	394	+	,166^250-	gene:Rsa1.0_58005.1_g00001.1,mRNA:Rsa1.0_58005.1_g00001.1
1089832	IR	Rsa1.0_57960.1:10-395W	Rsa1.0_57960.1	10	395	+	,87^155-	gene:Rsa1.0_57960.1_g00001.1,mRNA:Rsa1.0_57960.1_g00001.1
1089831	IR	Rsa1.0_57936.1:16-395W	Rsa1.0_57936.1	16	395	+	,197^287-	gene:Rsa1.0_57936.1_g00001.1,mRNA:Rsa1.0_57936.1_g00001.1
1089830	IR	Rsa1.0_57920.1:1-395C	Rsa1.0_57920.1	1	395	-	,330^213-	gene:Rsa1.0_57920.1_g00001.1,mRNA:Rsa1.0_57920.1_g00001.1
1089828	IR	Rsa1.0_57893.1:1-395C	Rsa1.0_57893.1	1	395	-	,262^149-	gene:Rsa1.0_57893.1_g00001.1,mRNA:Rsa1.0_57893.1_g00001.1
1089826	IR	Rsa1.0_57878.1:1-395W	Rsa1.0_57878.1	1	395	+	,58^141-	gene:Rsa1.0_57878.1_g00001.1,mRNA:Rsa1.0_57878.1_g00001.1
1089825	IR	Rsa1.0_57845.1:1-283C	Rsa1.0_57845.1	1	283	-	,194^104-	gene:Rsa1.0_57845.1_g00001.1,mRNA:Rsa1.0_57845.1_g00001.1
1089824	IR	Rsa1.0_57782.1:17-396W	Rsa1.0_57782.1	17	396	+	,196^268-	gene:Rsa1.0_57782.1_g00001.1,mRNA:Rsa1.0_57782.1_g00001.1
1089823	IR	Rsa1.0_57776.1:1-396C	Rsa1.0_57776.1	1	396	-	,250^145-	gene:Rsa1.0_57776.1_g00001.1,mRNA:Rsa1.0_57776.1_g00001.1
1089822	IR	Rsa1.0_57744.1:1-396C	Rsa1.0_57744.1	1	396	-	,346^261-	gene:Rsa1.0_57744.1_g00001.1,mRNA:Rsa1.0_57744.1_g00001.1
1089821	IR	Rsa1.0_57730.1:13-291W	Rsa1.0_57730.1	13	291	+	,121^211-	gene:Rsa1.0_57730.1_g00001.1,mRNA:Rsa1.0_57730.1_g00001.1
1089817	IR	Rsa1.0_57666.1:1-397W	Rsa1.0_57666.1	1	397	+	,56^158-	gene:Rsa1.0_57666.1_g00001.1,mRNA:Rsa1.0_57666.1_g00001.1
1089816	IR	Rsa1.0_57653.1:1-397W	Rsa1.0_57653.1	1	397	+	,145^229-	gene:Rsa1.0_57653.1_g00001.1,mRNA:Rsa1.0_57653.1_g00001.1
1089815	IR	Rsa1.0_57645.1:1-397W	Rsa1.0_57645.1	1	397	+	,137^200-	gene:Rsa1.0_57645.1_g00001.1,mRNA:Rsa1.0_57645.1_g00001.1
1089814	IR	Rsa1.0_57640.1:1-351C	Rsa1.0_57640.1	1	351	-	,185^102-	gene:Rsa1.0_57640.1_g00001.1,mRNA:Rsa1.0_57640.1_g00001.1
1089813	IR	Rsa1.0_57632.1:1-397C	Rsa1.0_57632.1	1	397	-	,230^100-	gene:Rsa1.0_57632.1_g00001.1,mRNA:Rsa1.0_57632.1_g00001.1
1089812	IR	Rsa1.0_57618.1:14-397W	Rsa1.0_57618.1	14	397	+	,31^107-	gene:Rsa1.0_57618.1_g00001.1,mRNA:Rsa1.0_57618.1_g00001.1
1089808	IR	Rsa1.0_57608.1:1-379C	Rsa1.0_57608.1	1	379	-	,324^229-	gene:Rsa1.0_57608.1_g00001.1,mRNA:Rsa1.0_57608.1_g00001.1
1089807	IR	Rsa1.0_57594.1:1-302C	Rsa1.0_57594.1	1	302	-	,201^108-	gene:Rsa1.0_57594.1_g00001.1,mRNA:Rsa1.0_57594.1_g00001.1
1089804	IR	Rsa1.0_57584.1:1-397C	Rsa1.0_57584.1	1	397	-	,309^216-	gene:Rsa1.0_57584.1_g00001.1,mRNA:Rsa1.0_57584.1_g00001.1
1089803	IR	Rsa1.0_57573.1:1-341C	Rsa1.0_57573.1	1	341	-	,164^82-	gene:Rsa1.0_57573.1_g00001.1,mRNA:Rsa1.0_57573.1_g00001.1
1089799	IR	Rsa1.0_57463.1:1-398C	Rsa1.0_57463.1	1	398	-	,274^122-	gene:Rsa1.0_57463.1_g00001.1,mRNA:Rsa1.0_57463.1_g00001.1
1089798	IR	Rsa1.0_57461.1:1-398C	Rsa1.0_57461.1	1	398	-	,319^237-	gene:Rsa1.0_57461.1_g00001.1,mRNA:Rsa1.0_57461.1_g00001.1
1089797	IR	Rsa1.0_57417.1:1-398C	Rsa1.0_57417.1	1	398	-	,315^220-	gene:Rsa1.0_57417.1_g00001.1,mRNA:Rsa1.0_57417.1_g00001.1
1089796	IR	Rsa1.0_57416.1:1-398C	Rsa1.0_57416.1	1	398	-	,286^206-	gene:Rsa1.0_57416.1_g00001.1,mRNA:Rsa1.0_57416.1_g00001.1
1089795	IR	Rsa1.0_57405.1:1-398W	Rsa1.0_57405.1	1	398	+	,157^220-	gene:Rsa1.0_57405.1_g00001.1,mRNA:Rsa1.0_57405.1_g00001.1
1089794	IR	Rsa1.0_57387.1:2-398W	Rsa1.0_57387.1	2	398	+	,181^249-	gene:Rsa1.0_57387.1_g00001.1,mRNA:Rsa1.0_57387.1_g00001.1
1089791	IR	Rsa1.0_57382.1:1-366C	Rsa1.0_57382.1	1	297	-	,247^144-	gene:Rsa1.0_57382.1_g00001.1,mRNA:Rsa1.0_57382.1_g00001.1
1089789	IR	Rsa1.0_57369.1:1-399C	Rsa1.0_57369.1	1	399	-	,243^165-	gene:Rsa1.0_57369.1_g00001.1,mRNA:Rsa1.0_57369.1_g00001.1
1089788	IR	Rsa1.0_57360.1:1-399W	Rsa1.0_57360.1	1	399	+	,116^210-	gene:Rsa1.0_57360.1_g00001.1,mRNA:Rsa1.0_57360.1_g00001.1
1089787	IR	Rsa1.0_57358.1:1-399C	Rsa1.0_57358.1	1	399	-	,286^186-	gene:Rsa1.0_57358.1_g00001.1,mRNA:Rsa1.0_57358.1_g00001.1
1089786	IR	Rsa1.0_57350.1:1-399W	Rsa1.0_57350.1	1	399	+	,89^245-	gene:Rsa1.0_57350.1_g00001.1,mRNA:Rsa1.0_57350.1_g00001.1
1089785	IR	Rsa1.0_57346.1:1-399C	Rsa1.0_57346.1	1	399	-	,242^140-	gene:Rsa1.0_57346.1_g00001.1,mRNA:Rsa1.0_57346.1_g00001.1
1089782	IR	Rsa1.0_57314.1:1-399W	Rsa1.0_57314.1	1	399	+	,196^324-	gene:Rsa1.0_57314.1_g00001.1,mRNA:Rsa1.0_57314.1_g00001.1
1089781	IR	Rsa1.0_57297.1:17-399W	Rsa1.0_57297.1	17	399	+	,114^198-	gene:Rsa1.0_57297.1_g00001.1,mRNA:Rsa1.0_57297.1_g00001.1
1089778	IR	Rsa1.0_57253.1:1-399C	Rsa1.0_57253.1	1	399	-	,349^251-	gene:Rsa1.0_57253.1_g00001.1,mRNA:Rsa1.0_57253.1_g00001.1
1089777	IR	Rsa1.0_57236.1:1-400C	Rsa1.0_57236.1	1	400	-	,167^76-	gene:Rsa1.0_57236.1_g00001.1,mRNA:Rsa1.0_57236.1_g00001.1
1089776	IR	Rsa1.0_57227.1:1-400C	Rsa1.0_57227.1	1	400	-	,167^76-	gene:Rsa1.0_57227.1_g00001.1,mRNA:Rsa1.0_57227.1_g00001.1
1089772	IR	Rsa1.0_57164.1:1-400C	Rsa1.0_57164.1	1	400	-	,326^225-	gene:Rsa1.0_57164.1_g00001.1,mRNA:Rsa1.0_57164.1_g00001.1
1089768	IR	Rsa1.0_57111.1:1-351C	Rsa1.0_57111.1	1	351	-	,144^47-	gene:Rsa1.0_57111.1_g00001.1,mRNA:Rsa1.0_57111.1_g00001.1
1089767	IR	Rsa1.0_57109.1:1-349C	Rsa1.0_57109.1	1	349	-	,249^153-	gene:Rsa1.0_57109.1_g00001.1,mRNA:Rsa1.0_57109.1_g00001.1
1089766	IR	Rsa1.0_57085.1:1-401C	Rsa1.0_57085.1	1	401	-	,224^71-	gene:Rsa1.0_57085.1_g00001.1,mRNA:Rsa1.0_57085.1_g00001.1
1089765	IR	Rsa1.0_57084.1:1-401C	Rsa1.0_57084.1	1	401	-	,338^252-	gene:Rsa1.0_57084.1_g00001.1,mRNA:Rsa1.0_57084.1_g00001.1
1089764	IR	Rsa1.0_57073.1:2-401W	Rsa1.0_57073.1	2	401	+	,67^131-	gene:Rsa1.0_57073.1_g00001.1,mRNA:Rsa1.0_57073.1_g00001.1
1089763	IR	Rsa1.0_57004.1:1-401W	Rsa1.0_57004.1	1	401	+	,137^223-	gene:Rsa1.0_57004.1_g00001.1,mRNA:Rsa1.0_57004.1_g00001.1
1089761	IR	Rsa1.0_56987.1:1-401W	Rsa1.0_56987.1	1	401	+	,70^142-	gene:Rsa1.0_56987.1_g00001.1,mRNA:Rsa1.0_56987.1_g00001.1
1089759	IR	Rsa1.0_56943.1:1-322C	Rsa1.0_56943.1	1	322	-	,254^162-	gene:Rsa1.0_56943.1_g00001.1,mRNA:Rsa1.0_56943.1_g00001.1
1089757	IR	Rsa1.0_56917.1:1-402C	Rsa1.0_56917.1	1	402	-	,345^266-	gene:Rsa1.0_56917.1_g00001.1,mRNA:Rsa1.0_56917.1_g00001.1
1089756	IR	Rsa1.0_56893.1:1-402C	Rsa1.0_56893.1	1	402	-	,156^76-	gene:Rsa1.0_56893.1_g00001.1,mRNA:Rsa1.0_56893.1_g00001.1
1089755	IR	Rsa1.0_56871.1:1-402C	Rsa1.0_56871.1	1	402	-	,282^199-	gene:Rsa1.0_56871.1_g00001.1,mRNA:Rsa1.0_56871.1_g00001.1
1089753	IR	Rsa1.0_56859.1:1-402W	Rsa1.0_56859.1	1	402	+	,176^343-	gene:Rsa1.0_56859.1_g00001.1,mRNA:Rsa1.0_56859.1_g00001.1
1089752	IR	Rsa1.0_56851.1:1-402W	Rsa1.0_56851.1	1	402	+	,38^124-	gene:Rsa1.0_56851.1_g00001.1,mRNA:Rsa1.0_56851.1_g00001.1
1089750	IR	Rsa1.0_56848.1:1-402C	Rsa1.0_56848.1	1	402	-	,284^174-	gene:Rsa1.0_56848.1_g00001.1,mRNA:Rsa1.0_56848.1_g00001.1
1089749	IR	Rsa1.0_56832.1:1-402C	Rsa1.0_56832.1	1	402	-	,339^274-	gene:Rsa1.0_56832.1_g00001.1,mRNA:Rsa1.0_56832.1_g00001.1
1089748	IR	Rsa1.0_56803.1:1-403C	Rsa1.0_56803.1	1	403	-	,151^65-	gene:Rsa1.0_56803.1_g00001.1,mRNA:Rsa1.0_56803.1_g00001.1
1089747	IR	Rsa1.0_56799.1:1-331C	Rsa1.0_56799.1	1	331	-	,227^132-	gene:Rsa1.0_56799.1_g00001.1,mRNA:Rsa1.0_56799.1_g00001.1
1089743	IR	Rsa1.0_56766.1:1-403C	Rsa1.0_56766.1	1	403	-	,272^207-	gene:Rsa1.0_56766.1_g00001.1,mRNA:Rsa1.0_56766.1_g00001.1
1089742	IR	Rsa1.0_56763.1:1-321C	Rsa1.0_56763.1	1	321	-	,147^72-	gene:Rsa1.0_56763.1_g00001.1,mRNA:Rsa1.0_56763.1_g00001.1
1089741	IR	Rsa1.0_56735.1:1-403W	Rsa1.0_56735.1	1	403	+	,173^261-	gene:Rsa1.0_56735.1_g00001.1,mRNA:Rsa1.0_56735.1_g00001.1
1089740	IR	Rsa1.0_56718.1:1-403W	Rsa1.0_56718.1	1	403	+	,197^274-	gene:Rsa1.0_56718.1_g00001.1,mRNA:Rsa1.0_56718.1_g00001.1
1089737	IR	Rsa1.0_56711.1:2-403C	Rsa1.0_56711.1	2	403	-	,192^102-	gene:Rsa1.0_56711.1_g00001.1,mRNA:Rsa1.0_56711.1_g00001.1
1089735	IR	Rsa1.0_56691.1:9-403W	Rsa1.0_56691.1	9	403	+	,114^211-	gene:Rsa1.0_56691.1_g00001.1,mRNA:Rsa1.0_56691.1_g00001.1
1089734	IR	Rsa1.0_56688.1:1-354C	Rsa1.0_56688.1	1	354	-	,235^131-	gene:Rsa1.0_56688.1_g00001.1,mRNA:Rsa1.0_56688.1_g00001.1
1089733	IR	Rsa1.0_56602.1:12-404W	Rsa1.0_56602.1	12	404	+	,147^249-	gene:Rsa1.0_56602.1_g00001.1,mRNA:Rsa1.0_56602.1_g00001.1
1089731	IR	Rsa1.0_56583.1:18-404W	Rsa1.0_56583.1	18	404	+	,63^135-	gene:Rsa1.0_56583.1_g00001.1,mRNA:Rsa1.0_56583.1_g00001.1
1089730	IR	Rsa1.0_56569.1:1-351C	Rsa1.0_56569.1	1	351	-	,185^111-	gene:Rsa1.0_56569.1_g00001.1,mRNA:Rsa1.0_56569.1_g00001.1
1089729	IR	Rsa1.0_56555.1:1-404W	Rsa1.0_56555.1	1	404	+	,70^168-	gene:Rsa1.0_56555.1_g00001.1,mRNA:Rsa1.0_56555.1_g00001.1
1089728	IR	Rsa1.0_56552.1:1-404C	Rsa1.0_56552.1	1	404	-	,292^212-	gene:Rsa1.0_56552.1_g00001.1,mRNA:Rsa1.0_56552.1_g00001.1
1089727	IR	Rsa1.0_56546.1:1-404C	Rsa1.0_56546.1	1	404	-	,295^126-	gene:Rsa1.0_56546.1_g00001.1,mRNA:Rsa1.0_56546.1_g00001.1
1089725	IR	Rsa1.0_56509.1:1-405W	Rsa1.0_56509.1	1	405	+	,184^277-	gene:Rsa1.0_56509.1_g00001.1,mRNA:Rsa1.0_56509.1_g00001.1
1089723	IR	Rsa1.0_56486.1:64-405W	Rsa1.0_56486.1	64	405	+	,260^341-	gene:Rsa1.0_56486.1_g00001.1,mRNA:Rsa1.0_56486.1_g00001.1
1089722	IR	Rsa1.0_56463.1:12-339W	Rsa1.0_56463.1	12	339	+	,189^285-	gene:Rsa1.0_56463.1_g00001.1,mRNA:Rsa1.0_56463.1_g00001.1
1089721	IR	Rsa1.0_56443.1:1-405W	Rsa1.0_56443.1	1	405	+	,147^246-	gene:Rsa1.0_56443.1_g00001.1,mRNA:Rsa1.0_56443.1_g00001.1
1089720	IR	Rsa1.0_56429.1:1-405W	Rsa1.0_56429.1	1	405	+	,160^254-	gene:Rsa1.0_56429.1_g00001.1,mRNA:Rsa1.0_56429.1_g00001.1
1089719	IR	Rsa1.0_56353.1:68-406W	Rsa1.0_56353.1	68	406	+	,197^294-	gene:Rsa1.0_56353.1_g00001.1,mRNA:Rsa1.0_56353.1_g00001.1
1089712	IR	Rsa1.0_56267.1:1-406C	Rsa1.0_56267.1	1	406	-	,383^276-	gene:Rsa1.0_56267.1_g00001.1,mRNA:Rsa1.0_56267.1_g00001.1
1089711	IR	Rsa1.0_56264.1:1-406W	Rsa1.0_56264.1	1	406	+	,95^186-	gene:Rsa1.0_56264.1_g00001.1,mRNA:Rsa1.0_56264.1_g00001.1
1089710	IR	Rsa1.0_56260.1:1-406W	Rsa1.0_56260.1	1	406	+	,126^194-	gene:Rsa1.0_56260.1_g00001.1,mRNA:Rsa1.0_56260.1_g00001.1
1089709	IR	Rsa1.0_56255.1:1-407C	Rsa1.0_56255.1	1	407	-	,181^67-	gene:Rsa1.0_56255.1_g00001.1,mRNA:Rsa1.0_56255.1_g00001.1
1089706	IR	Rsa1.0_56184.1:1-407C	Rsa1.0_56184.1	1	407	-	,335^254-	gene:Rsa1.0_56184.1_g00001.1,mRNA:Rsa1.0_56184.1_g00001.1
1089703	IR	Rsa1.0_56155.1:1-407W	Rsa1.0_56155.1	1	407	+	,62^183-	gene:Rsa1.0_56155.1_g00001.1,mRNA:Rsa1.0_56155.1_g00001.1
1089702	IR	Rsa1.0_56146.1:1-407C	Rsa1.0_56146.1	1	407	-	,333^247-	gene:Rsa1.0_56146.1_g00001.1,mRNA:Rsa1.0_56146.1_g00001.1
1089699	IR	Rsa1.0_56123.1:1-407C	Rsa1.0_56123.1	1	407	-	,331^252-	gene:Rsa1.0_56123.1_g00001.1,mRNA:Rsa1.0_56123.1_g00001.1
1089695	IR	Rsa1.0_56109.1:1-408C	Rsa1.0_56109.1	1	408	-	,316^250-	gene:Rsa1.0_56109.1_g00001.1,mRNA:Rsa1.0_56109.1_g00001.1
1089694	IR	Rsa1.0_56102.1:1-408C	Rsa1.0_56102.1	1	408	-	,242^164-	gene:Rsa1.0_56102.1_g00001.1,mRNA:Rsa1.0_56102.1_g00001.1
1089689	IR	Rsa1.0_56038.1:1-390W	Rsa1.0_56038.1	1	390	+	,144^266-	gene:Rsa1.0_56038.1_g00001.1,mRNA:Rsa1.0_56038.1_g00001.1
1089688	IR	Rsa1.0_56032.1:1-408C	Rsa1.0_56032.1	1	408	-	,309^252-	gene:Rsa1.0_56032.1_g00001.1,mRNA:Rsa1.0_56032.1_g00001.1
1089687	IR	Rsa1.0_55996.1:12-408W	Rsa1.0_55996.1	12	408	+	,64^192-	gene:Rsa1.0_55996.1_g00001.1,mRNA:Rsa1.0_55996.1_g00001.1
1089685	IR	Rsa1.0_55984.1:1-351C	Rsa1.0_55984.1	1	351	-	,273^185-	gene:Rsa1.0_55984.1_g00001.1,mRNA:Rsa1.0_55984.1_g00001.1
1089684	IR	Rsa1.0_55969.1:1-408W	Rsa1.0_55969.1	1	408	+	,265^342-	gene:Rsa1.0_55969.1_g00001.1,mRNA:Rsa1.0_55969.1_g00001.1
1089683	IR	Rsa1.0_55963.1:1-408W	Rsa1.0_55963.1	1	408	+	,78^172-	gene:Rsa1.0_55963.1_g00001.1,mRNA:Rsa1.0_55963.1_g00001.1
1089682	IR	Rsa1.0_55936.1:1-409C	Rsa1.0_55936.1	1	409	-	,224^144-	gene:Rsa1.0_55936.1_g00001.1,mRNA:Rsa1.0_55936.1_g00001.1
1089681	IR	Rsa1.0_55930.1:1-409C	Rsa1.0_55930.1	1	409	-	,275^169-	gene:Rsa1.0_55930.1_g00001.1,mRNA:Rsa1.0_55930.1_g00001.1
1089674	IR	Rsa1.0_55877.1:1-409C	Rsa1.0_55877.1	1	409	-	,277^179-	gene:Rsa1.0_55877.1_g00001.1,mRNA:Rsa1.0_55877.1_g00001.1
1089673	IR	Rsa1.0_55871.1:10-409W	Rsa1.0_55871.1	10	409	+	,103^264-	gene:Rsa1.0_55871.1_g00001.1,mRNA:Rsa1.0_55871.1_g00001.1
1089672	IR	Rsa1.0_55851.1:2-374W	Rsa1.0_55851.1	2	374	+	,5^76-	gene:Rsa1.0_55851.1_g00001.1,mRNA:Rsa1.0_55851.1_g00001.1
1089668	IR	Rsa1.0_55791.1:1-410W	Rsa1.0_55791.1	1	410	+	,152^298-	gene:Rsa1.0_55791.1_g00001.1,mRNA:Rsa1.0_55791.1_g00001.1
1089662	IR	Rsa1.0_55714.1:1-410C	Rsa1.0_55714.1	1	410	-	,282^169-	gene:Rsa1.0_55714.1_g00001.1,mRNA:Rsa1.0_55714.1_g00001.1
1089660	IR	Rsa1.0_55674.1:1-271C	Rsa1.0_55674.1	1	271	-	,123^46-	gene:Rsa1.0_55674.1_g00001.1,mRNA:Rsa1.0_55674.1_g00001.1
1089656	IR	Rsa1.0_55639.1:1-411C	Rsa1.0_55639.1	1	411	-	,349^265-	gene:Rsa1.0_55639.1_g00001.1,mRNA:Rsa1.0_55639.1_g00001.1
1089655	IR	Rsa1.0_55638.1:2-325C	Rsa1.0_55638.1	2	325	-	,202^123-	gene:Rsa1.0_55638.1_g00001.1,mRNA:Rsa1.0_55638.1_g00001.1
1089654	IR	Rsa1.0_55628.1:1-411C	Rsa1.0_55628.1	1	411	-	,231^156-	gene:Rsa1.0_55628.1_g00001.1,mRNA:Rsa1.0_55628.1_g00001.1
1089653	IR	Rsa1.0_55623.1:1-411C	Rsa1.0_55623.1	1	411	-	,346^254-	gene:Rsa1.0_55623.1_g00001.1,mRNA:Rsa1.0_55623.1_g00001.1
1089647	IR	Rsa1.0_55518.1:1-291C	Rsa1.0_55518.1	1	291	-	,210^129-	gene:Rsa1.0_55518.1_g00001.1,mRNA:Rsa1.0_55518.1_g00001.1
1089642	IR	Rsa1.0_55420.1:1-412C	Rsa1.0_55420.1	1	412	-	,337^252-	gene:Rsa1.0_55420.1_g00001.1,mRNA:Rsa1.0_55420.1_g00001.1
1089640	IR	Rsa1.0_55362.1:1-413W	Rsa1.0_55362.1	1	413	+	,46^116-	gene:Rsa1.0_55362.1_g00001.1,mRNA:Rsa1.0_55362.1_g00001.1
1089638	IR	Rsa1.0_55359.1:1-413W	Rsa1.0_55359.1	154	413	+	,286^386-	mRNA:Rsa1.0_55359.1_g00001.1,CUFF.63075.3
1089636	IR	Rsa1.0_55344.1:1-263C	Rsa1.0_55344.1	1	263	-	,175^73-	gene:Rsa1.0_55344.1_g00001.1,mRNA:Rsa1.0_55344.1_g00001.1
1089635	IR	Rsa1.0_55310.1:1-413C	Rsa1.0_55310.1	1	413	-	,357^267-	gene:Rsa1.0_55310.1_g00001.1,mRNA:Rsa1.0_55310.1_g00001.1
1089634	IR	Rsa1.0_55276.1:1-413W	Rsa1.0_55276.1	1	413	+	,174^263-	gene:Rsa1.0_55276.1_g00001.1,mRNA:Rsa1.0_55276.1_g00001.1
1089631	IR	Rsa1.0_55225.1:1-414W	Rsa1.0_55225.1	1	414	+	,68^135-	gene:Rsa1.0_55225.1_g00001.1,mRNA:Rsa1.0_55225.1_g00001.1
1089630	IR	Rsa1.0_55156.1:5-414W	Rsa1.0_55156.1	5	414	+	,181^267-	gene:Rsa1.0_55156.1_g00001.1,mRNA:Rsa1.0_55156.1_g00001.1
1089629	IR	Rsa1.0_55149.1:1-414W	Rsa1.0_55149.1	1	414	+	,207^286-	gene:Rsa1.0_55149.1_g00001.1,mRNA:Rsa1.0_55149.1_g00001.1
1089628	IR	Rsa1.0_55145.1:1-351C	Rsa1.0_55145.1	1	351	-	,159^73-	gene:Rsa1.0_55145.1_g00001.1,mRNA:Rsa1.0_55145.1_g00001.1
1089625	IR	Rsa1.0_55097.1:1-414C	Rsa1.0_55097.1	1	414	-	,340^260-	gene:Rsa1.0_55097.1_g00001.1,mRNA:Rsa1.0_55097.1_g00001.1
1088902	IR	Rsa1.0_55097.1:1-414C	Rsa1.0_55097.1	1	260	-	,117^29-	mRNA:Rsa1.0_55097.1_g00001.1,CUFF.62348.3
1089623	IR	Rsa1.0_55067.1:1-415C	Rsa1.0_55067.1	1	415	-	,318^239-	gene:Rsa1.0_55067.1_g00001.1,mRNA:Rsa1.0_55067.1_g00001.1
1089621	IR	Rsa1.0_55046.1:1-415W	Rsa1.0_55046.1	1	415	+	,76^164-	gene:Rsa1.0_55046.1_g00001.1,mRNA:Rsa1.0_55046.1_g00001.1
1089620	IR	Rsa1.0_55044.1:1-415C	Rsa1.0_55044.1	1	415	-	,177^79-	gene:Rsa1.0_55044.1_g00001.1,mRNA:Rsa1.0_55044.1_g00001.1
1089617	IR	Rsa1.0_54988.1:1-415C	Rsa1.0_54988.1	1	415	-	,281^180-	gene:Rsa1.0_54988.1_g00001.1,CUFF.63010.2
1089616	IR	Rsa1.0_54987.1:1-415W	Rsa1.0_54987.1	1	415	+	,187^290-	gene:Rsa1.0_54987.1_g00001.1,mRNA:Rsa1.0_54987.1_g00001.1
1089615	IR	Rsa1.0_54980.1:1-415W	Rsa1.0_54980.1	1	415	+	,58^304-	gene:Rsa1.0_54980.1_g00001.1,mRNA:Rsa1.0_54980.1_g00001.1
1089614	IR	Rsa1.0_54977.1:1-415C	Rsa1.0_54977.1	1	415	-	,189^81-	gene:Rsa1.0_54977.1_g00001.1,mRNA:Rsa1.0_54977.1_g00001.1
1089613	IR	Rsa1.0_54945.1:1-416W	Rsa1.0_54945.1	1	416	+	,255^330-	gene:Rsa1.0_54945.1_g00001.1,mRNA:Rsa1.0_54945.1_g00001.1
1089611	IR	Rsa1.0_54932.1:1-416C	Rsa1.0_54932.1	1	416	-	,200^117-	gene:Rsa1.0_54932.1_g00001.1,mRNA:Rsa1.0_54932.1_g00001.1
1089609	IR	Rsa1.0_54923.1:1-416W	Rsa1.0_54923.1	1	416	+	,196^288-	gene:Rsa1.0_54923.1_g00001.1,mRNA:Rsa1.0_54923.1_g00001.1
1089607	IR	Rsa1.0_54913.1:1-416C	Rsa1.0_54913.1	1	416	-	,306^230-	gene:Rsa1.0_54913.1_g00001.1,mRNA:Rsa1.0_54913.1_g00001.1
1089606	IR	Rsa1.0_54910.1:1-416C	Rsa1.0_54910.1	1	416	-	,278^198-	gene:Rsa1.0_54910.1_g00001.1,mRNA:Rsa1.0_54910.1_g00001.1
1089605	IR	Rsa1.0_54904.1:1-416C	Rsa1.0_54904.1	1	416	-	,301^200-	gene:Rsa1.0_54904.1_g00001.1,mRNA:Rsa1.0_54904.1_g00001.1
1089603	IR	Rsa1.0_54873.1:10-416W	Rsa1.0_54873.1	10	416	+	,23^101-	gene:Rsa1.0_54873.1_g00001.1,mRNA:Rsa1.0_54873.1_g00001.1
1089601	IR	Rsa1.0_54857.1:1-416C	Rsa1.0_54857.1	1	416	-	,379^302-	gene:Rsa1.0_54857.1_g00001.1,mRNA:Rsa1.0_54857.1_g00001.1
1089600	IR	Rsa1.0_54828.1:1-416W	Rsa1.0_54828.1	1	416	+	,186^261-	gene:Rsa1.0_54828.1_g00001.1,mRNA:Rsa1.0_54828.1_g00001.1
1089599	IR	Rsa1.0_54824.1:1-351C	Rsa1.0_54824.1	1	351	-	,215^112-	gene:Rsa1.0_54824.1_g00001.1,mRNA:Rsa1.0_54824.1_g00001.1
1089598	IR	Rsa1.0_54803.1:1-417W	Rsa1.0_54803.1	1	417	+	,187^272-	gene:Rsa1.0_54803.1_g00001.1,mRNA:Rsa1.0_54803.1_g00001.1
1089597	IR	Rsa1.0_54782.1:1-417C	Rsa1.0_54782.1	1	417	-	,229^118-	gene:Rsa1.0_54782.1_g00001.1,mRNA:Rsa1.0_54782.1_g00001.1
1089595	IR	Rsa1.0_54732.1:8-287W	Rsa1.0_54732.1	8	287	+	,97^181-	gene:Rsa1.0_54732.1_g00001.1,mRNA:Rsa1.0_54732.1_g00001.1
1089593	IR	Rsa1.0_54692.1:1-417C	Rsa1.0_54692.1	1	417	-	,245^147-	gene:Rsa1.0_54692.1_g00001.1,mRNA:Rsa1.0_54692.1_g00001.1
1089592	IR	Rsa1.0_54691.1:1-317C	Rsa1.0_54691.1	1	317	-	,204^105-	gene:Rsa1.0_54691.1_g00001.1,mRNA:Rsa1.0_54691.1_g00001.1
1089591	IR	Rsa1.0_54679.1:1-417W	Rsa1.0_54679.1	1	417	+	,225^318-	gene:Rsa1.0_54679.1_g00001.1,mRNA:Rsa1.0_54679.1_g00001.1
1089590	IR	Rsa1.0_54659.1:1-418W	Rsa1.0_54659.1	1	418	+	,137^204-	gene:Rsa1.0_54659.1_g00001.1,mRNA:Rsa1.0_54659.1_g00001.1
1088906	IR	Rsa1.0_54652.1:1-418W	Rsa1.0_54652.1	1	241	+	,42^130-	CUFF.62586.3,mRNA:Rsa1.0_54652.1_g00001.1
1089587	IR	Rsa1.0_54553.1:1-418W	Rsa1.0_54553.1	1	418	+	,161^237-	gene:Rsa1.0_54553.1_g00001.1,mRNA:Rsa1.0_54553.1_g00001.1
1089586	IR	Rsa1.0_54549.1:1-418W	Rsa1.0_54549.1	1	418	+	,67^166-	gene:Rsa1.0_54549.1_g00001.1,mRNA:Rsa1.0_54549.1_g00001.1
1089584	IR	Rsa1.0_54533.1:1-406W	Rsa1.0_54533.1	1	406	+	,76^152-	gene:Rsa1.0_54533.1_g00001.1,mRNA:Rsa1.0_54533.1_g00001.1
1089583	IR	Rsa1.0_54522.1:1-419C	Rsa1.0_54522.1	1	419	-	,278^148-	gene:Rsa1.0_54522.1_g00001.1,mRNA:Rsa1.0_54522.1_g00001.1
1089579	IR	Rsa1.0_54387.1:2-419W	Rsa1.0_54387.1	2	419	+	,85^179-	gene:Rsa1.0_54387.1_g00001.1,mRNA:Rsa1.0_54387.1_g00001.1
1089578	IR	Rsa1.0_54381.1:1-419C	Rsa1.0_54381.1	1	419	-	,278^181-	gene:Rsa1.0_54381.1_g00001.1,mRNA:Rsa1.0_54381.1_g00001.1
1089577	IR	Rsa1.0_54369.1:1-336W	Rsa1.0_54369.1	1	336	+	,155^229-	gene:Rsa1.0_54369.1_g00001.1,mRNA:Rsa1.0_54369.1_g00001.1
1089574	IR	Rsa1.0_54333.1:13-420W	Rsa1.0_54333.1	13	420	+	,279^353-	gene:Rsa1.0_54333.1_g00001.1,mRNA:Rsa1.0_54333.1_g00001.1
1089573	IR	Rsa1.0_54319.1:1-420W	Rsa1.0_54319.1	1	420	+	,218^305-	gene:Rsa1.0_54319.1_g00001.1,mRNA:Rsa1.0_54319.1_g00001.1
1089570	IR	Rsa1.0_54275.1:1-260C	Rsa1.0_54275.1	1	260	-	,144^72-	gene:Rsa1.0_54275.1_g00001.1,mRNA:Rsa1.0_54275.1_g00001.1
1089569	IR	Rsa1.0_54241.1:19-421W	Rsa1.0_54241.1	19	421	+	,95^182-	gene:Rsa1.0_54241.1_g00001.1,mRNA:Rsa1.0_54241.1_g00001.1
1089567	IR	Rsa1.0_54234.1:1-371C	Rsa1.0_54234.1	1	371	-	,163^105-	gene:Rsa1.0_54234.1_g00001.1,mRNA:Rsa1.0_54234.1_g00001.1
1089561	IR	Rsa1.0_54142.1:1-421C	Rsa1.0_54142.1	1	421	-	,206^124-	gene:Rsa1.0_54142.1_g00001.1,mRNA:Rsa1.0_54142.1_g00001.1
1089560	IR	Rsa1.0_54139.1:1-421C	Rsa1.0_54139.1	1	421	-	,371^292-	gene:Rsa1.0_54139.1_g00001.1,mRNA:Rsa1.0_54139.1_g00001.1
1089557	IR	Rsa1.0_54094.1:1-422W	Rsa1.0_54094.1	1	422	+	,57^150-	gene:Rsa1.0_54094.1_g00001.1,mRNA:Rsa1.0_54094.1_g00001.1
1089554	IR	Rsa1.0_54084.1:1-422W	Rsa1.0_54084.1	1	422	+	,265^353-	gene:Rsa1.0_54084.1_g00001.1,mRNA:Rsa1.0_54084.1_g00001.1
1089552	IR	Rsa1.0_54074.1:1-422C	Rsa1.0_54074.1	1	422	-	,173^68-	gene:Rsa1.0_54074.1_g00001.1,mRNA:Rsa1.0_54074.1_g00001.1
1089551	IR	Rsa1.0_54070.1:10-422W	Rsa1.0_54070.1	10	422	+	,203^262-	gene:Rsa1.0_54070.1_g00001.1,mRNA:Rsa1.0_54070.1_g00001.1
1089548	IR	Rsa1.0_54029.1:1-422C	Rsa1.0_54029.1	1	422	-	,288^167-	gene:Rsa1.0_54029.1_g00001.1,mRNA:Rsa1.0_54029.1_g00001.1
1089545	IR	Rsa1.0_53981.1:1-422C	Rsa1.0_53981.1	1	422	-	,165^72-	gene:Rsa1.0_53981.1_g00001.1,mRNA:Rsa1.0_53981.1_g00001.1
1089544	IR	Rsa1.0_53974.1:1-306C	Rsa1.0_53974.1	1	306	-	,180^83-	gene:Rsa1.0_53974.1_g00001.1,mRNA:Rsa1.0_53974.1_g00001.1
1089543	IR	Rsa1.0_53972.1:1-422C	Rsa1.0_53972.1	1	422	-	,226^134-	gene:Rsa1.0_53972.1_g00001.1,mRNA:Rsa1.0_53972.1_g00001.1
1089542	IR	Rsa1.0_53970.1:1-422W	Rsa1.0_53970.1	1	422	+	,226^350-	gene:Rsa1.0_53970.1_g00001.1,mRNA:Rsa1.0_53970.1_g00001.1
1089541	IR	Rsa1.0_53962.1:1-423W	Rsa1.0_53962.1	1	423	+	,70^240-	gene:Rsa1.0_53962.1_g00001.1,mRNA:Rsa1.0_53962.1_g00001.1
1089540	IR	Rsa1.0_53931.1:1-423C	Rsa1.0_53931.1	1	423	-	,250^182-	gene:Rsa1.0_53931.1_g00001.1,mRNA:Rsa1.0_53931.1_g00001.1
1089539	IR	Rsa1.0_53925.1:1-361C	Rsa1.0_53925.1	1	361	-	,159^70-	gene:Rsa1.0_53925.1_g00001.1,mRNA:Rsa1.0_53925.1_g00001.1
1089538	IR	Rsa1.0_53922.1:1-423C	Rsa1.0_53922.1	1	423	-	,192^95-	gene:Rsa1.0_53922.1_g00001.1,mRNA:Rsa1.0_53922.1_g00001.1
1089536	IR	Rsa1.0_53903.1:1-410W	Rsa1.0_53903.1	1	410	+	,107^192-	gene:Rsa1.0_53903.1_g00001.1,mRNA:Rsa1.0_53903.1_g00001.1
1089534	IR	Rsa1.0_53885.1:18-423W	Rsa1.0_53885.1	18	423	+	,102^194-	gene:Rsa1.0_53885.1_g00001.1,mRNA:Rsa1.0_53885.1_g00001.1
1089532	IR	Rsa1.0_53857.1:16-423W	Rsa1.0_53857.1	16	423	+	,24^113-	gene:Rsa1.0_53857.1_g00001.1,mRNA:Rsa1.0_53857.1_g00001.1
1089531	IR	Rsa1.0_53835.1:1-423W	Rsa1.0_53835.1	1	423	+	,90^165-	gene:Rsa1.0_53835.1_g00001.1,mRNA:Rsa1.0_53835.1_g00001.1
1089530	IR	Rsa1.0_53825.1:1-371C	Rsa1.0_53825.1	1	371	-	,226^113-	gene:Rsa1.0_53825.1_g00001.1,mRNA:Rsa1.0_53825.1_g00001.1
1089529	IR	Rsa1.0_53819.1:11-424W	Rsa1.0_53819.1	11	424	+	,241^314-	gene:Rsa1.0_53819.1_g00001.1,mRNA:Rsa1.0_53819.1_g00001.1
1089528	IR	Rsa1.0_53817.1:1-424W	Rsa1.0_53817.1	1	424	+	,70^165-	gene:Rsa1.0_53817.1_g00001.1,mRNA:Rsa1.0_53817.1_g00001.1
1089525	IR	Rsa1.0_53784.1:1-424W	Rsa1.0_53784.1	1	424	+	,151^248-	gene:Rsa1.0_53784.1_g00001.1,mRNA:Rsa1.0_53784.1_g00001.1
1089523	IR	Rsa1.0_53763.1:1-407W	Rsa1.0_53763.1	1	407	+	,273^380-	gene:Rsa1.0_53763.1_g00001.1,mRNA:Rsa1.0_53763.1_g00001.1
1089522	IR	Rsa1.0_53759.1:1-261C	Rsa1.0_53759.1	1	261	-	,151^87-	gene:Rsa1.0_53759.1_g00001.1,mRNA:Rsa1.0_53759.1_g00001.1
1089521	IR	Rsa1.0_53741.1:1-424C	Rsa1.0_53741.1	1	424	-	,347^264-	gene:Rsa1.0_53741.1_g00001.1,mRNA:Rsa1.0_53741.1_g00001.1
1089520	IR	Rsa1.0_53704.1:1-425W	Rsa1.0_53704.1	1	425	+	,221^302-	gene:Rsa1.0_53704.1_g00001.1,mRNA:Rsa1.0_53704.1_g00001.1
1089519	IR	Rsa1.0_53683.1:1-425W	Rsa1.0_53683.1	1	425	+	,229^308-	gene:Rsa1.0_53683.1_g00001.1,mRNA:Rsa1.0_53683.1_g00001.1
1089517	IR	Rsa1.0_53648.1:1-425W	Rsa1.0_53648.1	1	425	+	,65^157-	gene:Rsa1.0_53648.1_g00001.1,mRNA:Rsa1.0_53648.1_g00001.1
1089513	IR	Rsa1.0_53623.1:1-425W	Rsa1.0_53623.1	1	425	+	,194^282-	gene:Rsa1.0_53623.1_g00001.1,mRNA:Rsa1.0_53623.1_g00001.1
1089509	IR	Rsa1.0_53549.1:1-426W	Rsa1.0_53549.1	1	426	+	,163^237-	gene:Rsa1.0_53549.1_g00001.1,mRNA:Rsa1.0_53549.1_g00001.1
1089508	IR	Rsa1.0_53528.1:1-426C	Rsa1.0_53528.1	1	426	-	,133^49-	gene:Rsa1.0_53528.1_g00001.1,mRNA:Rsa1.0_53528.1_g00001.1
1089507	IR	Rsa1.0_53496.1:1-426W	Rsa1.0_53496.1	1	426	+	,187^271-	gene:Rsa1.0_53496.1_g00001.1,mRNA:Rsa1.0_53496.1_g00001.1
1089506	IR	Rsa1.0_53464.1:1-375C	Rsa1.0_53464.1	1	375	-	,280^127-	gene:Rsa1.0_53464.1_g00001.1,mRNA:Rsa1.0_53464.1_g00001.1
1089505	IR	Rsa1.0_53452.1:20-426W	Rsa1.0_53452.1	20	426	+	,321^409-	gene:Rsa1.0_53452.1_g00001.1,mRNA:Rsa1.0_53452.1_g00001.1
1089501	IR	Rsa1.0_53420.1:1-427W	Rsa1.0_53420.1	1	427	+	,168^250-	gene:Rsa1.0_53420.1_g00001.1,mRNA:Rsa1.0_53420.1_g00001.1
1089500	IR	Rsa1.0_53405.1:1-427C	Rsa1.0_53405.1	1	427	-	,303^118-	gene:Rsa1.0_53405.1_g00001.1,mRNA:Rsa1.0_53405.1_g00001.1
1089499	IR	Rsa1.0_53383.1:1-320C	Rsa1.0_53383.1	1	320	-	,170^95-	gene:Rsa1.0_53383.1_g00001.1,mRNA:Rsa1.0_53383.1_g00001.1
1089498	IR	Rsa1.0_53378.1:1-427C	Rsa1.0_53378.1	1	427	-	,134^49-	gene:Rsa1.0_53378.1_g00001.1,mRNA:Rsa1.0_53378.1_g00001.1
1089497	IR	Rsa1.0_53375.1:1-427W	Rsa1.0_53375.1	1	427	+	,168^250-	gene:Rsa1.0_53375.1_g00001.1,mRNA:Rsa1.0_53375.1_g00001.1
1089494	IR	Rsa1.0_53364.1:1-427W	Rsa1.0_53364.1	1	427	+	,249^352-	gene:Rsa1.0_53364.1_g00001.1,mRNA:Rsa1.0_53364.1_g00001.1
1089492	IR	Rsa1.0_53260.1:18-428W	Rsa1.0_53260.1	18	428	+	,28^208-	gene:Rsa1.0_53260.1_g00001.1,mRNA:Rsa1.0_53260.1_g00001.1
1089491	IR	Rsa1.0_53258.1:1-428W	Rsa1.0_53258.1	1	428	+	,58^121-	gene:Rsa1.0_53258.1_g00001.1,mRNA:Rsa1.0_53258.1_g00001.1
1089487	IR	Rsa1.0_53205.1:1-428C	Rsa1.0_53205.1	1	428	-	,166^69-	gene:Rsa1.0_53205.1_g00001.1,mRNA:Rsa1.0_53205.1_g00001.1
1089485	IR	Rsa1.0_53192.1:1-428C	Rsa1.0_53192.1	1	428	-	,260^171-	gene:Rsa1.0_53192.1_g00001.1,mRNA:Rsa1.0_53192.1_g00001.1
1089483	IR	Rsa1.0_53165.1:1-428W	Rsa1.0_53165.1	1	428	+	,287^361-	gene:Rsa1.0_53165.1_g00001.1,mRNA:Rsa1.0_53165.1_g00001.1
1089482	IR	Rsa1.0_53162.1:1-429W	Rsa1.0_53162.1	1	429	+	,136^372-	gene:Rsa1.0_53162.1_g00001.1,mRNA:Rsa1.0_53162.1_g00001.1
1089479	IR	Rsa1.0_53100.1:1-429W	Rsa1.0_53100.1	1	429	+	,136^372-	gene:Rsa1.0_53100.1_g00001.1,mRNA:Rsa1.0_53100.1_g00001.1
1089478	IR	Rsa1.0_53091.1:1-361C	Rsa1.0_53091.1	1	361	-	,154^76-	gene:Rsa1.0_53091.1_g00001.1,mRNA:Rsa1.0_53091.1_g00001.1
1089476	IR	Rsa1.0_53079.1:1-429C	Rsa1.0_53079.1	1	429	-	,154^21-	gene:Rsa1.0_53079.1_g00001.1,mRNA:Rsa1.0_53079.1_g00001.1
1089475	IR	Rsa1.0_53076.1:1-429C	Rsa1.0_53076.1	1	429	-	,272^193-	gene:Rsa1.0_53076.1_g00001.1,mRNA:Rsa1.0_53076.1_g00001.1
1089474	IR	Rsa1.0_53065.1:1-306C	Rsa1.0_53065.1	1	306	-	,148^57-	gene:Rsa1.0_53065.1_g00001.1,mRNA:Rsa1.0_53065.1_g00001.1
1089473	IR	Rsa1.0_53050.1:1-429W	Rsa1.0_53050.1	1	429	+	,276^409-	gene:Rsa1.0_53050.1_g00001.1,mRNA:Rsa1.0_53050.1_g00001.1
1088786	IR	Rsa1.0_53021.1:1-427W	Rsa1.0_53021.1	179	427	+	,318^407-	mRNA:Rsa1.0_53021.1_g00001.1,CUFF.62341.2
1089471	IR	Rsa1.0_52995.1:1-430W	Rsa1.0_52995.1	1	430	+	,229^329-	gene:Rsa1.0_52995.1_g00001.1,mRNA:Rsa1.0_52995.1_g00001.1
1089467	IR	Rsa1.0_52982.1:14-430W	Rsa1.0_52982.1	14	430	+	,109^201-	gene:Rsa1.0_52982.1_g00001.1,mRNA:Rsa1.0_52982.1_g00001.1
1089466	IR	Rsa1.0_52976.1:1-430W	Rsa1.0_52976.1	1	430	+	,235^305-	gene:Rsa1.0_52976.1_g00001.1,mRNA:Rsa1.0_52976.1_g00001.1
1089465	IR	Rsa1.0_52974.1:1-370C	Rsa1.0_52974.1	1	370	-	,302^210-	gene:Rsa1.0_52974.1_g00001.1,mRNA:Rsa1.0_52974.1_g00001.1
1089460	IR	Rsa1.0_52878.1:20-431W	Rsa1.0_52878.1	20	431	+	,61^258-	gene:Rsa1.0_52878.1_g00001.1,mRNA:Rsa1.0_52878.1_g00001.1
1089459	IR	Rsa1.0_52841.1:1-431W	Rsa1.0_52841.1	1	431	+	,73^295-	gene:Rsa1.0_52841.1_g00001.1,mRNA:Rsa1.0_52841.1_g00001.1
1089457	IR	Rsa1.0_52809.1:1-368C	Rsa1.0_52809.1	1	368	-	,268^172-	gene:Rsa1.0_52809.1_g00001.1,mRNA:Rsa1.0_52809.1_g00001.1
1089456	IR	Rsa1.0_52791.1:1-431C	Rsa1.0_52791.1	1	431	-	,194^74-	gene:Rsa1.0_52791.1_g00001.1,mRNA:Rsa1.0_52791.1_g00001.1
1089453	IR	Rsa1.0_52745.1:1-432C	Rsa1.0_52745.1	1	432	-	,303^214-	gene:Rsa1.0_52745.1_g00001.1,mRNA:Rsa1.0_52745.1_g00001.1
1089451	IR	Rsa1.0_52728.1:1-432C	Rsa1.0_52728.1	1	432	-	,416^322-	gene:Rsa1.0_52728.1_g00001.1,mRNA:Rsa1.0_52728.1_g00001.1
1089450	IR	Rsa1.0_52723.1:1-432W	Rsa1.0_52723.1	1	432	+	,74^182-	gene:Rsa1.0_52723.1_g00001.1,mRNA:Rsa1.0_52723.1_g00001.1
1089447	IR	Rsa1.0_52708.1:1-432W	Rsa1.0_52708.1	1	432	+	,61^290-	gene:Rsa1.0_52708.1_g00001.1,mRNA:Rsa1.0_52708.1_g00001.1
1089446	IR	Rsa1.0_52689.1:1-419W	Rsa1.0_52689.1	1	419	+	,56^127-	gene:Rsa1.0_52689.1_g00001.1,mRNA:Rsa1.0_52689.1_g00001.1
1089445	IR	Rsa1.0_52659.1:1-433C	Rsa1.0_52659.1	1	433	-	,215^106-	gene:Rsa1.0_52659.1_g00001.1,mRNA:Rsa1.0_52659.1_g00001.1
1089444	IR	Rsa1.0_52627.1:1-433W	Rsa1.0_52627.1	1	433	+	,279^373-	gene:Rsa1.0_52627.1_g00001.1,mRNA:Rsa1.0_52627.1_g00001.1
1089443	IR	Rsa1.0_52625.1:16-433W	Rsa1.0_52625.1	16	433	+	,280^357-	gene:Rsa1.0_52625.1_g00001.1,mRNA:Rsa1.0_52625.1_g00001.1
1089440	IR	Rsa1.0_52589.1:1-433C	Rsa1.0_52589.1	1	433	-	,348^277-	gene:Rsa1.0_52589.1_g00001.1,mRNA:Rsa1.0_52589.1_g00001.1
1089438	IR	Rsa1.0_52573.1:1-433W	Rsa1.0_52573.1	1	433	+	,63^144-	gene:Rsa1.0_52573.1_g00001.1,mRNA:Rsa1.0_52573.1_g00001.1
1089435	IR	Rsa1.0_52559.1:1-433C	Rsa1.0_52559.1	1	433	-	,215^106-	gene:Rsa1.0_52559.1_g00001.1,mRNA:Rsa1.0_52559.1_g00001.1
1089433	IR	Rsa1.0_52554.1:7-230W	Rsa1.0_52554.1	7	230	+	,32^118-	gene:Rsa1.0_52554.1_g00001.1,mRNA:Rsa1.0_52554.1_g00001.1
1089431	IR	Rsa1.0_52502.1:1-434C	Rsa1.0_52502.1	1	434	-	,218^151-	gene:Rsa1.0_52502.1_g00001.1,mRNA:Rsa1.0_52502.1_g00001.1
1089430	IR	Rsa1.0_52500.1:1-434W	Rsa1.0_52500.1	1	434	+	,203^292-	gene:Rsa1.0_52500.1_g00001.1,mRNA:Rsa1.0_52500.1_g00001.1
1089427	IR	Rsa1.0_52488.1:1-434C	Rsa1.0_52488.1	1	434	-	,361^267-	gene:Rsa1.0_52488.1_g00001.1,mRNA:Rsa1.0_52488.1_g00001.1
1089425	IR	Rsa1.0_52471.1:1-434C	Rsa1.0_52471.1	1	434	-	,169^78-	gene:Rsa1.0_52471.1_g00001.1,mRNA:Rsa1.0_52471.1_g00001.1
1089423	IR	Rsa1.0_52449.1:1-434W	Rsa1.0_52449.1	1	434	+	,76^229-	gene:Rsa1.0_52449.1_g00001.1,mRNA:Rsa1.0_52449.1_g00001.1
1089421	IR	Rsa1.0_52440.1:1-381C	Rsa1.0_52440.1	1	381	-	,171^72-	gene:Rsa1.0_52440.1_g00001.1,mRNA:Rsa1.0_52440.1_g00001.1
1089420	IR	Rsa1.0_52425.1:1-434W	Rsa1.0_52425.1	1	434	+	,145^243-	gene:Rsa1.0_52425.1_g00001.1,mRNA:Rsa1.0_52425.1_g00001.1
1089417	IR	Rsa1.0_52394.1:1-434C	Rsa1.0_52394.1	1	434	-	,297^234-	gene:Rsa1.0_52394.1_g00001.1,mRNA:Rsa1.0_52394.1_g00001.1
1089415	IR	Rsa1.0_52376.1:19-434W	Rsa1.0_52376.1	19	434	+	,21^165-	gene:Rsa1.0_52376.1_g00001.1,mRNA:Rsa1.0_52376.1_g00001.1
1089414	IR	Rsa1.0_52374.1:1-434C	Rsa1.0_52374.1	1	434	-	,345^236-	gene:Rsa1.0_52374.1_g00001.1,mRNA:Rsa1.0_52374.1_g00001.1
1089413	IR	Rsa1.0_52371.1:14-435W	Rsa1.0_52371.1	14	435	+	,109^206-	gene:Rsa1.0_52371.1_g00001.1,mRNA:Rsa1.0_52371.1_g00001.1
1088688	IR	Rsa1.0_52355.1:1-435C	Rsa1.0_52355.1	1	435	-	,365^225-	gene:Rsa1.0_52355.1_g00001.1,CUFF.61929.2
1089409	IR	Rsa1.0_52343.1:1-380W	Rsa1.0_52343.1	1	380	+	,74^185-	gene:Rsa1.0_52343.1_g00001.1,mRNA:Rsa1.0_52343.1_g00001.1
1089408	IR	Rsa1.0_52340.1:1-422W	Rsa1.0_52340.1	1	422	+	,56^130-	gene:Rsa1.0_52340.1_g00001.1,mRNA:Rsa1.0_52340.1_g00001.1
1089406	IR	Rsa1.0_52331.1:1-412W	Rsa1.0_52331.1	151	412	+	,256^370-	mRNA:Rsa1.0_52331.1_g00001.1,CUFF.62601.3
1089405	IR	Rsa1.0_52326.1:1-435C	Rsa1.0_52326.1	1	435	-	,221^102-	gene:Rsa1.0_52326.1_g00001.1,mRNA:Rsa1.0_52326.1_g00001.1
1089403	IR	Rsa1.0_52307.1:1-340C	Rsa1.0_52307.1	1	340	-	,222^154-	gene:Rsa1.0_52307.1_g00001.1,mRNA:Rsa1.0_52307.1_g00001.1
1089400	IR	Rsa1.0_52288.1:1-435C	Rsa1.0_52288.1	1	435	-	,400^302-	gene:Rsa1.0_52288.1_g00001.1,mRNA:Rsa1.0_52288.1_g00001.1
1089398	IR	Rsa1.0_52265.1:1-386C	Rsa1.0_52265.1	1	386	-	,332^177-	gene:Rsa1.0_52265.1_g00001.1,mRNA:Rsa1.0_52265.1_g00001.1
1089392	IR	Rsa1.0_52199.1:1-436W	Rsa1.0_52199.1	1	436	+	,205^293-	gene:Rsa1.0_52199.1_g00001.1,mRNA:Rsa1.0_52199.1_g00001.1
1089390	IR	Rsa1.0_52187.1:1-436W	Rsa1.0_52187.1	1	436	+	,145^271-	gene:Rsa1.0_52187.1_g00001.1,mRNA:Rsa1.0_52187.1_g00001.1
1089388	IR	Rsa1.0_52149.1:1-436W	Rsa1.0_52149.1	1	436	+	,156^243-	gene:Rsa1.0_52149.1_g00001.1,mRNA:Rsa1.0_52149.1_g00001.1
1089386	IR	Rsa1.0_52140.1:1-346C	Rsa1.0_52140.1	1	346	-	,186^112-	gene:Rsa1.0_52140.1_g00001.1,mRNA:Rsa1.0_52140.1_g00001.1
1089385	IR	Rsa1.0_52114.1:1-436W	Rsa1.0_52114.1	1	436	+	,330^405-	gene:Rsa1.0_52114.1_g00001.1,mRNA:Rsa1.0_52114.1_g00001.1
1089384	IR	Rsa1.0_52112.1:1-436C	Rsa1.0_52112.1	1	436	-	,380^297-	gene:Rsa1.0_52112.1_g00001.1,mRNA:Rsa1.0_52112.1_g00001.1
1089383	IR	Rsa1.0_52108.1:1-437C	Rsa1.0_52108.1	1	437	-	,365^96-	gene:Rsa1.0_52108.1_g00001.1,mRNA:Rsa1.0_52108.1_g00001.1
1089382	IR	Rsa1.0_52090.1:1-437C	Rsa1.0_52090.1	1	437	-	,122^38-	gene:Rsa1.0_52090.1_g00001.1,mRNA:Rsa1.0_52090.1_g00001.1
1089380	IR	Rsa1.0_52080.1:1-437C	Rsa1.0_52080.1	1	437	-	,122^38-	gene:Rsa1.0_52080.1_g00001.1,mRNA:Rsa1.0_52080.1_g00001.1
1089378	IR	Rsa1.0_52059.1:1-437C	Rsa1.0_52059.1	1	437	-	,207^68-	gene:Rsa1.0_52059.1_g00001.1,mRNA:Rsa1.0_52059.1_g00001.1
1089377	IR	Rsa1.0_52054.1:1-437W	Rsa1.0_52054.1	1	437	+	,129^203-	gene:Rsa1.0_52054.1_g00001.1,mRNA:Rsa1.0_52054.1_g00001.1
1089376	IR	Rsa1.0_52046.1:1-391C	Rsa1.0_52046.1	1	391	-	,340^245-	gene:Rsa1.0_52046.1_g00001.1,mRNA:Rsa1.0_52046.1_g00001.1
1089374	IR	Rsa1.0_52031.1:1-351C	Rsa1.0_52031.1	1	351	-	,104^35-	gene:Rsa1.0_52031.1_g00001.1,mRNA:Rsa1.0_52031.1_g00001.1
1089370	IR	Rsa1.0_51988.1:1-437W	Rsa1.0_51988.1	1	437	+	,76^325-	gene:Rsa1.0_51988.1_g00001.1,mRNA:Rsa1.0_51988.1_g00001.1
1089369	IR	Rsa1.0_51987.1:1-437W	Rsa1.0_51987.1	1	437	+	,214^383-	gene:Rsa1.0_51987.1_g00001.1,mRNA:Rsa1.0_51987.1_g00001.1
1089367	IR	Rsa1.0_51948.1:1-438C	Rsa1.0_51948.1	1	438	-	,161^90-	gene:Rsa1.0_51948.1_g00001.1,mRNA:Rsa1.0_51948.1_g00001.1
1089366	IR	Rsa1.0_51901.1:1-438C	Rsa1.0_51901.1	1	438	-	,271^100-	gene:Rsa1.0_51901.1_g00001.1,mRNA:Rsa1.0_51901.1_g00001.1
1089365	IR	Rsa1.0_51887.1:1-438W	Rsa1.0_51887.1	1	438	+	,282^363-	gene:Rsa1.0_51887.1_g00001.1,mRNA:Rsa1.0_51887.1_g00001.1
1089360	IR	Rsa1.0_51846.1:1-351C	Rsa1.0_51846.1	1	351	-	,159^68-	gene:Rsa1.0_51846.1_g00001.1,mRNA:Rsa1.0_51846.1_g00001.1
1089357	IR	Rsa1.0_51815.1:10-439W	Rsa1.0_51815.1	10	439	+	,69^287-	gene:Rsa1.0_51815.1_g00001.1,mRNA:Rsa1.0_51815.1_g00001.1
1089356	IR	Rsa1.0_51812.1:1-439C	Rsa1.0_51812.1	1	439	-	,217^134-	gene:Rsa1.0_51812.1_g00001.1,mRNA:Rsa1.0_51812.1_g00001.1
1089355	IR	Rsa1.0_51788.1:13-439W	Rsa1.0_51788.1	13	439	+	,172^288-	gene:Rsa1.0_51788.1_g00001.1,mRNA:Rsa1.0_51788.1_g00001.1
1089354	IR	Rsa1.0_51776.1:2-439C	Rsa1.0_51776.1	2	439	-	,107^6-	gene:Rsa1.0_51776.1_g00001.1,mRNA:Rsa1.0_51776.1_g00001.1
1089353	IR	Rsa1.0_51769.1:1-439C	Rsa1.0_51769.1	1	439	-	,261^178-	gene:Rsa1.0_51769.1_g00001.1,mRNA:Rsa1.0_51769.1_g00001.1
1089351	IR	Rsa1.0_51724.1:6-439W	Rsa1.0_51724.1	6	439	+	,198^358-	gene:Rsa1.0_51724.1_g00001.1,mRNA:Rsa1.0_51724.1_g00001.1
1088661	IR	Rsa1.0_51718.1:1-410W	Rsa1.0_51718.1	160	410	+	,274^376-	mRNA:Rsa1.0_51718.1_g00001.1,CUFF.62111.3
1089349	IR	Rsa1.0_51718.1:1-410W	Rsa1.0_51718.1	1	410	+	,64^160-	gene:Rsa1.0_51718.1_g00001.1,mRNA:Rsa1.0_51718.1_g00001.1
1089348	IR	Rsa1.0_51708.1:1-440W	Rsa1.0_51708.1	1	440	+	,199^303-	gene:Rsa1.0_51708.1_g00001.1,mRNA:Rsa1.0_51708.1_g00001.1
1089343	IR	Rsa1.0_51616.1:1-440C	Rsa1.0_51616.1	1	440	-	,344^254-	gene:Rsa1.0_51616.1_g00001.1,mRNA:Rsa1.0_51616.1_g00001.1
1089342	IR	Rsa1.0_51607.1:1-385C	Rsa1.0_51607.1	1	385	-	,254^166-	gene:Rsa1.0_51607.1_g00001.1,mRNA:Rsa1.0_51607.1_g00001.1
1089341	IR	Rsa1.0_51603.1:1-441C	Rsa1.0_51603.1	1	441	-	,324^228-	gene:Rsa1.0_51603.1_g00001.1,mRNA:Rsa1.0_51603.1_g00001.1
1089340	IR	Rsa1.0_51587.1:1-371C	Rsa1.0_51587.1	1	371	-	,250^165-	gene:Rsa1.0_51587.1_g00001.1,mRNA:Rsa1.0_51587.1_g00001.1
1089339	IR	Rsa1.0_51585.1:2-441W	Rsa1.0_51585.1	2	441	+	,181^292-	gene:Rsa1.0_51585.1_g00001.1,mRNA:Rsa1.0_51585.1_g00001.1
1089338	IR	Rsa1.0_51547.1:1-441C	Rsa1.0_51547.1	1	441	-	,375^287-	gene:Rsa1.0_51547.1_g00001.1,mRNA:Rsa1.0_51547.1_g00001.1
1089337	IR	Rsa1.0_51533.1:15-441W	Rsa1.0_51533.1	15	441	+	,68^310-	gene:Rsa1.0_51533.1_g00001.1,mRNA:Rsa1.0_51533.1_g00001.1
1089336	IR	Rsa1.0_51527.1:1-441W	Rsa1.0_51527.1	1	441	+	,54^112-	gene:Rsa1.0_51527.1_g00001.1,mRNA:Rsa1.0_51527.1_g00001.1
1089335	IR	Rsa1.0_51520.1:10-441W	Rsa1.0_51520.1	10	441	+	,175^258-	gene:Rsa1.0_51520.1_g00001.1,mRNA:Rsa1.0_51520.1_g00001.1
1089334	IR	Rsa1.0_51498.1:1-441W	Rsa1.0_51498.1	1	441	+	,171^245-	gene:Rsa1.0_51498.1_g00001.1,mRNA:Rsa1.0_51498.1_g00001.1
1089333	IR	Rsa1.0_51486.1:1-442C	Rsa1.0_51486.1	1	442	-	,346^269-	gene:Rsa1.0_51486.1_g00001.1,mRNA:Rsa1.0_51486.1_g00001.1
1089332	IR	Rsa1.0_51410.1:1-442W	Rsa1.0_51410.1	1	442	+	,240^322-	gene:Rsa1.0_51410.1_g00001.1,mRNA:Rsa1.0_51410.1_g00001.1
1089331	IR	Rsa1.0_51390.1:1-442W	Rsa1.0_51390.1	1	442	+	,300^375-	gene:Rsa1.0_51390.1_g00001.1,mRNA:Rsa1.0_51390.1_g00001.1
1089330	IR	Rsa1.0_51389.1:1-442C	Rsa1.0_51389.1	1	442	-	,298^213-	gene:Rsa1.0_51389.1_g00001.1,mRNA:Rsa1.0_51389.1_g00001.1
1089328	IR	Rsa1.0_51366.1:1-443C	Rsa1.0_51366.1	1	443	-	,351^161-	gene:Rsa1.0_51366.1_g00001.1,mRNA:Rsa1.0_51366.1_g00001.1
1089326	IR	Rsa1.0_51353.1:1-443C	Rsa1.0_51353.1	1	443	-	,352^204-	gene:Rsa1.0_51353.1_g00001.1,mRNA:Rsa1.0_51353.1_g00001.1
1089324	IR	Rsa1.0_51321.1:1-443W	Rsa1.0_51321.1	1	443	+	,74^147-	gene:Rsa1.0_51321.1_g00001.1,mRNA:Rsa1.0_51321.1_g00001.1
1089322	IR	Rsa1.0_51300.1:1-443C	Rsa1.0_51300.1	1	443	-	,299^213-	gene:Rsa1.0_51300.1_g00001.1,mRNA:Rsa1.0_51300.1_g00001.1
1089321	IR	Rsa1.0_51278.1:1-443C	Rsa1.0_51278.1	1	443	-	,229^146-	gene:Rsa1.0_51278.1_g00001.1,mRNA:Rsa1.0_51278.1_g00001.1
1089318	IR	Rsa1.0_51208.1:1-444C	Rsa1.0_51208.1	1	444	-	,297^132-	gene:Rsa1.0_51208.1_g00001.1,mRNA:Rsa1.0_51208.1_g00001.1
1089317	IR	Rsa1.0_51187.1:13-444W	Rsa1.0_51187.1	13	444	+	,135^216-	gene:Rsa1.0_51187.1_g00001.1,mRNA:Rsa1.0_51187.1_g00001.1
1089316	IR	Rsa1.0_51151.1:1-341C	Rsa1.0_51151.1	1	341	-	,185^111-	gene:Rsa1.0_51151.1_g00001.1,mRNA:Rsa1.0_51151.1_g00001.1
1089315	IR	Rsa1.0_51136.1:1-444W	Rsa1.0_51136.1	1	444	+	,134^222-	gene:Rsa1.0_51136.1_g00001.1,mRNA:Rsa1.0_51136.1_g00001.1
1089314	IR	Rsa1.0_51120.1:1-445W	Rsa1.0_51120.1	1	445	+	,115^193-	gene:Rsa1.0_51120.1_g00001.1,mRNA:Rsa1.0_51120.1_g00001.1
1089311	IR	Rsa1.0_51098.1:1-427C	Rsa1.0_51098.1	1	427	-	,293^63-	gene:Rsa1.0_51098.1_g00001.1,mRNA:Rsa1.0_51098.1_g00001.1
1089310	IR	Rsa1.0_51096.1:1-445C	Rsa1.0_51096.1	1	445	-	,273^127-	gene:Rsa1.0_51096.1_g00001.1,mRNA:Rsa1.0_51096.1_g00001.1
1089309	IR	Rsa1.0_51090.1:1-445W	Rsa1.0_51090.1	1	445	+	,245^345-	gene:Rsa1.0_51090.1_g00001.1,mRNA:Rsa1.0_51090.1_g00001.1
1089307	IR	Rsa1.0_51081.1:1-445C	Rsa1.0_51081.1	1	445	-	,372^186-	gene:Rsa1.0_51081.1_g00001.1,mRNA:Rsa1.0_51081.1_g00001.1
1089305	IR	Rsa1.0_51053.1:1-445W	Rsa1.0_51053.1	1	445	+	,186^272-	gene:Rsa1.0_51053.1_g00001.1,mRNA:Rsa1.0_51053.1_g00001.1
1089304	IR	Rsa1.0_51003.1:1-446C	Rsa1.0_51003.1	1	446	-	,321^256-	gene:Rsa1.0_51003.1_g00001.1,mRNA:Rsa1.0_51003.1_g00001.1
1089303	IR	Rsa1.0_50996.1:1-446W	Rsa1.0_50996.1	1	446	+	,75^152-	gene:Rsa1.0_50996.1_g00001.1,mRNA:Rsa1.0_50996.1_g00001.1
1089302	IR	Rsa1.0_50963.1:1-446W	Rsa1.0_50963.1	1	446	+	,92^164-	gene:Rsa1.0_50963.1_g00001.1,mRNA:Rsa1.0_50963.1_g00001.1
1089301	IR	Rsa1.0_50959.1:1-446C	Rsa1.0_50959.1	1	446	-	,420^313-	gene:Rsa1.0_50959.1_g00001.1,mRNA:Rsa1.0_50959.1_g00001.1
1089299	IR	Rsa1.0_50936.1:1-321C	Rsa1.0_50936.1	1	321	-	,148^79-	gene:Rsa1.0_50936.1_g00001.1,mRNA:Rsa1.0_50936.1_g00001.1
1089298	IR	Rsa1.0_50931.1:1-446C	Rsa1.0_50931.1	1	446	-	,285^203-	gene:Rsa1.0_50931.1_g00001.1,mRNA:Rsa1.0_50931.1_g00001.1
1089297	IR	Rsa1.0_50925.1:1-446W	Rsa1.0_50925.1	1	446	+	,214^311-	gene:Rsa1.0_50925.1_g00001.1,mRNA:Rsa1.0_50925.1_g00001.1
1089296	IR	Rsa1.0_50924.1:5-337W	Rsa1.0_50924.1	5	337	+	,61^152-	gene:Rsa1.0_50924.1_g00001.1,mRNA:Rsa1.0_50924.1_g00001.1
1089294	IR	Rsa1.0_50901.1:1-446W	Rsa1.0_50901.1	1	446	+	,255^395-	gene:Rsa1.0_50901.1_g00001.1,mRNA:Rsa1.0_50901.1_g00001.1
1089293	IR	Rsa1.0_50898.1:15-446W	Rsa1.0_50898.1	15	446	+	,118^209-	gene:Rsa1.0_50898.1_g00001.1,mRNA:Rsa1.0_50898.1_g00001.1
1089292	IR	Rsa1.0_50887.1:1-446W	Rsa1.0_50887.1	1	446	+	,103^198-	gene:Rsa1.0_50887.1_g00001.1,mRNA:Rsa1.0_50887.1_g00001.1
1089291	IR	Rsa1.0_50876.1:1-284C	Rsa1.0_50876.1	1	284	-	,165^78-	gene:Rsa1.0_50876.1_g00001.1,mRNA:Rsa1.0_50876.1_g00001.1
1089290	IR	Rsa1.0_50852.1:1-447W	Rsa1.0_50852.1	1	447	+	,240^314-	gene:Rsa1.0_50852.1_g00001.1,mRNA:Rsa1.0_50852.1_g00001.1
1089287	IR	Rsa1.0_50836.1:1-281C	Rsa1.0_50836.1	1	281	-	,193^68-	gene:Rsa1.0_50836.1_g00001.1,mRNA:Rsa1.0_50836.1_g00001.1
1089285	IR	Rsa1.0_50796.1:1-447W	Rsa1.0_50796.1	1	447	+	,254^332-	gene:Rsa1.0_50796.1_g00001.1,mRNA:Rsa1.0_50796.1_g00001.1
1089284	IR	Rsa1.0_50777.1:1-447W	Rsa1.0_50777.1	1	447	+	,142^331-	gene:Rsa1.0_50777.1_g00001.1,mRNA:Rsa1.0_50777.1_g00001.1
1089282	IR	Rsa1.0_50767.1:6-447W	Rsa1.0_50767.1	6	447	+	,242^317-	gene:Rsa1.0_50767.1_g00001.1,mRNA:Rsa1.0_50767.1_g00001.1
1089281	IR	Rsa1.0_50751.1:1-384C	Rsa1.0_50751.1	1	384	-	,220^124-	gene:Rsa1.0_50751.1_g00001.1,mRNA:Rsa1.0_50751.1_g00001.1
1089280	IR	Rsa1.0_50734.1:1-351C	Rsa1.0_50734.1	1	351	-	,137^48-	gene:Rsa1.0_50734.1_g00001.1,mRNA:Rsa1.0_50734.1_g00001.1
1089279	IR	Rsa1.0_50733.1:1-448C	Rsa1.0_50733.1	1	448	-	,188^105-	gene:Rsa1.0_50733.1_g00001.1,mRNA:Rsa1.0_50733.1_g00001.1
1089278	IR	Rsa1.0_50718.1:1-448W	Rsa1.0_50718.1	1	448	+	,100^210-	gene:Rsa1.0_50718.1_g00001.1,mRNA:Rsa1.0_50718.1_g00001.1
1089275	IR	Rsa1.0_50698.1:1-448C	Rsa1.0_50698.1	1	448	-	,238^153-	gene:Rsa1.0_50698.1_g00001.1,mRNA:Rsa1.0_50698.1_g00001.1
1089274	IR	Rsa1.0_50696.1:5-403W	Rsa1.0_50696.1	5	403	+	,61^154-	gene:Rsa1.0_50696.1_g00001.1,mRNA:Rsa1.0_50696.1_g00001.1
1089273	IR	Rsa1.0_50692.1:1-448C	Rsa1.0_50692.1	1	448	-	,286^151-	gene:Rsa1.0_50692.1_g00001.1,mRNA:Rsa1.0_50692.1_g00001.1
1088545	IR	Rsa1.0_50672.1:1-448W	Rsa1.0_50672.1	1	448	+	,246^330-	gene:Rsa1.0_50672.1_g00001.1,CUFF.61650.2
1089261	IR	Rsa1.0_50621.1:6-420W	Rsa1.0_50621.1	6	420	+	,161^350-	gene:Rsa1.0_50621.1_g00001.1,mRNA:Rsa1.0_50621.1_g00001.1
1089259	IR	Rsa1.0_50602.1:18-449W	Rsa1.0_50602.1	18	449	+	,71^146-	gene:Rsa1.0_50602.1_g00001.1,mRNA:Rsa1.0_50602.1_g00001.1
1089257	IR	Rsa1.0_50585.1:1-449W	Rsa1.0_50585.1	1	449	+	,152^249-	gene:Rsa1.0_50585.1_g00001.1,mRNA:Rsa1.0_50585.1_g00001.1
1089254	IR	Rsa1.0_50550.1:4-420W	Rsa1.0_50550.1	4	420	+	,75^181-	gene:Rsa1.0_50550.1_g00001.1,mRNA:Rsa1.0_50550.1_g00001.1
1089252	IR	Rsa1.0_50536.1:20-449W	Rsa1.0_50536.1	20	449	+	,55^144-	gene:Rsa1.0_50536.1_g00001.1,mRNA:Rsa1.0_50536.1_g00001.1
1089250	IR	Rsa1.0_50520.1:1-380C	Rsa1.0_50520.1	1	380	-	,115^29-	gene:Rsa1.0_50520.1_g00001.1,mRNA:Rsa1.0_50520.1_g00001.1
1089249	IR	Rsa1.0_50514.1:11-439W	Rsa1.0_50514.1	11	439	+	,56^150-	gene:Rsa1.0_50514.1_g00001.1,mRNA:Rsa1.0_50514.1_g00001.1
1089248	IR	Rsa1.0_50506.1:1-449W	Rsa1.0_50506.1	1	449	+	,275^351-	gene:Rsa1.0_50506.1_g00001.1,mRNA:Rsa1.0_50506.1_g00001.1
1089247	IR	Rsa1.0_50486.1:1-359C	Rsa1.0_50486.1	1	359	-	,198^90-	gene:Rsa1.0_50486.1_g00001.1,mRNA:Rsa1.0_50486.1_g00001.1
1089246	IR	Rsa1.0_50474.1:1-450W	Rsa1.0_50474.1	1	450	+	,127^205-	gene:Rsa1.0_50474.1_g00001.1,mRNA:Rsa1.0_50474.1_g00001.1
1089245	IR	Rsa1.0_50465.1:20-450W	Rsa1.0_50465.1	20	450	+	,260^347-	gene:Rsa1.0_50465.1_g00001.1,mRNA:Rsa1.0_50465.1_g00001.1
1089244	IR	Rsa1.0_50451.1:22-450W	Rsa1.0_50451.1	22	450	+	,207^312-	gene:Rsa1.0_50451.1_g00001.1,mRNA:Rsa1.0_50451.1_g00001.1
1089242	IR	Rsa1.0_50413.1:14-450W	Rsa1.0_50413.1	14	450	+	,166^362-	gene:Rsa1.0_50413.1_g00001.1,mRNA:Rsa1.0_50413.1_g00001.1
1089241	IR	Rsa1.0_50400.1:1-450W	Rsa1.0_50400.1	1	450	+	,275^352-	gene:Rsa1.0_50400.1_g00001.1,mRNA:Rsa1.0_50400.1_g00001.1
1089239	IR	Rsa1.0_50383.1:12-451W	Rsa1.0_50383.1	12	451	+	,54^140-	gene:Rsa1.0_50383.1_g00001.1,mRNA:Rsa1.0_50383.1_g00001.1
1089238	IR	Rsa1.0_50380.1:1-451W	Rsa1.0_50380.1	1	451	+	,119^275-	gene:Rsa1.0_50380.1_g00001.1,mRNA:Rsa1.0_50380.1_g00001.1
1089237	IR	Rsa1.0_50375.1:1-451C	Rsa1.0_50375.1	1	451	-	,221^128-	gene:Rsa1.0_50375.1_g00001.1,mRNA:Rsa1.0_50375.1_g00001.1
1089236	IR	Rsa1.0_50371.1:1-291C	Rsa1.0_50371.1	1	291	-	,193^136-	gene:Rsa1.0_50371.1_g00001.1,mRNA:Rsa1.0_50371.1_g00001.1
1089230	IR	Rsa1.0_50342.1:1-451C	Rsa1.0_50342.1	1	451	-	,244^168-	gene:Rsa1.0_50342.1_g00001.1,mRNA:Rsa1.0_50342.1_g00001.1
1089229	IR	Rsa1.0_50341.1:91-419W	Rsa1.0_50341.1	91	419	+	,304^391-	gene:Rsa1.0_50341.1_g00001.1,mRNA:Rsa1.0_50341.1_g00001.1
1089226	IR	Rsa1.0_50296.1:1-451C	Rsa1.0_50296.1	1	451	-	,280^203-	gene:Rsa1.0_50296.1_g00001.1,mRNA:Rsa1.0_50296.1_g00001.1
1089225	IR	Rsa1.0_50287.1:11-451W	Rsa1.0_50287.1	11	451	+	,189^268-	gene:Rsa1.0_50287.1_g00001.1,mRNA:Rsa1.0_50287.1_g00001.1
1089224	IR	Rsa1.0_50265.1:1-452C	Rsa1.0_50265.1	1	452	-	,323^242-	gene:Rsa1.0_50265.1_g00001.1,mRNA:Rsa1.0_50265.1_g00001.1
1089223	IR	Rsa1.0_50264.1:1-452W	Rsa1.0_50264.1	1	452	+	,110^226-	gene:Rsa1.0_50264.1_g00001.1,mRNA:Rsa1.0_50264.1_g00001.1
1089220	IR	Rsa1.0_50200.1:1-331C	Rsa1.0_50200.1	1	331	-	,285^116-	gene:Rsa1.0_50200.1_g00001.1,mRNA:Rsa1.0_50200.1_g00001.1
1089219	IR	Rsa1.0_50197.1:1-452C	Rsa1.0_50197.1	1	452	-	,316^228-	gene:Rsa1.0_50197.1_g00001.1,mRNA:Rsa1.0_50197.1_g00001.1
1089217	IR	Rsa1.0_50188.1:1-452C	Rsa1.0_50188.1	1	452	-	,406^273-	gene:Rsa1.0_50188.1_g00001.1,mRNA:Rsa1.0_50188.1_g00001.1
1089216	IR	Rsa1.0_50153.1:1-453C	Rsa1.0_50153.1	1	453	-	,284^228-	gene:Rsa1.0_50153.1_g00001.1,mRNA:Rsa1.0_50153.1_g00001.1
1089214	IR	Rsa1.0_50140.1:1-371C	Rsa1.0_50140.1	1	371	-	,199^94-	gene:Rsa1.0_50140.1_g00001.1,mRNA:Rsa1.0_50140.1_g00001.1
1089211	IR	Rsa1.0_50138.1:1-453C	Rsa1.0_50138.1	242	453	-	,426^341-	CUFF.62216.2,mRNA:Rsa1.0_50138.1_g00001.1
1089212	IR	Rsa1.0_50138.1:1-453C	Rsa1.0_50138.1	1	453	-	,242^140-	gene:Rsa1.0_50138.1_g00001.1,CUFF.62216.2
1089210	IR	Rsa1.0_50119.1:12-453W	Rsa1.0_50119.1	12	453	+	,139^224-	gene:Rsa1.0_50119.1_g00001.1,mRNA:Rsa1.0_50119.1_g00001.1
1089208	IR	Rsa1.0_50106.1:1-453C	Rsa1.0_50106.1	1	453	-	,224^122-	gene:Rsa1.0_50106.1_g00001.1,mRNA:Rsa1.0_50106.1_g00001.1
1089207	IR	Rsa1.0_50089.1:1-453W	Rsa1.0_50089.1	1	453	+	,115^221-	gene:Rsa1.0_50089.1_g00001.1,mRNA:Rsa1.0_50089.1_g00001.1
1089204	IR	Rsa1.0_50056.1:1-452C	Rsa1.0_50056.1	1	309	-	,189^106-	gene:Rsa1.0_50056.1_g00001.1,mRNA:Rsa1.0_50056.1_g00001.1
1089203	IR	Rsa1.0_50051.1:1-453W	Rsa1.0_50051.1	1	453	+	,166^253-	gene:Rsa1.0_50051.1_g00001.1,mRNA:Rsa1.0_50051.1_g00001.1
1089201	IR	Rsa1.0_49994.1:1-454W	Rsa1.0_49994.1	1	454	+	,75^322-	gene:Rsa1.0_49994.1_g00001.1,mRNA:Rsa1.0_49994.1_g00001.1
1089200	IR	Rsa1.0_49991.1:1-261C	Rsa1.0_49991.1	1	261	-	,210^134-	gene:Rsa1.0_49991.1_g00001.1,mRNA:Rsa1.0_49991.1_g00001.1
1089198	IR	Rsa1.0_49981.1:1-454C	Rsa1.0_49981.1	1	454	-	,421^334-	gene:Rsa1.0_49981.1_g00001.1,mRNA:Rsa1.0_49981.1_g00001.1
1089197	IR	Rsa1.0_49953.1:1-454C	Rsa1.0_49953.1	1	454	-	,163^78-	gene:Rsa1.0_49953.1_g00001.1,mRNA:Rsa1.0_49953.1_g00001.1
1088473	IR	Rsa1.0_49952.1:1-454W	Rsa1.0_49952.1	1	454	+	,102^242-	gene:Rsa1.0_49952.1_g00001.1,CUFF.61525.2
1089196	IR	Rsa1.0_49947.1:1-454W	Rsa1.0_49947.1	1	454	+	,161^248-	gene:Rsa1.0_49947.1_g00001.1,mRNA:Rsa1.0_49947.1_g00001.1
1089190	IR	Rsa1.0_49918.1:1-455C	Rsa1.0_49918.1	1	455	-	,226^168-	gene:Rsa1.0_49918.1_g00001.1,mRNA:Rsa1.0_49918.1_g00001.1
1089186	IR	Rsa1.0_49858.1:1-455W	Rsa1.0_49858.1	1	455	+	,324^422-	gene:Rsa1.0_49858.1_g00001.1,mRNA:Rsa1.0_49858.1_g00001.1
1089183	IR	Rsa1.0_49789.1:1-456W	Rsa1.0_49789.1	1	456	+	,203^303-	gene:Rsa1.0_49789.1_g00001.1,mRNA:Rsa1.0_49789.1_g00001.1
1089182	IR	Rsa1.0_49788.1:14-456W	Rsa1.0_49788.1	14	456	+	,220^299-	gene:Rsa1.0_49788.1_g00001.1,mRNA:Rsa1.0_49788.1_g00001.1
1089181	IR	Rsa1.0_49778.1:1-456C	Rsa1.0_49778.1	1	456	-	,245^160-	gene:Rsa1.0_49778.1_g00001.1,mRNA:Rsa1.0_49778.1_g00001.1
1089180	IR	Rsa1.0_49769.1:1-456C	Rsa1.0_49769.1	1	456	-	,190^84-	gene:Rsa1.0_49769.1_g00001.1,mRNA:Rsa1.0_49769.1_g00001.1
1089179	IR	Rsa1.0_49765.1:6-456W	Rsa1.0_49765.1	6	456	+	,207^295-	gene:Rsa1.0_49765.1_g00001.1,mRNA:Rsa1.0_49765.1_g00001.1
1089176	IR	Rsa1.0_49742.1:1-445W	Rsa1.0_49742.1	1	416	+	,245^304-	gene:Rsa1.0_49742.1_g00001.1,mRNA:Rsa1.0_49742.1_g00001.1
1089175	IR	Rsa1.0_49711.1:17-456W	Rsa1.0_49711.1	17	456	+	,275^384-	gene:Rsa1.0_49711.1_g00001.1,mRNA:Rsa1.0_49711.1_g00001.1
1089173	IR	Rsa1.0_49693.1:1-457C	Rsa1.0_49693.1	1	457	-	,303^216-	gene:Rsa1.0_49693.1_g00001.1,mRNA:Rsa1.0_49693.1_g00001.1
1088449	IR	Rsa1.0_49681.1:1-416W	Rsa1.0_49681.1	162	416	+	,279^381-	mRNA:Rsa1.0_49681.1_g00001.1,CUFF.61475.3
1089172	IR	Rsa1.0_49681.1:1-416W	Rsa1.0_49681.1	1	416	+	,78^162-	gene:Rsa1.0_49681.1_g00001.1,mRNA:Rsa1.0_49681.1_g00001.1
1089171	IR	Rsa1.0_49663.1:1-457W	Rsa1.0_49663.1	1	457	+	,69^151-	gene:Rsa1.0_49663.1_g00001.1,mRNA:Rsa1.0_49663.1_g00001.1
1089169	IR	Rsa1.0_49630.1:1-457C	Rsa1.0_49630.1	1	457	-	,368^240-	gene:Rsa1.0_49630.1_g00001.1,mRNA:Rsa1.0_49630.1_g00001.1
1089168	IR	Rsa1.0_49629.1:1-457W	Rsa1.0_49629.1	1	457	+	,71^209-	gene:Rsa1.0_49629.1_g00001.1,mRNA:Rsa1.0_49629.1_g00001.1
1089167	IR	Rsa1.0_49622.1:1-290C	Rsa1.0_49622.1	1	290	-	,121^55-	gene:Rsa1.0_49622.1_g00001.1,mRNA:Rsa1.0_49622.1_g00001.1
1089166	IR	Rsa1.0_49619.1:1-457W	Rsa1.0_49619.1	1	457	+	,157^235-	gene:Rsa1.0_49619.1_g00001.1,mRNA:Rsa1.0_49619.1_g00001.1
1089164	IR	Rsa1.0_49593.1:1-457W	Rsa1.0_49593.1	1	457	+	,57^155-	gene:Rsa1.0_49593.1_g00001.1,mRNA:Rsa1.0_49593.1_g00001.1
1089161	IR	Rsa1.0_49583.1:1-457W	Rsa1.0_49583.1	1	457	+	,149^210-	gene:Rsa1.0_49583.1_g00001.1,mRNA:Rsa1.0_49583.1_g00001.1
1089160	IR	Rsa1.0_49559.1:1-457W	Rsa1.0_49559.1	1	457	+	,170^256-	gene:Rsa1.0_49559.1_g00001.1,mRNA:Rsa1.0_49559.1_g00001.1
1089159	IR	Rsa1.0_49539.1:1-458W	Rsa1.0_49539.1	1	458	+	,116^222-	gene:Rsa1.0_49539.1_g00001.1,mRNA:Rsa1.0_49539.1_g00001.1
1089157	IR	Rsa1.0_49494.1:11-458W	Rsa1.0_49494.1	11	458	+	,216^387-	gene:Rsa1.0_49494.1_g00001.1,mRNA:Rsa1.0_49494.1_g00001.1
1089156	IR	Rsa1.0_49486.1:1-458C	Rsa1.0_49486.1	1	458	-	,414^325-	gene:Rsa1.0_49486.1_g00001.1,mRNA:Rsa1.0_49486.1_g00001.1
1089152	IR	Rsa1.0_49463.1:1-458C	Rsa1.0_49463.1	1	458	-	,250^168-	gene:Rsa1.0_49463.1_g00001.1,mRNA:Rsa1.0_49463.1_g00001.1
1089150	IR	Rsa1.0_49453.1:86-458W	Rsa1.0_49453.1	86	458	+	,299^391-	gene:Rsa1.0_49453.1_g00001.1,mRNA:Rsa1.0_49453.1_g00001.1
1089147	IR	Rsa1.0_49395.1:1-459W	Rsa1.0_49395.1	1	459	+	,287^377-	gene:Rsa1.0_49395.1_g00001.1,mRNA:Rsa1.0_49395.1_g00001.1
1089146	IR	Rsa1.0_49390.1:1-459W	Rsa1.0_49390.1	1	459	+	,163^312-	gene:Rsa1.0_49390.1_g00001.1,mRNA:Rsa1.0_49390.1_g00001.1
1089135	IR	Rsa1.0_49258.1:1-460C	Rsa1.0_49258.1	1	460	-	,344^238-	gene:Rsa1.0_49258.1_g00001.1,mRNA:Rsa1.0_49258.1_g00001.1
1089134	IR	Rsa1.0_49219.1:1-460C	Rsa1.0_49219.1	1	460	-	,383^313-	gene:Rsa1.0_49219.1_g00001.1,mRNA:Rsa1.0_49219.1_g00001.1
1089133	IR	Rsa1.0_49212.1:1-461C	Rsa1.0_49212.1	1	461	-	,402^323-	gene:Rsa1.0_49212.1_g00001.1,mRNA:Rsa1.0_49212.1_g00001.1
1089132	IR	Rsa1.0_49208.1:1-461C	Rsa1.0_49208.1	1	461	-	,271^179-	gene:Rsa1.0_49208.1_g00001.1,mRNA:Rsa1.0_49208.1_g00001.1
1089131	IR	Rsa1.0_49197.1:10-461W	Rsa1.0_49197.1	10	461	+	,142^238-	gene:Rsa1.0_49197.1_g00001.1,mRNA:Rsa1.0_49197.1_g00001.1
1089127	IR	Rsa1.0_49161.1:1-461C	Rsa1.0_49161.1	1	461	-	,353^257-	gene:Rsa1.0_49161.1_g00001.1,mRNA:Rsa1.0_49161.1_g00001.1
1089126	IR	Rsa1.0_49160.1:1-461C	Rsa1.0_49160.1	1	461	-	,402^291-	gene:Rsa1.0_49160.1_g00001.1,mRNA:Rsa1.0_49160.1_g00001.1
1088400	IR	Rsa1.0_49160.1:1-461C	Rsa1.0_49160.1	1	291	-	,167^77-	mRNA:Rsa1.0_49160.1_g00001.1,CUFF.61376.3
1089125	IR	Rsa1.0_49154.1:1-381C	Rsa1.0_49154.1	1	381	-	,231^148-	gene:Rsa1.0_49154.1_g00001.1,mRNA:Rsa1.0_49154.1_g00001.1
1089124	IR	Rsa1.0_49152.1:1-351C	Rsa1.0_49152.1	1	351	-	,189^95-	gene:Rsa1.0_49152.1_g00001.1,mRNA:Rsa1.0_49152.1_g00001.1
1089121	IR	Rsa1.0_49099.1:1-462W	Rsa1.0_49099.1	1	462	+	,228^334-	gene:Rsa1.0_49099.1_g00001.1,mRNA:Rsa1.0_49099.1_g00001.1
1089120	IR	Rsa1.0_49097.1:1-462C	Rsa1.0_49097.1	1	462	-	,341^260-	gene:Rsa1.0_49097.1_g00001.1,mRNA:Rsa1.0_49097.1_g00001.1
1089119	IR	Rsa1.0_49093.1:1-392C	Rsa1.0_49093.1	1	392	-	,337^76-	gene:Rsa1.0_49093.1_g00001.1,mRNA:Rsa1.0_49093.1_g00001.1
1088431	IR	Rsa1.0_49084.1:1-462C	Rsa1.0_49084.1	1	462	-	,439^329-	gene:Rsa1.0_49084.1_g00001.1,CUFF.61630.3
1089117	IR	Rsa1.0_49070.1:1-462C	Rsa1.0_49070.1	1	462	-	,245^137-	gene:Rsa1.0_49070.1_g00001.1,mRNA:Rsa1.0_49070.1_g00001.1
1089116	IR	Rsa1.0_49069.1:1-336C	Rsa1.0_49069.1	1	336	-	,272^138-	gene:Rsa1.0_49069.1_g00001.1,mRNA:Rsa1.0_49069.1_g00001.1
1089115	IR	Rsa1.0_49059.1:1-411C	Rsa1.0_49059.1	1	411	-	,165^71-	gene:Rsa1.0_49059.1_g00001.1,mRNA:Rsa1.0_49059.1_g00001.1
1089114	IR	Rsa1.0_49058.1:2-462C	Rsa1.0_49058.1	2	462	-	,253^176-	gene:Rsa1.0_49058.1_g00001.1,mRNA:Rsa1.0_49058.1_g00001.1
1089112	IR	Rsa1.0_49034.1:1-411C	Rsa1.0_49034.1	1	411	-	,246^86-	gene:Rsa1.0_49034.1_g00001.1,mRNA:Rsa1.0_49034.1_g00001.1
1089109	IR	Rsa1.0_49012.1:1-380C	Rsa1.0_49012.1	1	380	-	,305^163-	gene:Rsa1.0_49012.1_g00001.1,mRNA:Rsa1.0_49012.1_g00001.1
1089107	IR	Rsa1.0_49006.1:1-463C	Rsa1.0_49006.1	1	463	-	,165^71-	gene:Rsa1.0_49006.1_g00001.1,mRNA:Rsa1.0_49006.1_g00001.1
1089106	IR	Rsa1.0_48988.1:1-430W	Rsa1.0_48988.1	1	430	+	,148^264-	gene:Rsa1.0_48988.1_g00001.1,mRNA:Rsa1.0_48988.1_g00001.1
1089104	IR	Rsa1.0_48972.1:1-463C	Rsa1.0_48972.1	1	463	-	,228^121-	gene:Rsa1.0_48972.1_g00001.1,mRNA:Rsa1.0_48972.1_g00001.1
1089102	IR	Rsa1.0_48966.1:1-395C	Rsa1.0_48966.1	1	395	-	,346^200-	gene:Rsa1.0_48966.1_g00001.1,mRNA:Rsa1.0_48966.1_g00001.1
1089101	IR	Rsa1.0_48964.1:1-401C	Rsa1.0_48964.1	1	401	-	,351^227-	gene:Rsa1.0_48964.1_g00001.1,mRNA:Rsa1.0_48964.1_g00001.1
1089099	IR	Rsa1.0_48959.1:1-442W	Rsa1.0_48959.1	1	442	+	,135^195-	gene:Rsa1.0_48959.1_g00001.1,mRNA:Rsa1.0_48959.1_g00001.1
1089098	IR	Rsa1.0_48954.1:1-463W	Rsa1.0_48954.1	1	463	+	,115^190-	gene:Rsa1.0_48954.1_g00001.1,mRNA:Rsa1.0_48954.1_g00001.1
1089097	IR	Rsa1.0_48952.1:1-463W	Rsa1.0_48952.1	1	463	+	,95^195-	gene:Rsa1.0_48952.1_g00001.1,mRNA:Rsa1.0_48952.1_g00001.1
1089096	IR	Rsa1.0_48949.1:4-463W	Rsa1.0_48949.1	4	463	+	,248^344-	gene:Rsa1.0_48949.1_g00001.1,mRNA:Rsa1.0_48949.1_g00001.1
1089094	IR	Rsa1.0_48917.1:156-463W	Rsa1.0_48917.1	156	463	+	,232^309-	gene:Rsa1.0_48917.1_g00001.1,mRNA:Rsa1.0_48917.1_g00001.1
1089093	IR	Rsa1.0_48914.1:1-331C	Rsa1.0_48914.1	1	331	-	,186^108-	gene:Rsa1.0_48914.1_g00001.1,mRNA:Rsa1.0_48914.1_g00001.1
1089091	IR	Rsa1.0_48880.1:1-464W	Rsa1.0_48880.1	1	464	+	,245^338-	gene:Rsa1.0_48880.1_g00001.1,mRNA:Rsa1.0_48880.1_g00001.1
1089090	IR	Rsa1.0_48838.1:5-464W	Rsa1.0_48838.1	5	464	+	,130^261-	gene:Rsa1.0_48838.1_g00001.1,mRNA:Rsa1.0_48838.1_g00001.1
1089088	IR	Rsa1.0_48831.1:1-464W	Rsa1.0_48831.1	1	464	+	,316^392-	gene:Rsa1.0_48831.1_g00001.1,mRNA:Rsa1.0_48831.1_g00001.1
1089087	IR	Rsa1.0_48830.1:1-464C	Rsa1.0_48830.1	1	464	-	,324^215-	gene:Rsa1.0_48830.1_g00001.1,mRNA:Rsa1.0_48830.1_g00001.1
1089086	IR	Rsa1.0_48823.1:1-464C	Rsa1.0_48823.1	1	464	-	,247^137-	gene:Rsa1.0_48823.1_g00001.1,mRNA:Rsa1.0_48823.1_g00001.1
1089084	IR	Rsa1.0_48821.1:1-464W	Rsa1.0_48821.1	1	464	+	,38^121-	gene:Rsa1.0_48821.1_g00001.1,mRNA:Rsa1.0_48821.1_g00001.1
1089082	IR	Rsa1.0_48794.1:20-320W	Rsa1.0_48794.1	20	320	+	,125^215-	gene:Rsa1.0_48794.1_g00001.1,mRNA:Rsa1.0_48794.1_g00001.1
1089081	IR	Rsa1.0_48778.1:1-464W	Rsa1.0_48778.1	1	464	+	,152^256-	gene:Rsa1.0_48778.1_g00001.1,mRNA:Rsa1.0_48778.1_g00001.1
1089080	IR	Rsa1.0_48777.1:1-439W	Rsa1.0_48777.1	1	439	+	,78^155-	gene:Rsa1.0_48777.1_g00001.1,mRNA:Rsa1.0_48777.1_g00001.1
1089079	IR	Rsa1.0_48770.1:1-465C	Rsa1.0_48770.1	1	465	-	,276^108-	gene:Rsa1.0_48770.1_g00001.1,mRNA:Rsa1.0_48770.1_g00001.1
1089078	IR	Rsa1.0_48769.1:1-465C	Rsa1.0_48769.1	1	465	-	,322^260-	gene:Rsa1.0_48769.1_g00001.1,mRNA:Rsa1.0_48769.1_g00001.1
1089077	IR	Rsa1.0_48764.1:1-465W	Rsa1.0_48764.1	1	465	+	,193^256-	gene:Rsa1.0_48764.1_g00001.1,mRNA:Rsa1.0_48764.1_g00001.1
1089076	IR	Rsa1.0_48755.1:1-401C	Rsa1.0_48755.1	1	401	-	,158^74-	gene:Rsa1.0_48755.1_g00001.1,mRNA:Rsa1.0_48755.1_g00001.1
1089075	IR	Rsa1.0_48743.1:1-465W	Rsa1.0_48743.1	1	465	+	,125^295-	gene:Rsa1.0_48743.1_g00001.1,mRNA:Rsa1.0_48743.1_g00001.1
1089074	IR	Rsa1.0_48722.1:1-465C	Rsa1.0_48722.1	1	465	-	,372^250-	gene:Rsa1.0_48722.1_g00001.1,mRNA:Rsa1.0_48722.1_g00001.1
1089072	IR	Rsa1.0_48712.1:1-465W	Rsa1.0_48712.1	1	465	+	,243^341-	gene:Rsa1.0_48712.1_g00001.1,mRNA:Rsa1.0_48712.1_g00001.1
1089071	IR	Rsa1.0_48707.1:1-465W	Rsa1.0_48707.1	1	465	+	,276^339-	gene:Rsa1.0_48707.1_g00001.1,mRNA:Rsa1.0_48707.1_g00001.1
1089070	IR	Rsa1.0_48703.1:1-465C	Rsa1.0_48703.1	1	465	-	,240^159-	gene:Rsa1.0_48703.1_g00001.1,mRNA:Rsa1.0_48703.1_g00001.1
1089067	IR	Rsa1.0_48691.1:1-465W	Rsa1.0_48691.1	1	465	+	,105^184-	gene:Rsa1.0_48691.1_g00001.1,mRNA:Rsa1.0_48691.1_g00001.1
1089066	IR	Rsa1.0_48685.1:1-465W	Rsa1.0_48685.1	1	465	+	,162^262-	gene:Rsa1.0_48685.1_g00001.1,mRNA:Rsa1.0_48685.1_g00001.1
1089064	IR	Rsa1.0_48678.1:1-465C	Rsa1.0_48678.1	1	465	-	,342^239-	gene:Rsa1.0_48678.1_g00001.1,mRNA:Rsa1.0_48678.1_g00001.1
1089061	IR	Rsa1.0_48656.1:1-412C	Rsa1.0_48656.1	1	412	-	,153^66-	gene:Rsa1.0_48656.1_g00001.1,mRNA:Rsa1.0_48656.1_g00001.1
1089060	IR	Rsa1.0_48652.1:1-465W	Rsa1.0_48652.1	1	465	+	,78^153-	gene:Rsa1.0_48652.1_g00001.1,mRNA:Rsa1.0_48652.1_g00001.1
1088329	IR	Rsa1.0_48639.1:1-466C	Rsa1.0_48639.1	1	466	-	,317^241-	gene:Rsa1.0_48639.1_g00001.1,CUFF.61266.2
1089057	IR	Rsa1.0_48619.1:1-346C	Rsa1.0_48619.1	1	346	-	,272^113-	gene:Rsa1.0_48619.1_g00001.1,mRNA:Rsa1.0_48619.1_g00001.1
1089053	IR	Rsa1.0_48578.1:1-466C	Rsa1.0_48578.1	1	466	-	,285^215-	gene:Rsa1.0_48578.1_g00001.1,mRNA:Rsa1.0_48578.1_g00001.1
1089052	IR	Rsa1.0_48571.1:6-466W	Rsa1.0_48571.1	6	466	+	,74^344-	gene:Rsa1.0_48571.1_g00001.1,mRNA:Rsa1.0_48571.1_g00001.1
1089051	IR	Rsa1.0_48569.1:1-466C	Rsa1.0_48569.1	1	466	-	,235^156-	gene:Rsa1.0_48569.1_g00001.1,mRNA:Rsa1.0_48569.1_g00001.1
1089050	IR	Rsa1.0_48561.1:1-466C	Rsa1.0_48561.1	1	466	-	,357^257-	gene:Rsa1.0_48561.1_g00001.1,mRNA:Rsa1.0_48561.1_g00001.1
1089048	IR	Rsa1.0_48553.1:1-466W	Rsa1.0_48553.1	1	466	+	,154^308-	gene:Rsa1.0_48553.1_g00001.1,mRNA:Rsa1.0_48553.1_g00001.1
1089046	IR	Rsa1.0_48552.1:1-466W	Rsa1.0_48552.1	1	466	+	,64^197-	gene:Rsa1.0_48552.1_g00001.1,mRNA:Rsa1.0_48552.1_g00001.1
1089044	IR	Rsa1.0_48539.1:1-466C	Rsa1.0_48539.1	1	466	-	,235^156-	gene:Rsa1.0_48539.1_g00001.1,mRNA:Rsa1.0_48539.1_g00001.1
1089043	IR	Rsa1.0_48538.1:1-414C	Rsa1.0_48538.1	1	414	-	,391^300-	gene:Rsa1.0_48538.1_g00001.1,mRNA:Rsa1.0_48538.1_g00001.1
1089042	IR	Rsa1.0_48531.1:1-467W	Rsa1.0_48531.1	1	467	+	,137^213-	gene:Rsa1.0_48531.1_g00001.1,mRNA:Rsa1.0_48531.1_g00001.1
1089041	IR	Rsa1.0_48523.1:1-321C	Rsa1.0_48523.1	1	321	-	,226^148-	gene:Rsa1.0_48523.1_g00001.1,mRNA:Rsa1.0_48523.1_g00001.1
1089040	IR	Rsa1.0_48521.1:1-467W	Rsa1.0_48521.1	1	467	+	,197^275-	gene:Rsa1.0_48521.1_g00001.1,mRNA:Rsa1.0_48521.1_g00001.1
1089039	IR	Rsa1.0_48507.1:1-415C	Rsa1.0_48507.1	1	415	-	,307^231-	gene:Rsa1.0_48507.1_g00001.1,mRNA:Rsa1.0_48507.1_g00001.1
1089037	IR	Rsa1.0_48471.1:1-467C	Rsa1.0_48471.1	1	467	-	,137^79-	gene:Rsa1.0_48471.1_g00001.1,mRNA:Rsa1.0_48471.1_g00001.1
1089034	IR	Rsa1.0_48463.1:1-467C	Rsa1.0_48463.1	1	467	-	,245^150-	gene:Rsa1.0_48463.1_g00001.1,mRNA:Rsa1.0_48463.1_g00001.1
1089031	IR	Rsa1.0_48443.1:1-468C	Rsa1.0_48443.1	1	468	-	,409^318-	gene:Rsa1.0_48443.1_g00001.1,mRNA:Rsa1.0_48443.1_g00001.1
1089029	IR	Rsa1.0_48409.1:1-468C	Rsa1.0_48409.1	1	468	-	,115^27-	gene:Rsa1.0_48409.1_g00001.1,mRNA:Rsa1.0_48409.1_g00001.1
1089027	IR	Rsa1.0_48402.1:17-468W	Rsa1.0_48402.1	17	468	+	,218^304-	gene:Rsa1.0_48402.1_g00001.1,mRNA:Rsa1.0_48402.1_g00001.1
1089026	IR	Rsa1.0_48383.1:1-468C	Rsa1.0_48383.1	1	468	-	,419^342-	gene:Rsa1.0_48383.1_g00001.1,mRNA:Rsa1.0_48383.1_g00001.1
1089025	IR	Rsa1.0_48380.1:1-381C	Rsa1.0_48380.1	1	381	-	,227^151-	gene:Rsa1.0_48380.1_g00001.1,mRNA:Rsa1.0_48380.1_g00001.1
1089024	IR	Rsa1.0_48366.1:1-468W	Rsa1.0_48366.1	1	468	+	,76^152-	gene:Rsa1.0_48366.1_g00001.1,mRNA:Rsa1.0_48366.1_g00001.1
1089023	IR	Rsa1.0_48359.1:1-401C	Rsa1.0_48359.1	1	401	-	,321^241-	gene:Rsa1.0_48359.1_g00001.1,mRNA:Rsa1.0_48359.1_g00001.1
1089020	IR	Rsa1.0_48350.1:1-423W	Rsa1.0_48350.1	200	423	+	,305^388-	CUFF.61857.3,mRNA:Rsa1.0_48350.1_g00001.1
1089019	IR	Rsa1.0_48326.1:1-469W	Rsa1.0_48326.1	1	469	+	,86^154-	gene:Rsa1.0_48326.1_g00001.1,mRNA:Rsa1.0_48326.1_g00001.1
1089018	IR	Rsa1.0_48318.1:6-469W	Rsa1.0_48318.1	6	469	+	,300^389-	gene:Rsa1.0_48318.1_g00001.1,mRNA:Rsa1.0_48318.1_g00001.1
1089016	IR	Rsa1.0_48257.1:1-350W	Rsa1.0_48257.1	1	350	+	,49^121-	gene:Rsa1.0_48257.1_g00001.1,mRNA:Rsa1.0_48257.1_g00001.1
1089012	IR	Rsa1.0_48200.1:15-470W	Rsa1.0_48200.1	15	470	+	,75^396-	gene:Rsa1.0_48200.1_g00001.1,mRNA:Rsa1.0_48200.1_g00001.1
1089008	IR	Rsa1.0_48178.1:1-351C	Rsa1.0_48178.1	1	351	-	,161^47-	gene:Rsa1.0_48178.1_g00001.1,mRNA:Rsa1.0_48178.1_g00001.1
1088309	IR	Rsa1.0_48119.1:1-470W	Rsa1.0_48119.1	1	470	+	,126^254-	gene:Rsa1.0_48119.1_g00001.1,mRNA:Rsa1.0_48119.1_g00001.1
1089002	IR	Rsa1.0_48094.1:4-471W	Rsa1.0_48094.1	4	471	+	,159^229-	gene:Rsa1.0_48094.1_g00001.1,mRNA:Rsa1.0_48094.1_g00001.1
1089001	IR	Rsa1.0_48052.1:1-301C	Rsa1.0_48052.1	1	301	-	,221^145-	gene:Rsa1.0_48052.1_g00001.1,mRNA:Rsa1.0_48052.1_g00001.1
1089000	IR	Rsa1.0_48047.1:7-471W	Rsa1.0_48047.1	7	471	+	,289^385-	gene:Rsa1.0_48047.1_g00001.1,mRNA:Rsa1.0_48047.1_g00001.1
1088999	IR	Rsa1.0_48035.1:1-471C	Rsa1.0_48035.1	1	471	-	,412^304-	gene:Rsa1.0_48035.1_g00001.1,mRNA:Rsa1.0_48035.1_g00001.1
1088996	IR	Rsa1.0_48025.1:1-465C	Rsa1.0_48025.1	1	401	-	,174^79-	gene:Rsa1.0_48025.1_g00001.1,mRNA:Rsa1.0_48025.1_g00001.1
1088994	IR	Rsa1.0_48008.1:1-471C	Rsa1.0_48008.1	1	471	-	,414^257-	gene:Rsa1.0_48008.1_g00001.1,mRNA:Rsa1.0_48008.1_g00001.1
1088988	IR	Rsa1.0_47943.1:12-420W	Rsa1.0_47943.1	12	420	+	,46^142-	gene:Rsa1.0_47943.1_g00001.1,mRNA:Rsa1.0_47943.1_g00001.1
1088987	IR	Rsa1.0_47935.1:1-472W	Rsa1.0_47935.1	1	472	+	,299^362-	gene:Rsa1.0_47935.1_g00001.1,mRNA:Rsa1.0_47935.1_g00001.1
1088986	IR	Rsa1.0_47933.1:1-472C	Rsa1.0_47933.1	1	472	-	,312^226-	gene:Rsa1.0_47933.1_g00001.1,mRNA:Rsa1.0_47933.1_g00001.1
1088982	IR	Rsa1.0_47840.1:1-416C	Rsa1.0_47840.1	1	416	-	,396^302-	gene:Rsa1.0_47840.1_g00001.1,mRNA:Rsa1.0_47840.1_g00001.1
1088981	IR	Rsa1.0_47820.1:20-473W	Rsa1.0_47820.1	20	473	+	,202^273-	gene:Rsa1.0_47820.1_g00001.1,mRNA:Rsa1.0_47820.1_g00001.1
1088284	IR	Rsa1.0_47819.1:1-473W	Rsa1.0_47819.1	1	473	+	,123^360-	gene:Rsa1.0_47819.1_g00001.1,CUFF.61374.2
1088281	IR	Rsa1.0_47812.1:1-473C	Rsa1.0_47812.1	1	473	-	,260^184-	gene:Rsa1.0_47812.1_g00001.1,CUFF.61373.2
1088977	IR	Rsa1.0_47792.1:1-473C	Rsa1.0_47792.1	1	473	-	,384^297-	gene:Rsa1.0_47792.1_g00001.1,mRNA:Rsa1.0_47792.1_g00001.1
1088975	IR	Rsa1.0_47781.1:1-473C	Rsa1.0_47781.1	1	473	-	,392^313-	gene:Rsa1.0_47781.1_g00001.1,mRNA:Rsa1.0_47781.1_g00001.1
1088974	IR	Rsa1.0_47774.1:1-474W	Rsa1.0_47774.1	1	474	+	,296^375-	gene:Rsa1.0_47774.1_g00001.1,mRNA:Rsa1.0_47774.1_g00001.1
1088972	IR	Rsa1.0_47749.1:1-474C	Rsa1.0_47749.1	1	474	-	,198^72-	gene:Rsa1.0_47749.1_g00001.1,mRNA:Rsa1.0_47749.1_g00001.1
1088971	IR	Rsa1.0_47738.1:18-409W	Rsa1.0_47738.1	18	409	+	,91^182-	gene:Rsa1.0_47738.1_g00001.1,mRNA:Rsa1.0_47738.1_g00001.1
1088970	IR	Rsa1.0_47728.1:1-474W	Rsa1.0_47728.1	1	474	+	,140^241-	gene:Rsa1.0_47728.1_g00001.1,mRNA:Rsa1.0_47728.1_g00001.1
1088968	IR	Rsa1.0_47697.1:1-474C	Rsa1.0_47697.1	1	474	-	,195^126-	gene:Rsa1.0_47697.1_g00001.1,mRNA:Rsa1.0_47697.1_g00001.1
1088966	IR	Rsa1.0_47665.1:1-475W	Rsa1.0_47665.1	1	475	+	,187^264-	gene:Rsa1.0_47665.1_g00001.1,mRNA:Rsa1.0_47665.1_g00001.1
1088965	IR	Rsa1.0_47640.1:1-475C	Rsa1.0_47640.1	1	475	-	,161^93-	gene:Rsa1.0_47640.1_g00001.1,mRNA:Rsa1.0_47640.1_g00001.1
1088261	IR	Rsa1.0_47610.1:1-475C	Rsa1.0_47610.1	234	475	-	,406^308-	CUFF.61340.2,mRNA:Rsa1.0_47610.1_g00001.1
1088262	IR	Rsa1.0_47610.1:1-475C	Rsa1.0_47610.1	1	475	-	,234^151-	gene:Rsa1.0_47610.1_g00001.1,CUFF.61340.2
1088961	IR	Rsa1.0_47605.1:1-475C	Rsa1.0_47605.1	1	475	-	,408^292-	gene:Rsa1.0_47605.1_g00001.1,mRNA:Rsa1.0_47605.1_g00001.1
1088960	IR	Rsa1.0_47583.1:1-475W	Rsa1.0_47583.1	1	475	+	,215^278-	gene:Rsa1.0_47583.1_g00001.1,mRNA:Rsa1.0_47583.1_g00001.1
1088956	IR	Rsa1.0_47540.1:6-476W	Rsa1.0_47540.1	6	476	+	,23^115-	gene:Rsa1.0_47540.1_g00001.1,mRNA:Rsa1.0_47540.1_g00001.1
1088953	IR	Rsa1.0_47526.1:1-476C	Rsa1.0_47526.1	1	476	-	,328^256-	gene:Rsa1.0_47526.1_g00001.1,mRNA:Rsa1.0_47526.1_g00001.1
1088952	IR	Rsa1.0_47521.1:1-476W	Rsa1.0_47521.1	1	476	+	,51^133-	gene:Rsa1.0_47521.1_g00001.1,mRNA:Rsa1.0_47521.1_g00001.1
1088950	IR	Rsa1.0_47504.1:1-321C	Rsa1.0_47504.1	1	321	-	,227^95-	gene:Rsa1.0_47504.1_g00001.1,mRNA:Rsa1.0_47504.1_g00001.1
1088947	IR	Rsa1.0_47458.1:1-476C	Rsa1.0_47458.1	1	476	-	,302^214-	gene:Rsa1.0_47458.1_g00001.1,mRNA:Rsa1.0_47458.1_g00001.1
1088943	IR	Rsa1.0_47433.1:1-431C	Rsa1.0_47433.1	1	431	-	,145^67-	gene:Rsa1.0_47433.1_g00001.1,mRNA:Rsa1.0_47433.1_g00001.1
1088941	IR	Rsa1.0_47430.1:1-431C	Rsa1.0_47430.1	1	431	-	,327^109-	gene:Rsa1.0_47430.1_g00001.1,mRNA:Rsa1.0_47430.1_g00001.1
1088938	IR	Rsa1.0_47418.1:1-421C	Rsa1.0_47418.1	1	421	-	,275^169-	gene:Rsa1.0_47418.1_g00001.1,mRNA:Rsa1.0_47418.1_g00001.1
1088936	IR	Rsa1.0_47332.1:6-475W	Rsa1.0_47332.1	6	475	+	,74^170-	gene:Rsa1.0_47332.1_g00001.1,mRNA:Rsa1.0_47332.1_g00001.1
1088935	IR	Rsa1.0_47328.1:1-478W	Rsa1.0_47328.1	1	478	+	,148^229-	gene:Rsa1.0_47328.1_g00001.1,mRNA:Rsa1.0_47328.1_g00001.1
1088934	IR	Rsa1.0_47326.1:1-385W	Rsa1.0_47326.1	1	385	+	,109^195-	gene:Rsa1.0_47326.1_g00001.1,mRNA:Rsa1.0_47326.1_g00001.1
1088933	IR	Rsa1.0_47319.1:1-478C	Rsa1.0_47319.1	1	478	-	,202^126-	gene:Rsa1.0_47319.1_g00001.1,mRNA:Rsa1.0_47319.1_g00001.1
1088930	IR	Rsa1.0_47243.1:1-478W	Rsa1.0_47243.1	1	478	+	,198^284-	gene:Rsa1.0_47243.1_g00001.1,mRNA:Rsa1.0_47243.1_g00001.1
1088927	IR	Rsa1.0_47225.1:1-383C	Rsa1.0_47225.1	1	383	-	,207^106-	gene:Rsa1.0_47225.1_g00001.1,mRNA:Rsa1.0_47225.1_g00001.1
1088926	IR	Rsa1.0_47215.1:1-331C	Rsa1.0_47215.1	1	331	-	,226^148-	gene:Rsa1.0_47215.1_g00001.1,mRNA:Rsa1.0_47215.1_g00001.1
1088925	IR	Rsa1.0_47172.1:13-479W	Rsa1.0_47172.1	13	479	+	,15^246-	gene:Rsa1.0_47172.1_g00001.1,mRNA:Rsa1.0_47172.1_g00001.1
1088922	IR	Rsa1.0_47166.1:1-479C	Rsa1.0_47166.1	1	479	-	,284^179-	gene:Rsa1.0_47166.1_g00001.1,mRNA:Rsa1.0_47166.1_g00001.1
1088192	IR	Rsa1.0_47163.1:1-479W	Rsa1.0_47163.1	239	479	+	,306^407-	mRNA:Rsa1.0_47163.1_g00001.1,CUFF.61008.3
1088920	IR	Rsa1.0_47163.1:1-479W	Rsa1.0_47163.1	1	479	+	,66^239-	gene:Rsa1.0_47163.1_g00001.1,mRNA:Rsa1.0_47163.1_g00001.1
1088919	IR	Rsa1.0_47144.1:1-479C	Rsa1.0_47144.1	1	479	-	,180^80-	gene:Rsa1.0_47144.1_g00001.1,mRNA:Rsa1.0_47144.1_g00001.1
1088918	IR	Rsa1.0_47124.1:1-421C	Rsa1.0_47124.1	1	421	-	,298^201-	gene:Rsa1.0_47124.1_g00001.1,mRNA:Rsa1.0_47124.1_g00001.1
1088914	IR	Rsa1.0_47075.1:1-415C	Rsa1.0_47075.1	1	415	-	,291^185-	gene:Rsa1.0_47075.1_g00001.1,mRNA:Rsa1.0_47075.1_g00001.1
1088913	IR	Rsa1.0_47056.1:1-480C	Rsa1.0_47056.1	1	480	-	,217^145-	gene:Rsa1.0_47056.1_g00001.1,mRNA:Rsa1.0_47056.1_g00001.1
1088912	IR	Rsa1.0_47038.1:1-480C	Rsa1.0_47038.1	1	480	-	,187^124-	gene:Rsa1.0_47038.1_g00001.1,mRNA:Rsa1.0_47038.1_g00001.1
1088910	IR	Rsa1.0_47018.1:1-481W	Rsa1.0_47018.1	1	481	+	,277^359-	gene:Rsa1.0_47018.1_g00001.1,mRNA:Rsa1.0_47018.1_g00001.1
1088909	IR	Rsa1.0_46995.1:1-421C	Rsa1.0_46995.1	1	421	-	,341^140-	gene:Rsa1.0_46995.1_g00001.1,mRNA:Rsa1.0_46995.1_g00001.1
1088908	IR	Rsa1.0_46982.1:12-481W	Rsa1.0_46982.1	12	481	+	,43^291-	gene:Rsa1.0_46982.1_g00001.1,mRNA:Rsa1.0_46982.1_g00001.1
1088906	IR	Rsa1.0_46960.1:1-481C	Rsa1.0_46960.1	1	481	-	,317^230-	gene:Rsa1.0_46960.1_g00001.1,mRNA:Rsa1.0_46960.1_g00001.1
1088905	IR	Rsa1.0_46959.1:1-481C	Rsa1.0_46959.1	1	481	-	,349^286-	gene:Rsa1.0_46959.1_g00001.1,mRNA:Rsa1.0_46959.1_g00001.1
1088904	IR	Rsa1.0_46956.1:1-333C	Rsa1.0_46956.1	1	333	-	,195^104-	gene:Rsa1.0_46956.1_g00001.1,mRNA:Rsa1.0_46956.1_g00001.1
1088903	IR	Rsa1.0_46955.1:1-425C	Rsa1.0_46955.1	1	425	-	,372^298-	gene:Rsa1.0_46955.1_g00001.1,mRNA:Rsa1.0_46955.1_g00001.1
1088901	IR	Rsa1.0_46945.1:1-481C	Rsa1.0_46945.1	1	481	-	,385^284-	gene:Rsa1.0_46945.1_g00001.1,mRNA:Rsa1.0_46945.1_g00001.1
1088899	IR	Rsa1.0_46927.1:1-481W	Rsa1.0_46927.1	1	481	+	,59^138-	gene:Rsa1.0_46927.1_g00001.1,mRNA:Rsa1.0_46927.1_g00001.1
1088897	IR	Rsa1.0_46920.1:19-481W	Rsa1.0_46920.1	19	481	+	,80^222-	gene:Rsa1.0_46920.1_g00001.1,mRNA:Rsa1.0_46920.1_g00001.1
1088896	IR	Rsa1.0_46897.1:5-482W	Rsa1.0_46897.1	5	482	+	,302^373-	gene:Rsa1.0_46897.1_g00001.1,mRNA:Rsa1.0_46897.1_g00001.1
1088894	IR	Rsa1.0_46891.1:1-482C	Rsa1.0_46891.1	1	482	-	,385^315-	gene:Rsa1.0_46891.1_g00001.1,mRNA:Rsa1.0_46891.1_g00001.1
1088893	IR	Rsa1.0_46884.1:16-430W	Rsa1.0_46884.1	16	430	+	,246^303-	gene:Rsa1.0_46884.1_g00001.1,mRNA:Rsa1.0_46884.1_g00001.1
1088892	IR	Rsa1.0_46880.1:11-482W	Rsa1.0_46880.1	11	482	+	,115^203-	gene:Rsa1.0_46880.1_g00001.1,mRNA:Rsa1.0_46880.1_g00001.1
1088890	IR	Rsa1.0_46864.1:1-482C	Rsa1.0_46864.1	1	482	-	,416^308-	gene:Rsa1.0_46864.1_g00001.1,mRNA:Rsa1.0_46864.1_g00001.1
1088889	IR	Rsa1.0_46852.1:1-459W	Rsa1.0_46852.1	1	459	+	,79^159-	gene:Rsa1.0_46852.1_g00001.1,mRNA:Rsa1.0_46852.1_g00001.1
1088887	IR	Rsa1.0_46830.1:13-482W	Rsa1.0_46830.1	13	482	+	,378^455-	gene:Rsa1.0_46830.1_g00001.1,mRNA:Rsa1.0_46830.1_g00001.1
1088886	IR	Rsa1.0_46826.1:1-421C	Rsa1.0_46826.1	1	421	-	,211^109-	gene:Rsa1.0_46826.1_g00001.1,mRNA:Rsa1.0_46826.1_g00001.1
1088885	IR	Rsa1.0_46811.1:1-482C	Rsa1.0_46811.1	1	482	-	,356^208-	gene:Rsa1.0_46811.1_g00001.1,mRNA:Rsa1.0_46811.1_g00001.1
1088883	IR	Rsa1.0_46788.1:1-483W	Rsa1.0_46788.1	1	483	+	,273^354-	gene:Rsa1.0_46788.1_g00001.1,mRNA:Rsa1.0_46788.1_g00001.1
1088879	IR	Rsa1.0_46741.1:66-483W	Rsa1.0_46741.1	66	483	+	,265^379-	gene:Rsa1.0_46741.1_g00001.1,mRNA:Rsa1.0_46741.1_g00001.1
1088877	IR	Rsa1.0_46721.1:1-483C	Rsa1.0_46721.1	1	483	-	,326^166-	gene:Rsa1.0_46721.1_g00001.1,mRNA:Rsa1.0_46721.1_g00001.1
1088874	IR	Rsa1.0_46695.1:1-439W	Rsa1.0_46695.1	1	439	+	,212^334-	gene:Rsa1.0_46695.1_g00001.1,mRNA:Rsa1.0_46695.1_g00001.1
1088872	IR	Rsa1.0_46690.1:1-484C	Rsa1.0_46690.1	1	484	-	,443^350-	gene:Rsa1.0_46690.1_g00001.1,mRNA:Rsa1.0_46690.1_g00001.1
1088168	IR	Rsa1.0_46687.1:1-433C	Rsa1.0_46687.1	162	433	-	,400^299-	mRNA:Rsa1.0_46687.1_g00001.1,CUFF.61170.3
1088871	IR	Rsa1.0_46687.1:1-433C	Rsa1.0_46687.1	1	433	-	,162^74-	gene:Rsa1.0_46687.1_g00001.1,mRNA:Rsa1.0_46687.1_g00001.1
1088869	IR	Rsa1.0_46669.1:1-484W	Rsa1.0_46669.1	1	484	+	,159^232-	gene:Rsa1.0_46669.1_g00001.1,mRNA:Rsa1.0_46669.1_g00001.1
1088867	IR	Rsa1.0_46636.1:1-484C	Rsa1.0_46636.1	1	484	-	,370^280-	gene:Rsa1.0_46636.1_g00001.1,mRNA:Rsa1.0_46636.1_g00001.1
1088866	IR	Rsa1.0_46627.1:1-484W	Rsa1.0_46627.1	1	484	+	,276^369-	gene:Rsa1.0_46627.1_g00001.1,mRNA:Rsa1.0_46627.1_g00001.1
1088858	IR	Rsa1.0_46548.1:1-485C	Rsa1.0_46548.1	1	485	-	,374^284-	gene:Rsa1.0_46548.1_g00001.1,mRNA:Rsa1.0_46548.1_g00001.1
1088857	IR	Rsa1.0_46541.1:1-485C	Rsa1.0_46541.1	1	485	-	,340^237-	gene:Rsa1.0_46541.1_g00001.1,mRNA:Rsa1.0_46541.1_g00001.1
1088856	IR	Rsa1.0_46540.1:1-485W	Rsa1.0_46540.1	1	485	+	,151^238-	gene:Rsa1.0_46540.1_g00001.1,mRNA:Rsa1.0_46540.1_g00001.1
1088854	IR	Rsa1.0_46502.1:1-485C	Rsa1.0_46502.1	1	485	-	,391^307-	gene:Rsa1.0_46502.1_g00001.1,mRNA:Rsa1.0_46502.1_g00001.1
1088853	IR	Rsa1.0_46467.1:1-486C	Rsa1.0_46467.1	1	486	-	,391^277-	gene:Rsa1.0_46467.1_g00001.1,mRNA:Rsa1.0_46467.1_g00001.1
1088850	IR	Rsa1.0_46437.1:1-486C	Rsa1.0_46437.1	1	486	-	,375^294-	gene:Rsa1.0_46437.1_g00001.1,mRNA:Rsa1.0_46437.1_g00001.1
1088849	IR	Rsa1.0_46428.1:1-486C	Rsa1.0_46428.1	1	486	-	,283^182-	gene:Rsa1.0_46428.1_g00001.1,mRNA:Rsa1.0_46428.1_g00001.1
1088846	IR	Rsa1.0_46388.1:1-487C	Rsa1.0_46388.1	1	487	-	,307^138-	gene:Rsa1.0_46388.1_g00001.1,mRNA:Rsa1.0_46388.1_g00001.1
1088844	IR	Rsa1.0_46330.1:20-487W	Rsa1.0_46330.1	20	487	+	,91^204-	gene:Rsa1.0_46330.1_g00001.1,mRNA:Rsa1.0_46330.1_g00001.1
1088841	IR	Rsa1.0_46284.1:1-488C	Rsa1.0_46284.1	1	488	-	,369^262-	gene:Rsa1.0_46284.1_g00001.1,mRNA:Rsa1.0_46284.1_g00001.1
1088840	IR	Rsa1.0_46268.1:1-479W	Rsa1.0_46268.1	1	479	+	,105^214-	gene:Rsa1.0_46268.1_g00001.1,mRNA:Rsa1.0_46268.1_g00001.1
1088839	IR	Rsa1.0_46265.1:121-488W	Rsa1.0_46265.1	121	488	+	,147^238-	gene:Rsa1.0_46265.1_g00001.1,mRNA:Rsa1.0_46265.1_g00001.1
1088835	IR	Rsa1.0_46208.1:8-415W	Rsa1.0_46208.1	8	415	+	,104^166-	gene:Rsa1.0_46208.1_g00001.1,mRNA:Rsa1.0_46208.1_g00001.1
1088833	IR	Rsa1.0_46190.1:44-489W	Rsa1.0_46190.1	44	489	+	,199^284-	gene:Rsa1.0_46190.1_g00001.1,mRNA:Rsa1.0_46190.1_g00001.1
1088830	IR	Rsa1.0_46182.1:42-489W	Rsa1.0_46182.1	42	489	+	,268^347-	gene:Rsa1.0_46182.1_g00001.1,mRNA:Rsa1.0_46182.1_g00001.1
1088829	IR	Rsa1.0_46170.1:1-489W	Rsa1.0_46170.1	1	489	+	,124^397-	gene:Rsa1.0_46170.1_g00001.1,mRNA:Rsa1.0_46170.1_g00001.1
1088828	IR	Rsa1.0_46125.1:1-489C	Rsa1.0_46125.1	1	489	-	,377^302-	gene:Rsa1.0_46125.1_g00001.1,mRNA:Rsa1.0_46125.1_g00001.1
1088827	IR	Rsa1.0_46113.1:1-489C	Rsa1.0_46113.1	1	489	-	,376^298-	gene:Rsa1.0_46113.1_g00001.1,mRNA:Rsa1.0_46113.1_g00001.1
1088826	IR	Rsa1.0_46106.1:1-489C	Rsa1.0_46106.1	1	489	-	,247^164-	gene:Rsa1.0_46106.1_g00001.1,mRNA:Rsa1.0_46106.1_g00001.1
1088825	IR	Rsa1.0_46102.1:1-365W	Rsa1.0_46102.1	1	365	+	,77^169-	gene:Rsa1.0_46102.1_g00001.1,mRNA:Rsa1.0_46102.1_g00001.1
1088824	IR	Rsa1.0_46094.1:1-431C	Rsa1.0_46094.1	1	431	-	,192^115-	gene:Rsa1.0_46094.1_g00001.1,mRNA:Rsa1.0_46094.1_g00001.1
1088822	IR	Rsa1.0_46084.1:1-331C	Rsa1.0_46084.1	1	331	-	,186^82-	gene:Rsa1.0_46084.1_g00001.1,mRNA:Rsa1.0_46084.1_g00001.1
1088821	IR	Rsa1.0_46080.1:1-490W	Rsa1.0_46080.1	1	490	+	,157^235-	gene:Rsa1.0_46080.1_g00001.1,mRNA:Rsa1.0_46080.1_g00001.1
1088819	IR	Rsa1.0_46058.1:1-490W	Rsa1.0_46058.1	1	490	+	,184^275-	gene:Rsa1.0_46058.1_g00001.1,mRNA:Rsa1.0_46058.1_g00001.1
1088111	IR	Rsa1.0_46044.1:1-490W	Rsa1.0_46044.1	1	250	+	,62^142-	CUFF.61062.3,mRNA:Rsa1.0_46044.1_g00001.1
1088812	IR	Rsa1.0_45997.1:1-472C	Rsa1.0_45997.1	1	472	-	,413^313-	gene:Rsa1.0_45997.1_g00001.1,mRNA:Rsa1.0_45997.1_g00001.1
1088810	IR	Rsa1.0_45984.1:1-491W	Rsa1.0_45984.1	1	491	+	,104^251-	gene:Rsa1.0_45984.1_g00001.1,mRNA:Rsa1.0_45984.1_g00001.1
1088808	IR	Rsa1.0_45955.1:1-491W	Rsa1.0_45955.1	1	491	+	,76^154-	gene:Rsa1.0_45955.1_g00001.1,mRNA:Rsa1.0_45955.1_g00001.1
1088805	IR	Rsa1.0_45916.1:1-491C	Rsa1.0_45916.1	1	491	-	,300^212-	gene:Rsa1.0_45916.1_g00001.1,mRNA:Rsa1.0_45916.1_g00001.1
1088802	IR	Rsa1.0_45885.1:1-492W	Rsa1.0_45885.1	1	492	+	,117^197-	gene:Rsa1.0_45885.1_g00001.1,mRNA:Rsa1.0_45885.1_g00001.1
1088801	IR	Rsa1.0_45859.1:1-492W	Rsa1.0_45859.1	1	492	+	,146^225-	gene:Rsa1.0_45859.1_g00001.1,mRNA:Rsa1.0_45859.1_g00001.1
1088799	IR	Rsa1.0_45845.1:1-492W	Rsa1.0_45845.1	1	492	+	,122^196-	gene:Rsa1.0_45845.1_g00001.1,mRNA:Rsa1.0_45845.1_g00001.1
1088798	IR	Rsa1.0_45839.1:15-492W	Rsa1.0_45839.1	15	492	+	,35^181-	gene:Rsa1.0_45839.1_g00001.1,mRNA:Rsa1.0_45839.1_g00001.1
1088796	IR	Rsa1.0_45828.1:1-411W	Rsa1.0_45828.1	1	411	+	,53^133-	gene:Rsa1.0_45828.1_g00001.1,mRNA:Rsa1.0_45828.1_g00001.1
1088795	IR	Rsa1.0_45821.1:3-492W	Rsa1.0_45821.1	3	492	+	,219^321-	gene:Rsa1.0_45821.1_g00001.1,mRNA:Rsa1.0_45821.1_g00001.1
1088790	IR	Rsa1.0_45774.1:1-493W	Rsa1.0_45774.1	1	493	+	,79^158-	gene:Rsa1.0_45774.1_g00001.1,mRNA:Rsa1.0_45774.1_g00001.1
1088789	IR	Rsa1.0_45773.1:15-493W	Rsa1.0_45773.1	15	493	+	,154^256-	gene:Rsa1.0_45773.1_g00001.1,mRNA:Rsa1.0_45773.1_g00001.1
1088048	IR	Rsa1.0_45736.1:1-493C	Rsa1.0_45736.1	1	493	-	,274^104-	gene:Rsa1.0_45736.1_g00001.1,CUFF.60726.2
1088783	IR	Rsa1.0_45731.1:1-381C	Rsa1.0_45731.1	1	371	-	,143^60-	gene:Rsa1.0_45731.1_g00001.1,mRNA:Rsa1.0_45731.1_g00001.1
1088781	IR	Rsa1.0_45730.1:1-475C	Rsa1.0_45730.1	1	475	-	,416^313-	gene:Rsa1.0_45730.1_g00001.1,mRNA:Rsa1.0_45730.1_g00001.1
1088779	IR	Rsa1.0_45711.1:1-493W	Rsa1.0_45711.1	1	493	+	,286^381-	gene:Rsa1.0_45711.1_g00001.1,mRNA:Rsa1.0_45711.1_g00001.1
1088778	IR	Rsa1.0_45709.1:1-493W	Rsa1.0_45709.1	1	493	+	,137^253-	gene:Rsa1.0_45709.1_g00001.1,mRNA:Rsa1.0_45709.1_g00001.1
1088777	IR	Rsa1.0_45705.1:1-493W	Rsa1.0_45705.1	1	493	+	,34^137-	gene:Rsa1.0_45705.1_g00001.1,mRNA:Rsa1.0_45705.1_g00001.1
1088771	IR	Rsa1.0_45654.1:1-494W	Rsa1.0_45654.1	1	494	+	,157^244-	gene:Rsa1.0_45654.1_g00001.1,mRNA:Rsa1.0_45654.1_g00001.1
1088769	IR	Rsa1.0_45615.1:1-494C	Rsa1.0_45615.1	1	494	-	,254^162-	gene:Rsa1.0_45615.1_g00001.1,mRNA:Rsa1.0_45615.1_g00001.1
1088025	IR	Rsa1.0_45538.1:1-495C	Rsa1.0_45538.1	1	495	-	,365^268-	gene:Rsa1.0_45538.1_g00001.1,CUFF.60693.2
1088765	IR	Rsa1.0_45534.1:1-441C	Rsa1.0_45534.1	1	441	-	,315^189-	gene:Rsa1.0_45534.1_g00001.1,mRNA:Rsa1.0_45534.1_g00001.1
1088021	IR	Rsa1.0_45516.1:1-483W	Rsa1.0_45516.1	1	483	+	,165^343-	gene:Rsa1.0_45516.1_g00001.1,CUFF.60689.2
1088759	IR	Rsa1.0_45499.1:1-378C	Rsa1.0_45499.1	1	378	-	,213^122-	gene:Rsa1.0_45499.1_g00001.1,mRNA:Rsa1.0_45499.1_g00001.1
1088758	IR	Rsa1.0_45497.1:1-442W	Rsa1.0_45497.1	1	442	+	,129^267-	gene:Rsa1.0_45497.1_g00001.1,mRNA:Rsa1.0_45497.1_g00001.1
1088757	IR	Rsa1.0_45491.1:1-432C	Rsa1.0_45491.1	1	432	-	,331^253-	gene:Rsa1.0_45491.1_g00001.1,mRNA:Rsa1.0_45491.1_g00001.1
1088753	IR	Rsa1.0_45426.1:1-496C	Rsa1.0_45426.1	1	496	-	,281^124-	gene:Rsa1.0_45426.1_g00001.1,mRNA:Rsa1.0_45426.1_g00001.1
1088751	IR	Rsa1.0_45397.1:1-496C	Rsa1.0_45397.1	1	496	-	,363^293-	gene:Rsa1.0_45397.1_g00001.1,mRNA:Rsa1.0_45397.1_g00001.1
1088750	IR	Rsa1.0_45395.1:1-360C	Rsa1.0_45395.1	1	360	-	,283^204-	gene:Rsa1.0_45395.1_g00001.1,mRNA:Rsa1.0_45395.1_g00001.1
1088747	IR	Rsa1.0_45350.1:1-431C	Rsa1.0_45350.1	1	431	-	,331^257-	gene:Rsa1.0_45350.1_g00002.1,mRNA:Rsa1.0_45350.1_g00002.1
1088745	IR	Rsa1.0_45342.1:3-497W	Rsa1.0_45342.1	3	497	+	,53^134-	gene:Rsa1.0_45342.1_g00001.1,mRNA:Rsa1.0_45342.1_g00001.1
1088744	IR	Rsa1.0_45332.1:1-497W	Rsa1.0_45332.1	1	497	+	,231^287-	gene:Rsa1.0_45332.1_g00001.1,mRNA:Rsa1.0_45332.1_g00001.1
1088743	IR	Rsa1.0_45326.1:1-497C	Rsa1.0_45326.1	1	497	-	,169^78-	gene:Rsa1.0_45326.1_g00001.1,mRNA:Rsa1.0_45326.1_g00001.1
1088741	IR	Rsa1.0_45317.1:1-497C	Rsa1.0_45317.1	1	497	-	,356^286-	gene:Rsa1.0_45317.1_g00001.1,mRNA:Rsa1.0_45317.1_g00001.1
1088736	IR	Rsa1.0_45274.1:196-498W	Rsa1.0_45274.1	196	498	+	,326^417-	gene:Rsa1.0_45274.1_g00002.1,mRNA:Rsa1.0_45274.1_g00002.1
1088732	IR	Rsa1.0_45259.1:20-482W	Rsa1.0_45259.1	20	482	+	,149^227-	gene:Rsa1.0_45259.1_g00001.1,mRNA:Rsa1.0_45259.1_g00001.1
1088731	IR	Rsa1.0_45245.1:1-498C	Rsa1.0_45245.1	1	498	-	,397^306-	gene:Rsa1.0_45245.1_g00001.1,mRNA:Rsa1.0_45245.1_g00001.1
1088729	IR	Rsa1.0_45216.1:45-389W	Rsa1.0_45216.1	45	389	+	,145^225-	gene:Rsa1.0_45216.1_g00001.1,mRNA:Rsa1.0_45216.1_g00001.1
1088728	IR	Rsa1.0_45214.1:1-498C	Rsa1.0_45214.1	1	498	-	,346^193-	gene:Rsa1.0_45214.1_g00001.1,mRNA:Rsa1.0_45214.1_g00001.1
1088727	IR	Rsa1.0_45210.1:1-401W	Rsa1.0_45210.1	1	401	+	,47^142-	gene:Rsa1.0_45210.1_g00001.1,mRNA:Rsa1.0_45210.1_g00001.1
1088721	IR	Rsa1.0_45164.1:1-499W	Rsa1.0_45164.1	1	499	+	,295^371-	gene:Rsa1.0_45164.1_g00001.1,mRNA:Rsa1.0_45164.1_g00001.1
1088720	IR	Rsa1.0_45161.1:1-431C	Rsa1.0_45161.1	1	431	-	,292^180-	gene:Rsa1.0_45161.1_g00001.1,mRNA:Rsa1.0_45161.1_g00001.1
1088718	IR	Rsa1.0_45157.1:1-499C	Rsa1.0_45157.1	1	499	-	,341^248-	gene:Rsa1.0_45157.1_g00001.1,mRNA:Rsa1.0_45157.1_g00001.1
1088712	IR	Rsa1.0_45089.1:1-500C	Rsa1.0_45089.1	1	500	-	,353^271-	gene:Rsa1.0_45089.1_g00001.1,mRNA:Rsa1.0_45089.1_g00001.1
1088709	IR	Rsa1.0_45055.1:1-393W	Rsa1.0_45055.1	1	393	+	,75^154-	gene:Rsa1.0_45055.1_g00001.1,mRNA:Rsa1.0_45055.1_g00001.1
1088708	IR	Rsa1.0_45048.1:1-451C	Rsa1.0_45048.1	1	451	-	,420^324-	gene:Rsa1.0_45048.1_g00001.1,mRNA:Rsa1.0_45048.1_g00001.1
1088707	IR	Rsa1.0_45041.1:1-500C	Rsa1.0_45041.1	1	500	-	,435^357-	gene:Rsa1.0_45041.1_g00001.1,mRNA:Rsa1.0_45041.1_g00001.1
1088706	IR	Rsa1.0_45040.1:1-301C	Rsa1.0_45040.1	1	301	-	,210^109-	gene:Rsa1.0_45040.1_g00001.1,mRNA:Rsa1.0_45040.1_g00001.1
1088703	IR	Rsa1.0_45030.1:1-500C	Rsa1.0_45030.1	1	500	-	,288^212-	gene:Rsa1.0_45030.1_g00001.1,mRNA:Rsa1.0_45030.1_g00001.1
1088700	IR	Rsa1.0_45009.1:1-501W	Rsa1.0_45009.1	1	501	+	,104^195-	gene:Rsa1.0_45009.1_g00001.1,mRNA:Rsa1.0_45009.1_g00001.1
1088699	IR	Rsa1.0_45006.1:31-501W	Rsa1.0_45006.1	31	501	+	,212^299-	gene:Rsa1.0_45006.1_g00001.1,mRNA:Rsa1.0_45006.1_g00001.1
1088698	IR	Rsa1.0_45001.1:14-501W	Rsa1.0_45001.1	14	501	+	,136^211-	gene:Rsa1.0_45001.1_g00001.1,mRNA:Rsa1.0_45001.1_g00001.1
1088697	IR	Rsa1.0_44989.1:15-501W	Rsa1.0_44989.1	15	501	+	,83^244-	gene:Rsa1.0_44989.1_g00001.1,mRNA:Rsa1.0_44989.1_g00001.1
1088693	IR	Rsa1.0_44957.1:1-501C	Rsa1.0_44957.1	1	501	-	,375^287-	gene:Rsa1.0_44957.1_g00001.1,mRNA:Rsa1.0_44957.1_g00001.1
1088691	IR	Rsa1.0_44917.1:1-501C	Rsa1.0_44917.1	1	501	-	,270^170-	gene:Rsa1.0_44917.1_g00001.1,mRNA:Rsa1.0_44917.1_g00001.1
1088690	IR	Rsa1.0_44914.1:1-501C	Rsa1.0_44914.1	1	501	-	,346^266-	gene:Rsa1.0_44914.1_g00001.1,mRNA:Rsa1.0_44914.1_g00001.1
1088685	IR	Rsa1.0_44881.1:1-502W	Rsa1.0_44881.1	1	502	+	,326^402-	gene:Rsa1.0_44881.1_g00001.1,mRNA:Rsa1.0_44881.1_g00001.1
1088684	IR	Rsa1.0_44876.1:1-502C	Rsa1.0_44876.1	1	502	-	,472^367-	gene:Rsa1.0_44876.1_g00001.1,mRNA:Rsa1.0_44876.1_g00001.1
1088680	IR	Rsa1.0_44853.1:5-502W	Rsa1.0_44853.1	5	502	+	,116^186-	gene:Rsa1.0_44853.1_g00001.1,mRNA:Rsa1.0_44853.1_g00001.1
1088676	IR	Rsa1.0_44839.1:13-470W	Rsa1.0_44839.1	13	470	+	,207^272-	gene:Rsa1.0_44839.1_g00001.1,mRNA:Rsa1.0_44839.1_g00001.1
1088674	IR	Rsa1.0_44821.1:1-502W	Rsa1.0_44821.1	1	502	+	,128^214-	gene:Rsa1.0_44821.1_g00001.1,mRNA:Rsa1.0_44821.1_g00001.1
1088673	IR	Rsa1.0_44798.1:1-502W	Rsa1.0_44798.1	1	502	+	,60^118-	gene:Rsa1.0_44798.1_g00001.1,mRNA:Rsa1.0_44798.1_g00001.1
1088671	IR	Rsa1.0_44780.1:17-453W	Rsa1.0_44780.1	17	453	+	,149^257-	gene:Rsa1.0_44780.1_g00001.1,mRNA:Rsa1.0_44780.1_g00001.1
1088670	IR	Rsa1.0_44775.1:16-459W	Rsa1.0_44775.1	16	459	+	,101^185-	gene:Rsa1.0_44775.1_g00001.1,mRNA:Rsa1.0_44775.1_g00001.1
1088669	IR	Rsa1.0_44765.1:1-503C	Rsa1.0_44765.1	1	503	-	,407^325-	gene:Rsa1.0_44765.1_g00001.1,mRNA:Rsa1.0_44765.1_g00001.1
1088667	IR	Rsa1.0_44757.1:1-503W	Rsa1.0_44757.1	1	503	+	,40^142-	gene:Rsa1.0_44757.1_g00001.1,mRNA:Rsa1.0_44757.1_g00001.1
1088666	IR	Rsa1.0_44756.1:1-401C	Rsa1.0_44756.1	1	401	-	,281^185-	gene:Rsa1.0_44756.1_g00001.1,mRNA:Rsa1.0_44756.1_g00001.1
1088663	IR	Rsa1.0_44753.1:1-503C	Rsa1.0_44753.1	1	503	-	,408^232-	gene:Rsa1.0_44753.1_g00001.1,CUFF.61170.2
1087920	IR	Rsa1.0_44747.1:2-503W	Rsa1.0_44747.1	2	503	+	,157^266-	gene:Rsa1.0_44747.1_g00001.1,CUFF.60534.3
1088659	IR	Rsa1.0_44743.1:1-480W	Rsa1.0_44743.1	1	480	+	,73^156-	gene:Rsa1.0_44743.1_g00001.1,mRNA:Rsa1.0_44743.1_g00001.1
1088658	IR	Rsa1.0_44740.1:6-503W	Rsa1.0_44740.1	6	503	+	,206^298-	gene:Rsa1.0_44740.1_g00001.1,mRNA:Rsa1.0_44740.1_g00001.1
1088653	IR	Rsa1.0_44720.1:1-480C	Rsa1.0_44720.1	1	442	-	,273^174-	gene:Rsa1.0_44720.1_g00001.1,mRNA:Rsa1.0_44720.1_g00001.1
1088649	IR	Rsa1.0_44680.1:1-504W	Rsa1.0_44680.1	1	504	+	,322^403-	gene:Rsa1.0_44680.1_g00001.1,mRNA:Rsa1.0_44680.1_g00001.1
1088648	IR	Rsa1.0_44672.1:1-504W	Rsa1.0_44672.1	1	504	+	,104^319-	gene:Rsa1.0_44672.1_g00001.1,mRNA:Rsa1.0_44672.1_g00001.1
1088647	IR	Rsa1.0_44670.1:20-504W	Rsa1.0_44670.1	20	504	+	,101^181-	gene:Rsa1.0_44670.1_g00001.1,mRNA:Rsa1.0_44670.1_g00001.1
1088646	IR	Rsa1.0_44648.1:19-504W	Rsa1.0_44648.1	19	504	+	,57^308-	gene:Rsa1.0_44648.1_g00001.1,mRNA:Rsa1.0_44648.1_g00001.1
1088640	IR	Rsa1.0_44559.1:1-505C	Rsa1.0_44559.1	1	505	-	,430^240-	gene:Rsa1.0_44559.1_g00001.1,mRNA:Rsa1.0_44559.1_g00001.1
1088639	IR	Rsa1.0_44548.1:1-475W	Rsa1.0_44548.1	1	475	+	,73^151-	gene:Rsa1.0_44548.1_g00001.1,mRNA:Rsa1.0_44548.1_g00001.1
1088637	IR	Rsa1.0_44538.1:1-505C	Rsa1.0_44538.1	1	505	-	,117^40-	gene:Rsa1.0_44538.1_g00001.1,mRNA:Rsa1.0_44538.1_g00001.1
1088635	IR	Rsa1.0_44530.1:1-505C	Rsa1.0_44530.1	1	505	-	,308^40-	gene:Rsa1.0_44530.1_g00001.1,CUFF.61124.2
1088634	IR	Rsa1.0_44518.1:1-505W	Rsa1.0_44518.1	1	505	+	,229^347-	gene:Rsa1.0_44518.1_g00001.1,mRNA:Rsa1.0_44518.1_g00001.1
1088633	IR	Rsa1.0_44513.1:1-506C	Rsa1.0_44513.1	1	506	-	,382^147-	gene:Rsa1.0_44513.1_g00001.1,mRNA:Rsa1.0_44513.1_g00001.1
1088629	IR	Rsa1.0_44470.1:1-476W	Rsa1.0_44470.1	1	414	+	,35^115-	gene:Rsa1.0_44470.1_g00001.1,mRNA:Rsa1.0_44470.1_g00001.1
1088627	IR	Rsa1.0_44450.1:1-506W	Rsa1.0_44450.1	1	506	+	,217^360-	gene:Rsa1.0_44450.1_g00001.1,mRNA:Rsa1.0_44450.1_g00001.1
1088626	IR	Rsa1.0_44448.1:1-451C	Rsa1.0_44448.1	1	451	-	,364^196-	gene:Rsa1.0_44448.1_g00001.1,mRNA:Rsa1.0_44448.1_g00001.1
1088625	IR	Rsa1.0_44446.1:1-506C	Rsa1.0_44446.1	1	506	-	,346^104-	gene:Rsa1.0_44446.1_g00001.1,mRNA:Rsa1.0_44446.1_g00001.1
1088624	IR	Rsa1.0_44416.1:1-506C	Rsa1.0_44416.1	1	506	-	,337^274-	gene:Rsa1.0_44416.1_g00001.1,mRNA:Rsa1.0_44416.1_g00001.1
1088619	IR	Rsa1.0_44394.1:1-507W	Rsa1.0_44394.1	190	507	+	,277^360-	CUFF.61096.2,mRNA:Rsa1.0_44394.1_g00001.1
1088620	IR	Rsa1.0_44394.1:1-507W	Rsa1.0_44394.1	1	507	+	,108^190-	gene:Rsa1.0_44394.1_g00001.1,CUFF.61096.2
1088618	IR	Rsa1.0_44389.1:1-507C	Rsa1.0_44389.1	1	507	-	,221^134-	gene:Rsa1.0_44389.1_g00001.1,mRNA:Rsa1.0_44389.1_g00001.1
1088616	IR	Rsa1.0_44379.1:1-507C	Rsa1.0_44379.1	1	507	-	,460^381-	gene:Rsa1.0_44379.1_g00001.1,mRNA:Rsa1.0_44379.1_g00001.1
1088614	IR	Rsa1.0_44366.1:8-507W	Rsa1.0_44366.1	8	507	+	,153^234-	gene:Rsa1.0_44366.1_g00001.1,mRNA:Rsa1.0_44366.1_g00001.1
1088610	IR	Rsa1.0_44309.1:1-508W	Rsa1.0_44309.1	1	508	+	,268^433-	gene:Rsa1.0_44309.1_g00001.1,mRNA:Rsa1.0_44309.1_g00001.1
1088608	IR	Rsa1.0_44295.1:1-508W	Rsa1.0_44295.1	1	508	+	,266^345-	gene:Rsa1.0_44295.1_g00001.1,mRNA:Rsa1.0_44295.1_g00001.1
1088606	IR	Rsa1.0_44271.1:1-508W	Rsa1.0_44271.1	1	508	+	,234^380-	gene:Rsa1.0_44271.1_g00001.1,mRNA:Rsa1.0_44271.1_g00001.1
1088605	IR	Rsa1.0_44261.1:1-508W	Rsa1.0_44261.1	1	508	+	,75^133-	gene:Rsa1.0_44261.1_g00001.1,mRNA:Rsa1.0_44261.1_g00001.1
1088603	IR	Rsa1.0_44221.1:1-509C	Rsa1.0_44221.1	1	509	-	,406^329-	gene:Rsa1.0_44221.1_g00001.1,mRNA:Rsa1.0_44221.1_g00001.1
1088602	IR	Rsa1.0_44214.1:1-461C	Rsa1.0_44214.1	1	461	-	,352^248-	gene:Rsa1.0_44214.1_g00001.1,mRNA:Rsa1.0_44214.1_g00001.1
1088601	IR	Rsa1.0_44213.1:2-413W	Rsa1.0_44213.1	2	413	+	,9^98-	gene:Rsa1.0_44213.1_g00001.1,mRNA:Rsa1.0_44213.1_g00001.1
1088600	IR	Rsa1.0_44209.1:1-509W	Rsa1.0_44209.1	1	509	+	,122^210-	gene:Rsa1.0_44209.1_g00001.1,mRNA:Rsa1.0_44209.1_g00001.1
1088598	IR	Rsa1.0_44169.1:1-434C	Rsa1.0_44169.1	1	434	-	,224^77-	gene:Rsa1.0_44169.1_g00001.1,mRNA:Rsa1.0_44169.1_g00001.1
1088597	IR	Rsa1.0_44161.1:1-232C	Rsa1.0_44161.1	1	232	-	,151^73-	gene:Rsa1.0_44161.1_g00001.1,mRNA:Rsa1.0_44161.1_g00001.1
1088591	IR	Rsa1.0_44100.1:12-510W	Rsa1.0_44100.1	12	510	+	,222^328-	gene:Rsa1.0_44100.1_g00001.1,mRNA:Rsa1.0_44100.1_g00001.1
1088590	IR	Rsa1.0_44092.1:1-510C	Rsa1.0_44092.1	1	510	-	,432^326-	gene:Rsa1.0_44092.1_g00001.1,mRNA:Rsa1.0_44092.1_g00001.1
1088589	IR	Rsa1.0_44088.1:1-510W	Rsa1.0_44088.1	1	510	+	,381^453-	gene:Rsa1.0_44088.1_g00001.1,mRNA:Rsa1.0_44088.1_g00001.1
1088581	IR	Rsa1.0_44033.1:1-511C	Rsa1.0_44033.1	1	511	-	,306^231-	gene:Rsa1.0_44033.1_g00001.1,mRNA:Rsa1.0_44033.1_g00001.1
1088579	IR	Rsa1.0_44029.1:1-511C	Rsa1.0_44029.1	1	511	-	,199^110-	gene:Rsa1.0_44029.1_g00001.1,mRNA:Rsa1.0_44029.1_g00001.1
1088575	IR	Rsa1.0_44007.1:1-398C	Rsa1.0_44007.1	1	398	-	,311^233-	gene:Rsa1.0_44007.1_g00001.1,mRNA:Rsa1.0_44007.1_g00001.1
1088572	IR	Rsa1.0_43986.1:1-371C	Rsa1.0_43986.1	1	371	-	,176^98-	gene:Rsa1.0_43986.1_g00001.1,mRNA:Rsa1.0_43986.1_g00001.1
1088571	IR	Rsa1.0_43965.1:1-511W	Rsa1.0_43965.1	1	511	+	,129^218-	gene:Rsa1.0_43965.1_g00001.1,mRNA:Rsa1.0_43965.1_g00001.1
1088570	IR	Rsa1.0_43952.1:1-511W	Rsa1.0_43952.1	1	511	+	,228^334-	gene:Rsa1.0_43952.1_g00001.1,mRNA:Rsa1.0_43952.1_g00001.1
1088563	IR	Rsa1.0_43895.1:1-512W	Rsa1.0_43895.1	1	512	+	,121^299-	gene:Rsa1.0_43895.1_g00001.1,mRNA:Rsa1.0_43895.1_g00001.1
1088562	IR	Rsa1.0_43888.1:1-451C	Rsa1.0_43888.1	1	451	-	,149^91-	gene:Rsa1.0_43888.1_g00001.1,mRNA:Rsa1.0_43888.1_g00001.1
1088560	IR	Rsa1.0_43887.1:1-512W	Rsa1.0_43887.1	1	296	+	,59^168-	CUFF.60984.3,mRNA:Rsa1.0_43887.1_g00001.1
1088559	IR	Rsa1.0_43879.1:1-512C	Rsa1.0_43879.1	1	512	-	,362^108-	gene:Rsa1.0_43879.1_g00001.1,mRNA:Rsa1.0_43879.1_g00001.1
1088557	IR	Rsa1.0_43861.1:15-512W	Rsa1.0_43861.1	15	512	+	,166^381-	gene:Rsa1.0_43861.1_g00001.1,mRNA:Rsa1.0_43861.1_g00001.1
1088553	IR	Rsa1.0_43831.1:1-310C	Rsa1.0_43831.1	1	310	-	,273^159-	gene:Rsa1.0_43831.1_g00001.1,mRNA:Rsa1.0_43831.1_g00001.1
1088552	IR	Rsa1.0_43815.1:1-513W	Rsa1.0_43815.1	1	513	+	,150^236-	gene:Rsa1.0_43815.1_g00001.1,mRNA:Rsa1.0_43815.1_g00001.1
1088551	IR	Rsa1.0_43810.1:1-441W	Rsa1.0_43810.1	1	441	+	,107^225-	gene:Rsa1.0_43810.1_g00001.1,mRNA:Rsa1.0_43810.1_g00001.1
1088550	IR	Rsa1.0_43807.1:1-513C	Rsa1.0_43807.1	1	513	-	,381^277-	gene:Rsa1.0_43807.1_g00001.1,mRNA:Rsa1.0_43807.1_g00001.1
1088546	IR	Rsa1.0_43778.1:1-461C	Rsa1.0_43778.1	1	461	-	,369^139-	gene:Rsa1.0_43778.1_g00001.1,mRNA:Rsa1.0_43778.1_g00001.1
1088545	IR	Rsa1.0_43760.1:1-513W	Rsa1.0_43760.1	1	513	+	,246^309-	gene:Rsa1.0_43760.1_g00001.1,mRNA:Rsa1.0_43760.1_g00001.1
1088543	IR	Rsa1.0_43716.1:1-514C	Rsa1.0_43716.1	1	514	-	,328^240-	gene:Rsa1.0_43716.1_g00001.1,mRNA:Rsa1.0_43716.1_g00001.1
1087807	IR	Rsa1.0_43716.1:1-514C	Rsa1.0_43716.1	1	240	-	,136^44-	mRNA:Rsa1.0_43716.1_g00001.1,CUFF.60299.3
1088542	IR	Rsa1.0_43698.1:1-514W	Rsa1.0_43698.1	1	514	+	,73^215-	gene:Rsa1.0_43698.1_g00001.1,mRNA:Rsa1.0_43698.1_g00001.1
1088541	IR	Rsa1.0_43684.1:1-514W	Rsa1.0_43684.1	1	514	+	,136^249-	gene:Rsa1.0_43684.1_g00001.1,mRNA:Rsa1.0_43684.1_g00001.1
1088540	IR	Rsa1.0_43605.1:1-515C	Rsa1.0_43605.1	1	515	-	,339^111-	gene:Rsa1.0_43605.1_g00001.1,mRNA:Rsa1.0_43605.1_g00001.1
1088537	IR	Rsa1.0_43599.1:1-515W	Rsa1.0_43599.1	1	515	+	,113^205-	gene:Rsa1.0_43599.1_g00001.1,mRNA:Rsa1.0_43599.1_g00001.1
1088536	IR	Rsa1.0_43588.1:1-471W	Rsa1.0_43588.1	1	471	+	,281^364-	gene:Rsa1.0_43588.1_g00001.1,mRNA:Rsa1.0_43588.1_g00001.1
1088535	IR	Rsa1.0_43578.1:1-515C	Rsa1.0_43578.1	1	515	-	,341^258-	gene:Rsa1.0_43578.1_g00001.1,mRNA:Rsa1.0_43578.1_g00001.1
1088530	IR	Rsa1.0_43537.1:1-516C	Rsa1.0_43537.1	1	516	-	,417^336-	gene:Rsa1.0_43537.1_g00001.1,mRNA:Rsa1.0_43537.1_g00001.1
1088529	IR	Rsa1.0_43531.1:1-516C	Rsa1.0_43531.1	1	516	-	,204^110-	gene:Rsa1.0_43531.1_g00001.1,mRNA:Rsa1.0_43531.1_g00001.1
1088528	IR	Rsa1.0_43527.1:1-516W	Rsa1.0_43527.1	1	516	+	,359^455-	gene:Rsa1.0_43527.1_g00001.1,mRNA:Rsa1.0_43527.1_g00001.1
1088525	IR	Rsa1.0_43515.1:1-516W	Rsa1.0_43515.1	1	516	+	,124^220-	gene:Rsa1.0_43515.1_g00001.1,mRNA:Rsa1.0_43515.1_g00001.1
1087788	IR	Rsa1.0_43513.1:6-516W	Rsa1.0_43513.1	167	516	+	,240^410-	CUFF.60255.2,CUFF.60255.1
1087813	IR	Rsa1.0_43513.1:2-506W	Rsa1.0_43513.1	167	506	+	,240^410-	CUFF.60504.2,CUFF.60504.1
1088524	IR	Rsa1.0_43513.1:1-497W	Rsa1.0_43513.1	167	497	+	,240^410-	CUFF.60904.1,CUFF.60904.2
1088522	IR	Rsa1.0_43509.1:1-451C	Rsa1.0_43509.1	1	451	-	,291^210-	gene:Rsa1.0_43509.1_g00001.1,mRNA:Rsa1.0_43509.1_g00001.1
1088521	IR	Rsa1.0_43506.1:1-516C	Rsa1.0_43506.1	1	516	-	,467^264-	gene:Rsa1.0_43506.1_g00001.1,mRNA:Rsa1.0_43506.1_g00001.1
1088520	IR	Rsa1.0_43501.1:1-430W	Rsa1.0_43501.1	1	430	+	,95^188-	gene:Rsa1.0_43501.1_g00001.1,mRNA:Rsa1.0_43501.1_g00001.1
1088519	IR	Rsa1.0_43494.1:18-452W	Rsa1.0_43494.1	18	452	+	,84^273-	gene:Rsa1.0_43494.1_g00001.1,mRNA:Rsa1.0_43494.1_g00001.1
1088518	IR	Rsa1.0_43475.1:6-517W	Rsa1.0_43475.1	6	517	+	,87^294-	gene:Rsa1.0_43475.1_g00001.1,mRNA:Rsa1.0_43475.1_g00001.1
1087804	IR	Rsa1.0_43471.1:1-517C	Rsa1.0_43471.1	240	517	-	,444^368-	CUFF.60489.2,mRNA:Rsa1.0_43471.1_g00001.1
1087805	IR	Rsa1.0_43471.1:1-517C	Rsa1.0_43471.1	1	517	-	,240^147-	gene:Rsa1.0_43471.1_g00001.1,CUFF.60489.2
1088515	IR	Rsa1.0_43447.1:216-517W	Rsa1.0_43447.1	216	517	+	,371^444-	gene:Rsa1.0_43447.1_g00001.1,mRNA:Rsa1.0_43447.1_g00001.1
1088513	IR	Rsa1.0_43425.1:16-510W	Rsa1.0_43425.1	16	510	+	,103^190-	gene:Rsa1.0_43425.1_g00001.1,mRNA:Rsa1.0_43425.1_g00001.1
1088509	IR	Rsa1.0_43370.1:1-461C	Rsa1.0_43370.1	1	461	-	,240^105-	gene:Rsa1.0_43370.1_g00001.1,mRNA:Rsa1.0_43370.1_g00001.1
1088507	IR	Rsa1.0_43363.1:1-518C	Rsa1.0_43363.1	1	518	-	,158^68-	gene:Rsa1.0_43363.1_g00001.1,mRNA:Rsa1.0_43363.1_g00001.1
1088501	IR	Rsa1.0_43340.1:1-518C	Rsa1.0_43340.1	1	518	-	,391^313-	gene:Rsa1.0_43340.1_g00001.1,mRNA:Rsa1.0_43340.1_g00001.1
1087786	IR	Rsa1.0_43340.1:1-518C	Rsa1.0_43340.1	1	313	-	,141^64-	mRNA:Rsa1.0_43340.1_g00001.1,CUFF.60463.3
1088500	IR	Rsa1.0_43325.1:1-518C	Rsa1.0_43325.1	1	518	-	,217^112-	gene:Rsa1.0_43325.1_g00001.1,mRNA:Rsa1.0_43325.1_g00001.1
1088498	IR	Rsa1.0_43305.1:1-519W	Rsa1.0_43305.1	1	519	+	,327^400-	gene:Rsa1.0_43305.1_g00001.1,mRNA:Rsa1.0_43305.1_g00001.1
1088497	IR	Rsa1.0_43297.1:1-519W	Rsa1.0_43297.1	1	519	+	,207^287-	gene:Rsa1.0_43297.1_g00001.1,mRNA:Rsa1.0_43297.1_g00001.1
1088493	IR	Rsa1.0_43274.1:1-519W	Rsa1.0_43274.1	1	519	+	,148^258-	gene:Rsa1.0_43274.1_g00001.1,mRNA:Rsa1.0_43274.1_g00001.1
1088490	IR	Rsa1.0_43254.1:1-519W	Rsa1.0_43254.1	1	519	+	,153^405-	gene:Rsa1.0_43254.1_g00001.1,mRNA:Rsa1.0_43254.1_g00001.1
1088489	IR	Rsa1.0_43252.1:1-336C	Rsa1.0_43252.1	1	336	-	,140^59-	gene:Rsa1.0_43252.1_g00001.1,mRNA:Rsa1.0_43252.1_g00001.1
1088488	IR	Rsa1.0_43243.1:1-519C	Rsa1.0_43243.1	1	519	-	,416^344-	gene:Rsa1.0_43243.1_g00001.1,mRNA:Rsa1.0_43243.1_g00001.1
1088487	IR	Rsa1.0_43218.1:136-520W	Rsa1.0_43218.1	136	520	+	,220^378-	gene:Rsa1.0_43218.1_g00001.1,mRNA:Rsa1.0_43218.1_g00001.1
1088485	IR	Rsa1.0_43215.1:4-422W	Rsa1.0_43215.1	4	422	+	,80^167-	gene:Rsa1.0_43215.1_g00001.1,mRNA:Rsa1.0_43215.1_g00001.1
1088484	IR	Rsa1.0_43213.1:1-520C	Rsa1.0_43213.1	1	520	-	,399^306-	gene:Rsa1.0_43213.1_g00001.1,mRNA:Rsa1.0_43213.1_g00001.1
1088483	IR	Rsa1.0_43211.1:20-520W	Rsa1.0_43211.1	20	520	+	,196^424-	gene:Rsa1.0_43211.1_g00001.1,mRNA:Rsa1.0_43211.1_g00001.1
1088479	IR	Rsa1.0_43199.1:1-520C	Rsa1.0_43199.1	242	520	-	,447^370-	CUFF.60826.2,mRNA:Rsa1.0_43199.1_g00001.1
1088480	IR	Rsa1.0_43199.1:1-520C	Rsa1.0_43199.1	1	520	-	,242^147-	gene:Rsa1.0_43199.1_g00001.1,CUFF.60826.2
1088477	IR	Rsa1.0_43160.1:1-520W	Rsa1.0_43160.1	1	520	+	,234^311-	gene:Rsa1.0_43160.1_g00001.1,mRNA:Rsa1.0_43160.1_g00001.1
1088476	IR	Rsa1.0_43156.1:3-520W	Rsa1.0_43156.1	3	520	+	,341^419-	gene:Rsa1.0_43156.1_g00001.1,mRNA:Rsa1.0_43156.1_g00001.1
1088475	IR	Rsa1.0_43152.1:1-465C	Rsa1.0_43152.1	1	465	-	,268^135-	gene:Rsa1.0_43152.1_g00001.1,mRNA:Rsa1.0_43152.1_g00001.1
1088474	IR	Rsa1.0_43149.1:1-520C	Rsa1.0_43149.1	1	520	-	,271^196-	gene:Rsa1.0_43149.1_g00001.1,mRNA:Rsa1.0_43149.1_g00001.1
1088473	IR	Rsa1.0_43145.1:1-520W	Rsa1.0_43145.1	1	520	+	,52^191-	gene:Rsa1.0_43145.1_g00001.1,mRNA:Rsa1.0_43145.1_g00001.1
1088472	IR	Rsa1.0_43143.1:1-521C	Rsa1.0_43143.1	1	521	-	,391^250-	gene:Rsa1.0_43143.1_g00001.1,mRNA:Rsa1.0_43143.1_g00001.1
1088469	IR	Rsa1.0_43089.1:1-521W	Rsa1.0_43089.1	1	521	+	,278^373-	gene:Rsa1.0_43089.1_g00001.1,mRNA:Rsa1.0_43089.1_g00001.1
1088467	IR	Rsa1.0_43071.1:1-314C	Rsa1.0_43071.1	1	314	-	,261^157-	gene:Rsa1.0_43071.1_g00001.1,mRNA:Rsa1.0_43071.1_g00001.1
1088465	IR	Rsa1.0_43056.1:1-234C	Rsa1.0_43056.1	1	234	-	,179^70-	gene:Rsa1.0_43056.1_g00001.1,mRNA:Rsa1.0_43056.1_g00001.1
1087750	IR	Rsa1.0_43019.1:2-522W	Rsa1.0_43019.1	173	522	+	,324^429-	CUFF.60392.3,mRNA:Rsa1.0_43019.1_g00001.1
1088459	IR	Rsa1.0_42996.1:1-433W	Rsa1.0_42996.1	1	433	+	,204^264-	gene:Rsa1.0_42996.1_g00001.1,mRNA:Rsa1.0_42996.1_g00001.1
1088457	IR	Rsa1.0_42983.1:1-522W	Rsa1.0_42983.1	1	522	+	,189^274-	gene:Rsa1.0_42983.1_g00001.1,mRNA:Rsa1.0_42983.1_g00001.1
1088456	IR	Rsa1.0_42980.1:1-515W	Rsa1.0_42980.1	1	515	+	,74^143-	gene:Rsa1.0_42980.1_g00001.1,mRNA:Rsa1.0_42980.1_g00001.1
1088453	IR	Rsa1.0_42955.1:1-461C	Rsa1.0_42955.1	1	461	-	,128^57-	gene:Rsa1.0_42955.1_g00001.1,mRNA:Rsa1.0_42955.1_g00001.1
1088452	IR	Rsa1.0_42941.1:1-523C	Rsa1.0_42941.1	1	523	-	,361^220-	gene:Rsa1.0_42941.1_g00001.1,mRNA:Rsa1.0_42941.1_g00001.1
1088450	IR	Rsa1.0_42933.1:1-523W	Rsa1.0_42933.1	1	523	+	,31^165-	gene:Rsa1.0_42933.1_g00001.1,mRNA:Rsa1.0_42933.1_g00001.1
1088448	IR	Rsa1.0_42921.1:18-523W	Rsa1.0_42921.1	18	523	+	,314^383-	gene:Rsa1.0_42921.1_g00001.1,mRNA:Rsa1.0_42921.1_g00001.1
1088447	IR	Rsa1.0_42915.1:14-522W	Rsa1.0_42915.1	14	522	+	,195^405-	gene:Rsa1.0_42915.1_g00001.1,mRNA:Rsa1.0_42915.1_g00001.1
1088445	IR	Rsa1.0_42904.1:161-524W	Rsa1.0_42904.1	161	524	+	,189^265-	gene:Rsa1.0_42904.1_g00001.1,mRNA:Rsa1.0_42904.1_g00001.1
1088441	IR	Rsa1.0_42885.1:1-524W	Rsa1.0_42885.1	1	524	+	,244^327-	gene:Rsa1.0_42885.1_g00001.1,mRNA:Rsa1.0_42885.1_g00001.1
1088439	IR	Rsa1.0_42873.1:1-524W	Rsa1.0_42873.1	1	524	+	,156^250-	gene:Rsa1.0_42873.1_g00001.1,mRNA:Rsa1.0_42873.1_g00001.1
1088438	IR	Rsa1.0_42837.1:1-524C	Rsa1.0_42837.1	1	524	-	,357^281-	gene:Rsa1.0_42837.1_g00001.1,mRNA:Rsa1.0_42837.1_g00001.1
1088434	IR	Rsa1.0_42805.1:1-525W	Rsa1.0_42805.1	1	525	+	,382^467-	gene:Rsa1.0_42805.1_g00001.1,mRNA:Rsa1.0_42805.1_g00001.1
1088432	IR	Rsa1.0_42763.1:1-525W	Rsa1.0_42763.1	1	525	+	,90^183-	gene:Rsa1.0_42763.1_g00001.1,mRNA:Rsa1.0_42763.1_g00001.1
1088431	IR	Rsa1.0_42759.1:1-525C	Rsa1.0_42759.1	1	525	-	,455^101-	gene:Rsa1.0_42759.1_g00001.1,mRNA:Rsa1.0_42759.1_g00001.1
1088429	IR	Rsa1.0_42735.1:5-254W	Rsa1.0_42735.1	5	254	+	,26^114-	gene:Rsa1.0_42735.1_g00001.1,mRNA:Rsa1.0_42735.1_g00001.1
1088427	IR	Rsa1.0_42689.1:1-526C	Rsa1.0_42689.1	1	526	-	,331^135-	gene:Rsa1.0_42689.1_g00001.1,mRNA:Rsa1.0_42689.1_g00001.1
1088422	IR	Rsa1.0_42658.1:16-526W	Rsa1.0_42658.1	16	526	+	,50^120-	gene:Rsa1.0_42658.1_g00001.1,mRNA:Rsa1.0_42658.1_g00001.1
1088413	IR	Rsa1.0_42535.1:1-528W	Rsa1.0_42535.1	1	528	+	,90^183-	gene:Rsa1.0_42535.1_g00001.1,mRNA:Rsa1.0_42535.1_g00001.1
1088408	IR	Rsa1.0_42506.1:1-311C	Rsa1.0_42506.1	1	311	-	,159^85-	gene:Rsa1.0_42506.1_g00001.1,mRNA:Rsa1.0_42506.1_g00001.1
1088407	IR	Rsa1.0_42505.1:1-528W	Rsa1.0_42505.1	1	528	+	,148^226-	gene:Rsa1.0_42505.1_g00001.1,mRNA:Rsa1.0_42505.1_g00001.1
1088405	IR	Rsa1.0_42494.1:1-421C	Rsa1.0_42494.1	1	421	-	,209^131-	gene:Rsa1.0_42494.1_g00001.1,mRNA:Rsa1.0_42494.1_g00001.1
1088404	IR	Rsa1.0_42485.1:8-528W	Rsa1.0_42485.1	8	528	+	,239^322-	gene:Rsa1.0_42485.1_g00001.1,mRNA:Rsa1.0_42485.1_g00001.1
1088402	IR	Rsa1.0_42464.1:1-528W	Rsa1.0_42464.1	1	528	+	,96^184-	gene:Rsa1.0_42464.1_g00001.1,mRNA:Rsa1.0_42464.1_g00001.1
1088401	IR	Rsa1.0_42463.1:1-528C	Rsa1.0_42463.1	1	528	-	,412^150-	gene:Rsa1.0_42463.1_g00001.1,mRNA:Rsa1.0_42463.1_g00001.1
1088399	IR	Rsa1.0_42447.1:1-529C	Rsa1.0_42447.1	1	529	-	,444^371-	gene:Rsa1.0_42447.1_g00001.1,mRNA:Rsa1.0_42447.1_g00001.1
1088396	IR	Rsa1.0_42413.1:3-520W	Rsa1.0_42413.1	3	520	+	,44^128-	gene:Rsa1.0_42413.1_g00001.1,mRNA:Rsa1.0_42413.1_g00001.1
1088394	IR	Rsa1.0_42404.1:13-449W	Rsa1.0_42404.1	13	449	+	,38^162-	gene:Rsa1.0_42404.1_g00001.1,mRNA:Rsa1.0_42404.1_g00001.1
1088392	IR	Rsa1.0_42399.1:87-529W	Rsa1.0_42399.1	87	529	+	,151^263-	gene:Rsa1.0_42399.1_g00001.1,mRNA:Rsa1.0_42399.1_g00001.1
1088389	IR	Rsa1.0_42394.1:1-481C	Rsa1.0_42394.1	1	481	-	,298^225-	gene:Rsa1.0_42394.1_g00001.1,mRNA:Rsa1.0_42394.1_g00001.1
1088386	IR	Rsa1.0_42374.1:8-530W	Rsa1.0_42374.1	8	530	+	,294^371-	gene:Rsa1.0_42374.1_g00001.1,mRNA:Rsa1.0_42374.1_g00001.1
1088385	IR	Rsa1.0_42373.1:1-530C	Rsa1.0_42373.1	1	530	-	,187^101-	gene:Rsa1.0_42373.1_g00001.1,mRNA:Rsa1.0_42373.1_g00001.1
1088382	IR	Rsa1.0_42365.1:1-530W	Rsa1.0_42365.1	1	530	+	,71^172-	gene:Rsa1.0_42365.1_g00001.1,mRNA:Rsa1.0_42365.1_g00001.1
1088379	IR	Rsa1.0_42348.1:1-461C	Rsa1.0_42348.1	1	461	-	,352^267-	gene:Rsa1.0_42348.1_g00001.1,mRNA:Rsa1.0_42348.1_g00001.1
1088378	IR	Rsa1.0_42341.1:1-530W	Rsa1.0_42341.1	1	530	+	,79^171-	gene:Rsa1.0_42341.1_g00001.1,mRNA:Rsa1.0_42341.1_g00001.1
1088377	IR	Rsa1.0_42330.1:1-530W	Rsa1.0_42330.1	1	530	+	,148^228-	gene:Rsa1.0_42330.1_g00001.1,mRNA:Rsa1.0_42330.1_g00001.1
1088375	IR	Rsa1.0_42325.1:1-530C	Rsa1.0_42325.1	1	530	-	,187^101-	gene:Rsa1.0_42325.1_g00001.1,mRNA:Rsa1.0_42325.1_g00001.1
1088373	IR	Rsa1.0_42312.1:9-421W	Rsa1.0_42312.1	9	421	+	,186^264-	gene:Rsa1.0_42312.1_g00001.1,mRNA:Rsa1.0_42312.1_g00001.1
1088371	IR	Rsa1.0_42303.1:18-437W	Rsa1.0_42303.1	18	437	+	,71^167-	gene:Rsa1.0_42303.1_g00001.1,mRNA:Rsa1.0_42303.1_g00001.1
1088370	IR	Rsa1.0_42299.1:1-451C	Rsa1.0_42299.1	1	451	-	,422^341-	gene:Rsa1.0_42299.1_g00001.1,mRNA:Rsa1.0_42299.1_g00001.1
1088369	IR	Rsa1.0_42298.1:1-531C	Rsa1.0_42298.1	1	531	-	,491^402-	gene:Rsa1.0_42298.1_g00001.1,mRNA:Rsa1.0_42298.1_g00001.1
1088368	IR	Rsa1.0_42284.1:1-363C	Rsa1.0_42284.1	1	363	-	,311^146-	gene:Rsa1.0_42284.1_g00002.1,mRNA:Rsa1.0_42284.1_g00002.1
1088366	IR	Rsa1.0_42252.1:1-401C	Rsa1.0_42252.1	1	401	-	,321^237-	gene:Rsa1.0_42252.1_g00001.1,mRNA:Rsa1.0_42252.1_g00001.1
1088364	IR	Rsa1.0_42241.1:1-531C	Rsa1.0_42241.1	1	531	-	,354^263-	gene:Rsa1.0_42241.1_g00001.1,mRNA:Rsa1.0_42241.1_g00001.1
1088361	IR	Rsa1.0_42211.1:1-471C	Rsa1.0_42211.1	1	471	-	,143^64-	gene:Rsa1.0_42211.1_g00001.1,mRNA:Rsa1.0_42211.1_g00001.1
1088359	IR	Rsa1.0_42196.1:1-532C	Rsa1.0_42196.1	1	532	-	,477^390-	gene:Rsa1.0_42196.1_g00001.1,mRNA:Rsa1.0_42196.1_g00001.1
1088356	IR	Rsa1.0_42167.1:3-532W	Rsa1.0_42167.1	3	532	+	,288^384-	gene:Rsa1.0_42167.1_g00001.1,mRNA:Rsa1.0_42167.1_g00001.1
1088355	IR	Rsa1.0_42159.1:1-421C	Rsa1.0_42159.1	1	421	-	,167^85-	gene:Rsa1.0_42159.1_g00001.1,mRNA:Rsa1.0_42159.1_g00001.1
1088353	IR	Rsa1.0_42154.1:1-532W	Rsa1.0_42154.1	221	532	+	,379^451-	CUFF.60602.3,mRNA:Rsa1.0_42154.1_g00001.1
1088352	IR	Rsa1.0_42153.1:1-461C	Rsa1.0_42153.1	1	461	-	,179^68-	gene:Rsa1.0_42153.1_g00001.1,mRNA:Rsa1.0_42153.1_g00001.1
1088349	IR	Rsa1.0_42132.1:1-533W	Rsa1.0_42132.1	224	533	+	,382^462-	CUFF.60600.3,mRNA:Rsa1.0_42132.1_g00001.1
1088347	IR	Rsa1.0_42100.1:5-533W	Rsa1.0_42100.1	5	533	+	,17^286-	gene:Rsa1.0_42100.1_g00001.1,mRNA:Rsa1.0_42100.1_g00001.1
1088346	IR	Rsa1.0_42098.1:1-483C	Rsa1.0_42098.1	1	483	-	,133^52-	gene:Rsa1.0_42098.1_g00001.1,mRNA:Rsa1.0_42098.1_g00001.1
1088345	IR	Rsa1.0_42085.1:1-533C	Rsa1.0_42085.1	1	533	-	,435^347-	gene:Rsa1.0_42085.1_g00001.1,mRNA:Rsa1.0_42085.1_g00001.1
1088344	IR	Rsa1.0_42084.1:1-481C	Rsa1.0_42084.1	1	481	-	,338^169-	gene:Rsa1.0_42084.1_g00001.1,mRNA:Rsa1.0_42084.1_g00001.1
1088343	IR	Rsa1.0_42081.1:1-533C	Rsa1.0_42081.1	1	533	-	,270^199-	gene:Rsa1.0_42081.1_g00001.1,mRNA:Rsa1.0_42081.1_g00001.1
1088342	IR	Rsa1.0_42056.1:2-533W	Rsa1.0_42056.1	2	533	+	,189^332-	gene:Rsa1.0_42056.1_g00001.1,mRNA:Rsa1.0_42056.1_g00001.1
1088340	IR	Rsa1.0_42038.1:1-534C	Rsa1.0_42038.1	1	534	-	,413^328-	gene:Rsa1.0_42038.1_g00001.1,mRNA:Rsa1.0_42038.1_g00001.1
1088334	IR	Rsa1.0_41992.1:1-472C	Rsa1.0_41992.1	1	472	-	,400^318-	gene:Rsa1.0_41992.1_g00001.1,mRNA:Rsa1.0_41992.1_g00001.1
1088333	IR	Rsa1.0_41980.1:1-535W	Rsa1.0_41980.1	1	535	+	,295^448-	gene:Rsa1.0_41980.1_g00001.1,mRNA:Rsa1.0_41980.1_g00001.1
1088331	IR	Rsa1.0_41971.1:1-535C	Rsa1.0_41971.1	1	535	-	,298^213-	gene:Rsa1.0_41971.1_g00001.1,mRNA:Rsa1.0_41971.1_g00001.1
1088330	IR	Rsa1.0_41958.1:1-461C	Rsa1.0_41958.1	1	461	-	,208^138-	gene:Rsa1.0_41958.1_g00001.1,mRNA:Rsa1.0_41958.1_g00001.1
1088329	IR	Rsa1.0_41954.1:1-451C	Rsa1.0_41954.1	1	451	-	,209^115-	gene:Rsa1.0_41954.1_g00001.1,mRNA:Rsa1.0_41954.1_g00001.1
1088325	IR	Rsa1.0_41901.1:1-536C	Rsa1.0_41901.1	1	536	-	,311^209-	gene:Rsa1.0_41901.1_g00001.1,mRNA:Rsa1.0_41901.1_g00001.1
1088324	IR	Rsa1.0_41899.1:1-487W	Rsa1.0_41899.1	1	487	+	,78^165-	gene:Rsa1.0_41899.1_g00001.1,mRNA:Rsa1.0_41899.1_g00001.1
1088321	IR	Rsa1.0_41871.1:11-536W	Rsa1.0_41871.1	11	536	+	,190^399-	gene:Rsa1.0_41871.1_g00001.1,mRNA:Rsa1.0_41871.1_g00001.1
1088316	IR	Rsa1.0_41812.1:1-537W	Rsa1.0_41812.1	1	537	+	,172^278-	gene:Rsa1.0_41812.1_g00001.1,mRNA:Rsa1.0_41812.1_g00001.1
1088315	IR	Rsa1.0_41800.1:14-478W	Rsa1.0_41800.1	14	478	+	,25^155-	gene:Rsa1.0_41800.1_g00001.1,mRNA:Rsa1.0_41800.1_g00001.1
1088313	IR	Rsa1.0_41796.1:1-537C	Rsa1.0_41796.1	1	537	-	,435^345-	gene:Rsa1.0_41796.1_g00001.1,mRNA:Rsa1.0_41796.1_g00001.1
1088312	IR	Rsa1.0_41792.1:1-537C	Rsa1.0_41792.1	1	537	-	,384^308-	gene:Rsa1.0_41792.1_g00001.1,mRNA:Rsa1.0_41792.1_g00001.1
1088309	IR	Rsa1.0_41779.1:2-524C	Rsa1.0_41779.1	281	524	-	,421^346-	CUFF.60515.2,CUFF.60515.1
1088308	IR	Rsa1.0_41743.1:1-435W	Rsa1.0_41743.1	1	435	+	,147^244-	gene:Rsa1.0_41743.1_g00001.1,mRNA:Rsa1.0_41743.1_g00001.1
1088307	IR	Rsa1.0_41721.1:1-447C	Rsa1.0_41721.1	1	447	-	,277^176-	gene:Rsa1.0_41721.1_g00001.1,mRNA:Rsa1.0_41721.1_g00001.1
1088304	IR	Rsa1.0_41706.1:1-432W	Rsa1.0_41706.1	1	432	+	,165^312-	gene:Rsa1.0_41706.1_g00001.1,mRNA:Rsa1.0_41706.1_g00001.1
1088303	IR	Rsa1.0_41690.1:7-523C	Rsa1.0_41690.1	7	315	-	,178^60-	CUFF.60501.2,CUFF.60501.1
1088301	IR	Rsa1.0_41675.1:1-539C	Rsa1.0_41675.1	1	539	-	,482^311-	gene:Rsa1.0_41675.1_g00001.1,mRNA:Rsa1.0_41675.1_g00001.1
1088297	IR	Rsa1.0_41650.1:1-461C	Rsa1.0_41650.1	1	461	-	,307^213-	gene:Rsa1.0_41650.1_g00001.1,mRNA:Rsa1.0_41650.1_g00001.1
1088296	IR	Rsa1.0_41649.1:1-491C	Rsa1.0_41649.1	1	491	-	,350^71-	gene:Rsa1.0_41649.1_g00001.1,mRNA:Rsa1.0_41649.1_g00001.1
1088283	IR	Rsa1.0_41604.1:1-462C	Rsa1.0_41604.1	1	462	-	,385^297-	gene:Rsa1.0_41604.1_g00001.1,mRNA:Rsa1.0_41604.1_g00001.1
1087565	IR	Rsa1.0_41558.1:1-480C	Rsa1.0_41558.1	253	480	-	,464^367-	CUFF.60066.2,mRNA:Rsa1.0_41558.1_g00001.1
1087566	IR	Rsa1.0_41558.1:1-480C	Rsa1.0_41558.1	1	480	-	,253^140-	gene:Rsa1.0_41558.1_g00001.1,CUFF.60066.2
1088276	IR	Rsa1.0_41552.1:1-451W	Rsa1.0_41552.1	1	451	+	,82^164-	gene:Rsa1.0_41552.1_g00001.1,mRNA:Rsa1.0_41552.1_g00001.1
1088275	IR	Rsa1.0_41544.1:1-541W	Rsa1.0_41544.1	1	541	+	,237^304-	gene:Rsa1.0_41544.1_g00001.1,mRNA:Rsa1.0_41544.1_g00001.1
1088274	IR	Rsa1.0_41543.1:1-541C	Rsa1.0_41543.1	1	541	-	,163^76-	gene:Rsa1.0_41543.1_g00001.1,mRNA:Rsa1.0_41543.1_g00001.1
1088272	IR	Rsa1.0_41504.1:1-451C	Rsa1.0_41504.1	1	451	-	,199^128-	gene:Rsa1.0_41504.1_g00001.1,mRNA:Rsa1.0_41504.1_g00001.1
1088271	IR	Rsa1.0_41498.1:1-541C	Rsa1.0_41498.1	1	541	-	,479^379-	gene:Rsa1.0_41498.1_g00001.1,mRNA:Rsa1.0_41498.1_g00001.1
1088268	IR	Rsa1.0_41472.1:1-542W	Rsa1.0_41472.1	1	542	+	,137^253-	gene:Rsa1.0_41472.1_g00001.1,mRNA:Rsa1.0_41472.1_g00001.1
1088265	IR	Rsa1.0_41456.1:1-542C	Rsa1.0_41456.1	1	542	-	,332^266-	gene:Rsa1.0_41456.1_g00001.1,mRNA:Rsa1.0_41456.1_g00001.1
1088263	IR	Rsa1.0_41440.1:1-542W	Rsa1.0_41440.1	1	542	+	,191^277-	gene:Rsa1.0_41440.1_g00001.1,mRNA:Rsa1.0_41440.1_g00001.1
1088262	IR	Rsa1.0_41426.1:96-542W	Rsa1.0_41426.1	96	542	+	,301^464-	gene:Rsa1.0_41426.1_g00001.1,mRNA:Rsa1.0_41426.1_g00001.1
1088258	IR	Rsa1.0_41402.1:1-543C	Rsa1.0_41402.1	1	543	-	,351^251-	gene:Rsa1.0_41402.1_g00001.1,mRNA:Rsa1.0_41402.1_g00001.1
1088256	IR	Rsa1.0_41382.1:1-543W	Rsa1.0_41382.1	1	543	+	,369^468-	gene:Rsa1.0_41382.1_g00001.1,mRNA:Rsa1.0_41382.1_g00001.1
1088255	IR	Rsa1.0_41362.1:1-451C	Rsa1.0_41362.1	1	451	-	,407^306-	gene:Rsa1.0_41362.1_g00001.1,mRNA:Rsa1.0_41362.1_g00001.1
1088250	IR	Rsa1.0_41298.1:1-418C	Rsa1.0_41298.1	1	418	-	,209^131-	gene:Rsa1.0_41298.1_g00001.1,mRNA:Rsa1.0_41298.1_g00001.1
1088249	IR	Rsa1.0_41263.1:1-544W	Rsa1.0_41263.1	1	544	+	,173^249-	gene:Rsa1.0_41263.1_g00001.1,mRNA:Rsa1.0_41263.1_g00001.1
1088246	IR	Rsa1.0_41242.1:7-422W	Rsa1.0_41242.1	7	422	+	,9^119-	gene:Rsa1.0_41242.1_g00001.1,mRNA:Rsa1.0_41242.1_g00001.1
1088245	IR	Rsa1.0_41226.1:1-461C	Rsa1.0_41226.1	1	461	-	,300^230-	gene:Rsa1.0_41226.1_g00001.1,mRNA:Rsa1.0_41226.1_g00001.1
1088243	IR	Rsa1.0_41220.1:1-545W	Rsa1.0_41220.1	1	545	+	,68^348-	gene:Rsa1.0_41220.1_g00001.1,mRNA:Rsa1.0_41220.1_g00001.1
1088242	IR	Rsa1.0_41208.1:11-545W	Rsa1.0_41208.1	11	545	+	,106^167-	gene:Rsa1.0_41208.1_g00001.1,mRNA:Rsa1.0_41208.1_g00001.1
1088241	IR	Rsa1.0_41201.1:1-545C	Rsa1.0_41201.1	1	545	-	,475^140-	gene:Rsa1.0_41201.1_g00001.1,mRNA:Rsa1.0_41201.1_g00001.1
1088237	IR	Rsa1.0_41161.1:10-540W	Rsa1.0_41161.1	10	540	+	,336^419-	gene:Rsa1.0_41161.1_g00001.1,mRNA:Rsa1.0_41161.1_g00001.1
1088236	IR	Rsa1.0_41153.1:1-421C	Rsa1.0_41153.1	1	421	-	,188^114-	gene:Rsa1.0_41153.1_g00001.1,mRNA:Rsa1.0_41153.1_g00001.1
1088235	IR	Rsa1.0_41137.1:1-546W	Rsa1.0_41137.1	1	546	+	,46^123-	gene:Rsa1.0_41137.1_g00001.1,mRNA:Rsa1.0_41137.1_g00001.1
1088234	IR	Rsa1.0_41136.1:14-541W	Rsa1.0_41136.1	14	541	+	,140^237-	gene:Rsa1.0_41136.1_g00001.1,mRNA:Rsa1.0_41136.1_g00001.1
1088232	IR	Rsa1.0_41114.1:1-429C	Rsa1.0_41114.1	1	429	-	,351^229-	gene:Rsa1.0_41114.1_g00001.1,mRNA:Rsa1.0_41114.1_g00001.1
1088229	IR	Rsa1.0_41092.1:1-546W	Rsa1.0_41092.1	1	441	+	,113^185-	gene:Rsa1.0_41092.1_g00001.1,mRNA:Rsa1.0_41092.1_g00001.1
1088228	IR	Rsa1.0_41083.1:1-491C	Rsa1.0_41083.1	1	491	-	,317^174-	gene:Rsa1.0_41083.1_g00001.1,mRNA:Rsa1.0_41083.1_g00001.1
1088227	IR	Rsa1.0_41082.1:1-547C	Rsa1.0_41082.1	1	547	-	,362^161-	gene:Rsa1.0_41082.1_g00001.1,mRNA:Rsa1.0_41082.1_g00001.1
1088226	IR	Rsa1.0_41071.1:1-547W	Rsa1.0_41071.1	1	547	+	,388^483-	gene:Rsa1.0_41071.1_g00001.1,mRNA:Rsa1.0_41071.1_g00001.1
1088222	IR	Rsa1.0_41043.1:1-547W	Rsa1.0_41043.1	1	547	+	,38^129-	gene:Rsa1.0_41043.1_g00001.1,mRNA:Rsa1.0_41043.1_g00001.1
1088218	IR	Rsa1.0_41025.1:1-530W	Rsa1.0_41025.1	1	530	+	,78^148-	gene:Rsa1.0_41025.1_g00001.1,mRNA:Rsa1.0_41025.1_g00001.1
1088217	IR	Rsa1.0_41022.1:1-547W	Rsa1.0_41022.1	1	547	+	,226^304-	gene:Rsa1.0_41022.1_g00001.1,mRNA:Rsa1.0_41022.1_g00001.1
1088216	IR	Rsa1.0_41021.1:56-473W	Rsa1.0_41021.1	56	473	+	,276^367-	gene:Rsa1.0_41021.1_g00001.1,mRNA:Rsa1.0_41021.1_g00001.1
1087481	IR	Rsa1.0_41016.1:1-510W	Rsa1.0_41016.1	1	510	+	,265^351-	gene:Rsa1.0_41016.1_g00001.1,CUFF.59717.2
1088209	IR	Rsa1.0_40954.1:5-548W	Rsa1.0_40954.1	5	548	+	,79^169-	gene:Rsa1.0_40954.1_g00001.1,mRNA:Rsa1.0_40954.1_g00001.1
1088206	IR	Rsa1.0_40917.1:1-549C	Rsa1.0_40917.1	1	549	-	,141^63-	gene:Rsa1.0_40917.1_g00001.1,mRNA:Rsa1.0_40917.1_g00001.1
1088205	IR	Rsa1.0_40904.1:1-549C	Rsa1.0_40904.1	1	549	-	,253^177-	gene:Rsa1.0_40904.1_g00001.1,mRNA:Rsa1.0_40904.1_g00001.1
1088200	IR	Rsa1.0_40883.1:19-549W	Rsa1.0_40883.1	19	549	+	,55^174-	gene:Rsa1.0_40883.1_g00001.1,mRNA:Rsa1.0_40883.1_g00001.1
1088199	IR	Rsa1.0_40881.1:1-549C	Rsa1.0_40881.1	1	549	-	,517^419-	gene:Rsa1.0_40881.1_g00001.1,mRNA:Rsa1.0_40881.1_g00001.1
1088198	IR	Rsa1.0_40880.1:1-514W	Rsa1.0_40880.1	1	514	+	,68^161-	gene:Rsa1.0_40880.1_g00001.1,mRNA:Rsa1.0_40880.1_g00001.1
1088197	IR	Rsa1.0_40870.1:1-497C	Rsa1.0_40870.1	1	497	-	,434^345-	gene:Rsa1.0_40870.1_g00001.1,mRNA:Rsa1.0_40870.1_g00001.1
1088196	IR	Rsa1.0_40854.1:9-550W	Rsa1.0_40854.1	9	550	+	,65^164-	gene:Rsa1.0_40854.1_g00001.1,mRNA:Rsa1.0_40854.1_g00001.1
1088186	IR	Rsa1.0_40799.1:1-550C	Rsa1.0_40799.1	1	550	-	,341^184-	gene:Rsa1.0_40799.1_g00001.1,mRNA:Rsa1.0_40799.1_g00001.1
1088184	IR	Rsa1.0_40757.1:1-501C	Rsa1.0_40757.1	1	501	-	,418^326-	gene:Rsa1.0_40757.1_g00001.1,mRNA:Rsa1.0_40757.1_g00001.1
1088182	IR	Rsa1.0_40735.1:1-346C	Rsa1.0_40735.1	1	346	-	,308^210-	gene:Rsa1.0_40735.1_g00001.1,mRNA:Rsa1.0_40735.1_g00001.1
1088181	IR	Rsa1.0_40730.1:1-491C	Rsa1.0_40730.1	1	491	-	,436^316-	gene:Rsa1.0_40730.1_g00001.1,mRNA:Rsa1.0_40730.1_g00001.1
1088180	IR	Rsa1.0_40724.1:1-461C	Rsa1.0_40724.1	1	461	-	,430^305-	gene:Rsa1.0_40724.1_g00001.1,mRNA:Rsa1.0_40724.1_g00001.1
1088178	IR	Rsa1.0_40720.1:5-518W	Rsa1.0_40720.1	5	518	+	,151^282-	gene:Rsa1.0_40720.1_g00001.1,mRNA:Rsa1.0_40720.1_g00001.1
1088177	IR	Rsa1.0_40719.1:9-551W	Rsa1.0_40719.1	9	551	+	,65^165-	gene:Rsa1.0_40719.1_g00001.1,mRNA:Rsa1.0_40719.1_g00001.1
1088175	IR	Rsa1.0_40708.1:1-551W	Rsa1.0_40708.1	1	551	+	,75^191-	gene:Rsa1.0_40708.1_g00001.1,mRNA:Rsa1.0_40708.1_g00001.1
1088173	IR	Rsa1.0_40679.1:5-552W	Rsa1.0_40679.1	5	552	+	,325^399-	gene:Rsa1.0_40679.1_g00001.1,mRNA:Rsa1.0_40679.1_g00001.1
1088172	IR	Rsa1.0_40658.1:7-420W	Rsa1.0_40658.1	7	420	+	,9^119-	gene:Rsa1.0_40658.1_g00001.1,mRNA:Rsa1.0_40658.1_g00001.1
1088170	IR	Rsa1.0_40635.1:1-552W	Rsa1.0_40635.1	1	552	+	,141^292-	gene:Rsa1.0_40635.1_g00001.1,mRNA:Rsa1.0_40635.1_g00001.1
1088168	IR	Rsa1.0_40627.1:1-552W	Rsa1.0_40627.1	1	552	+	,62^326-	gene:Rsa1.0_40627.1_g00001.1,mRNA:Rsa1.0_40627.1_g00001.1
1088167	IR	Rsa1.0_40587.1:1-278C	Rsa1.0_40587.1	1	278	-	,164^86-	gene:Rsa1.0_40587.1_g00001.1,mRNA:Rsa1.0_40587.1_g00001.1
1088166	IR	Rsa1.0_40583.1:1-553W	Rsa1.0_40583.1	1	553	+	,310^384-	gene:Rsa1.0_40583.1_g00001.1,mRNA:Rsa1.0_40583.1_g00001.1
1088165	IR	Rsa1.0_40565.1:1-553W	Rsa1.0_40565.1	1	553	+	,122^243-	gene:Rsa1.0_40565.1_g00001.1,mRNA:Rsa1.0_40565.1_g00001.1
1088162	IR	Rsa1.0_40553.1:1-553C	Rsa1.0_40553.1	1	553	-	,305^91-	gene:Rsa1.0_40553.1_g00001.1,CUFF.60268.2
1088161	IR	Rsa1.0_40546.1:1-505C	Rsa1.0_40546.1	1	505	-	,418^348-	gene:Rsa1.0_40546.1_g00001.1,mRNA:Rsa1.0_40546.1_g00001.1
1088156	IR	Rsa1.0_40519.1:1-554C	Rsa1.0_40519.1	1	554	-	,286^207-	gene:Rsa1.0_40519.1_g00001.1,mRNA:Rsa1.0_40519.1_g00001.1
1088153	IR	Rsa1.0_40490.1:241-554W	Rsa1.0_40490.1	339	554	+	,381^470-	gene:Rsa1.0_40490.1_g00001.1,mRNA:Rsa1.0_40490.1_g00001.1
1088152	IR	Rsa1.0_40487.1:1-401C	Rsa1.0_40487.1	1	401	-	,298^200-	gene:Rsa1.0_40487.1_g00001.1,mRNA:Rsa1.0_40487.1_g00001.1
1088151	IR	Rsa1.0_40482.1:1-471C	Rsa1.0_40482.1	1	471	-	,331^246-	gene:Rsa1.0_40482.1_g00001.1,mRNA:Rsa1.0_40482.1_g00001.1
1088146	IR	Rsa1.0_40417.1:1-555W	Rsa1.0_40417.1	1	555	+	,288^376-	gene:Rsa1.0_40417.1_g00001.1,mRNA:Rsa1.0_40417.1_g00001.1
1088143	IR	Rsa1.0_40385.1:17-556W	Rsa1.0_40385.1	17	556	+	,64^176-	gene:Rsa1.0_40385.1_g00001.1,mRNA:Rsa1.0_40385.1_g00001.1
1088141	IR	Rsa1.0_40380.1:2-553W	Rsa1.0_40380.1	16	553	+	,154^287-	gene:Rsa1.0_40380.1_g00001.1,mRNA:Rsa1.0_40380.1_g00001.1
1088139	IR	Rsa1.0_40376.1:1-556C	Rsa1.0_40376.1	1	556	-	,228^158-	gene:Rsa1.0_40376.1_g00001.1,mRNA:Rsa1.0_40376.1_g00001.1
1088138	IR	Rsa1.0_40374.1:1-556C	Rsa1.0_40374.1	1	556	-	,307^198-	gene:Rsa1.0_40374.1_g00001.1,mRNA:Rsa1.0_40374.1_g00001.1
1088137	IR	Rsa1.0_40366.1:1-556C	Rsa1.0_40366.1	1	556	-	,177^92-	gene:Rsa1.0_40366.1_g00001.1,mRNA:Rsa1.0_40366.1_g00001.1
1088136	IR	Rsa1.0_40362.1:45-555W	Rsa1.0_40362.1	45	555	+	,125^206-	gene:Rsa1.0_40362.1_g00001.1,mRNA:Rsa1.0_40362.1_g00001.1
1088134	IR	Rsa1.0_40336.1:1-557C	Rsa1.0_40336.1	1	557	-	,521^417-	gene:Rsa1.0_40336.1_g00001.1,mRNA:Rsa1.0_40336.1_g00001.1
1088130	IR	Rsa1.0_40322.1:1-557W	Rsa1.0_40322.1	1	557	+	,316^479-	gene:Rsa1.0_40322.1_g00001.1,mRNA:Rsa1.0_40322.1_g00001.1
1088129	IR	Rsa1.0_40308.1:1-557C	Rsa1.0_40308.1	1	557	-	,431^335-	gene:Rsa1.0_40308.1_g00001.1,mRNA:Rsa1.0_40308.1_g00001.1
1088128	IR	Rsa1.0_40301.1:1-501C	Rsa1.0_40301.1	1	501	-	,394^309-	gene:Rsa1.0_40301.1_g00001.1,mRNA:Rsa1.0_40301.1_g00001.1
1087411	IR	Rsa1.0_40301.1:1-552C	Rsa1.0_40301.1	1	309	-	,148^54-	mRNA:Rsa1.0_40301.1_g00001.1,CUFF.59816.3
1088127	IR	Rsa1.0_40298.1:1-441C	Rsa1.0_40298.1	1	441	-	,234^113-	gene:Rsa1.0_40298.1_g00001.1,mRNA:Rsa1.0_40298.1_g00001.1
1088125	IR	Rsa1.0_40283.1:1-511C	Rsa1.0_40283.1	1	511	-	,226^126-	gene:Rsa1.0_40283.1_g00001.1,mRNA:Rsa1.0_40283.1_g00001.1
1087384	IR	Rsa1.0_40240.1:1-558C	Rsa1.0_40240.1	163	558	-	,432^328-	CUFF.59561.2,mRNA:Rsa1.0_40240.1_g00001.1
1087385	IR	Rsa1.0_40240.1:1-558C	Rsa1.0_40240.1	1	558	-	,163^75-	gene:Rsa1.0_40240.1_g00001.1,CUFF.59561.2
1088121	IR	Rsa1.0_40239.1:1-558W	Rsa1.0_40239.1	1	558	+	,135^228-	gene:Rsa1.0_40239.1_g00001.1,mRNA:Rsa1.0_40239.1_g00001.1
1088120	IR	Rsa1.0_40237.1:1-558C	Rsa1.0_40237.1	1	558	-	,420^329-	gene:Rsa1.0_40237.1_g00001.1,mRNA:Rsa1.0_40237.1_g00001.1
1088119	IR	Rsa1.0_40235.1:20-485W	Rsa1.0_40235.1	20	485	+	,80^153-	gene:Rsa1.0_40235.1_g00001.1,mRNA:Rsa1.0_40235.1_g00001.1
1088117	IR	Rsa1.0_40219.1:1-511C	Rsa1.0_40219.1	1	511	-	,394^303-	gene:Rsa1.0_40219.1_g00001.1,mRNA:Rsa1.0_40219.1_g00001.1
1088116	IR	Rsa1.0_40218.1:19-558W	Rsa1.0_40218.1	19	558	+	,26^112-	gene:Rsa1.0_40218.1_g00001.1,mRNA:Rsa1.0_40218.1_g00001.1
1088114	IR	Rsa1.0_40202.1:1-511C	Rsa1.0_40202.1	1	511	-	,384^310-	gene:Rsa1.0_40202.1_g00001.1,mRNA:Rsa1.0_40202.1_g00001.1
1088113	IR	Rsa1.0_40197.1:19-559W	Rsa1.0_40197.1	19	559	+	,26^112-	gene:Rsa1.0_40197.1_g00001.1,mRNA:Rsa1.0_40197.1_g00001.1
1088111	IR	Rsa1.0_40190.1:11-559W	Rsa1.0_40190.1	11	559	+	,109^201-	gene:Rsa1.0_40190.1_g00001.1,mRNA:Rsa1.0_40190.1_g00001.1
1088108	IR	Rsa1.0_40153.1:1-559C	Rsa1.0_40153.1	1	559	-	,326^224-	gene:Rsa1.0_40153.1_g00001.1,mRNA:Rsa1.0_40153.1_g00001.1
1088107	IR	Rsa1.0_40146.1:1-559W	Rsa1.0_40146.1	1	559	+	,73^369-	gene:Rsa1.0_40146.1_g00001.1,mRNA:Rsa1.0_40146.1_g00001.1
1088105	IR	Rsa1.0_40138.1:1-511C	Rsa1.0_40138.1	1	511	-	,384^310-	gene:Rsa1.0_40138.1_g00001.1,mRNA:Rsa1.0_40138.1_g00001.1
1088104	IR	Rsa1.0_40125.1:116-560W	Rsa1.0_40125.1	116	560	+	,368^496-	gene:Rsa1.0_40125.1_g00001.1,mRNA:Rsa1.0_40125.1_g00001.1
1088100	IR	Rsa1.0_40111.1:1-560C	Rsa1.0_40111.1	200	412	-	,330^245-	CUFF.60156.2,mRNA:Rsa1.0_40111.1_g00001.1
1088096	IR	Rsa1.0_40103.1:1-560W	Rsa1.0_40103.1	1	560	+	,119^275-	gene:Rsa1.0_40103.1_g00001.1,CUFF.60154.3
1088095	IR	Rsa1.0_40066.1:1-431C	Rsa1.0_40066.1	1	431	-	,168^84-	gene:Rsa1.0_40066.1_g00001.1,mRNA:Rsa1.0_40066.1_g00001.1
1088091	IR	Rsa1.0_40033.1:1-561W	Rsa1.0_40033.1	1	561	+	,163^243-	gene:Rsa1.0_40033.1_g00001.1,mRNA:Rsa1.0_40033.1_g00001.1
1088086	IR	Rsa1.0_39987.1:1-562W	Rsa1.0_39987.1	1	562	+	,105^203-	gene:Rsa1.0_39987.1_g00001.1,mRNA:Rsa1.0_39987.1_g00001.1
1088085	IR	Rsa1.0_39986.1:1-562W	Rsa1.0_39986.1	1	562	+	,131^222-	gene:Rsa1.0_39986.1_g00001.1,mRNA:Rsa1.0_39986.1_g00001.1
1088084	IR	Rsa1.0_39980.1:1-553W	Rsa1.0_39980.1	1	553	+	,94^174-	gene:Rsa1.0_39980.1_g00001.1,mRNA:Rsa1.0_39980.1_g00001.1
1088083	IR	Rsa1.0_39969.1:16-562W	Rsa1.0_39969.1	16	562	+	,32^117-	gene:Rsa1.0_39969.1_g00001.1,mRNA:Rsa1.0_39969.1_g00001.1
1088080	IR	Rsa1.0_39956.1:17-562W	Rsa1.0_39956.1	17	562	+	,217^302-	gene:Rsa1.0_39956.1_g00001.1,mRNA:Rsa1.0_39956.1_g00001.1
1088072	IR	Rsa1.0_39920.1:1-563W	Rsa1.0_39920.1	1	563	+	,67^140-	gene:Rsa1.0_39920.1_g00001.1,mRNA:Rsa1.0_39920.1_g00001.1
1088071	IR	Rsa1.0_39904.1:1-394C	Rsa1.0_39904.1	1	394	-	,292^231-	gene:Rsa1.0_39904.1_g00001.1,mRNA:Rsa1.0_39904.1_g00001.1
1088070	IR	Rsa1.0_39903.1:1-491C	Rsa1.0_39903.1	1	491	-	,166^72-	gene:Rsa1.0_39903.1_g00001.1,mRNA:Rsa1.0_39903.1_g00001.1
1088064	IR	Rsa1.0_39885.1:1-563C	Rsa1.0_39885.1	1	563	-	,368^266-	gene:Rsa1.0_39885.1_g00001.1,mRNA:Rsa1.0_39885.1_g00001.1
1088059	IR	Rsa1.0_39848.1:1-564C	Rsa1.0_39848.1	1	564	-	,489^276-	gene:Rsa1.0_39848.1_g00001.1,mRNA:Rsa1.0_39848.1_g00001.1
1088055	IR	Rsa1.0_39825.1:1-564W	Rsa1.0_39825.1	1	564	+	,99^179-	gene:Rsa1.0_39825.1_g00001.1,mRNA:Rsa1.0_39825.1_g00001.1
1088050	IR	Rsa1.0_39802.1:1-564C	Rsa1.0_39802.1	385	564	-	,511^434-	CUFF.60095.4,mRNA:Rsa1.0_39802.1_g00001.1
1088049	IR	Rsa1.0_39795.1:1-565W	Rsa1.0_39795.1	1	565	+	,438^511-	gene:Rsa1.0_39795.1_g00001.1,mRNA:Rsa1.0_39795.1_g00001.1
1088048	IR	Rsa1.0_39780.1:1-471C	Rsa1.0_39780.1	1	471	-	,247^154-	gene:Rsa1.0_39780.1_g00001.1,mRNA:Rsa1.0_39780.1_g00001.1
1088045	IR	Rsa1.0_39765.1:1-421C	Rsa1.0_39765.1	1	421	-	,245^154-	gene:Rsa1.0_39765.1_g00001.1,mRNA:Rsa1.0_39765.1_g00001.1
1088044	IR	Rsa1.0_39762.1:15-513W	Rsa1.0_39762.1	15	513	+	,124^291-	gene:Rsa1.0_39762.1_g00001.1,mRNA:Rsa1.0_39762.1_g00001.1
1088042	IR	Rsa1.0_39728.1:1-491C	Rsa1.0_39728.1	1	491	-	,281^200-	gene:Rsa1.0_39728.1_g00001.1,mRNA:Rsa1.0_39728.1_g00001.1
1088039	IR	Rsa1.0_39714.1:1-566W	Rsa1.0_39714.1	1	566	+	,202^282-	gene:Rsa1.0_39714.1_g00001.1,mRNA:Rsa1.0_39714.1_g00001.1
1088035	IR	Rsa1.0_39671.1:1-411C	Rsa1.0_39671.1	1	411	-	,257^185-	gene:Rsa1.0_39671.1_g00001.1,mRNA:Rsa1.0_39671.1_g00001.1
1088034	IR	Rsa1.0_39668.1:116-567W	Rsa1.0_39668.1	116	567	+	,327^417-	gene:Rsa1.0_39668.1_g00001.1,mRNA:Rsa1.0_39668.1_g00001.1
1088029	IR	Rsa1.0_39641.1:1-567C	Rsa1.0_39641.1	1	567	-	,257^175-	gene:Rsa1.0_39641.1_g00001.1,mRNA:Rsa1.0_39641.1_g00001.1
1088028	IR	Rsa1.0_39637.1:1-567W	Rsa1.0_39637.1	1	567	+	,204^345-	gene:Rsa1.0_39637.1_g00001.1,mRNA:Rsa1.0_39637.1_g00001.1
1088024	IR	Rsa1.0_39609.1:1-536C	Rsa1.0_39609.1	1	501	-	,298^210-	gene:Rsa1.0_39609.1_g00001.1,mRNA:Rsa1.0_39609.1_g00001.1
1088019	IR	Rsa1.0_39568.1:17-568W	Rsa1.0_39568.1	17	568	+	,39^126-	gene:Rsa1.0_39568.1_g00001.1,mRNA:Rsa1.0_39568.1_g00001.1
1088018	IR	Rsa1.0_39563.1:1-568C	Rsa1.0_39563.1	1	568	-	,522^386-	gene:Rsa1.0_39563.1_g00001.1,mRNA:Rsa1.0_39563.1_g00001.1
1088017	IR	Rsa1.0_39552.1:1-550W	Rsa1.0_39552.1	1	550	+	,80^223-	gene:Rsa1.0_39552.1_g00001.1,mRNA:Rsa1.0_39552.1_g00001.1
1088016	IR	Rsa1.0_39545.1:2-461C	Rsa1.0_39545.1	2	461	-	,188^70-	gene:Rsa1.0_39545.1_g00001.1,mRNA:Rsa1.0_39545.1_g00001.1
1088015	IR	Rsa1.0_39538.1:1-569C	Rsa1.0_39538.1	1	569	-	,509^422-	gene:Rsa1.0_39538.1_g00001.1,mRNA:Rsa1.0_39538.1_g00001.1
1088014	IR	Rsa1.0_39535.1:1-545W	Rsa1.0_39535.1	1	545	+	,166^240-	gene:Rsa1.0_39535.1_g00001.1,mRNA:Rsa1.0_39535.1_g00001.1
1088013	IR	Rsa1.0_39497.1:1-569C	Rsa1.0_39497.1	1	569	-	,418^311-	gene:Rsa1.0_39497.1_g00001.1,mRNA:Rsa1.0_39497.1_g00001.1
1088012	IR	Rsa1.0_39479.1:1-570C	Rsa1.0_39479.1	1	570	-	,514^381-	gene:Rsa1.0_39479.1_g00001.1,mRNA:Rsa1.0_39479.1_g00001.1
1088010	IR	Rsa1.0_39473.1:1-470W	Rsa1.0_39473.1	1	470	+	,54^129-	gene:Rsa1.0_39473.1_g00001.1,mRNA:Rsa1.0_39473.1_g00001.1
1088007	IR	Rsa1.0_39429.1:1-570W	Rsa1.0_39429.1	1	570	+	,250^330-	gene:Rsa1.0_39429.1_g00001.1,mRNA:Rsa1.0_39429.1_g00001.1
1088005	IR	Rsa1.0_39400.1:1-447W	Rsa1.0_39400.1	1	447	+	,43^238-	gene:Rsa1.0_39400.1_g00001.1,mRNA:Rsa1.0_39400.1_g00001.1
1088000	IR	Rsa1.0_39375.1:1-571W	Rsa1.0_39375.1	1	571	+	,104^201-	gene:Rsa1.0_39375.1_g00001.1,mRNA:Rsa1.0_39375.1_g00001.1
1087999	IR	Rsa1.0_39355.1:17-571W	Rsa1.0_39355.1	17	571	+	,415^498-	gene:Rsa1.0_39355.1_g00001.1,mRNA:Rsa1.0_39355.1_g00001.1
1087998	IR	Rsa1.0_39354.1:216-571W	Rsa1.0_39354.1	216	571	+	,442^525-	gene:Rsa1.0_39354.1_g00001.1,mRNA:Rsa1.0_39354.1_g00001.1
1087997	IR	Rsa1.0_39344.1:1-572C	Rsa1.0_39344.1	1	572	-	,232^165-	gene:Rsa1.0_39344.1_g00001.1,mRNA:Rsa1.0_39344.1_g00001.1
1087995	IR	Rsa1.0_39309.1:1-503C	Rsa1.0_39309.1	1	503	-	,387^308-	gene:Rsa1.0_39309.1_g00001.1,mRNA:Rsa1.0_39309.1_g00001.1
1087994	IR	Rsa1.0_39299.1:156-572W	Rsa1.0_39299.1	156	572	+	,200^438-	gene:Rsa1.0_39299.1_g00001.1,mRNA:Rsa1.0_39299.1_g00001.1
1087993	IR	Rsa1.0_39295.1:1-461C	Rsa1.0_39295.1	1	461	-	,196^130-	gene:Rsa1.0_39295.1_g00001.1,mRNA:Rsa1.0_39295.1_g00001.1
1087992	IR	Rsa1.0_39284.1:1-572C	Rsa1.0_39284.1	1	572	-	,271^196-	gene:Rsa1.0_39284.1_g00001.1,mRNA:Rsa1.0_39284.1_g00001.1
1087990	IR	Rsa1.0_39279.1:3-569W	Rsa1.0_39279.1	3	569	+	,137^214-	gene:Rsa1.0_39279.1_g00001.1,mRNA:Rsa1.0_39279.1_g00001.1
1087987	IR	Rsa1.0_39252.1:1-521W	Rsa1.0_39252.1	1	521	+	,94^174-	gene:Rsa1.0_39252.1_g00001.1,mRNA:Rsa1.0_39252.1_g00001.1
1087986	IR	Rsa1.0_39244.1:1-555C	Rsa1.0_39244.1	1	555	-	,367^219-	gene:Rsa1.0_39244.1_g00001.1,mRNA:Rsa1.0_39244.1_g00001.1
1087984	IR	Rsa1.0_39218.1:1-331C	Rsa1.0_39218.1	1	331	-	,237^146-	gene:Rsa1.0_39218.1_g00001.1,mRNA:Rsa1.0_39218.1_g00001.1
1087982	IR	Rsa1.0_39215.1:1-521C	Rsa1.0_39215.1	1	521	-	,250^157-	gene:Rsa1.0_39215.1_g00001.1,mRNA:Rsa1.0_39215.1_g00001.1
1087978	IR	Rsa1.0_39195.1:1-574C	Rsa1.0_39195.1	1	574	-	,317^227-	gene:Rsa1.0_39195.1_g00001.1,mRNA:Rsa1.0_39195.1_g00001.1
1087976	IR	Rsa1.0_39182.1:1-574W	Rsa1.0_39182.1	1	574	+	,390^504-	gene:Rsa1.0_39182.1_g00001.1,mRNA:Rsa1.0_39182.1_g00001.1
1087975	IR	Rsa1.0_39175.1:1-574W	Rsa1.0_39175.1	1	574	+	,179^365-	gene:Rsa1.0_39175.1_g00001.1,mRNA:Rsa1.0_39175.1_g00001.1
1087973	IR	Rsa1.0_39167.1:1-574W	Rsa1.0_39167.1	1	574	+	,214^306-	gene:Rsa1.0_39167.1_g00001.1,mRNA:Rsa1.0_39167.1_g00001.1
1087972	IR	Rsa1.0_39165.1:1-574C	Rsa1.0_39165.1	1	574	-	,196^133-	gene:Rsa1.0_39165.1_g00001.1,mRNA:Rsa1.0_39165.1_g00001.1
1087968	IR	Rsa1.0_39137.1:1-411C	Rsa1.0_39137.1	1	411	-	,166^60-	gene:Rsa1.0_39137.1_g00001.1,mRNA:Rsa1.0_39137.1_g00001.1
1087966	IR	Rsa1.0_39117.1:1-575C	Rsa1.0_39117.1	1	575	-	,105^47-	gene:Rsa1.0_39117.1_g00001.1,mRNA:Rsa1.0_39117.1_g00001.1
1087965	IR	Rsa1.0_39112.1:1-575C	Rsa1.0_39112.1	1	575	-	,468^166-	gene:Rsa1.0_39112.1_g00001.1,mRNA:Rsa1.0_39112.1_g00001.1
1087964	IR	Rsa1.0_39110.1:1-575C	Rsa1.0_39110.1	1	575	-	,350^257-	gene:Rsa1.0_39110.1_g00001.1,mRNA:Rsa1.0_39110.1_g00001.1
1087953	IR	Rsa1.0_39066.1:1-576C	Rsa1.0_39066.1	1	576	-	,371^292-	gene:Rsa1.0_39066.1_g00001.1,mRNA:Rsa1.0_39066.1_g00001.1
1087952	IR	Rsa1.0_39065.1:1-521C	Rsa1.0_39065.1	1	521	-	,337^257-	gene:Rsa1.0_39065.1_g00001.1,mRNA:Rsa1.0_39065.1_g00001.1
1087951	IR	Rsa1.0_39063.1:146-576W	Rsa1.0_39063.1	146	576	+	,392^466-	gene:Rsa1.0_39063.1_g00001.1,mRNA:Rsa1.0_39063.1_g00001.1
1087950	IR	Rsa1.0_39053.1:1-576C	Rsa1.0_39053.1	1	576	-	,511^419-	gene:Rsa1.0_39053.1_g00001.1,mRNA:Rsa1.0_39053.1_g00001.1
1087948	IR	Rsa1.0_39038.1:1-491C	Rsa1.0_39038.1	1	491	-	,419^342-	gene:Rsa1.0_39038.1_g00001.1,mRNA:Rsa1.0_39038.1_g00001.1
1087944	IR	Rsa1.0_38998.1:1-381C	Rsa1.0_38998.1	1	381	-	,305^207-	gene:Rsa1.0_38998.1_g00001.1,mRNA:Rsa1.0_38998.1_g00001.1
1087207	IR	Rsa1.0_38989.1:1-577C	Rsa1.0_38989.1	1	577	-	,444^340-	gene:Rsa1.0_38989.1_g00001.1,mRNA:Rsa1.0_38989.1_g00001.1
1087941	IR	Rsa1.0_38989.1:1-577C	Rsa1.0_38989.1	1	340	-	,240^124-	mRNA:Rsa1.0_38989.1_g00001.1,CUFF.59932.3
1087940	IR	Rsa1.0_38976.1:1-577W	Rsa1.0_38976.1	1	577	+	,347^428-	gene:Rsa1.0_38976.1_g00001.1,mRNA:Rsa1.0_38976.1_g00001.1
1087939	IR	Rsa1.0_38971.1:1-530W	Rsa1.0_38971.1	1	530	+	,232^306-	gene:Rsa1.0_38971.1_g00001.1,mRNA:Rsa1.0_38971.1_g00001.1
1087938	IR	Rsa1.0_38955.1:1-578C	Rsa1.0_38955.1	1	578	-	,185^105-	gene:Rsa1.0_38955.1_g00001.1,mRNA:Rsa1.0_38955.1_g00001.1
1087934	IR	Rsa1.0_38952.1:1-542W	Rsa1.0_38952.1	1	542	+	,49^119-	gene:Rsa1.0_38952.1_g00001.1,mRNA:Rsa1.0_38952.1_g00001.1
1087933	IR	Rsa1.0_38943.1:1-578C	Rsa1.0_38943.1	1	578	-	,262^179-	gene:Rsa1.0_38943.1_g00001.1,mRNA:Rsa1.0_38943.1_g00001.1
1087932	IR	Rsa1.0_38929.1:1-560C	Rsa1.0_38929.1	1	560	-	,374^273-	gene:Rsa1.0_38929.1_g00001.1,mRNA:Rsa1.0_38929.1_g00001.1
1087931	IR	Rsa1.0_38916.1:1-491C	Rsa1.0_38916.1	1	491	-	,341^240-	gene:Rsa1.0_38916.1_g00001.1,mRNA:Rsa1.0_38916.1_g00001.1
1087930	IR	Rsa1.0_38915.1:1-578C	Rsa1.0_38915.1	1	578	-	,389^289-	gene:Rsa1.0_38915.1_g00001.1,mRNA:Rsa1.0_38915.1_g00001.1
1087928	IR	Rsa1.0_38898.1:1-578C	Rsa1.0_38898.1	1	578	-	,327^250-	gene:Rsa1.0_38898.1_g00001.1,mRNA:Rsa1.0_38898.1_g00001.1
1087926	IR	Rsa1.0_38885.1:1-578C	Rsa1.0_38885.1	1	578	-	,426^324-	gene:Rsa1.0_38885.1_g00001.1,mRNA:Rsa1.0_38885.1_g00001.1
1087922	IR	Rsa1.0_38879.1:1-579C	Rsa1.0_38879.1	1	579	-	,379^290-	gene:Rsa1.0_38879.1_g00001.1,mRNA:Rsa1.0_38879.1_g00001.1
1087920	IR	Rsa1.0_38870.1:1-451C	Rsa1.0_38870.1	1	451	-	,303^119-	gene:Rsa1.0_38870.1_g00001.1,mRNA:Rsa1.0_38870.1_g00001.1
1087919	IR	Rsa1.0_38867.1:1-481C	Rsa1.0_38867.1	1	481	-	,140^39-	gene:Rsa1.0_38867.1_g00001.1,mRNA:Rsa1.0_38867.1_g00001.1
1087917	IR	Rsa1.0_38856.1:1-530C	Rsa1.0_38856.1	1	530	-	,385^297-	gene:Rsa1.0_38856.1_g00001.1,mRNA:Rsa1.0_38856.1_g00001.1
1087207	IR	Rsa1.0_38841.1:1-579W	Rsa1.0_38841.1	339	579	+	,399^494-	mRNA:Rsa1.0_38841.1_g00001.1,CUFF.59488.3
1087914	IR	Rsa1.0_38840.1:1-461C	Rsa1.0_38840.1	1	461	-	,301^195-	gene:Rsa1.0_38840.1_g00001.1,mRNA:Rsa1.0_38840.1_g00001.1
1087911	IR	Rsa1.0_38816.1:1-580C	Rsa1.0_38816.1	1	580	-	,403^111-	gene:Rsa1.0_38816.1_g00001.1,mRNA:Rsa1.0_38816.1_g00001.1
1087910	IR	Rsa1.0_38815.1:1-503W	Rsa1.0_38815.1	1	503	+	,51^136-	gene:Rsa1.0_38815.1_g00001.1,mRNA:Rsa1.0_38815.1_g00001.1
1087174	IR	Rsa1.0_38809.1:1-580W	Rsa1.0_38809.1	1	163	+	,67^143-	mRNA:Rsa1.0_38809.1_g00001.1,CUFF.59251.3
1087908	IR	Rsa1.0_38789.1:1-580W	Rsa1.0_38789.1	1	580	+	,103^212-	gene:Rsa1.0_38789.1_g00001.1,mRNA:Rsa1.0_38789.1_g00001.1
1087906	IR	Rsa1.0_38772.1:6-580W	Rsa1.0_38772.1	6	580	+	,55^162-	gene:Rsa1.0_38772.1_g00001.1,mRNA:Rsa1.0_38772.1_g00001.1
1087195	IR	Rsa1.0_38768.1:1-580W	Rsa1.0_38768.1	1	273	+	,40^131-	CUFF.59468.3,mRNA:Rsa1.0_38768.1_g00001.1
1087904	IR	Rsa1.0_38764.1:132-580C	Rsa1.0_38764.1	132	580	-	,510^395-	gene:Rsa1.0_38764.1_g00001.1,mRNA:Rsa1.0_38764.1_g00001.1
1087903	IR	Rsa1.0_38759.1:1-581W	Rsa1.0_38759.1	1	581	+	,66^139-	gene:Rsa1.0_38759.1_g00001.1,mRNA:Rsa1.0_38759.1_g00001.1
1087900	IR	Rsa1.0_38750.1:1-581C	Rsa1.0_38750.1	1	581	-	,186^110-	gene:Rsa1.0_38750.1_g00001.1,mRNA:Rsa1.0_38750.1_g00001.1
1087899	IR	Rsa1.0_38736.1:9-581W	Rsa1.0_38736.1	9	581	+	,32^119-	gene:Rsa1.0_38736.1_g00001.1,mRNA:Rsa1.0_38736.1_g00001.1
1087898	IR	Rsa1.0_38728.1:1-581W	Rsa1.0_38728.1	1	581	+	,236^439-	gene:Rsa1.0_38728.1_g00001.1,mRNA:Rsa1.0_38728.1_g00001.1
1087897	IR	Rsa1.0_38712.1:1-581W	Rsa1.0_38712.1	1	581	+	,68^150-	gene:Rsa1.0_38712.1_g00001.1,mRNA:Rsa1.0_38712.1_g00001.1
1087896	IR	Rsa1.0_38699.1:1-581C	Rsa1.0_38699.1	1	581	-	,272^77-	gene:Rsa1.0_38699.1_g00001.1,mRNA:Rsa1.0_38699.1_g00001.1
1087895	IR	Rsa1.0_38692.1:1-427C	Rsa1.0_38692.1	1	427	-	,172^75-	gene:Rsa1.0_38692.1_g00001.1,mRNA:Rsa1.0_38692.1_g00001.1
1087894	IR	Rsa1.0_38691.1:1-581W	Rsa1.0_38691.1	1	581	+	,259^351-	gene:Rsa1.0_38691.1_g00001.1,mRNA:Rsa1.0_38691.1_g00001.1
1087893	IR	Rsa1.0_38685.1:1-501C	Rsa1.0_38685.1	1	501	-	,352^293-	gene:Rsa1.0_38685.1_g00001.1,mRNA:Rsa1.0_38685.1_g00001.1
1087890	IR	Rsa1.0_38673.1:1-582C	Rsa1.0_38673.1	1	582	-	,491^414-	gene:Rsa1.0_38673.1_g00001.1,mRNA:Rsa1.0_38673.1_g00001.1
1087886	IR	Rsa1.0_38660.1:1-582W	Rsa1.0_38660.1	1	280	+	,74^182-	CUFF.59844.3,mRNA:Rsa1.0_38660.1_g00001.1
1087149	IR	Rsa1.0_38653.1:1-561W	Rsa1.0_38653.1	405	561	+	,443^527-	mRNA:Rsa1.0_38653.1_g00001.1,CUFF.59211.2/CUFF.59211.3
1087147	IR	Rsa1.0_38653.1:1-561W	Rsa1.0_38653.1	1	317	+	,126^239-	CUFF.59211.2,CUFF.59211.3
1087879	IR	Rsa1.0_38613.1:1-510W	Rsa1.0_38613.1	1	510	+	,102^216-	gene:Rsa1.0_38613.1_g00001.1,mRNA:Rsa1.0_38613.1_g00001.1
1087877	IR	Rsa1.0_38594.1:1-583C	Rsa1.0_38594.1	1	583	-	,329^261-	gene:Rsa1.0_38594.1_g00001.1,mRNA:Rsa1.0_38594.1_g00001.1
1087876	IR	Rsa1.0_38590.1:1-583C	Rsa1.0_38590.1	1	583	-	,228^146-	gene:Rsa1.0_38590.1_g00001.1,mRNA:Rsa1.0_38590.1_g00001.1
1087875	IR	Rsa1.0_38585.1:1-531C	Rsa1.0_38585.1	1	531	-	,380^291-	gene:Rsa1.0_38585.1_g00001.1,mRNA:Rsa1.0_38585.1_g00001.1
1087874	IR	Rsa1.0_38544.1:146-584W	Rsa1.0_38544.1	146	584	+	,362^486-	gene:Rsa1.0_38544.1_g00001.1,mRNA:Rsa1.0_38544.1_g00001.1
1087873	IR	Rsa1.0_38531.1:1-531C	Rsa1.0_38531.1	1	531	-	,258^168-	gene:Rsa1.0_38531.1_g00001.1,mRNA:Rsa1.0_38531.1_g00001.1
1087872	IR	Rsa1.0_38515.1:1-496C	Rsa1.0_38515.1	1	496	-	,393^280-	gene:Rsa1.0_38515.1_g00001.1,mRNA:Rsa1.0_38515.1_g00001.1
1087871	IR	Rsa1.0_38502.1:1-585C	Rsa1.0_38502.1	1	585	-	,401^309-	gene:Rsa1.0_38502.1_g00001.1,mRNA:Rsa1.0_38502.1_g00001.1
1087870	IR	Rsa1.0_38500.1:1-471C	Rsa1.0_38500.1	1	471	-	,416^234-	gene:Rsa1.0_38500.1_g00001.1,mRNA:Rsa1.0_38500.1_g00001.1
1087868	IR	Rsa1.0_38477.1:1-585W	Rsa1.0_38477.1	1	585	+	,348^430-	gene:Rsa1.0_38477.1_g00001.1,mRNA:Rsa1.0_38477.1_g00001.1
1087865	IR	Rsa1.0_38465.1:1-585C	Rsa1.0_38465.1	1	585	-	,385^306-	gene:Rsa1.0_38465.1_g00001.1,mRNA:Rsa1.0_38465.1_g00001.1
1087863	IR	Rsa1.0_38456.1:1-471C	Rsa1.0_38456.1	1	471	-	,254^163-	gene:Rsa1.0_38456.1_g00001.1,mRNA:Rsa1.0_38456.1_g00001.1
1087117	IR	Rsa1.0_38450.1:1-585W	Rsa1.0_38450.1	340	585	+	,395^534-	mRNA:Rsa1.0_38450.1_g00002.1,CUFF.59172.3
1087858	IR	Rsa1.0_38448.1:1-321W	Rsa1.0_38448.1	1	321	+	,68^154-	gene:Rsa1.0_38448.1_g00001.1,mRNA:Rsa1.0_38448.1_g00001.1
1087136	IR	Rsa1.0_38420.1:1-586W	Rsa1.0_38420.1	172	586	+	,246^412-	CUFF.59394.2,CUFF.59394.4
1087108	IR	Rsa1.0_38420.1:1-582W	Rsa1.0_38420.1	1	246	+	,52^172-	CUFF.59164.2,CUFF.59164.3
1087846	IR	Rsa1.0_38396.1:1-586W	Rsa1.0_38396.1	1	586	+	,147^310-	gene:Rsa1.0_38396.1_g00001.1,mRNA:Rsa1.0_38396.1_g00001.1
1087844	IR	Rsa1.0_38380.1:1-587C	Rsa1.0_38380.1	1	587	-	,435^367-	gene:Rsa1.0_38380.1_g00001.1,mRNA:Rsa1.0_38380.1_g00001.1
1087843	IR	Rsa1.0_38371.1:1-438W	Rsa1.0_38371.1	1	438	+	,153^215-	gene:Rsa1.0_38371.1_g00001.1,mRNA:Rsa1.0_38371.1_g00001.1
1087842	IR	Rsa1.0_38368.1:78-587W	Rsa1.0_38368.1	78	587	+	,203^290-	gene:Rsa1.0_38368.1_g00001.1,mRNA:Rsa1.0_38368.1_g00001.1
1087840	IR	Rsa1.0_38361.1:1-587C	Rsa1.0_38361.1	1	587	-	,519^436-	gene:Rsa1.0_38361.1_g00001.1,mRNA:Rsa1.0_38361.1_g00001.1
1087839	IR	Rsa1.0_38360.1:1-587C	Rsa1.0_38360.1	1	587	-	,439^321-	gene:Rsa1.0_38360.1_g00001.1,mRNA:Rsa1.0_38360.1_g00001.1
1087838	IR	Rsa1.0_38359.1:17-587W	Rsa1.0_38359.1	17	587	+	,394^481-	gene:Rsa1.0_38359.1_g00001.1,mRNA:Rsa1.0_38359.1_g00001.1
1087837	IR	Rsa1.0_38356.1:1-587W	Rsa1.0_38356.1	1	587	+	,243^318-	gene:Rsa1.0_38356.1_g00001.1,mRNA:Rsa1.0_38356.1_g00001.1
1087836	IR	Rsa1.0_38352.1:1-521C	Rsa1.0_38352.1	1	521	-	,290^190-	gene:Rsa1.0_38352.1_g00001.1,mRNA:Rsa1.0_38352.1_g00001.1
1087833	IR	Rsa1.0_38335.1:1-511C	Rsa1.0_38335.1	1	511	-	,422^334-	gene:Rsa1.0_38335.1_g00001.1,mRNA:Rsa1.0_38335.1_g00001.1
1087832	IR	Rsa1.0_38328.1:1-587C	Rsa1.0_38328.1	1	587	-	,465^324-	gene:Rsa1.0_38328.1_g00001.1,mRNA:Rsa1.0_38328.1_g00001.1
1087830	IR	Rsa1.0_38322.1:1-588C	Rsa1.0_38322.1	1	588	-	,239^168-	gene:Rsa1.0_38322.1_g00001.1,mRNA:Rsa1.0_38322.1_g00001.1
1087828	IR	Rsa1.0_38321.1:1-588C	Rsa1.0_38321.1	1	340	-	,138^57-	CUFF.59750.3,mRNA:Rsa1.0_38321.1_g00001.1
1087825	IR	Rsa1.0_38302.1:1-588C	Rsa1.0_38302.1	1	588	-	,343^220-	gene:Rsa1.0_38302.1_g00001.1,mRNA:Rsa1.0_38302.1_g00001.1
1087824	IR	Rsa1.0_38298.1:1-588W	Rsa1.0_38298.1	1	588	+	,108^405-	gene:Rsa1.0_38298.1_g00001.1,mRNA:Rsa1.0_38298.1_g00001.1
1087822	IR	Rsa1.0_38289.1:7-588W	Rsa1.0_38289.1	7	588	+	,52^116-	gene:Rsa1.0_38289.1_g00001.1,mRNA:Rsa1.0_38289.1_g00001.1
1087817	IR	Rsa1.0_38236.1:6-589W	Rsa1.0_38236.1	6	136	+	,21^118-	CUFF.59761.3,mRNA:Rsa1.0_38236.1_g00001.1
1087816	IR	Rsa1.0_38233.1:7-531W	Rsa1.0_38233.1	7	531	+	,86^191-	gene:Rsa1.0_38233.1_g00001.1,mRNA:Rsa1.0_38233.1_g00001.1
1087815	IR	Rsa1.0_38224.1:1-521C	Rsa1.0_38224.1	1	521	-	,389^294-	gene:Rsa1.0_38224.1_g00001.1,mRNA:Rsa1.0_38224.1_g00001.1
1087813	IR	Rsa1.0_38220.1:1-521C	Rsa1.0_38220.1	1	521	-	,339^196-	gene:Rsa1.0_38220.1_g00001.1,mRNA:Rsa1.0_38220.1_g00001.1
1087812	IR	Rsa1.0_38219.1:1-589W	Rsa1.0_38219.1	1	589	+	,201^294-	gene:Rsa1.0_38219.1_g00001.1,mRNA:Rsa1.0_38219.1_g00001.1
1087811	IR	Rsa1.0_38215.1:1-451C	Rsa1.0_38215.1	1	451	-	,285^184-	gene:Rsa1.0_38215.1_g00001.1,mRNA:Rsa1.0_38215.1_g00001.1
1087809	IR	Rsa1.0_38194.1:1-590W	Rsa1.0_38194.1	1	590	+	,176^261-	gene:Rsa1.0_38194.1_g00001.1,mRNA:Rsa1.0_38194.1_g00001.1
1087806	IR	Rsa1.0_38183.1:1-532W	Rsa1.0_38183.1	1	532	+	,251^336-	gene:Rsa1.0_38183.1_g00001.1,mRNA:Rsa1.0_38183.1_g00001.1
1087803	IR	Rsa1.0_38170.1:1-590C	Rsa1.0_38170.1	1	590	-	,521^395-	gene:Rsa1.0_38170.1_g00001.1,mRNA:Rsa1.0_38170.1_g00001.1
1087056	IR	Rsa1.0_38161.1:1-590W	Rsa1.0_38161.1	1	590	+	,212^457-	gene:Rsa1.0_38161.1_g00001.1,mRNA:Rsa1.0_38161.1_g00001.1
1087799	IR	Rsa1.0_38152.1:1-541C	Rsa1.0_38152.1	1	541	-	,286^122-	gene:Rsa1.0_38152.1_g00001.1,mRNA:Rsa1.0_38152.1_g00001.1
1087798	IR	Rsa1.0_38145.1:156-580W	Rsa1.0_38145.1	156	580	+	,204^297-	gene:Rsa1.0_38145.1_g00001.1,mRNA:Rsa1.0_38145.1_g00001.1
1087792	IR	Rsa1.0_38124.1:1-591W	Rsa1.0_38124.1	1	591	+	,313^397-	gene:Rsa1.0_38124.1_g00001.1,mRNA:Rsa1.0_38124.1_g00001.1
1087789	IR	Rsa1.0_38115.1:1-591C	Rsa1.0_38115.1	1	591	-	,428^346-	gene:Rsa1.0_38115.1_g00001.1,mRNA:Rsa1.0_38115.1_g00001.1
1087787	IR	Rsa1.0_38102.1:1-591C	Rsa1.0_38102.1	1	591	-	,396^311-	gene:Rsa1.0_38102.1_g00001.1,mRNA:Rsa1.0_38102.1_g00001.1
1087786	IR	Rsa1.0_38090.1:1-592C	Rsa1.0_38090.1	1	592	-	,255^156-	gene:Rsa1.0_38090.1_g00001.1,mRNA:Rsa1.0_38090.1_g00001.1
1087038	IR	Rsa1.0_38089.1:1-592C	Rsa1.0_38089.1	1	233	-	,165^72-	CUFF.59065.3,mRNA:Rsa1.0_38089.1_g00001.1
1087781	IR	Rsa1.0_38071.1:1-592W	Rsa1.0_38071.1	1	592	+	,340^494-	gene:Rsa1.0_38071.1_g00001.1,mRNA:Rsa1.0_38071.1_g00001.1
1087778	IR	Rsa1.0_38045.1:1-541C	Rsa1.0_38045.1	1	541	-	,483^275-	gene:Rsa1.0_38045.1_g00001.1,mRNA:Rsa1.0_38045.1_g00001.1
1087777	IR	Rsa1.0_38038.1:217-590W	Rsa1.0_38038.1	217	590	+	,265^358-	gene:Rsa1.0_38038.1_g00001.1,mRNA:Rsa1.0_38038.1_g00001.1
1087776	IR	Rsa1.0_38031.1:1-593C	Rsa1.0_38031.1	1	593	-	,390^296-	gene:Rsa1.0_38031.1_g00001.1,mRNA:Rsa1.0_38031.1_g00001.1
1087772	IR	Rsa1.0_38025.1:1-593C	Rsa1.0_38025.1	1	593	-	,571^479-	gene:Rsa1.0_38025.1_g00001.1,mRNA:Rsa1.0_38025.1_g00001.1
1087771	IR	Rsa1.0_38008.1:1-593C	Rsa1.0_38008.1	1	593	-	,491^324-	gene:Rsa1.0_38008.1_g00001.1,mRNA:Rsa1.0_38008.1_g00001.1
1087770	IR	Rsa1.0_38004.1:6-306W	Rsa1.0_38004.1	6	306	+	,55^139-	gene:Rsa1.0_38004.1_g00001.1,mRNA:Rsa1.0_38004.1_g00001.1
1087769	IR	Rsa1.0_38003.1:1-343W	Rsa1.0_38003.1	1	343	+	,106^194-	gene:Rsa1.0_38003.1_g00001.1,mRNA:Rsa1.0_38003.1_g00001.1
1087767	IR	Rsa1.0_37994.1:11-428W	Rsa1.0_37994.1	11	428	+	,120^180-	gene:Rsa1.0_37994.1_g00001.1,mRNA:Rsa1.0_37994.1_g00001.1
1087766	IR	Rsa1.0_37989.1:1-501C	Rsa1.0_37989.1	1	501	-	,292^229-	gene:Rsa1.0_37989.1_g00001.1,mRNA:Rsa1.0_37989.1_g00001.1
1087764	IR	Rsa1.0_37946.1:1-594C	Rsa1.0_37946.1	1	594	-	,513^431-	gene:Rsa1.0_37946.1_g00001.1,mRNA:Rsa1.0_37946.1_g00001.1
1087763	IR	Rsa1.0_37942.1:1-594W	Rsa1.0_37942.1	1	594	+	,368^525-	gene:Rsa1.0_37942.1_g00001.1,mRNA:Rsa1.0_37942.1_g00001.1
1087757	IR	Rsa1.0_37887.1:1-595C	Rsa1.0_37887.1	1	595	-	,153^95-	gene:Rsa1.0_37887.1_g00001.1,mRNA:Rsa1.0_37887.1_g00001.1
1087756	IR	Rsa1.0_37884.1:1-531C	Rsa1.0_37884.1	1	531	-	,264^184-	gene:Rsa1.0_37884.1_g00001.1,mRNA:Rsa1.0_37884.1_g00001.1
1087755	IR	Rsa1.0_37880.1:1-541C	Rsa1.0_37880.1	1	541	-	,510^423-	gene:Rsa1.0_37880.1_g00001.1,mRNA:Rsa1.0_37880.1_g00001.1
1087753	IR	Rsa1.0_37860.1:1-595C	Rsa1.0_37860.1	1	595	-	,405^343-	gene:Rsa1.0_37860.1_g00001.1,mRNA:Rsa1.0_37860.1_g00001.1
1087752	IR	Rsa1.0_37852.1:1-531C	Rsa1.0_37852.1	1	531	-	,313^249-	gene:Rsa1.0_37852.1_g00001.1,mRNA:Rsa1.0_37852.1_g00001.1
1087751	IR	Rsa1.0_37845.1:1-289C	Rsa1.0_37845.1	1	289	-	,235^72-	gene:Rsa1.0_37845.1_g00001.1,mRNA:Rsa1.0_37845.1_g00001.1
1087750	IR	Rsa1.0_37842.1:1-595W	Rsa1.0_37842.1	1	595	+	,260^332-	gene:Rsa1.0_37842.1_g00001.1,mRNA:Rsa1.0_37842.1_g00001.1
1087748	IR	Rsa1.0_37830.1:1-596W	Rsa1.0_37830.1	1	596	+	,316^378-	gene:Rsa1.0_37830.1_g00001.1,mRNA:Rsa1.0_37830.1_g00001.1
1087743	IR	Rsa1.0_37794.1:1-596C	Rsa1.0_37794.1	1	596	-	,495^409-	gene:Rsa1.0_37794.1_g00001.1,mRNA:Rsa1.0_37794.1_g00001.1
1087742	IR	Rsa1.0_37789.1:15-396W	Rsa1.0_37789.1	15	396	+	,74^180-	gene:Rsa1.0_37789.1_g00001.1,mRNA:Rsa1.0_37789.1_g00001.1
1087740	IR	Rsa1.0_37751.1:172-597W	Rsa1.0_37751.1	172	597	+	,282^529-	gene:Rsa1.0_37751.1_g00001.1,mRNA:Rsa1.0_37751.1_g00001.1
1087739	IR	Rsa1.0_37733.1:1-511C	Rsa1.0_37733.1	1	511	-	,353^281-	gene:Rsa1.0_37733.1_g00001.1,mRNA:Rsa1.0_37733.1_g00001.1
1087738	IR	Rsa1.0_37729.1:66-597W	Rsa1.0_37729.1	66	597	+	,311^494-	gene:Rsa1.0_37729.1_g00001.1,mRNA:Rsa1.0_37729.1_g00001.1
1087735	IR	Rsa1.0_37716.1:1-391C	Rsa1.0_37716.1	1	391	-	,284^139-	gene:Rsa1.0_37716.1_g00001.1,mRNA:Rsa1.0_37716.1_g00001.1
1087734	IR	Rsa1.0_37702.1:5-494W	Rsa1.0_37702.1	5	494	+	,168^252-	gene:Rsa1.0_37702.1_g00001.1,mRNA:Rsa1.0_37702.1_g00001.1
1087733	IR	Rsa1.0_37700.1:13-598W	Rsa1.0_37700.1	13	598	+	,90^401-	gene:Rsa1.0_37700.1_g00001.1,mRNA:Rsa1.0_37700.1_g00001.1
1087732	IR	Rsa1.0_37686.1:1-381C	Rsa1.0_37686.1	1	381	-	,308^226-	gene:Rsa1.0_37686.1_g00001.1,mRNA:Rsa1.0_37686.1_g00001.1
1087729	IR	Rsa1.0_37674.1:1-289C	Rsa1.0_37674.1	1	289	-	,239^153-	gene:Rsa1.0_37674.1_g00001.1,mRNA:Rsa1.0_37674.1_g00001.1
1087727	IR	Rsa1.0_37636.1:9-599W	Rsa1.0_37636.1	9	599	+	,230^317-	gene:Rsa1.0_37636.1_g00001.1,mRNA:Rsa1.0_37636.1_g00001.1
1087726	IR	Rsa1.0_37628.1:1-599W	Rsa1.0_37628.1	1	599	+	,244^335-	gene:Rsa1.0_37628.1_g00001.1,mRNA:Rsa1.0_37628.1_g00001.1
1087721	IR	Rsa1.0_37565.1:1-600C	Rsa1.0_37565.1	1	600	-	,472^384-	gene:Rsa1.0_37565.1_g00001.1,mRNA:Rsa1.0_37565.1_g00001.1
1087720	IR	Rsa1.0_37562.1:13-508W	Rsa1.0_37562.1	13	508	+	,92^178-	gene:Rsa1.0_37562.1_g00001.1,mRNA:Rsa1.0_37562.1_g00001.1
1087718	IR	Rsa1.0_37556.1:1-600W	Rsa1.0_37556.1	1	600	+	,281^355-	gene:Rsa1.0_37556.1_g00001.1,mRNA:Rsa1.0_37556.1_g00001.1
1087717	IR	Rsa1.0_37555.1:1-600W	Rsa1.0_37555.1	1	600	+	,280^386-	gene:Rsa1.0_37555.1_g00001.1,mRNA:Rsa1.0_37555.1_g00001.1
1087716	IR	Rsa1.0_37551.1:1-600C	Rsa1.0_37551.1	1	600	-	,490^246-	gene:Rsa1.0_37551.1_g00001.1,mRNA:Rsa1.0_37551.1_g00001.1
1087715	IR	Rsa1.0_37546.1:1-600C	Rsa1.0_37546.1	1	600	-	,370^262-	gene:Rsa1.0_37546.1_g00001.1,mRNA:Rsa1.0_37546.1_g00001.1
1087714	IR	Rsa1.0_37526.1:1-600C	Rsa1.0_37526.1	1	600	-	,370^289-	gene:Rsa1.0_37526.1_g00001.1,mRNA:Rsa1.0_37526.1_g00001.1
1087713	IR	Rsa1.0_37505.1:106-601W	Rsa1.0_37505.1	106	601	+	,461^531-	gene:Rsa1.0_37505.1_g00001.1,mRNA:Rsa1.0_37505.1_g00001.1
1087711	IR	Rsa1.0_37499.1:1-551C	Rsa1.0_37499.1	1	551	-	,515^377-	gene:Rsa1.0_37499.1_g00001.1,mRNA:Rsa1.0_37499.1_g00001.1
1087710	IR	Rsa1.0_37498.1:1-601C	Rsa1.0_37498.1	1	601	-	,516^425-	gene:Rsa1.0_37498.1_g00001.1,mRNA:Rsa1.0_37498.1_g00001.1
1087706	IR	Rsa1.0_37477.1:1-551C	Rsa1.0_37477.1	1	551	-	,436^338-	gene:Rsa1.0_37477.1_g00001.1,mRNA:Rsa1.0_37477.1_g00001.1
1087704	IR	Rsa1.0_37470.1:1-602C	Rsa1.0_37470.1	1	602	-	,387^314-	gene:Rsa1.0_37470.1_g00001.1,mRNA:Rsa1.0_37470.1_g00001.1
1086955	IR	Rsa1.0_37470.1:1-602C	Rsa1.0_37470.1	1	314	-	,130^34-	mRNA:Rsa1.0_37470.1_g00001.1,CUFF.58926.3
1087702	IR	Rsa1.0_37466.1:1-602W	Rsa1.0_37466.1	1	602	+	,86^197-	gene:Rsa1.0_37466.1_g00001.1,mRNA:Rsa1.0_37466.1_g00001.1
1087700	IR	Rsa1.0_37455.1:5-602W	Rsa1.0_37455.1	5	602	+	,415^533-	gene:Rsa1.0_37455.1_g00001.1,mRNA:Rsa1.0_37455.1_g00001.1
1087696	IR	Rsa1.0_37437.1:1-602C	Rsa1.0_37437.1	1	602	-	,583^492-	gene:Rsa1.0_37437.1_g00001.1,mRNA:Rsa1.0_37437.1_g00001.1
1087691	IR	Rsa1.0_37426.1:1-602W	Rsa1.0_37426.1	1	602	+	,254^344-	gene:Rsa1.0_37426.1_g00001.1,mRNA:Rsa1.0_37426.1_g00001.1
1087690	IR	Rsa1.0_37420.1:1-602C	Rsa1.0_37420.1	1	602	-	,237^157-	gene:Rsa1.0_37420.1_g00001.1,mRNA:Rsa1.0_37420.1_g00001.1
1086967	IR	Rsa1.0_37401.1:1-603C	Rsa1.0_37401.1	321	603	-	,534^446-	CUFF.59128.2,mRNA:Rsa1.0_37401.1_g00001.1
1087680	IR	Rsa1.0_37324.1:1-604C	Rsa1.0_37324.1	1	604	-	,329^245-	gene:Rsa1.0_37324.1_g00001.1,mRNA:Rsa1.0_37324.1_g00001.1
1087679	IR	Rsa1.0_37320.1:1-570W	Rsa1.0_37320.1	1	570	+	,168^388-	gene:Rsa1.0_37320.1_g00001.1,mRNA:Rsa1.0_37320.1_g00001.1
1087678	IR	Rsa1.0_37318.1:6-585W	Rsa1.0_37318.1	6	585	+	,74^172-	gene:Rsa1.0_37318.1_g00001.1,mRNA:Rsa1.0_37318.1_g00001.1
1087675	IR	Rsa1.0_37299.1:1-551C	Rsa1.0_37299.1	1	551	-	,339^269-	gene:Rsa1.0_37299.1_g00001.1,mRNA:Rsa1.0_37299.1_g00001.1
1087673	IR	Rsa1.0_37293.1:1-604W	Rsa1.0_37293.1	1	604	+	,324^441-	gene:Rsa1.0_37293.1_g00001.1,mRNA:Rsa1.0_37293.1_g00001.1
1087671	IR	Rsa1.0_37289.1:1-574W	Rsa1.0_37289.1	1	574	+	,183^513-	gene:Rsa1.0_37289.1_g00001.1,CUFF.59498.2
1087667	IR	Rsa1.0_37245.1:1-605W	Rsa1.0_37245.1	1	605	+	,192^270-	gene:Rsa1.0_37245.1_g00001.1,mRNA:Rsa1.0_37245.1_g00001.1
1087665	IR	Rsa1.0_37242.1:1-605C	Rsa1.0_37242.1	1	605	-	,521^335-	gene:Rsa1.0_37242.1_g00001.1,mRNA:Rsa1.0_37242.1_g00001.1
1087664	IR	Rsa1.0_37241.1:10-550W	Rsa1.0_37241.1	10	550	+	,91^208-	gene:Rsa1.0_37241.1_g00001.1,mRNA:Rsa1.0_37241.1_g00001.1
1087663	IR	Rsa1.0_37237.1:1-555C	Rsa1.0_37237.1	1	555	-	,231^139-	gene:Rsa1.0_37237.1_g00001.1,mRNA:Rsa1.0_37237.1_g00001.1
1087662	IR	Rsa1.0_37228.1:10-586W	Rsa1.0_37228.1	10	586	+	,72^177-	gene:Rsa1.0_37228.1_g00001.1,mRNA:Rsa1.0_37228.1_g00001.1
1087661	IR	Rsa1.0_37209.1:1-606C	Rsa1.0_37209.1	1	606	-	,359^212-	gene:Rsa1.0_37209.1_g00001.1,mRNA:Rsa1.0_37209.1_g00001.1
1087659	IR	Rsa1.0_37206.1:1-606W	Rsa1.0_37206.1	1	606	+	,98^504-	gene:Rsa1.0_37206.1_g00001.1,mRNA:Rsa1.0_37206.1_g00001.1
1087653	IR	Rsa1.0_37176.1:1-606W	Rsa1.0_37176.1	327	606	+	,460^557-	CUFF.59482.3,mRNA:Rsa1.0_37176.1_g00001.1
1087651	IR	Rsa1.0_37166.1:1-525W	Rsa1.0_37166.1	1	525	+	,315^383-	gene:Rsa1.0_37166.1_g00001.1,mRNA:Rsa1.0_37166.1_g00001.1
1087645	IR	Rsa1.0_37140.1:9-607W	Rsa1.0_37140.1	9	607	+	,69^365-	gene:Rsa1.0_37140.1_g00001.1,mRNA:Rsa1.0_37140.1_g00001.1
1087644	IR	Rsa1.0_37129.1:1-607C	Rsa1.0_37129.1	1	607	-	,384^319-	gene:Rsa1.0_37129.1_g00001.1,mRNA:Rsa1.0_37129.1_g00001.1
1087643	IR	Rsa1.0_37121.1:2-607W	Rsa1.0_37121.1	2	607	+	,141^239-	gene:Rsa1.0_37121.1_g00001.1,mRNA:Rsa1.0_37121.1_g00001.1
1087638	IR	Rsa1.0_37097.1:1-608W	Rsa1.0_37097.1	1	608	+	,219^395-	gene:Rsa1.0_37097.1_g00001.1,CUFF.59445.2
1087637	IR	Rsa1.0_37084.1:1-608C	Rsa1.0_37084.1	1	608	-	,363^208-	gene:Rsa1.0_37084.1_g00001.1,mRNA:Rsa1.0_37084.1_g00001.1
1087636	IR	Rsa1.0_37070.1:1-421C	Rsa1.0_37070.1	1	421	-	,156^50-	gene:Rsa1.0_37070.1_g00001.1,mRNA:Rsa1.0_37070.1_g00001.1
1087632	IR	Rsa1.0_37045.1:1-531C	Rsa1.0_37045.1	1	531	-	,360^189-	gene:Rsa1.0_37045.1_g00001.1,mRNA:Rsa1.0_37045.1_g00001.1
1087629	IR	Rsa1.0_37010.1:1-349W	Rsa1.0_37010.1	1	349	+	,79^147-	gene:Rsa1.0_37010.1_g00001.1,mRNA:Rsa1.0_37010.1_g00001.1
1087628	IR	Rsa1.0_37008.1:8-603W	Rsa1.0_37008.1	8	603	+	,156^279-	gene:Rsa1.0_37008.1_g00001.1,mRNA:Rsa1.0_37008.1_g00001.1
1087625	IR	Rsa1.0_36976.1:1-610C	Rsa1.0_36976.1	1	610	-	,375^291-	gene:Rsa1.0_36976.1_g00001.1,mRNA:Rsa1.0_36976.1_g00001.1
1087624	IR	Rsa1.0_36964.1:10-487W	Rsa1.0_36964.1	10	487	+	,29^156-	gene:Rsa1.0_36964.1_g00001.1,mRNA:Rsa1.0_36964.1_g00001.1
1087623	IR	Rsa1.0_36958.1:1-610W	Rsa1.0_36958.1	1	610	+	,310^389-	gene:Rsa1.0_36958.1_g00001.1,mRNA:Rsa1.0_36958.1_g00001.1
1087622	IR	Rsa1.0_36957.1:1-610C	Rsa1.0_36957.1	1	610	-	,378^320-	gene:Rsa1.0_36957.1_g00001.1,mRNA:Rsa1.0_36957.1_g00001.1
1087619	IR	Rsa1.0_36943.1:1-464C	Rsa1.0_36943.1	1	464	-	,331^254-	gene:Rsa1.0_36943.1_g00001.1,mRNA:Rsa1.0_36943.1_g00001.1
1087618	IR	Rsa1.0_36941.1:1-610W	Rsa1.0_36941.1	1	610	+	,129^313-	gene:Rsa1.0_36941.1_g00001.1,mRNA:Rsa1.0_36941.1_g00001.1
1087614	IR	Rsa1.0_36929.1:21-604W	Rsa1.0_36929.1	197	572	+	,228^309-	gene:Rsa1.0_36929.1_g00001.1,mRNA:Rsa1.0_36929.1_g00001.1
1087613	IR	Rsa1.0_36922.1:1-558C	Rsa1.0_36922.1	1	558	-	,531^436-	gene:Rsa1.0_36922.1_g00001.1,mRNA:Rsa1.0_36922.1_g00001.1
1087612	IR	Rsa1.0_36917.1:1-597W	Rsa1.0_36917.1	1	597	+	,84^153-	gene:Rsa1.0_36917.1_g00001.1,mRNA:Rsa1.0_36917.1_g00001.1
1087611	IR	Rsa1.0_36906.1:1-611C	Rsa1.0_36906.1	1	611	-	,415^311-	gene:Rsa1.0_36906.1_g00001.1,mRNA:Rsa1.0_36906.1_g00001.1
1087609	IR	Rsa1.0_36896.1:1-611W	Rsa1.0_36896.1	1	611	+	,259^339-	gene:Rsa1.0_36896.1_g00001.1,mRNA:Rsa1.0_36896.1_g00001.1
1086863	IR	Rsa1.0_36890.1:1-611W	Rsa1.0_36890.1	430	611	+	,510^585-	mRNA:Rsa1.0_36890.1_g00001.1,CUFF.58784.3
1087607	IR	Rsa1.0_36878.1:1-611C	Rsa1.0_36878.1	1	611	-	,297^202-	gene:Rsa1.0_36878.1_g00001.1,mRNA:Rsa1.0_36878.1_g00001.1
1087605	IR	Rsa1.0_36865.1:142-612W	Rsa1.0_36865.1	142	612	+	,444^535-	gene:Rsa1.0_36865.1_g00001.1,mRNA:Rsa1.0_36865.1_g00001.1
1087603	IR	Rsa1.0_36860.1:12-612W	Rsa1.0_36860.1	12	612	+	,101^271-	gene:Rsa1.0_36860.1_g00001.1,mRNA:Rsa1.0_36860.1_g00001.1
1087597	IR	Rsa1.0_36842.1:1-612W	Rsa1.0_36842.1	1	612	+	,268^343-	gene:Rsa1.0_36842.1_g00001.1,mRNA:Rsa1.0_36842.1_g00001.1
1087596	IR	Rsa1.0_36840.1:1-612C	Rsa1.0_36840.1	1	612	-	,486^156-	gene:Rsa1.0_36840.1_g00001.1,mRNA:Rsa1.0_36840.1_g00001.1
1087595	IR	Rsa1.0_36838.1:166-612W	Rsa1.0_36838.1	166	612	+	,274^346-	gene:Rsa1.0_36838.1_g00001.1,mRNA:Rsa1.0_36838.1_g00001.1
1087594	IR	Rsa1.0_36833.1:1-612C	Rsa1.0_36833.1	1	612	-	,502^250-	gene:Rsa1.0_36833.1_g00001.1,mRNA:Rsa1.0_36833.1_g00001.1
1087592	IR	Rsa1.0_36816.1:1-612C	Rsa1.0_36816.1	1	612	-	,311^158-	gene:Rsa1.0_36816.1_g00001.1,mRNA:Rsa1.0_36816.1_g00001.1
1087589	IR	Rsa1.0_36792.1:1-523C	Rsa1.0_36792.1	1	523	-	,239^137-	gene:Rsa1.0_36792.1_g00001.1,mRNA:Rsa1.0_36792.1_g00001.1
1087587	IR	Rsa1.0_36786.1:1-613W	Rsa1.0_36786.1	1	613	+	,199^293-	gene:Rsa1.0_36786.1_g00001.1,mRNA:Rsa1.0_36786.1_g00001.1
1086865	IR	Rsa1.0_36760.1:1-613W	Rsa1.0_36760.1	372	613	+	,466^569-	CUFF.58954.2,mRNA:Rsa1.0_36760.1_g00001.1
1087581	IR	Rsa1.0_36749.1:1-523C	Rsa1.0_36749.1	1	523	-	,188^70-	gene:Rsa1.0_36749.1_g00001.1,CUFF.59353.2
1087580	IR	Rsa1.0_36739.1:1-508W	Rsa1.0_36739.1	1	508	+	,188^257-	gene:Rsa1.0_36739.1_g00001.1,mRNA:Rsa1.0_36739.1_g00001.1
1087579	IR	Rsa1.0_36724.1:1-614W	Rsa1.0_36724.1	1	614	+	,125^205-	gene:Rsa1.0_36724.1_g00001.1,mRNA:Rsa1.0_36724.1_g00001.1
1087577	IR	Rsa1.0_36717.1:1-614W	Rsa1.0_36717.1	1	235	+	,39^124-	CUFF.59342.3,mRNA:Rsa1.0_36717.1_g00001.1
1087576	IR	Rsa1.0_36716.1:1-614W	Rsa1.0_36716.1	1	614	+	,303^411-	gene:Rsa1.0_36716.1_g00001.1,mRNA:Rsa1.0_36716.1_g00001.1
1087575	IR	Rsa1.0_36712.1:1-614C	Rsa1.0_36712.1	1	614	-	,382^306-	gene:Rsa1.0_36712.1_g00001.1,mRNA:Rsa1.0_36712.1_g00001.1
1087574	IR	Rsa1.0_36701.1:1-614W	Rsa1.0_36701.1	1	614	+	,381^474-	gene:Rsa1.0_36701.1_g00001.1,mRNA:Rsa1.0_36701.1_g00001.1
1087573	IR	Rsa1.0_36698.1:1-271C	Rsa1.0_36698.1	1	271	-	,165^96-	gene:Rsa1.0_36698.1_g00001.1,mRNA:Rsa1.0_36698.1_g00001.1
1087572	IR	Rsa1.0_36691.1:1-471C	Rsa1.0_36691.1	1	471	-	,209^122-	gene:Rsa1.0_36691.1_g00001.1,mRNA:Rsa1.0_36691.1_g00001.1
1087570	IR	Rsa1.0_36675.1:1-615C	Rsa1.0_36675.1	1	615	-	,276^156-	gene:Rsa1.0_36675.1_g00001.1,mRNA:Rsa1.0_36675.1_g00001.1
1087568	IR	Rsa1.0_36663.1:10-615W	Rsa1.0_36663.1	10	615	+	,231^321-	gene:Rsa1.0_36663.1_g00001.1,mRNA:Rsa1.0_36663.1_g00001.1
1087566	IR	Rsa1.0_36653.1:1-542C	Rsa1.0_36653.1	1	542	-	,370^277-	gene:Rsa1.0_36653.1_g00001.1,mRNA:Rsa1.0_36653.1_g00001.1
1087561	IR	Rsa1.0_36598.1:1-486W	Rsa1.0_36598.1	1	486	+	,63^144-	gene:Rsa1.0_36598.1_g00001.1,mRNA:Rsa1.0_36598.1_g00001.1
1087559	IR	Rsa1.0_36590.1:1-544W	Rsa1.0_36590.1	1	544	+	,91^196-	gene:Rsa1.0_36590.1_g00001.1,mRNA:Rsa1.0_36590.1_g00001.1
1086812	IR	Rsa1.0_36582.1:1-600C	Rsa1.0_36582.1	1	422	-	,366^279-	gene:Rsa1.0_36582.1_g00001.1,CUFF.58690.2
1087555	IR	Rsa1.0_36570.1:11-616W	Rsa1.0_36570.1	11	616	+	,293^395-	gene:Rsa1.0_36570.1_g00001.1,mRNA:Rsa1.0_36570.1_g00001.1
1087552	IR	Rsa1.0_36548.1:2-617W	Rsa1.0_36548.1	2	617	+	,436^540-	gene:Rsa1.0_36548.1_g00001.1,mRNA:Rsa1.0_36548.1_g00001.1
1087549	IR	Rsa1.0_36517.1:1-573W	Rsa1.0_36517.1	1	573	+	,53^135-	gene:Rsa1.0_36517.1_g00001.1,mRNA:Rsa1.0_36517.1_g00001.1
1087548	IR	Rsa1.0_36514.1:9-430W	Rsa1.0_36514.1	9	430	+	,121^207-	gene:Rsa1.0_36514.1_g00001.1,mRNA:Rsa1.0_36514.1_g00001.1
1087547	IR	Rsa1.0_36510.1:1-617C	Rsa1.0_36510.1	1	617	-	,269^158-	gene:Rsa1.0_36510.1_g00001.1,mRNA:Rsa1.0_36510.1_g00001.1
1087546	IR	Rsa1.0_36502.1:1-618W	Rsa1.0_36502.1	1	618	+	,232^346-	gene:Rsa1.0_36502.1_g00001.1,mRNA:Rsa1.0_36502.1_g00001.1
1087545	IR	Rsa1.0_36496.1:1-560W	Rsa1.0_36496.1	1	560	+	,219^285-	gene:Rsa1.0_36496.1_g00001.1,mRNA:Rsa1.0_36496.1_g00001.1
1086822	IR	Rsa1.0_36494.1:1-618C	Rsa1.0_36494.1	359	618	-	,542^452-	CUFF.58890.2,mRNA:Rsa1.0_36494.1_g00001.1
1086823	IR	Rsa1.0_36494.1:1-618C	Rsa1.0_36494.1	1	618	-	,359^275-	gene:Rsa1.0_36494.1_g00001.1,CUFF.58890.2
1087541	IR	Rsa1.0_36491.1:1-618C	Rsa1.0_36491.1	1	618	-	,328^197-	gene:Rsa1.0_36491.1_g00001.1,mRNA:Rsa1.0_36491.1_g00001.1
1087538	IR	Rsa1.0_36481.1:1-301C	Rsa1.0_36481.1	1	301	-	,285^197-	gene:Rsa1.0_36481.1_g00001.1,mRNA:Rsa1.0_36481.1_g00001.1
1087537	IR	Rsa1.0_36473.1:1-473C	Rsa1.0_36473.1	1	473	-	,287^206-	gene:Rsa1.0_36473.1_g00001.1,mRNA:Rsa1.0_36473.1_g00001.1
1087535	IR	Rsa1.0_36447.1:1-551C	Rsa1.0_36447.1	1	551	-	,341^211-	gene:Rsa1.0_36447.1_g00001.1,mRNA:Rsa1.0_36447.1_g00001.1
1087534	IR	Rsa1.0_36445.1:1-619C	Rsa1.0_36445.1	1	619	-	,309^192-	gene:Rsa1.0_36445.1_g00001.1,mRNA:Rsa1.0_36445.1_g00001.1
1087533	IR	Rsa1.0_36435.1:1-619C	Rsa1.0_36435.1	1	619	-	,234^162-	gene:Rsa1.0_36435.1_g00001.1,mRNA:Rsa1.0_36435.1_g00001.1
1087532	IR	Rsa1.0_36433.1:1-619C	Rsa1.0_36433.1	1	619	-	,309^237-	gene:Rsa1.0_36433.1_g00001.1,mRNA:Rsa1.0_36433.1_g00001.1
1087530	IR	Rsa1.0_36414.1:1-619C	Rsa1.0_36414.1	1	619	-	,154^63-	gene:Rsa1.0_36414.1_g00001.1,mRNA:Rsa1.0_36414.1_g00001.1
1087529	IR	Rsa1.0_36405.1:3-505W	Rsa1.0_36405.1	3	505	+	,29^149-	gene:Rsa1.0_36405.1_g00001.1,mRNA:Rsa1.0_36405.1_g00001.1
1087527	IR	Rsa1.0_36393.1:1-550C	Rsa1.0_36393.1	1	550	-	,297^236-	gene:Rsa1.0_36393.1_g00001.1,mRNA:Rsa1.0_36393.1_g00001.1
1087525	IR	Rsa1.0_36387.1:1-592W	Rsa1.0_36387.1	1	592	+	,56^155-	gene:Rsa1.0_36387.1_g00001.1,mRNA:Rsa1.0_36387.1_g00001.1
1087523	IR	Rsa1.0_36376.1:1-620W	Rsa1.0_36376.1	1	620	+	,349^461-	gene:Rsa1.0_36376.1_g00001.1,mRNA:Rsa1.0_36376.1_g00001.1
1087522	IR	Rsa1.0_36374.1:1-620C	Rsa1.0_36374.1	1	620	-	,533^452-	gene:Rsa1.0_36374.1_g00001.1,mRNA:Rsa1.0_36374.1_g00001.1
1087520	IR	Rsa1.0_36368.1:1-620C	Rsa1.0_36368.1	1	620	-	,551^290-	gene:Rsa1.0_36368.1_g00001.1,mRNA:Rsa1.0_36368.1_g00001.1
1087519	IR	Rsa1.0_36365.1:1-468C	Rsa1.0_36365.1	1	468	-	,365^291-	gene:Rsa1.0_36365.1_g00001.1,mRNA:Rsa1.0_36365.1_g00001.1
1087516	IR	Rsa1.0_36355.1:71-620W	Rsa1.0_36355.1	71	620	+	,405^464-	gene:Rsa1.0_36355.1_g00001.1,mRNA:Rsa1.0_36355.1_g00001.1
1087515	IR	Rsa1.0_36348.1:1-431C	Rsa1.0_36348.1	1	431	-	,268^138-	gene:Rsa1.0_36348.1_g00001.1,mRNA:Rsa1.0_36348.1_g00001.1
1087510	IR	Rsa1.0_36296.1:1-621C	Rsa1.0_36296.1	1	356	-	,269^85-	mRNA:Rsa1.0_36296.1_g00001.1,CUFF.59241.3
1087509	IR	Rsa1.0_36294.1:1-521C	Rsa1.0_36294.1	1	521	-	,399^329-	gene:Rsa1.0_36294.1_g00001.1,mRNA:Rsa1.0_36294.1_g00001.1
1087505	IR	Rsa1.0_36267.1:1-622W	Rsa1.0_36267.1	1	622	+	,119^180-	gene:Rsa1.0_36267.1_g00001.1,mRNA:Rsa1.0_36267.1_g00001.1
1087501	IR	Rsa1.0_36236.1:1-622C	Rsa1.0_36236.1	1	622	-	,387^194-	gene:Rsa1.0_36236.1_g00001.1,mRNA:Rsa1.0_36236.1_g00001.1
1087499	IR	Rsa1.0_36215.1:1-623C	Rsa1.0_36215.1	1	623	-	,501^424-	gene:Rsa1.0_36215.1_g00001.1,mRNA:Rsa1.0_36215.1_g00001.1
1087498	IR	Rsa1.0_36206.1:14-623W	Rsa1.0_36206.1	14	623	+	,16^109-	gene:Rsa1.0_36206.1_g00001.1,mRNA:Rsa1.0_36206.1_g00001.1
1087495	IR	Rsa1.0_36199.1:1-623W	Rsa1.0_36199.1	1	623	+	,233^314-	gene:Rsa1.0_36199.1_g00001.1,mRNA:Rsa1.0_36199.1_g00001.1
1087494	IR	Rsa1.0_36195.1:306-623W	Rsa1.0_36195.1	306	623	+	,379^493-	gene:Rsa1.0_36195.1_g00001.1,mRNA:Rsa1.0_36195.1_g00001.1
1087493	IR	Rsa1.0_36187.1:1-624W	Rsa1.0_36187.1	1	624	+	,98^309-	gene:Rsa1.0_36187.1_g00001.1,mRNA:Rsa1.0_36187.1_g00001.1
1087491	IR	Rsa1.0_36161.1:1-443C	Rsa1.0_36161.1	1	443	-	,274^193-	gene:Rsa1.0_36161.1_g00001.1,mRNA:Rsa1.0_36161.1_g00001.1
1087489	IR	Rsa1.0_36157.1:1-624W	Rsa1.0_36157.1	1	624	+	,236^344-	gene:Rsa1.0_36157.1_g00001.1,mRNA:Rsa1.0_36157.1_g00001.1
1087488	IR	Rsa1.0_36142.1:56-480W	Rsa1.0_36142.1	56	480	+	,277^370-	gene:Rsa1.0_36142.1_g00001.1,mRNA:Rsa1.0_36142.1_g00001.1
1087480	IR	Rsa1.0_36088.1:1-625W	Rsa1.0_36088.1	1	625	+	,335^410-	gene:Rsa1.0_36088.1_g00001.1,mRNA:Rsa1.0_36088.1_g00001.1
1086732	IR	Rsa1.0_36087.1:1-625C	Rsa1.0_36087.1	365	625	-	,518^437-	CUFF.58566.3,CUFF.58566.2
1087475	IR	Rsa1.0_36069.1:1-539W	Rsa1.0_36069.1	1	539	+	,303^377-	gene:Rsa1.0_36069.1_g00001.1,mRNA:Rsa1.0_36069.1_g00001.1
1087472	IR	Rsa1.0_36058.1:1-626C	Rsa1.0_36058.1	1	626	-	,461^385-	gene:Rsa1.0_36058.1_g00001.1,mRNA:Rsa1.0_36058.1_g00001.1
1087468	IR	Rsa1.0_36032.1:1-567C	Rsa1.0_36032.1	1	567	-	,351^266-	gene:Rsa1.0_36032.1_g00001.1,mRNA:Rsa1.0_36032.1_g00001.1
1087463	IR	Rsa1.0_36019.1:2-627W	Rsa1.0_36019.1	2	627	+	,258^351-	gene:Rsa1.0_36019.1_g00001.1,mRNA:Rsa1.0_36019.1_g00001.1
1087460	IR	Rsa1.0_36017.1:1-620W	Rsa1.0_36017.1	316	620	+	,508^571-	CUFF.59179.2/mRNA:Rsa1.0_36017.1_g00001.1,CUFF.59179.3
1087458	IR	Rsa1.0_36017.1:1-620W	Rsa1.0_36017.1	1	232	+	,76^161-	CUFF.59179.3,CUFF.59179.2
1087456	IR	Rsa1.0_35992.1:1-431C	Rsa1.0_35992.1	1	431	-	,278^171-	gene:Rsa1.0_35992.1_g00001.1,mRNA:Rsa1.0_35992.1_g00001.1
1086739	IR	Rsa1.0_35982.1:1-628C	Rsa1.0_35982.1	1	628	-	,518^424-	gene:Rsa1.0_35982.1_g00001.1,mRNA:Rsa1.0_35982.1_g00001.1
1087454	IR	Rsa1.0_35982.1:1-628C	Rsa1.0_35982.1	1	424	-	,246^130-	mRNA:Rsa1.0_35982.1_g00001.1,CUFF.59160.3
1087452	IR	Rsa1.0_35976.1:17-400W	Rsa1.0_35976.1	17	400	+	,128^215-	gene:Rsa1.0_35976.1_g00001.1,mRNA:Rsa1.0_35976.1_g00001.1
1087451	IR	Rsa1.0_35969.1:1-628W	Rsa1.0_35969.1	1	628	+	,315^406-	gene:Rsa1.0_35969.1_g00001.1,mRNA:Rsa1.0_35969.1_g00001.1
1087442	IR	Rsa1.0_35937.1:13-598W	Rsa1.0_35937.1	13	514	+	,209^306-	gene:Rsa1.0_35937.1_g00001.1,mRNA:Rsa1.0_35937.1_g00001.1
1087440	IR	Rsa1.0_35932.1:10-610W	Rsa1.0_35932.1	10	610	+	,56^351-	gene:Rsa1.0_35932.1_g00001.1,mRNA:Rsa1.0_35932.1_g00001.1
1087437	IR	Rsa1.0_35904.1:1-445C	Rsa1.0_35904.1	1	445	-	,276^188-	gene:Rsa1.0_35904.1_g00001.1,mRNA:Rsa1.0_35904.1_g00001.1
1087431	IR	Rsa1.0_35884.1:19-603W	Rsa1.0_35884.1	19	304	+	,71^193-	CUFF.59127.3,mRNA:Rsa1.0_35884.1_g00001.1
1087426	IR	Rsa1.0_35851.1:1-630W	Rsa1.0_35851.1	1	630	+	,402^474-	gene:Rsa1.0_35851.1_g00001.1,mRNA:Rsa1.0_35851.1_g00001.1
1087425	IR	Rsa1.0_35847.1:6-631W	Rsa1.0_35847.1	6	631	+	,159^257-	gene:Rsa1.0_35847.1_g00001.1,mRNA:Rsa1.0_35847.1_g00001.1
1087424	IR	Rsa1.0_35838.1:1-631C	Rsa1.0_35838.1	1	631	-	,348^282-	gene:Rsa1.0_35838.1_g00001.1,mRNA:Rsa1.0_35838.1_g00001.1
1087421	IR	Rsa1.0_35820.1:1-631W	Rsa1.0_35820.1	1	631	+	,114^215-	gene:Rsa1.0_35820.1_g00001.1,mRNA:Rsa1.0_35820.1_g00001.1
1087420	IR	Rsa1.0_35816.1:1-378W	Rsa1.0_35816.1	1	378	+	,64^151-	gene:Rsa1.0_35816.1_g00001.1,mRNA:Rsa1.0_35816.1_g00001.1
1087417	IR	Rsa1.0_35804.1:1-491C	Rsa1.0_35804.1	1	491	-	,424^304-	gene:Rsa1.0_35804.1_g00001.1,mRNA:Rsa1.0_35804.1_g00001.1
1087413	IR	Rsa1.0_35780.1:1-632W	Rsa1.0_35780.1	1	632	+	,84^178-	gene:Rsa1.0_35780.1_g00001.1,mRNA:Rsa1.0_35780.1_g00001.1
1087407	IR	Rsa1.0_35760.1:1-540W	Rsa1.0_35760.1	1	540	+	,277^367-	gene:Rsa1.0_35760.1_g00001.1,mRNA:Rsa1.0_35760.1_g00001.1
1087406	IR	Rsa1.0_35752.1:1-633C	Rsa1.0_35752.1	1	633	-	,324^238-	gene:Rsa1.0_35752.1_g00001.1,mRNA:Rsa1.0_35752.1_g00001.1
1087405	IR	Rsa1.0_35733.1:1-633W	Rsa1.0_35733.1	1	633	+	,219^312-	gene:Rsa1.0_35733.1_g00001.1,mRNA:Rsa1.0_35733.1_g00001.1
1087402	IR	Rsa1.0_35729.1:1-633C	Rsa1.0_35729.1	1	633	-	,321^235-	gene:Rsa1.0_35729.1_g00001.1,mRNA:Rsa1.0_35729.1_g00001.1
1087394	IR	Rsa1.0_35688.1:1-571C	Rsa1.0_35688.1	1	571	-	,269^206-	gene:Rsa1.0_35688.1_g00001.1,mRNA:Rsa1.0_35688.1_g00001.1
1087391	IR	Rsa1.0_35679.1:1-551C	Rsa1.0_35679.1	1	249	-	,137^49-	CUFF.59067.3,mRNA:Rsa1.0_35679.1_g00001.1
1087389	IR	Rsa1.0_35677.1:1-634C	Rsa1.0_35677.1	1	634	-	,353^69-	gene:Rsa1.0_35677.1_g00001.1,mRNA:Rsa1.0_35677.1_g00001.1
1087384	IR	Rsa1.0_35650.1:42-634W	Rsa1.0_35650.1	42	634	+	,366^465-	gene:Rsa1.0_35650.1_g00001.1,mRNA:Rsa1.0_35650.1_g00001.1
1087383	IR	Rsa1.0_35649.1:1-370C	Rsa1.0_35649.1	1	370	-	,208^121-	gene:Rsa1.0_35649.1_g00001.1,mRNA:Rsa1.0_35649.1_g00001.1
1087381	IR	Rsa1.0_35631.1:1-635W	Rsa1.0_35631.1	1	635	+	,195^282-	gene:Rsa1.0_35631.1_g00001.1,mRNA:Rsa1.0_35631.1_g00001.1
1087380	IR	Rsa1.0_35630.1:1-635W	Rsa1.0_35630.1	1	635	+	,226^288-	gene:Rsa1.0_35630.1_g00001.1,mRNA:Rsa1.0_35630.1_g00001.1
1087379	IR	Rsa1.0_35625.1:105-635C	Rsa1.0_35625.1	105	635	-	,559^466-	gene:Rsa1.0_35625.1_g00001.1,mRNA:Rsa1.0_35625.1_g00001.1
1087376	IR	Rsa1.0_35612.1:1-571W	Rsa1.0_35612.1	169	571	+	,243^563-	mRNA:Rsa1.0_35612.1_g00001.1,CUFF.59049.2
1087372	IR	Rsa1.0_35581.1:1-586W	Rsa1.0_35581.1	1	586	+	,60^151-	gene:Rsa1.0_35581.1_g00001.1,mRNA:Rsa1.0_35581.1_g00001.1
1087371	IR	Rsa1.0_35577.1:1-636W	Rsa1.0_35577.1	1	636	+	,129^234-	gene:Rsa1.0_35577.1_g00001.1,mRNA:Rsa1.0_35577.1_g00001.1
1087370	IR	Rsa1.0_35575.1:1-581C	Rsa1.0_35575.1	1	581	-	,488^370-	gene:Rsa1.0_35575.1_g00001.1,mRNA:Rsa1.0_35575.1_g00001.1
1087365	IR	Rsa1.0_35554.1:1-636W	Rsa1.0_35554.1	1	636	+	,148^220-	gene:Rsa1.0_35554.1_g00001.1,mRNA:Rsa1.0_35554.1_g00001.1
1087364	IR	Rsa1.0_35547.1:3-588W	Rsa1.0_35547.1	3	588	+	,76^201-	gene:Rsa1.0_35547.1_g00001.1,mRNA:Rsa1.0_35547.1_g00001.1
1087361	IR	Rsa1.0_35532.1:1-637W	Rsa1.0_35532.1	1	637	+	,195^256-	gene:Rsa1.0_35532.1_g00001.1,mRNA:Rsa1.0_35532.1_g00001.1
1087357	IR	Rsa1.0_35519.1:1-637C	Rsa1.0_35519.1	430	637	-	,564^484-	CUFF.59027.3,mRNA:Rsa1.0_35519.1_g00001.1
1087358	IR	Rsa1.0_35519.1:1-637C	Rsa1.0_35519.1	1	355	-	,221^144-	mRNA:Rsa1.0_35519.1_g00001.1,CUFF.59027.3
1087352	IR	Rsa1.0_35514.1:1-514W	Rsa1.0_35514.1	1	514	+	,64^158-	gene:Rsa1.0_35514.1_g00001.1,mRNA:Rsa1.0_35514.1_g00001.1
1087351	IR	Rsa1.0_35508.1:1-637W	Rsa1.0_35508.1	1	637	+	,144^304-	gene:Rsa1.0_35508.1_g00001.1,mRNA:Rsa1.0_35508.1_g00001.1
1087350	IR	Rsa1.0_35506.1:1-558C	Rsa1.0_35506.1	1	558	-	,483^294-	gene:Rsa1.0_35506.1_g00001.1,mRNA:Rsa1.0_35506.1_g00001.1
1087349	IR	Rsa1.0_35505.1:1-471C	Rsa1.0_35505.1	1	471	-	,334^246-	gene:Rsa1.0_35505.1_g00001.1,mRNA:Rsa1.0_35505.1_g00001.1
1087348	IR	Rsa1.0_35490.1:1-638W	Rsa1.0_35490.1	1	638	+	,332^417-	gene:Rsa1.0_35490.1_g00001.1,mRNA:Rsa1.0_35490.1_g00001.1
1087347	IR	Rsa1.0_35486.1:1-401C	Rsa1.0_35486.1	1	401	-	,225^77-	gene:Rsa1.0_35486.1_g00001.1,mRNA:Rsa1.0_35486.1_g00001.1
1087346	IR	Rsa1.0_35485.1:1-574W	Rsa1.0_35485.1	1	574	+	,157^244-	gene:Rsa1.0_35485.1_g00001.1,mRNA:Rsa1.0_35485.1_g00001.1
1087345	IR	Rsa1.0_35484.1:56-638W	Rsa1.0_35484.1	56	638	+	,280^362-	gene:Rsa1.0_35484.1_g00001.1,mRNA:Rsa1.0_35484.1_g00001.1
1087343	IR	Rsa1.0_35454.1:1-531C	Rsa1.0_35454.1	1	531	-	,329^235-	gene:Rsa1.0_35454.1_g00001.1,mRNA:Rsa1.0_35454.1_g00001.1
1086596	IR	Rsa1.0_35454.1:1-531C	Rsa1.0_35454.1	1	235	-	,128^47-	mRNA:Rsa1.0_35454.1_g00001.1,CUFF.58390.3
1087340	IR	Rsa1.0_35422.1:1-639C	Rsa1.0_35422.1	1	639	-	,113^42-	gene:Rsa1.0_35422.1_g00001.1,mRNA:Rsa1.0_35422.1_g00001.1
1086591	IR	Rsa1.0_35419.1:1-639C	Rsa1.0_35419.1	1	306	-	,241^148-	mRNA:Rsa1.0_35419.1_g00001.1,CUFF.58381.3
1087335	IR	Rsa1.0_35396.1:1-361C	Rsa1.0_35396.1	1	361	-	,210^120-	gene:Rsa1.0_35396.1_g00001.1,mRNA:Rsa1.0_35396.1_g00001.1
1087331	IR	Rsa1.0_35387.1:4-615W	Rsa1.0_35387.1	19	477	+	,72^173-	gene:Rsa1.0_35387.1_g00001.1,mRNA:Rsa1.0_35387.1_g00001.1
1087330	IR	Rsa1.0_35382.1:1-578C	Rsa1.0_35382.1	1	578	-	,494^135-	gene:Rsa1.0_35382.1_g00001.1,mRNA:Rsa1.0_35382.1_g00001.1
1087325	IR	Rsa1.0_35355.1:1-630W	Rsa1.0_35355.1	1	630	+	,207^283-	gene:Rsa1.0_35355.1_g00001.1,mRNA:Rsa1.0_35355.1_g00001.1
1087324	IR	Rsa1.0_35354.1:31-640C	Rsa1.0_35354.1	31	640	-	,535^447-	gene:Rsa1.0_35354.1_g00001.1,mRNA:Rsa1.0_35354.1_g00001.1
1086602	IR	Rsa1.0_35345.1:1-640W	Rsa1.0_35345.1	1	640	+	,126^259-	gene:Rsa1.0_35345.1_g00001.1,mRNA:Rsa1.0_35345.1_g00001.1
1087311	IR	Rsa1.0_35320.1:1-640C	Rsa1.0_35320.1	296	519	-	,473^386-	CUFF.58970.2,mRNA:Rsa1.0_35320.1_g00001.1
1087310	IR	Rsa1.0_35318.1:1-591C	Rsa1.0_35318.1	1	591	-	,526^441-	gene:Rsa1.0_35318.1_g00001.1,mRNA:Rsa1.0_35318.1_g00001.1
1087307	IR	Rsa1.0_35291.1:1-371C	Rsa1.0_35291.1	1	371	-	,295^114-	gene:Rsa1.0_35291.1_g00001.1,mRNA:Rsa1.0_35291.1_g00001.1
1087303	IR	Rsa1.0_35274.1:1-474C	Rsa1.0_35274.1	1	474	-	,383^293-	gene:Rsa1.0_35274.1_g00001.1,mRNA:Rsa1.0_35274.1_g00001.1
1086557	IR	Rsa1.0_35274.1:1-474C	Rsa1.0_35274.1	1	293	-	,170^84-	mRNA:Rsa1.0_35274.1_g00001.1,CUFF.58343.3
1087301	IR	Rsa1.0_35270.1:1-641W	Rsa1.0_35270.1	1	641	+	,331^442-	gene:Rsa1.0_35270.1_g00001.1,mRNA:Rsa1.0_35270.1_g00001.1
1087296	IR	Rsa1.0_35238.1:1-479C	Rsa1.0_35238.1	1	479	-	,411^338-	gene:Rsa1.0_35238.1_g00001.1,mRNA:Rsa1.0_35238.1_g00001.1
1086545	IR	Rsa1.0_35219.1:1-642C	Rsa1.0_35219.1	378	642	-	,598^524-	CUFF.58327.3,mRNA:Rsa1.0_35219.1_g00001.1
1086546	IR	Rsa1.0_35219.1:1-642C	Rsa1.0_35219.1	1	278	-	,144^51-	CUFF.58327.3,mRNA:Rsa1.0_35219.1_g00001.1
1086538	IR	Rsa1.0_35196.1:1-616W	Rsa1.0_35196.1	217	616	+	,484^594-	CUFF.58338.3,CUFF.58338.2
1086573	IR	Rsa1.0_35196.1:1-610W	Rsa1.0_35196.1	217	610	+	,484^594-	CUFF.58545.3,CUFF.58545.2
1087285	IR	Rsa1.0_35193.1:1-643C	Rsa1.0_35193.1	1	643	-	,330^234-	gene:Rsa1.0_35193.1_g00001.1,mRNA:Rsa1.0_35193.1_g00001.1
1087283	IR	Rsa1.0_35183.1:1-643C	Rsa1.0_35183.1	1	643	-	,552^437-	gene:Rsa1.0_35183.1_g00001.1,mRNA:Rsa1.0_35183.1_g00001.1
1087279	IR	Rsa1.0_35155.1:1-604W	Rsa1.0_35155.1	1	604	+	,103^376-	gene:Rsa1.0_35155.1_g00001.1,mRNA:Rsa1.0_35155.1_g00001.1
1087278	IR	Rsa1.0_35154.1:1-491C	Rsa1.0_35154.1	1	491	-	,144^65-	gene:Rsa1.0_35154.1_g00001.1,mRNA:Rsa1.0_35154.1_g00001.1
1087273	IR	Rsa1.0_35124.1:1-644W	Rsa1.0_35124.1	1	644	+	,463^553-	gene:Rsa1.0_35124.1_g00001.1,mRNA:Rsa1.0_35124.1_g00001.1
1087270	IR	Rsa1.0_35107.1:1-586C	Rsa1.0_35107.1	1	586	-	,418^319-	gene:Rsa1.0_35107.1_g00001.1,mRNA:Rsa1.0_35107.1_g00001.1
1087266	IR	Rsa1.0_35082.1:19-631W	Rsa1.0_35082.1	19	631	+	,91^185-	gene:Rsa1.0_35082.1_g00001.1,mRNA:Rsa1.0_35082.1_g00001.1
1087265	IR	Rsa1.0_35073.1:1-645W	Rsa1.0_35073.1	1	645	+	,79^354-	gene:Rsa1.0_35073.1_g00001.1,mRNA:Rsa1.0_35073.1_g00001.1
1087262	IR	Rsa1.0_35060.1:1-645C	Rsa1.0_35060.1	1	645	-	,492^387-	gene:Rsa1.0_35060.1_g00001.1,mRNA:Rsa1.0_35060.1_g00001.1
1087261	IR	Rsa1.0_35048.1:1-645C	Rsa1.0_35048.1	1	645	-	,285^167-	gene:Rsa1.0_35048.1_g00001.1,mRNA:Rsa1.0_35048.1_g00001.1
1087259	IR	Rsa1.0_35023.1:1-646W	Rsa1.0_35023.1	1	646	+	,116^234-	gene:Rsa1.0_35023.1_g00001.1,mRNA:Rsa1.0_35023.1_g00001.1
1087256	IR	Rsa1.0_35007.1:16-535W	Rsa1.0_35007.1	16	535	+	,90^175-	gene:Rsa1.0_35007.1_g00001.1,mRNA:Rsa1.0_35007.1_g00001.1
1087252	IR	Rsa1.0_34984.1:1-647C	Rsa1.0_34984.1	1	647	-	,464^353-	gene:Rsa1.0_34984.1_g00001.1,mRNA:Rsa1.0_34984.1_g00001.1
1087251	IR	Rsa1.0_34980.1:1-580W	Rsa1.0_34980.1	1	580	+	,282^341-	gene:Rsa1.0_34980.1_g00001.1,mRNA:Rsa1.0_34980.1_g00001.1
1087245	IR	Rsa1.0_34964.1:1-584C	Rsa1.0_34964.1	1	584	-	,462^387-	gene:Rsa1.0_34964.1_g00001.1,mRNA:Rsa1.0_34964.1_g00001.1
1087244	IR	Rsa1.0_34961.1:1-581W	Rsa1.0_34961.1	1	581	+	,62^146-	gene:Rsa1.0_34961.1_g00001.1,mRNA:Rsa1.0_34961.1_g00001.1
1087243	IR	Rsa1.0_34953.1:1-494C	Rsa1.0_34953.1	1	494	-	,389^304-	gene:Rsa1.0_34953.1_g00001.1,mRNA:Rsa1.0_34953.1_g00001.1
1087241	IR	Rsa1.0_34939.1:1-648C	Rsa1.0_34939.1	1	648	-	,513^357-	gene:Rsa1.0_34939.1_g00001.1,mRNA:Rsa1.0_34939.1_g00001.1
1087240	IR	Rsa1.0_34913.1:1-648W	Rsa1.0_34913.1	1	648	+	,159^244-	gene:Rsa1.0_34913.1_g00001.1,mRNA:Rsa1.0_34913.1_g00001.1
1087233	IR	Rsa1.0_34893.1:1-513W	Rsa1.0_34893.1	1	513	+	,61^152-	gene:Rsa1.0_34893.1_g00001.1,mRNA:Rsa1.0_34893.1_g00001.1
1087231	IR	Rsa1.0_34880.1:1-649W	Rsa1.0_34880.1	1	649	+	,217^311-	gene:Rsa1.0_34880.1_g00001.1,mRNA:Rsa1.0_34880.1_g00001.1
1087230	IR	Rsa1.0_34879.1:1-649W	Rsa1.0_34879.1	1	649	+	,200^283-	gene:Rsa1.0_34879.1_g00001.1,mRNA:Rsa1.0_34879.1_g00001.1
1087228	IR	Rsa1.0_34862.1:14-649W	Rsa1.0_34862.1	14	649	+	,438^521-	gene:Rsa1.0_34862.1_g00001.1,mRNA:Rsa1.0_34862.1_g00001.1
1087227	IR	Rsa1.0_34859.1:1-649C	Rsa1.0_34859.1	1	649	-	,538^470-	gene:Rsa1.0_34859.1_g00001.1,mRNA:Rsa1.0_34859.1_g00001.1
1087225	IR	Rsa1.0_34847.1:1-619W	Rsa1.0_34847.1	1	619	+	,80^165-	gene:Rsa1.0_34847.1_g00001.1,mRNA:Rsa1.0_34847.1_g00001.1
1087224	IR	Rsa1.0_34843.1:1-640W	Rsa1.0_34843.1	1	640	+	,117^180-	gene:Rsa1.0_34843.1_g00001.1,mRNA:Rsa1.0_34843.1_g00001.1
1087222	IR	Rsa1.0_34835.1:1-590C	Rsa1.0_34835.1	1	590	-	,228^72-	gene:Rsa1.0_34835.1_g00001.1,mRNA:Rsa1.0_34835.1_g00001.1
1087218	IR	Rsa1.0_34820.1:1-650C	Rsa1.0_34820.1	1	343	-	,161^83-	CUFF.58835.3,mRNA:Rsa1.0_34820.1_g00001.1
1086470	IR	Rsa1.0_34806.1:1-650C	Rsa1.0_34806.1	1	402	-	,166^74-	CUFF.58223.3,mRNA:Rsa1.0_34806.1_g00001.1
1087208	IR	Rsa1.0_34762.1:1-531C	Rsa1.0_34762.1	1	531	-	,223^132-	gene:Rsa1.0_34762.1_g00001.1,mRNA:Rsa1.0_34762.1_g00001.1
1087204	IR	Rsa1.0_34734.1:1-652C	Rsa1.0_34734.1	1	652	-	,535^412-	gene:Rsa1.0_34734.1_g00001.1,mRNA:Rsa1.0_34734.1_g00001.1
1087202	IR	Rsa1.0_34713.1:13-573W	Rsa1.0_34713.1	13	573	+	,239^326-	gene:Rsa1.0_34713.1_g00001.1,mRNA:Rsa1.0_34713.1_g00001.1
1087201	IR	Rsa1.0_34712.1:1-429W	Rsa1.0_34712.1	1	429	+	,163^243-	gene:Rsa1.0_34712.1_g00001.1,mRNA:Rsa1.0_34712.1_g00001.1
1087199	IR	Rsa1.0_34700.1:1-652W	Rsa1.0_34700.1	1	652	+	,36^138-	gene:Rsa1.0_34700.1_g00001.1,mRNA:Rsa1.0_34700.1_g00001.1
1087195	IR	Rsa1.0_34677.1:1-653W	Rsa1.0_34677.1	1	653	+	,292^368-	gene:Rsa1.0_34677.1_g00001.1,mRNA:Rsa1.0_34677.1_g00001.1
1087194	IR	Rsa1.0_34670.1:1-653C	Rsa1.0_34670.1	1	653	-	,407^333-	gene:Rsa1.0_34670.1_g00001.1,mRNA:Rsa1.0_34670.1_g00001.1
1087192	IR	Rsa1.0_34655.1:1-653C	Rsa1.0_34655.1	1	653	-	,536^412-	gene:Rsa1.0_34655.1_g00001.1,mRNA:Rsa1.0_34655.1_g00001.1
1087191	IR	Rsa1.0_34649.1:1-601C	Rsa1.0_34649.1	1	601	-	,200^117-	gene:Rsa1.0_34649.1_g00001.1,mRNA:Rsa1.0_34649.1_g00001.1
1087190	IR	Rsa1.0_34647.1:1-591C	Rsa1.0_34647.1	1	591	-	,432^341-	gene:Rsa1.0_34647.1_g00001.1,mRNA:Rsa1.0_34647.1_g00001.1
1087187	IR	Rsa1.0_34635.1:1-654W	Rsa1.0_34635.1	1	654	+	,61^157-	gene:Rsa1.0_34635.1_g00001.1,mRNA:Rsa1.0_34635.1_g00001.1
1087184	IR	Rsa1.0_34622.1:1-654W	Rsa1.0_34622.1	1	654	+	,274^359-	gene:Rsa1.0_34622.1_g00001.1,mRNA:Rsa1.0_34622.1_g00001.1
1087182	IR	Rsa1.0_34613.1:1-654W	Rsa1.0_34613.1	1	654	+	,83^283-	gene:Rsa1.0_34613.1_g00001.1,mRNA:Rsa1.0_34613.1_g00001.1
1087177	IR	Rsa1.0_34600.1:1-654W	Rsa1.0_34600.1	397	654	+	,469^582-	CUFF.58784.2,mRNA:Rsa1.0_34600.1_g00001.1
1087172	IR	Rsa1.0_34566.1:1-655W	Rsa1.0_34566.1	1	655	+	,366^518-	gene:Rsa1.0_34566.1_g00001.1,mRNA:Rsa1.0_34566.1_g00001.1
1087169	IR	Rsa1.0_34559.1:34-647W	Rsa1.0_34559.1	34	647	+	,202^301-	gene:Rsa1.0_34559.1_g00001.1,mRNA:Rsa1.0_34559.1_g00001.1
1086422	IR	Rsa1.0_34542.1:1-655C	Rsa1.0_34542.1	1	655	-	,184^71-	gene:Rsa1.0_34542.1_g00001.1,CUFF.58153.3
1087166	IR	Rsa1.0_34533.1:1-591C	Rsa1.0_34533.1	1	591	-	,531^384-	gene:Rsa1.0_34533.1_g00001.1,mRNA:Rsa1.0_34533.1_g00001.1
1086450	IR	Rsa1.0_34533.1:1-591C	Rsa1.0_34533.1	1	384	-	,250^153-	mRNA:Rsa1.0_34533.1_g00001.1,CUFF.58369.3
1087160	IR	Rsa1.0_34509.1:1-656C	Rsa1.0_34509.1	1	656	-	,381^282-	gene:Rsa1.0_34509.1_g00001.1,mRNA:Rsa1.0_34509.1_g00001.1
1086440	IR	Rsa1.0_34504.1:1-656C	Rsa1.0_34504.1	455	656	-	,624^528-	CUFF.58368.3,mRNA:Rsa1.0_34504.1_g00001.1
1087156	IR	Rsa1.0_34503.1:1-656C	Rsa1.0_34503.1	1	656	-	,250^160-	gene:Rsa1.0_34503.1_g00001.1,mRNA:Rsa1.0_34503.1_g00001.1
1087153	IR	Rsa1.0_34497.1:1-558C	Rsa1.0_34497.1	1	558	-	,312^216-	gene:Rsa1.0_34497.1_g00001.1,mRNA:Rsa1.0_34497.1_g00001.1
1087149	IR	Rsa1.0_34487.1:1-656C	Rsa1.0_34487.1	1	656	-	,557^457-	gene:Rsa1.0_34487.1_g00001.1,mRNA:Rsa1.0_34487.1_g00001.1
1087146	IR	Rsa1.0_34475.1:1-611C	Rsa1.0_34475.1	1	611	-	,173^78-	gene:Rsa1.0_34475.1_g00001.1,mRNA:Rsa1.0_34475.1_g00001.1
1087145	IR	Rsa1.0_34469.1:17-657W	Rsa1.0_34469.1	17	657	+	,96^154-	gene:Rsa1.0_34469.1_g00001.1,mRNA:Rsa1.0_34469.1_g00001.1
1087144	IR	Rsa1.0_34467.1:1-601C	Rsa1.0_34467.1	1	601	-	,409^288-	gene:Rsa1.0_34467.1_g00001.1,mRNA:Rsa1.0_34467.1_g00001.1
1087141	IR	Rsa1.0_34449.1:1-657W	Rsa1.0_34449.1	1	657	+	,172^431-	gene:Rsa1.0_34449.1_g00001.1,mRNA:Rsa1.0_34449.1_g00001.1
1087136	IR	Rsa1.0_34412.1:59-645W	Rsa1.0_34412.1	59	645	+	,154^244-	gene:Rsa1.0_34412.1_g00001.1,mRNA:Rsa1.0_34412.1_g00001.1
1087134	IR	Rsa1.0_34408.1:1-658W	Rsa1.0_34408.1	1	658	+	,86^245-	gene:Rsa1.0_34408.1_g00001.1,CUFF.58721.2
1087131	IR	Rsa1.0_34400.1:1-581C	Rsa1.0_34400.1	1	581	-	,351^280-	gene:Rsa1.0_34400.1_g00001.1,mRNA:Rsa1.0_34400.1_g00001.1
1086413	IR	Rsa1.0_34390.1:20-658W	Rsa1.0_34390.1	20	658	+	,277^398-	gene:Rsa1.0_34390.1_g00001.1,CUFF.58319.3
1086412	IR	Rsa1.0_34390.1:20-658W	Rsa1.0_34390.1	20	277	+	,71^165-	CUFF.58319.3,mRNA:Rsa1.0_34390.1_g00001.1
1087127	IR	Rsa1.0_34383.1:1-591C	Rsa1.0_34383.1	1	591	-	,212^127-	gene:Rsa1.0_34383.1_g00001.1,mRNA:Rsa1.0_34383.1_g00001.1
1087125	IR	Rsa1.0_34380.1:1-601C	Rsa1.0_34380.1	1	601	-	,209^121-	gene:Rsa1.0_34380.1_g00001.1,mRNA:Rsa1.0_34380.1_g00001.1
1087122	IR	Rsa1.0_34348.1:13-457W	Rsa1.0_34348.1	13	457	+	,70^165-	gene:Rsa1.0_34348.1_g00001.1,mRNA:Rsa1.0_34348.1_g00001.1
1087121	IR	Rsa1.0_34333.1:1-659C	Rsa1.0_34333.1	1	659	-	,464^342-	gene:Rsa1.0_34333.1_g00001.1,mRNA:Rsa1.0_34333.1_g00001.1
1087120	IR	Rsa1.0_34326.1:1-541C	Rsa1.0_34326.1	1	541	-	,322^255-	gene:Rsa1.0_34326.1_g00001.1,mRNA:Rsa1.0_34326.1_g00001.1
1087117	IR	Rsa1.0_34309.1:1-656C	Rsa1.0_34309.1	1	591	-	,340^201-	gene:Rsa1.0_34309.1_g00001.1,mRNA:Rsa1.0_34309.1_g00001.1
1087115	IR	Rsa1.0_34308.1:1-660C	Rsa1.0_34308.1	1	660	-	,361^250-	gene:Rsa1.0_34308.1_g00001.1,mRNA:Rsa1.0_34308.1_g00001.1
1086399	IR	Rsa1.0_34297.1:130-567C	Rsa1.0_34297.1	267	567	-	,449^356-	CUFF.58291.2,CUFF.58291.1
1087107	IR	Rsa1.0_34263.1:1-661C	Rsa1.0_34263.1	1	661	-	,637^154-	gene:Rsa1.0_34263.1_g00001.1,CUFF.58685.3
1087103	IR	Rsa1.0_34251.1:1-661C	Rsa1.0_34251.1	1	661	-	,602^520-	gene:Rsa1.0_34251.1_g00001.1,mRNA:Rsa1.0_34251.1_g00001.1
1087102	IR	Rsa1.0_34246.1:246-661W	Rsa1.0_34246.1	246	661	+	,494^585-	gene:Rsa1.0_34246.1_g00001.1,mRNA:Rsa1.0_34246.1_g00001.1
1087100	IR	Rsa1.0_34241.1:257-661C	Rsa1.0_34241.1	257	661	-	,447^363-	gene:Rsa1.0_34241.1_g00001.1,mRNA:Rsa1.0_34241.1_g00001.1
1087099	IR	Rsa1.0_34240.1:1-661W	Rsa1.0_34240.1	1	661	+	,241^344-	gene:Rsa1.0_34240.1_g00001.1,mRNA:Rsa1.0_34240.1_g00001.1
1087098	IR	Rsa1.0_34236.1:1-661W	Rsa1.0_34236.1	1	661	+	,217^280-	gene:Rsa1.0_34236.1_g00001.1,mRNA:Rsa1.0_34236.1_g00001.1
1087097	IR	Rsa1.0_34231.1:9-661W	Rsa1.0_34231.1	9	661	+	,80^404-	gene:Rsa1.0_34231.1_g00001.1,mRNA:Rsa1.0_34231.1_g00001.1
1087095	IR	Rsa1.0_34227.1:1-662C	Rsa1.0_34227.1	1	662	-	,281^175-	gene:Rsa1.0_34227.1_g00001.1,mRNA:Rsa1.0_34227.1_g00001.1
1087094	IR	Rsa1.0_34218.1:1-455W	Rsa1.0_34218.1	1	455	+	,69^170-	gene:Rsa1.0_34218.1_g00001.1,mRNA:Rsa1.0_34218.1_g00001.1
1087090	IR	Rsa1.0_34195.1:85-610C	Rsa1.0_34195.1	85	610	-	,471^385-	gene:Rsa1.0_34195.1_g00001.1,mRNA:Rsa1.0_34195.1_g00001.1
1087089	IR	Rsa1.0_34193.1:1-610C	Rsa1.0_34193.1	1	610	-	,487^400-	gene:Rsa1.0_34193.1_g00001.1,mRNA:Rsa1.0_34193.1_g00001.1
1087088	IR	Rsa1.0_34191.1:1-495C	Rsa1.0_34191.1	1	495	-	,393^157-	gene:Rsa1.0_34191.1_g00001.1,mRNA:Rsa1.0_34191.1_g00001.1
1087087	IR	Rsa1.0_34183.1:1-663C	Rsa1.0_34183.1	1	663	-	,502^430-	gene:Rsa1.0_34183.1_g00001.1,mRNA:Rsa1.0_34183.1_g00001.1
1086343	IR	Rsa1.0_34182.1:1-663C	Rsa1.0_34182.1	210	663	-	,502^425-	CUFF.58035.2,mRNA:Rsa1.0_34182.1_g00001.1
1086344	IR	Rsa1.0_34182.1:1-663C	Rsa1.0_34182.1	1	663	-	,210^117-	gene:Rsa1.0_34182.1_g00001.1,CUFF.58035.2
1087085	IR	Rsa1.0_34180.1:1-663C	Rsa1.0_34180.1	1	663	-	,399^317-	gene:Rsa1.0_34180.1_g00001.1,mRNA:Rsa1.0_34180.1_g00001.1
1086362	IR	Rsa1.0_34168.1:2-663W	Rsa1.0_34168.1	342	663	+	,506^587-	CUFF.58245.1,mRNA:Rsa1.0_34168.1_g00001.1
1087079	IR	Rsa1.0_34161.1:1-571C	Rsa1.0_34161.1	1	571	-	,303^201-	gene:Rsa1.0_34161.1_g00001.1,mRNA:Rsa1.0_34161.1_g00001.1
1087077	IR	Rsa1.0_34152.1:1-561C	Rsa1.0_34152.1	1	561	-	,229^148-	gene:Rsa1.0_34152.1_g00001.1,mRNA:Rsa1.0_34152.1_g00001.1
1087075	IR	Rsa1.0_34139.1:1-663C	Rsa1.0_34139.1	1	663	-	,199^113-	gene:Rsa1.0_34139.1_g00001.1,mRNA:Rsa1.0_34139.1_g00001.1
1086330	IR	Rsa1.0_34138.1:5-663W	Rsa1.0_34138.1	463	663	+	,551^651-	CUFF.58017.3,mRNA:Rsa1.0_34138.1_g00001.1
1087073	IR	Rsa1.0_34134.1:1-531C	Rsa1.0_34134.1	1	531	-	,228^135-	gene:Rsa1.0_34134.1_g00001.1,mRNA:Rsa1.0_34134.1_g00001.1
1087072	IR	Rsa1.0_34132.1:1-520W	Rsa1.0_34132.1	1	520	+	,205^274-	gene:Rsa1.0_34132.1_g00001.1,mRNA:Rsa1.0_34132.1_g00001.1
1087071	IR	Rsa1.0_34130.1:1-664C	Rsa1.0_34130.1	1	664	-	,459^97-	gene:Rsa1.0_34130.1_g00001.1,mRNA:Rsa1.0_34130.1_g00001.1
1087067	IR	Rsa1.0_34123.1:1-597W	Rsa1.0_34123.1	391	597	+	,486^569-	mRNA:Rsa1.0_34123.1_g00001.1,CUFF.58627.3
1087066	IR	Rsa1.0_34115.1:1-664C	Rsa1.0_34115.1	1	664	-	,487^400-	gene:Rsa1.0_34115.1_g00001.1,mRNA:Rsa1.0_34115.1_g00001.1
1087061	IR	Rsa1.0_34092.1:1-664C	Rsa1.0_34092.1	1	337	-	,141^61-	gene:Rsa1.0_34092.1_g00001.1,mRNA:Rsa1.0_34092.1_g00001.1
1087053	IR	Rsa1.0_34072.1:199-665C	Rsa1.0_34072.1	199	665	-	,460^396-	gene:Rsa1.0_34072.1_g00001.1,mRNA:Rsa1.0_34072.1_g00001.1
1087052	IR	Rsa1.0_34065.1:1-665W	Rsa1.0_34065.1	1	665	+	,189^363-	gene:Rsa1.0_34065.1_g00001.1,mRNA:Rsa1.0_34065.1_g00001.1
1087045	IR	Rsa1.0_34014.1:1-666W	Rsa1.0_34014.1	1	666	+	,158^241-	gene:Rsa1.0_34014.1_g00001.1,mRNA:Rsa1.0_34014.1_g00001.1
1087041	IR	Rsa1.0_34003.1:1-520W	Rsa1.0_34003.1	1	520	+	,85^177-	gene:Rsa1.0_34003.1_g00001.1,mRNA:Rsa1.0_34003.1_g00001.1
1087036	IR	Rsa1.0_33979.1:1-666W	Rsa1.0_33979.1	1	666	+	,228^317-	gene:Rsa1.0_33979.1_g00001.1,mRNA:Rsa1.0_33979.1_g00001.1
1087035	IR	Rsa1.0_33968.1:1-603C	Rsa1.0_33968.1	1	603	-	,284^73-	gene:Rsa1.0_33968.1_g00001.1,mRNA:Rsa1.0_33968.1_g00001.1
1086311	IR	Rsa1.0_33944.1:46-667W	Rsa1.0_33944.1	372	667	+	,496^594-	CUFF.58183.1,mRNA:Rsa1.0_33944.1_g00001.1
1087029	IR	Rsa1.0_33935.1:1-667C	Rsa1.0_33935.1	1	667	-	,241^177-	gene:Rsa1.0_33935.1_g00001.1,mRNA:Rsa1.0_33935.1_g00001.1
[truncated: 54,532 more rows]
