# Supplementary material for: Comparative transcriptomics uncovers alternative splicing and molecular marker development in radish (Raphanus sativus L.)
Source: BMC Genomics. 2017 Jul 3;18:505. doi: 10.1186/s12864-017-3874-4 (PMC5496183; doi:10.1186/s12864-017-3874-4)
Supplement: Supplementary file 3 — The differential alternative splicing events between three genotypes (XLSX 740 kb) [file 12864_2017_3874_MOESM3_ESM.xlsx]

## Sheet: Sheet1
Comparison	Splicing Type	GeneID	PValue	FDR	IncLevel1	IncLevel2	IncLevelDifference
LBvsRG	A3SS	gene:Rsa1.0_00014.1_g00044.1	0	0	0.818	0	0.818
LBvsRG	A3SS	gene:Rsa1.0_00016.1_g00121.1	0	0	0	0.395	-0.395
LBvsRG	A3SS	gene:Rsa1.0_00092.1_g00054.1	0	0	0	0.307	-0.307
LBvsRG	A3SS	gene:Rsa1.0_00195.1_g00030.1	0	0	0.916	0.365	0.551
LBvsRG	A3SS	gene:Rsa1.0_00198.1_g00028.1	0	0	0.188	0.012	0.176
LBvsRG	A3SS	gene:Rsa1.0_00251.1_g00024.1	0	0	0.914	0.644	0.27
LBvsRG	A3SS	gene:Rsa1.0_00339.1_g00007.1	0	0	0	0.799	-0.799
LBvsRG	A3SS	gene:Rsa1.0_00730.1_g00004.1	0	0	0	0.592	-0.592
LBvsRG	A3SS	gene:Rsa1.0_01149.1_g00014.1	0	0	1	0.058	0.942
LBvsRG	A3SS	gene:Rsa1.0_01541.1_g00007.1	0	0	0.719	1	-0.281
LBvsRG	A3SS	gene:Rsa1.0_02862.1_g00003.1	0	0	1	0	1
LBvsRG	A3SS	gene:Rsa1.0_03249.1_g00006.1	0	0	0.06	0.351	-0.291
LBvsRG	A3SS	gene:Rsa1.0_03300.1_g00003.1	0	0	0.263	1	-0.737
LBvsRG	A3SS	gene:Rsa1.0_04511.1_g00003.1	0	0	0.084	0.326	-0.242
LBvsRG	A3SS	gene:Rsa1.0_04741.1_g00003.1	0	0	0	0.471	-0.471
LBvsRG	A3SS	gene:Rsa1.0_07935.1_g00003.1	0	0	0.16	1	-0.84
LBvsRG	A3SS	gene:Rsa1.0_08564.1_g00001.1	0	0	0.66	0.253	0.407
LBvsRG	A3SS	gene:Rsa1.0_16093.1_g00001.1	0	0	1	0.85	0.15
LBvsRG	A3SS	gene:Rsa1.0_21394.1_g00001.1	0	0	0.964	0.281	0.683
LBvsRG	A3SS	gene:Rsa1.0_01493.1_g00006.1	1.11022e-16	1.39729e-14	0.54	1	-0.46
LBvsRG	A3SS	gene:Rsa1.0_00041.1_g00032.1	4.44089e-16	5.33513e-14	1	0.161	0.839
LBvsRG	A3SS	gene:Rsa1.0_00191.1_g00016.1	2.22045e-15	2.55158e-13	0	0.94	-0.94
LBvsRG	A3SS	gene:Rsa1.0_05652.1_g00001.1	2.9976e-15	3.30111e-13	1	0.6	0.4
LBvsRG	A3SS	gene:Rsa1.0_00034.1_g00019.1	5.88418e-15	6.22076e-13	0	1	-1
LBvsRG	A3SS	gene:Rsa1.0_00027.1_g00011.1	1.11022e-14	1.12858e-12	0.063	0.238	-0.175
LBvsRG	A3SS	gene:Rsa1.0_01641.1_g00011.1	1.31006e-14	1.28241e-12	0.769	0	0.769
LBvsRG	A3SS	gene:Rsa1.0_01768.1_g00003.1	2.15383e-14	2.03306e-12	0.057	0.846	-0.789
LBvsRG	A3SS	gene:Rsa1.0_01026.1_g00007.1	8.83738e-14	8.0542e-12	0.65	0.217	0.433
LBvsRG	A3SS	gene:Rsa1.0_06488.1_g00004.1	1.40554e-13	1.23828e-11	0.01	0.621	-0.611
LBvsRG	A3SS	gene:Rsa1.0_03576.1_g00001.1	1.58873e-13	1.35452e-11	1	0.576	0.424
LBvsRG	A3SS	gene:Rsa1.0_00870.1_g00004.1	2.08056e-13	1.71841e-11	1	0	1
LBvsRG	A3SS	gene:Rsa1.0_01914.1_g00002.1	2.19602e-13	1.75881e-11	0.974	0.4	0.574
LBvsRG	A3SS	gene:Rsa1.0_00893.1_g00010.1	4.77285e-13	3.71019e-11	1	0.779	0.221
LBvsRG	A3SS	gene:Rsa1.0_00448.1_g00018.1	6.81633e-12	5.1473e-10	1	0.283	0.717
LBvsRG	A3SS	gene:Rsa1.0_00803.1_g00008.1	1.08238e-11	7.94646e-10	0.021	0.462	-0.441
LBvsRG	A3SS	gene:Rsa1.0_00017.1_g00125.1	1.18905e-11	8.49367e-10	0.983	0.74	0.243
LBvsRG	A3SS	gene:Rsa1.0_02643.1_g00001.1	2.37638e-11	1.65283e-09	0.849	1	-0.151
LBvsRG	A3SS	gene:Rsa1.0_00804.1_g00020.1	5.21304e-11	3.53284e-09	0.068	0.781	-0.713
LBvsRG	A3SS	gene:Rsa1.0_17779.1_g00001.1	5.73168e-11	3.78721e-09	0.135	0.924	-0.789
LBvsRG	A3SS	gene:Rsa1.0_00894.1_g00017.1	1.12445e-10	7.24858e-09	0.412	1	-0.588
LBvsRG	A3SS	gene:Rsa1.0_00059.1_g00032.1	3.22422e-10	1.98177e-08	0.836	0.13	0.706
LBvsRG	A3SS	gene:Rsa1.0_00804.1_g00020.1	3.78698e-10	2.27477e-08	0.089	0.842	-0.753
LBvsRG	A3SS	gene:Rsa1.0_00235.1_g00025.1	4.04178e-10	2.37387e-08	0.766	0.326	0.44
LBvsRG	A3SS	gene:Rsa1.0_00793.1_g00013.1	5.59435e-10	3.21432e-08	0.996	0.731	0.265
LBvsRG	A3SS	gene:Rsa1.0_00664.1_g00005.1	1.02568e-09	5.76779e-08	0	0.478	-0.478
LBvsRG	A3SS	gene:Rsa1.0_01110.1_g00003.1	2.38068e-09	1.31086e-07	1	0.559	0.441
LBvsRG	A3SS	gene:Rsa1.0_00722.1_g00006.1	6.01109e-09	3.24231e-07	0.418	0.833	-0.415
LBvsRG	A3SS	gene:Rsa1.0_01690.1_g00002.1	6.57274e-09	3.47435e-07	0.219	0.095	0.124
LBvsRG	A3SS	gene:Rsa1.0_01026.1_g00007.1	1.52843e-08	7.92084e-07	0.748	0.353	0.395
LBvsRG	A3SS	gene:Rsa1.0_05331.1_g00004.1	2.01561e-08	1.02082e-06	0.192	0.666	-0.474
LBvsRG	A3SS	gene:Rsa1.0_14588.1_g00001.1	2.04706e-08	1.02082e-06	0	0.5	-0.5
LBvsRG	A3SS	gene:Rsa1.0_00418.1_g00007.1	2.35939e-08	1.15479e-06	1	0.779	0.221
LBvsRG	A3SS	gene:Rsa1.0_00163.1_g00004.1	4.25473e-08	2.04424e-06	0.671	0	0.671
LBvsRG	A3SS	gene:Rsa1.0_03790.1_g00003.1	4.33136e-08	2.04424e-06	0.068	0.938	-0.87
LBvsRG	A3SS	gene:Rsa1.0_03790.1_g00003.1	5.14055e-08	2.38359e-06	0.053	0.918	-0.865
LBvsRG	A3SS	gene:Rsa1.0_00253.1_g00012.1	5.31163e-08	2.42046e-06	0.017	0.364	-0.347
LBvsRG	A3SS	gene:Rsa1.0_21799.1_g00001.1	6.10435e-08	2.73454e-06	1	0.568	0.432
LBvsRG	A3SS	gene:Rsa1.0_02963.1_g00002.1	7.74394e-08	3.41121e-06	0.897	0.771	0.126
LBvsRG	A3SS	gene:Rsa1.0_01989.1_g00001.1	1.29961e-07	5.63093e-06	0.343	0	0.343
LBvsRG	A3SS	gene:Rsa1.0_03180.1_g00004.1	1.42337e-07	6.06767e-06	1	0.799	0.201
LBvsRG	A3SS	gene:Rsa1.0_02663.1_g00005.1	1.64286e-07	6.89219e-06	0.059	0.46	-0.401
LBvsRG	A3SS	gene:Rsa1.0_01192.1_g00002.1	1.71408e-07	7.07863e-06	1	0.84	0.16
LBvsRG	A3SS	gene:Rsa1.0_00974.1_g00002.1	2.1458e-07	8.72517e-06	0.866	0.511	0.355
LBvsRG	A3SS	gene:Rsa1.0_07193.1_g00002.1	3.44417e-07	1.37923e-05	0.132	1	-0.868
LBvsRG	A3SS	gene:Rsa1.0_03566.1_g00002.1	4.17562e-07	1.64719e-05	0.333	1	-0.667
LBvsRG	A3SS	gene:Rsa1.0_07939.1_g00002.1	6.1041e-07	2.37252e-05	0.628	1	-0.372
LBvsRG	A3SS	gene:Rsa1.0_03813.1_g00003.1	7.7682e-07	2.97556e-05	0.971	0.683	0.288
LBvsRG	A3SS	gene:Rsa1.0_00148.1_g00010.1	8.30046e-07	3.13402e-05	0.73	1	-0.27
LBvsRG	A3SS	gene:Rsa1.0_00038.1_g00035.1	8.5108e-07	3.16817e-05	1	0.407	0.593
LBvsRG	A3SS	gene:Rsa1.0_10442.1_g00001.1	1.04718e-06	3.79138e-05	0.454	0	0.454
LBvsRG	A3SS	gene:Rsa1.0_00565.1_g00003.1	1.13872e-06	4.06707e-05	1	0.031	0.969
LBvsRG	A3SS	gene:Rsa1.0_01251.1_g00007.1	1.20578e-06	4.19325e-05	0.449	0.153	0.296
LBvsRG	A3SS	gene:Rsa1.0_00300.1_g00006.1	1.56198e-06	5.36145e-05	1	0.845	0.155
LBvsRG	A3SS	gene:Rsa1.0_01176.1_g00003.1	1.75142e-06	5.92882e-05	0.333	0.012	0.321
LBvsRG	A3SS	gene:Rsa1.0_04203.1_g00002.1	1.77214e-06	5.92882e-05	0.009	0.272	-0.263
LBvsRG	A3SS	gene:Rsa1.0_23476.1_g00001.1	1.86697e-06	6.168e-05	0	0.524	-0.524
LBvsRG	A3SS	gene:Rsa1.0_06149.1_g00003.1	1.96849e-06	6.42309e-05	0	0.408	-0.408
LBvsRG	A3SS	gene:Rsa1.0_00034.1_g00010.1	2.22932e-06	7.18548e-05	0.059	0.228	-0.169
LBvsRG	A3SS	gene:Rsa1.0_00216.1_g00010.1	2.50827e-06	7.98718e-05	0.165	1	-0.835
LBvsRG	A3SS	gene:Rsa1.0_00094.1_g00022.1	3.46662e-06	0.000107791	0.052	0.31	-0.258
LBvsRG	A3SS	gene:Rsa1.0_02284.1_g00003.1	3.60369e-06	0.000110751	0.351	1	-0.649
LBvsRG	A3SS	gene:Rsa1.0_02428.1_g00002.1	4.08582e-06	0.000124124	0.789	0.077	0.712
LBvsRG	A3SS	gene:Rsa1.0_00425.1_g00025.1	4.35645e-06	0.000130842	1	0.597	0.403
LBvsRG	A3SS	gene:Rsa1.0_00948.1_g00002.1	4.60862e-06	0.000136861	1	0.164	0.836
LBvsRG	A3SS	gene:Rsa1.0_03642.1_g00003.1	5.01909e-06	0.000147394	1	0.497	0.503
LBvsRG	A3SS	gene:Rsa1.0_04203.1_g00002.1	5.11299e-06	0.000148502	0.01	0.263	-0.253
LBvsRG	A3SS	gene:Rsa1.0_07811.1_g00001.1	6.30661e-06	0.000177986	0.109	0.271	-0.162
LBvsRG	A3SS	gene:Rsa1.0_00327.1_g00007.1	6.33019e-06	0.000177986	1	0	1
LBvsRG	A3SS	gene:Rsa1.0_02007.1_g00004.1	7.1113e-06	0.000197844	0	0.845	-0.845
LBvsRG	A3SS	gene:Rsa1.0_00285.1_g00014.1	7.73112e-06	0.000210653	0.025	0.31	-0.285
LBvsRG	A3SS	gene:Rsa1.0_00446.1_g00012.1	8.63733e-06	0.000229409	0.021	0.146	-0.125
LBvsRG	A3SS	gene:Rsa1.0_03831.1_g00005.1	8.67988e-06	0.000229409	0.1	1	-0.9
LBvsRG	A3SS	gene:Rsa1.0_13592.1_g00001.1	9.17065e-06	0.000239981	0.6	0.947	-0.347
LBvsRG	A3SS	gene:Rsa1.0_00589.1_g00029.1	9.61851e-06	0.000249233	0.083	0.507	-0.424
LBvsRG	A3SS	gene:Rsa1.0_02798.1_g00005.1	9.92354e-06	0.00025464	0.972	0.756	0.216
LBvsRG	A3SS	gene:Rsa1.0_05652.1_g00001.1	1.00334e-05	0.000254984	1	0.835	0.165
LBvsRG	A3SS	gene:Rsa1.0_00169.1_g00020.1	1.13598e-05	0.000285944	0.595	0.937	-0.342
LBvsRG	A3SS	gene:Rsa1.0_10442.1_g00001.1	1.22119e-05	0.000304492	0.046	1	-0.954
LBvsRG	A3SS	gene:Rsa1.0_04378.1_g00002.1	1.45579e-05	0.000359594	0.676	0.237	0.439
LBvsRG	A3SS	gene:Rsa1.0_00044.1_g00058.1	1.59995e-05	0.000391543	0.796	0.607	0.189
LBvsRG	A3SS	gene:Rsa1.0_07837.1_g00002.1	1.66074e-05	0.000402691	0.206	0.529	-0.323
LBvsRG	A3SS	gene:Rsa1.0_00074.1_g00019.1	1.8843e-05	0.000452746	0.153	1	-0.847
LBvsRG	A3SS	gene:Rsa1.0_15111.1_g00001.1	2.26113e-05	0.000538342	0.266	0	0.266
LBvsRG	A3SS	gene:Rsa1.0_01310.1_g00002.1	2.28128e-05	0.000538342	0.169	0.49	-0.321
LBvsRG	A3SS	gene:Rsa1.0_00213.1_g00028.1	2.4136e-05	0.000564527	1	0.438	0.562
LBvsRG	A3SS	gene:Rsa1.0_00033.1_g00019.1	2.46955e-05	0.000568962	0.44	0.826	-0.386
LBvsRG	A3SS	gene:Rsa1.0_04435.1_g00001.1	2.47562e-05	0.000568962	0.508	0.042	0.466
LBvsRG	A3SS	gene:Rsa1.0_01561.1_g00007.1	2.65731e-05	0.000605455	0.006	0.261	-0.255
LBvsRG	A3SS	gene:Rsa1.0_00055.1_g00035.1	2.74237e-05	0.000619495	0.658	1	-0.342
LBvsRG	A3SS	gene:Rsa1.0_02573.1_g00001.1	2.79972e-05	0.000627089	1	0.755	0.245
LBvsRG	A3SS	gene:Rsa1.0_00439.1_g00009.1	2.89117e-05	0.000642132	0.168	0.004	0.164
LBvsRG	A3SS	gene:Rsa1.0_10543.1_g00001.1	3.05764e-05	0.000673445	0.668	0.901	-0.233
LBvsRG	A3SS	gene:Rsa1.0_01414.1_g00003.1	3.28377e-05	0.000717274	0.449	0.163	0.286
LBvsRG	A3SS	gene:Rsa1.0_00746.1_g00004.1	3.36418e-05	0.000728815	0	0.339	-0.339
LBvsRG	A3SS	gene:Rsa1.0_06240.1_g00002.1	4.54762e-05	0.000977184	0.815	0.123	0.692
LBvsRG	A3SS	gene:Rsa1.0_08427.1_g00002.1	4.59956e-05	0.000980374	0.198	0.878	-0.68
LBvsRG	A3SS	gene:Rsa1.0_00146.1_g00014.1	4.69142e-05	0.000990785	1	0.868	0.132
LBvsRG	A3SS	gene:Rsa1.0_06047.1_g00003.1	4.72338e-05	0.000990785	0	1	-1
LBvsRG	A3SS	gene:Rsa1.0_00841.1_g00001.1	4.93762e-05	0.00102757	0	0.71	-0.71
LBvsRG	A3SS	gene:Rsa1.0_01037.1_g00006.1	5.137e-05	0.00106071	1	0.526	0.474
LBvsRG	A3SS	gene:Rsa1.0_00928.1_g00008.1	5.31151e-05	0.00108824	1	0.839	0.161
LBvsRG	A3SS	gene:Rsa1.0_00417.1_g00002.1	5.93086e-05	0.00120579	0.333	0.978	-0.645
LBvsRG	A3SS	gene:Rsa1.0_05923.1_g00002.1	6.24469e-05	0.0012599	1	0.142	0.858
LBvsRG	A3SS	gene:Rsa1.0_00056.1_g00005.1	6.47097e-05	0.00129566	0.133	0	0.133
LBvsRG	A3SS	gene:Rsa1.0_00041.1_g00008.1	8.26868e-05	0.00164317	0.364	0.957	-0.593
LBvsRG	A3SS	gene:Rsa1.0_16653.1_g00001.1	8.34703e-05	0.00164636	0.464	1	-0.536
LBvsRG	A3SS	gene:Rsa1.0_03709.1_g00001.1	8.5907e-05	0.00168187	0.24	0.566	-0.326
LBvsRG	A3SS	gene:Rsa1.0_00276.1_g00014.1	9.05387e-05	0.00175951	0.713	0	0.713
LBvsRG	A3SS	gene:Rsa1.0_01688.1_g00007.1	9.2066e-05	0.00177613	1	0.739	0.261
LBvsRG	A3SS	gene:Rsa1.0_00534.1_g00007.1	9.27762e-05	0.00177687	0.353	0	0.353
LBvsRG	A3SS	gene:Rsa1.0_00015.1_g00036.1	9.61851e-05	0.0018289	0.338	0.582	-0.244
LBvsRG	A3SS	gene:Rsa1.0_00244.1_g00009.1	0.000100531	0.00188578	0.101	0.359	-0.258
LBvsRG	A3SS	gene:Rsa1.0_00007.1_g00009.1	0.000100604	0.00188578	0.26	0.554	-0.294
LBvsRG	A3SS	gene:Rsa1.0_00271.1_g00002.1	0.000103104	0.00191904	0.573	1	-0.427
LBvsRG	A3SS	gene:Rsa1.0_03633.1_g00003.1	0.000105101	0.00194253	0.873	0	0.873
LBvsRG	A3SS	gene:Rsa1.0_03650.1_g00003.1	0.000107244	0.00196837	0.263	1	-0.737
LBvsRG	A3SS	gene:Rsa1.0_07731.1_g00003.1	0.000117795	0.00214711	0.798	1	-0.202
LBvsRG	A3SS	gene:Rsa1.0_03277.1_g00003.1	0.000127052	0.00229999	1	0.81	0.19
LBvsRG	A3SS	gene:Rsa1.0_00056.1_g00045.1	0.000132616	0.00236957	0.184	0.041	0.143
LBvsRG	A3SS	gene:Rsa1.0_18791.1_g00001.1	0.000132689	0.00236957	0.986	0.869	0.117
LBvsRG	A3SS	gene:Rsa1.0_00551.1_g00003.1	0.000133666	0.002371	0.461	0	0.461
LBvsRG	A3SS	gene:Rsa1.0_02355.1_g00004.1	0.000156651	0.00274191	0	1	-1
LBvsRG	A3SS	gene:Rsa1.0_00344.1_g00009.1	0.000170796	0.00296984	1	0.635	0.365
LBvsRG	A3SS	gene:Rsa1.0_20830.1_g00001.1	0.000180653	0.0031207	1	0.304	0.696
LBvsRG	A3SS	gene:Rsa1.0_00250.1_g00002.1	0.000182438	0.00313106	0.961	0.722	0.239
LBvsRG	A3SS	gene:Rsa1.0_01180.1_g00004.1	0.000186294	0.00317661	0.018	0.22	-0.202
LBvsRG	A3SS	gene:Rsa1.0_01914.1_g00002.1	0.000192258	0.0032573	1	0.749	0.251
LBvsRG	A3SS	gene:Rsa1.0_00697.1_g00005.1	0.000197138	0.00331869	1	0.158	0.842
LBvsRG	A3SS	gene:Rsa1.0_00032.1_g00022.1	0.000202276	0.00338336	0.363	0	0.363
LBvsRG	A3SS	gene:Rsa1.0_00003.1_g00001.1	0.000203539	0.00338336	1	0.841	0.159
LBvsRG	A3SS	gene:Rsa1.0_00402.1_g00003.1	0.000210057	0.00346989	0.524	1	-0.476
LBvsRG	A3SS	gene:Rsa1.0_01529.1_g00003.1	0.000218881	0.00359318	0.811	0.17	0.641
LBvsRG	A3SS	gene:Rsa1.0_00143.1_g00020.1	0.000220465	0.00359684	1	0.522	0.478
LBvsRG	A3SS	gene:Rsa1.0_00344.1_g00001.1	0.000245904	0.00396295	1	0.451	0.549
LBvsRG	A3SS	gene:Rsa1.0_00821.1_g00009.1	0.000257182	0.00411959	0.153	0.047	0.106
LBvsRG	A3SS	gene:Rsa1.0_00620.1_g00001.1	0.000265775	0.00420744	1	0.883	0.117
LBvsRG	A3SS	gene:Rsa1.0_00687.1_g00004.1	0.00026585	0.00420744	1	0.813	0.187
LBvsRG	A3SS	gene:Rsa1.0_00639.1_g00005.1	0.000270561	0.00425651	0.029	0.171	-0.142
LBvsRG	A3SS	gene:Rsa1.0_00557.1_g00003.1	0.000286492	0.00445412	0.852	0.988	-0.136
LBvsRG	A3SS	gene:Rsa1.0_23377.1_g00001.1	0.000293594	0.00453784	0.317	1	-0.683
LBvsRG	A3SS	gene:Rsa1.0_00699.1_g00006.1	0.000320987	0.00490452	1	0.28	0.72
LBvsRG	A3SS	gene:Rsa1.0_00564.1_g00011.1	0.00032103	0.00490452	0.683	0.328	0.355
LBvsRG	A3SS	gene:Rsa1.0_03616.1_g00001.1	0.000327775	0.00497879	0.577	0.059	0.518
LBvsRG	A3SS	gene:Rsa1.0_00326.1_g00009.1	0.000336206	0.00507768	0.765	0	0.765
LBvsRG	A3SS	gene:Rsa1.0_00564.1_g00011.1	0.00033886	0.00508868	0.796	0.548	0.248
LBvsRG	A3SS	gene:Rsa1.0_00070.1_g00018.1	0.000346413	0.00517271	0.769	0	0.769
LBvsRG	A3SS	gene:Rsa1.0_01907.1_g00007.1	0.000356907	0.00529947	1	0	1
LBvsRG	A3SS	gene:Rsa1.0_00710.1_g00003.1	0.000370903	0.00547652	0.068	1	-0.932
LBvsRG	A3SS	gene:Rsa1.0_00288.1_g00010.1	0.000400941	0.00588595	0.127	0.507	-0.38
LBvsRG	A3SS	gene:Rsa1.0_00628.1_g00018.1	0.000403086	0.00588595	0	0.375	-0.375
LBvsRG	A3SS	gene:Rsa1.0_00014.1_g00020.1	0.000412416	0.00598739	0.738	0.977	-0.239
LBvsRG	A3SS	gene:Rsa1.0_03831.1_g00005.1	0.000414564	0.00598739	0.141	1	-0.859
LBvsRG	A3SS	gene:Rsa1.0_01184.1_g00009.1	0.000426786	0.00613041	0	0.184	-0.184
LBvsRG	A3SS	gene:Rsa1.0_02586.1_g00002.1	0.000447457	0.00639259	0.739	0.907	-0.168
LBvsRG	A3SS	gene:Rsa1.0_03853.1_g00004.1	0.000486908	0.00688181	0	0.258	-0.258
LBvsRG	A3SS	gene:Rsa1.0_00127.1_g00014.1	0.000498601	0.00700959	1	0.575	0.425
LBvsRG	A3SS	gene:Rsa1.0_03607.1_g00002.1	0.00053028	0.00737727	0.131	0.519	-0.388
LBvsRG	A3SS	gene:Rsa1.0_02876.1_g00002.1	0.000530337	0.00737727	0.582	1	-0.418
LBvsRG	A3SS	gene:Rsa1.0_03698.1_g00002.1	0.000540125	0.00747409	0.667	1	-0.333
LBvsRG	A3SS	gene:Rsa1.0_00055.1_g00035.1	0.00055037	0.00757618	0.773	1	-0.227
LBvsRG	A3SS	gene:Rsa1.0_00087.1_g00036.1	0.000554638	0.00759539	1	0.861	0.139
LBvsRG	A3SS	gene:Rsa1.0_01357.1_g00008.1	0.000568321	0.00774265	1	0	1
LBvsRG	A3SS	gene:Rsa1.0_00677.1_g00006.1	0.000581185	0.00779732	1	0.757	0.243
LBvsRG	A3SS	gene:Rsa1.0_00175.1_g00020.1	0.000601214	0.00798497	0.769	0.331	0.438
LBvsRG	A3SS	gene:Rsa1.0_00224.1_g00033.1	0.000634346	0.00830621	0.26	0	0.26
LBvsRG	A3SS	gene:Rsa1.0_00298.1_g00007.1	0.000637193	0.00830621	0	0.933	-0.933
LBvsRG	A3SS	gene:Rsa1.0_00837.1_g00007.1	0.000641566	0.00831205	0	0.494	-0.494
LBvsRG	A3SS	gene:Rsa1.0_00055.1_g00035.1	0.000647857	0.00835262	0.349	0.722	-0.373
LBvsRG	A3SS	gene:Rsa1.0_07106.1_g00001.1	0.00067119	0.00858211	0	0.744	-0.744
LBvsRG	A3SS	gene:Rsa1.0_02513.1_g00008.1	0.000672152	0.00858211	1	0.333	0.667
LBvsRG	A3SS	gene:Rsa1.0_04037.1_g00003.1	0.000695248	0.00883433	1	0	1
LBvsRG	A3SS	gene:Rsa1.0_05766.1_g00002.1	0.000703706	0.00889901	0.606	0.386	0.22
LBvsRG	A3SS	gene:Rsa1.0_03673.1_g00003.1	0.000719946	0.00898346	0.161	0.451	-0.29
LBvsRG	A3SS	gene:Rsa1.0_00123.1_g00022.1	0.00072058	0.00898346	0.505	0	0.505
LBvsRG	A3SS	gene:Rsa1.0_02967.1_g00006.1	0.000737006	0.0091451	0.484	0.902	-0.418
LBvsRG	A3SS	gene:Rsa1.0_00632.1_g00008.1	0.000747979	0.00923789	0.126	0	0.126
LBvsRG	A3SS	gene:Rsa1.0_16522.1_g00001.1	0.00075361	0.00926415	0.265	1	-0.735
LBvsRG	A3SS	gene:Rsa1.0_00019.1_g00037.1	0.000780526	0.00954425	0	0.385	-0.385
LBvsRG	A3SS	gene:Rsa1.0_00090.1_g00001.1	0.000788331	0.00954425	0.728	1	-0.272
LBvsRG	A3SS	gene:Rsa1.0_03798.1_g00002.1	0.000790591	0.00954425	0.709	0.271	0.438
LBvsRG	A3SS	gene:Rsa1.0_05498.1_g00002.1	0.000790841	0.00954425	0.216	0	0.216
LBvsRG	A3SS	gene:Rsa1.0_02599.1_g00001.1	0.000802145	0.00963668	0.026	0.527	-0.501
LBvsRG	A3SS	gene:Rsa1.0_03362.1_g00003.1	0.000806323	0.00964304	1	0.476	0.524
LBvsRG	A3SS	gene:Rsa1.0_00089.1_g00043.1	0.000868257	0.0102877	0	0.326	-0.326
LBvsRG	A3SS	gene:Rsa1.0_03736.1_g00002.1	0.000874429	0.0102877	0.476	0.839	-0.363
LBvsRG	A3SS	gene:Rsa1.0_00483.1_g00011.1	0.000881375	0.0102877	0.873	0.506	0.367
LBvsRG	A3SS	gene:Rsa1.0_00324.1_g00004.1	0.000881856	0.0102877	0.14	0.861	-0.721
LBvsRG	A3SS	gene:Rsa1.0_00450.1_g00005.1	0.000883367	0.0102877	0.716	0.975	-0.259
LBvsRG	A3SS	gene:Rsa1.0_00717.1_g00007.1	0.000906633	0.0105098	0.117	0.447	-0.33
LBvsRG	A3SS	gene:Rsa1.0_08562.1_g00001.1	0.000950232	0.0109671	1	0.829	0.171
LBvsRG	A3SS	gene:Rsa1.0_14203.1_g00001.1	0.000990828	0.0113859	0.578	0.819	-0.241
LBvsRG	A3SS	gene:Rsa1.0_00216.1_g00010.1	0.00100846	0.0115384	0.271	1	-0.729
LBvsRG	A3SS	gene:Rsa1.0_00293.1_g00038.1	0.00105875	0.0120225	0.624	0.246	0.378
LBvsRG	A3SS	gene:Rsa1.0_03011.1_g00003.1	0.00105987	0.0120225	0.193	1	-0.807
LBvsRG	A3SS	gene:Rsa1.0_01989.1_g00001.1	0.00107731	0.012168	0.508	0	0.508
LBvsRG	A3SS	gene:Rsa1.0_00119.1_g00061.1	0.00110328	0.0124083	0.961	0.708	0.253
LBvsRG	A3SS	gene:Rsa1.0_00134.1_g00026.1	0.00111902	0.0125039	0.837	0.61	0.227
LBvsRG	A3SS	gene:Rsa1.0_06070.1_g00001.1	0.00112124	0.0125039	0.17	0.415	-0.245
LBvsRG	A3SS	gene:Rsa1.0_03073.1_g00002.1	0.0011298	0.0125464	0.308	1	-0.692
LBvsRG	A3SS	gene:Rsa1.0_00108.1_g00010.1	0.00117349	0.0129231	0.548	0.762	-0.214
LBvsRG	A3SS	gene:Rsa1.0_00152.1_g00018.1	0.00120857	0.0132541	1	0.758	0.242
LBvsRG	A3SS	gene:Rsa1.0_01925.1_g00003.1	0.00130359	0.0142371	1	0	1
LBvsRG	A3SS	gene:Rsa1.0_01382.1_g00001.1	0.00147069	0.015996	1	0.012	0.988
LBvsRG	A3SS	gene:Rsa1.0_01262.1_g00011.1	0.00150874	0.0163426	0.478	0.372	0.106
LBvsRG	A3SS	gene:Rsa1.0_01328.1_g00007.1	0.00151558	0.0163497	0	0.189	-0.189
LBvsRG	A3SS	gene:Rsa1.0_00543.1_g00007.1	0.00153533	0.0164954	0.668	1	-0.332
LBvsRG	A3SS	gene:Rsa1.0_02654.1_g00005.1	0.00154817	0.0165661	0.911	0.432	0.479
LBvsRG	A3SS	gene:Rsa1.0_03683.1_g00003.1	0.001611	0.0170999	0.449	1	-0.551
LBvsRG	A3SS	gene:Rsa1.0_01184.1_g00008.1	0.00169687	0.0177266	0.147	1	-0.853
LBvsRG	A3SS	gene:Rsa1.0_02272.1_g00003.1	0.00173925	0.0180269	0.216	0.364	-0.148
LBvsRG	A3SS	gene:Rsa1.0_00964.1_g00011.1	0.00183945	0.018917	0.774	1	-0.226
LBvsRG	A3SS	gene:Rsa1.0_00875.1_g00007.1	0.00190615	0.019512	0.205	0	0.205
LBvsRG	A3SS	gene:Rsa1.0_01996.1_g00006.1	0.00191207	0.019512	1	0	1
LBvsRG	A3SS	gene:Rsa1.0_02228.1_g00004.1	0.00193538	0.0196441	0.012	0.12	-0.108
LBvsRG	A3SS	gene:Rsa1.0_00131.1_g00067.1	0.0019458	0.0196441	0	0.268	-0.268
LBvsRG	A3SS	gene:Rsa1.0_00900.1_g00008.1	0.00195266	0.0196441	0.227	1	-0.773
LBvsRG	A3SS	gene:Rsa1.0_02319.1_g00009.1	0.00196015	0.0196441	0.081	0.448	-0.367
LBvsRG	A3SS	gene:Rsa1.0_06492.1_g00003.1	0.00196218	0.0196441	1	0.309	0.691
LBvsRG	A3SS	gene:Rsa1.0_00285.1_g00014.1	0.00199736	0.0199208	0	1	-1
LBvsRG	A3SS	gene:Rsa1.0_00301.1_g00041.1	0.00201357	0.020007	0	0.866	-0.866
LBvsRG	A3SS	gene:Rsa1.0_00044.1_g00031.1	0.00206272	0.0202808	0.112	1	-0.888
LBvsRG	A3SS	gene:Rsa1.0_01179.1_g00005.1	0.00206414	0.0202808	0.781	1	-0.219
LBvsRG	A3SS	gene:Rsa1.0_01193.1_g00005.1	0.00215415	0.0210429	0.059	0.486	-0.427
LBvsRG	A3SS	gene:Rsa1.0_03589.1_g00001.1	0.00215764	0.0210429	0.021	0.145	-0.124
LBvsRG	A3SS	gene:Rsa1.0_08027.1_g00001.1	0.00219956	0.0213729	0.963	0.846	0.117
LBvsRG	A3SS	gene:Rsa1.0_01485.1_g00005.1	0.00221774	0.0214706	0.323	0.513	-0.19
LBvsRG	A3SS	gene:Rsa1.0_04014.1_g00001.1	0.00230373	0.0219811	0.898	1	-0.102
LBvsRG	A3SS	gene:Rsa1.0_02059.1_g00005.1	0.00232518	0.0220926	0.04	0.304	-0.264
LBvsRG	A3SS	gene:Rsa1.0_01077.1_g00007.1	0.00233214	0.0220926	0.045	0.445	-0.4
LBvsRG	A3SS	gene:Rsa1.0_01105.1_g00006.1	0.00246672	0.0231393	0	0.962	-0.962
LBvsRG	A3SS	gene:Rsa1.0_00699.1_g00006.1	0.0024689	0.0231393	1	0.538	0.462
LBvsRG	A3SS	gene:Rsa1.0_07577.1_g00003.1	0.00249642	0.0233146	1	0.76	0.24
LBvsRG	A3SS	gene:Rsa1.0_00015.1_g00035.1	0.0025471	0.0237042	0	0.402	-0.402
LBvsRG	A3SS	gene:Rsa1.0_00438.1_g00013.1	0.00255728	0.0237154	1	0.566	0.434
LBvsRG	A3SS	gene:Rsa1.0_00048.1_g00034.1	0.00259047	0.0239392	0.569	0	0.569
LBvsRG	A3SS	gene:Rsa1.0_07731.1_g00003.1	0.00260553	0.0239945	0.286	0.465	-0.179
LBvsRG	A3SS	gene:Rsa1.0_03128.1_g00002.1	0.00261872	0.0240323	0	0.145	-0.145
LBvsRG	A3SS	gene:Rsa1.0_00107.1_g00014.1	0.00265208	0.0242541	1	0.851	0.149
LBvsRG	A3SS	gene:Rsa1.0_02008.1_g00003.1	0.00275401	0.0250399	0.64	1	-0.36
LBvsRG	A3SS	gene:Rsa1.0_00483.1_g00003.1	0.00276186	0.0250399	0	0.206	-0.206
LBvsRG	A3SS	gene:Rsa1.0_01363.1_g00002.1	0.00277465	0.0250399	0.478	0.141	0.337
LBvsRG	A3SS	gene:Rsa1.0_01363.1_g00008.1	0.00277998	0.0250399	0.193	1	-0.807
LBvsRG	A3SS	gene:Rsa1.0_00635.1_g00014.1	0.00282517	0.0253116	0.026	1	-0.974
LBvsRG	A3SS	gene:Rsa1.0_00025.1_g00036.1	0.00284591	0.0253318	1	0.224	0.776
LBvsRG	A3SS	gene:Rsa1.0_00505.1_g00017.1	0.00284782	0.0253318	0.204	0.376	-0.172
LBvsRG	A3SS	gene:Rsa1.0_00249.1_g00007.1	0.00286074	0.0253318	0.519	0.293	0.226
LBvsRG	A3SS	gene:Rsa1.0_00881.1_g00007.1	0.00294135	0.0259133	0.27	0.481	-0.211
LBvsRG	A3SS	gene:Rsa1.0_02015.1_g00007.1	0.00299748	0.0263201	0.806	0.449	0.357
LBvsRG	A3SS	gene:Rsa1.0_00352.1_g00008.1	0.00309941	0.0270759	1	0	1
LBvsRG	A3SS	gene:Rsa1.0_01100.1_g00005.1	0.00310405	0.0270759	0.283	1	-0.717
LBvsRG	A3SS	gene:Rsa1.0_00686.1_g00012.1	0.00315855	0.0274488	1	0.81	0.19
LBvsRG	A3SS	gene:Rsa1.0_00617.1_g00003.1	0.00316757	0.0274488	0.414	0.763	-0.349
LBvsRG	A3SS	gene:Rsa1.0_01066.1_g00004.1	0.00320097	0.0275562	0.307	1	-0.693
LBvsRG	A3SS	gene:Rsa1.0_02478.1_g00009.1	0.00321189	0.0275562	1	0.377	0.623
LBvsRG	A3SS	gene:Rsa1.0_00163.1_g00001.1	0.0032123	0.0275562	0.806	0.345	0.461
LBvsRG	A3SS	gene:Rsa1.0_03532.1_g00002.1	0.00322166	0.0275562	0	0.133	-0.133
LBvsRG	A3SS	gene:Rsa1.0_01156.1_g00008.1	0.00327473	0.0279197	1	0.867	0.133
LBvsRG	A3SS	gene:Rsa1.0_00037.1_g00019.1	0.0033285	0.0281962	0.413	0.632	-0.219
LBvsRG	A3SS	gene:Rsa1.0_01209.1_g00007.1	0.00345892	0.029101	1	0.512	0.488
LBvsRG	A3SS	gene:Rsa1.0_03148.1_g00001.1	0.00346834	0.029101	0.083	1	-0.917
LBvsRG	A3SS	gene:Rsa1.0_00224.1_g00033.1	0.00355977	0.0297736	0.266	0.044	0.222
LBvsRG	A3SS	gene:Rsa1.0_00829.1_g00008.1	0.00357657	0.0298177	1	0.312	0.688
LBvsRG	A3SS	gene:Rsa1.0_09807.1_g00001.1	0.0035876	0.0298177	0.225	0.556	-0.331
LBvsRG	A3SS	gene:Rsa1.0_00116.1_g00015.1	0.00367248	0.0304275	0.164	0.374	-0.21
LBvsRG	A3SS	gene:Rsa1.0_00030.1_g00033.1	0.00378517	0.0312578	1	0.768	0.232
LBvsRG	A3SS	gene:Rsa1.0_04311.1_g00002.1	0.00379636	0.0312578	1	0.355	0.645
LBvsRG	A3SS	gene:Rsa1.0_22017.1_g00001.1	0.00384993	0.0315124	1	0.423	0.577
LBvsRG	A3SS	gene:Rsa1.0_02405.1_g00005.1	0.00385885	0.0315124	0.841	1	-0.159
LBvsRG	A3SS	gene:Rsa1.0_00953.1_g00009.1	0.00393418	0.0319939	1	0.771	0.229
LBvsRG	A3SS	gene:Rsa1.0_03853.1_g00004.1	0.00396355	0.0321339	0	0.319	-0.319
LBvsRG	A3SS	gene:Rsa1.0_00486.1_g00004.1	0.00400947	0.0324069	1	0.777	0.223
LBvsRG	A3SS	gene:Rsa1.0_02117.1_g00002.1	0.00409067	0.0328844	0.042	0.17	-0.128
LBvsRG	A3SS	gene:Rsa1.0_00874.1_g00003.1	0.00409344	0.0328844	0.191	0	0.191
LBvsRG	A3SS	gene:Rsa1.0_00271.1_g00002.1	0.00417193	0.0334134	0.438	1	-0.562
LBvsRG	A3SS	gene:Rsa1.0_01168.1_g00007.1	0.00427556	0.0339811	0.707	0.923	-0.216
LBvsRG	A3SS	gene:Rsa1.0_01180.1_g00004.1	0.00430587	0.0339811	0.034	0.243	-0.209
LBvsRG	A3SS	gene:Rsa1.0_00304.1_g00016.1	0.00432496	0.0340205	0.565	1	-0.435
LBvsRG	A3SS	gene:Rsa1.0_03880.1_g00005.1	0.00437039	0.0342758	0.746	1	-0.254
LBvsRG	A3SS	gene:Rsa1.0_00285.1_g00020.1	0.00448129	0.0350416	0.843	0	0.843
LBvsRG	A3SS	gene:Rsa1.0_06492.1_g00003.1	0.00453677	0.0353707	0.876	1	-0.124
LBvsRG	A3SS	gene:Rsa1.0_02098.1_g00001.1	0.0046118	0.0358499	0.156	0.314	-0.158
LBvsRG	A3SS	gene:Rsa1.0_00048.1_g00034.1	0.00466877	0.0361864	0.312	0.655	-0.343
LBvsRG	A3SS	gene:Rsa1.0_00006.1_g00013.1	0.00476342	0.0366488	0.738	1	-0.262
LBvsRG	A3SS	gene:Rsa1.0_06715.1_g00001.1	0.0047752	0.0366488	0.195	0.478	-0.283
LBvsRG	A3SS	gene:Rsa1.0_01532.1_g00006.1	0.00478239	0.0366488	0	0.238	-0.238
LBvsRG	A3SS	gene:Rsa1.0_00026.1_g00040.1	0.00479005	0.0366488	1	0.389	0.611
LBvsRG	A3SS	gene:Rsa1.0_00920.1_g00014.1	0.00479924	0.0366488	1	0.714	0.286
LBvsRG	A3SS	gene:Rsa1.0_01696.1_g00012.1	0.00481162	0.0366488	1	0.759	0.241
LBvsRG	A3SS	gene:Rsa1.0_01303.1_g00005.1	0.00489358	0.0371659	1	0.788	0.212
LBvsRG	A3SS	gene:Rsa1.0_03063.1_g00001.1	0.00494894	0.0374787	0.361	1	-0.639
LBvsRG	A3SS	gene:Rsa1.0_00349.1_g00007.1	0.00497916	0.0375998	0	0.228	-0.228
LBvsRG	A3SS	gene:Rsa1.0_00565.1_g00003.1	0.00502179	0.0378136	1	0.804	0.196
LBvsRG	A3SS	gene:Rsa1.0_00589.1_g00029.1	0.00504395	0.0378726	0.032	0.481	-0.449
LBvsRG	A3SS	gene:Rsa1.0_00253.1_g00032.1	0.00509026	0.0380428	0	0.478	-0.478
LBvsRG	A3SS	gene:Rsa1.0_01142.1_g00003.1	0.00509541	0.0380428	1	0	1
LBvsRG	A3SS	gene:Rsa1.0_00876.1_g00012.1	0.00521249	0.0386984	0.499	0.698	-0.199
LBvsRG	A3SS	gene:Rsa1.0_00022.1_g00008.1	0.00528001	0.0389952	0.326	0.508	-0.182
LBvsRG	A3SS	gene:Rsa1.0_02272.1_g00003.1	0.00528198	0.0389952	0.22	0.351	-0.131
LBvsRG	A3SS	gene:Rsa1.0_04116.1_g00004.1	0.00531248	0.0391111	0.297	0.711	-0.414
LBvsRG	A3SS	gene:Rsa1.0_00455.1_g00009.1	0.00539924	0.0396395	0.889	1	-0.111
LBvsRG	A3SS	gene:Rsa1.0_00285.1_g00014.1	0.00547957	0.0400473	1	0	1
LBvsRG	A3SS	gene:Rsa1.0_00307.1_g00006.1	0.00551013	0.0401192	1	0.65	0.35
LBvsRG	A3SS	gene:Rsa1.0_02924.1_g00003.1	0.00559211	0.0406042	0.043	0.229	-0.186
LBvsRG	A3SS	gene:Rsa1.0_00092.1_g00065.1	0.0056749	0.0410925	0.291	0	0.291
LBvsRG	A3SS	gene:Rsa1.0_03607.1_g00002.1	0.00569603	0.0411328	0.387	0.886	-0.499
LBvsRG	A3SS	gene:Rsa1.0_13866.1_g00001.1	0.00585548	0.0420544	0	0.164	-0.164
LBvsRG	A3SS	gene:Rsa1.0_02807.1_g00004.1	0.00605913	0.0433991	0	0.189	-0.189
LBvsRG	A3SS	gene:Rsa1.0_05160.1_g00002.1	0.00621067	0.0443643	1	0.398	0.602
LBvsRG	A3SS	gene:Rsa1.0_00394.1_g00013.1	0.00624339	0.0444778	0.402	0.266	0.136
LBvsRG	A3SS	gene:Rsa1.0_03673.1_g00003.1	0.00675846	0.0478819	0.927	0.768	0.159
LBvsRG	A3SS	gene:Rsa1.0_00810.1_g00001.1	0.00685164	0.0482904	1	0.302	0.698
LBvsRG	A3SS	gene:Rsa1.0_00628.1_g00018.1	0.00690902	0.0483347	0.111	1	-0.889
LBvsRG	A3SS	gene:Rsa1.0_00155.1_g00010.1	0.00692841	0.0483347	0.712	0.906	-0.194
LBvsRG	A3SS	gene:Rsa1.0_00123.1_g00026.1	0.00693108	0.0483347	0.801	0.983	-0.182
LBvsRG	A3SS	gene:Rsa1.0_00050.1_g00018.1	0.0070431	0.0489866	0.288	0.455	-0.167
LBvsRG	A3SS	gene:Rsa1.0_05920.1_g00001.1	0.00707472	0.0490774	0	0.478	-0.478
LBvsRG	A3SS	gene:Rsa1.0_00382.1_g00030.1	0.0071269	0.0493099	0.963	0.768	0.195
LBvsRG	A5SS	gene:Rsa1.0_00019.1_g00030.1	0	0	0.003	0.695	-0.692
LBvsRG	A5SS	gene:Rsa1.0_00190.1_g00006.1	0	0	0.807	0.01	0.797
LBvsRG	A5SS	gene:Rsa1.0_00292.1_g00003.1	0	0	0.037	0.903	-0.866
LBvsRG	A5SS	gene:Rsa1.0_00342.1_g00008.1	0	0	0	0.239	-0.239
LBvsRG	A5SS	gene:Rsa1.0_00369.1_g00009.1	0	0	0.479	0.856	-0.377
LBvsRG	A5SS	gene:Rsa1.0_01211.1_g00005.1	0	0	0.039	0.691	-0.652
LBvsRG	A5SS	gene:Rsa1.0_01860.1_g00001.1	0	0	0.029	0.197	-0.168
LBvsRG	A5SS	gene:Rsa1.0_02120.1_g00002.1	0	0	0.656	0.891	-0.235
LBvsRG	A5SS	gene:Rsa1.0_03981.1_g00005.1	0	0	0.007	1	-0.993
LBvsRG	A5SS	gene:Rsa1.0_05847.1_g00003.1	0	0	0.832	0	0.832
LBvsRG	A5SS	gene:Rsa1.0_01957.1_g00003.1	4.44089e-16	8.43769e-14	1	0.022	0.978
LBvsRG	A5SS	gene:Rsa1.0_00046.1_g00017.1	1.77636e-15	3.09382e-13	0.914	0.385	0.529
LBvsRG	A5SS	gene:Rsa1.0_00345.1_g00015.1	1.15352e-13	1.85451e-11	0.1	0.869	-0.769
LBvsRG	A5SS	gene:Rsa1.0_00288.1_g00010.1	1.31228e-13	1.95905e-11	0.954	0.5	0.454
LBvsRG	A5SS	gene:Rsa1.0_00016.1_g00121.1	1.66533e-13	2.32037e-11	1	0.198	0.802
LBvsRG	A5SS	gene:Rsa1.0_01359.1_g00007.1	2.20046e-13	2.87435e-11	0	0.284	-0.284
LBvsRG	A5SS	gene:Rsa1.0_14316.1_g00002.1	6.86229e-13	8.43658e-11	1	0.006	0.994
LBvsRG	A5SS	gene:Rsa1.0_04819.1_g00002.1	2.22822e-12	2.58721e-10	0	0.791	-0.791
LBvsRG	A5SS	gene:Rsa1.0_00738.1_g00005.1	3.81706e-12	4.19876e-10	0	0.765	-0.765
LBvsRG	A5SS	gene:Rsa1.0_01311.1_g00002.1	5.37437e-12	5.61621e-10	0.368	1	-0.632
LBvsRG	A5SS	gene:Rsa1.0_00915.1_g00003.1	5.87597e-12	5.84799e-10	0	0.811	-0.811
LBvsRG	A5SS	gene:Rsa1.0_00722.1_g00002.1	3.60416e-11	3.37086e-09	0	0.127	-0.127
LBvsRG	A5SS	gene:Rsa1.0_00362.1_g00030.1	3.70955e-11	3.37086e-09	0.188	1	-0.812
LBvsRG	A5SS	gene:Rsa1.0_09965.1_g00001.1	1.09049e-10	9.49633e-09	1	0.091	0.909
LBvsRG	A5SS	gene:Rsa1.0_08434.1_g00002.1	1.42448e-10	1.19087e-08	0.015	0.143	-0.128
LBvsRG	A5SS	gene:Rsa1.0_01947.1_g00003.1	2.71483e-10	2.18231e-08	0.027	0.354	-0.327
LBvsRG	A5SS	gene:Rsa1.0_00215.1_g00026.1	2.89446e-10	2.24053e-08	0.052	0.897	-0.845
LBvsRG	A5SS	gene:Rsa1.0_01409.1_g00003.1	1.68452e-09	1.21401e-07	0.109	0.338	-0.229
LBvsRG	A5SS	gene:Rsa1.0_02017.1_g00005.1	2.87248e-09	2.00116e-07	0	0.928	-0.928
LBvsRG	A5SS	gene:Rsa1.0_05319.1_g00001.1	3.35413e-09	2.26133e-07	0	0.171	-0.171
LBvsRG	A5SS	gene:Rsa1.0_00171.1_g00009.1	4.5945e-09	3.00078e-07	0.049	0.778	-0.729
LBvsRG	A5SS	gene:Rsa1.0_01311.1_g00006.1	5.86293e-09	3.71319e-07	1	0.421	0.579
LBvsRG	A5SS	gene:Rsa1.0_01067.1_g00001.1	1.13774e-08	6.79393e-07	0	1	-1
LBvsRG	A5SS	gene:Rsa1.0_02076.1_g00006.1	3.86913e-08	2.24625e-06	0	0.119	-0.119
LBvsRG	A5SS	gene:Rsa1.0_00216.1_g00003.1	4.19155e-08	2.30535e-06	1	0.835	0.165
LBvsRG	A5SS	gene:Rsa1.0_05488.1_g00002.1	7.50626e-08	4.02258e-06	0	0.193	-0.193
LBvsRG	A5SS	gene:Rsa1.0_14316.1_g00002.1	7.83625e-08	4.09444e-06	0.872	0	0.872
LBvsRG	A5SS	gene:Rsa1.0_07935.1_g00003.1	9.07446e-08	4.62576e-06	0.139	1	-0.861
LBvsRG	A5SS	gene:Rsa1.0_00418.1_g00020.1	1.86678e-07	9.28944e-06	0	0.162	-0.162
LBvsRG	A5SS	gene:Rsa1.0_00642.1_g00016.1	2.69e-07	1.27775e-05	0.461	0.715	-0.254
LBvsRG	A5SS	gene:Rsa1.0_00125.1_g00024.1	4.66405e-07	2.1191e-05	0.783	0.973	-0.19
LBvsRG	A5SS	gene:Rsa1.0_01354.1_g00003.1	5.14636e-07	2.28849e-05	0.105	1	-0.895
LBvsRG	A5SS	gene:Rsa1.0_00876.1_g00003.1	7.14281e-07	3.1101e-05	0.086	0.759	-0.673
LBvsRG	A5SS	gene:Rsa1.0_00544.1_g00003.1	7.69921e-07	3.28395e-05	0.054	0.873	-0.819
LBvsRG	A5SS	gene:Rsa1.0_00437.1_g00002.1	9.19223e-07	3.84235e-05	0.105	0.244	-0.139
LBvsRG	A5SS	gene:Rsa1.0_02929.1_g00007.1	2.11691e-06	8.67518e-05	0.021	0.269	-0.248
LBvsRG	A5SS	gene:Rsa1.0_00198.1_g00024.1	2.28347e-06	9.17779e-05	0	0.112	-0.112
LBvsRG	A5SS	gene:Rsa1.0_02039.1_g00002.1	3.43867e-06	0.0001356	0.456	0.136	0.32
LBvsRG	A5SS	gene:Rsa1.0_04311.1_g00002.1	3.79108e-06	0.000144061	0.077	0.85	-0.773
LBvsRG	A5SS	gene:Rsa1.0_01273.1_g00005.1	5.11696e-06	0.000190972	0.951	0.284	0.667
LBvsRG	A5SS	gene:Rsa1.0_00296.1_g00015.1	5.21708e-06	0.000191293	0.821	1	-0.179
LBvsRG	A5SS	gene:Rsa1.0_08776.1_g00001.1	7.5615e-06	0.000272475	0.555	1	-0.445
LBvsRG	A5SS	gene:Rsa1.0_01278.1_g00006.1	7.79398e-06	0.000276092	0.856	1	-0.144
LBvsRG	A5SS	gene:Rsa1.0_00851.1_g00004.1	9.52912e-06	0.00032649	0.054	1	-0.946
LBvsRG	A5SS	gene:Rsa1.0_07639.1_g00001.1	1.03902e-05	0.000350251	0.285	0.032	0.253
LBvsRG	A5SS	gene:Rsa1.0_01190.1_g00005.1	1.11887e-05	0.00036991	0.03	0.222	-0.192
LBvsRG	A5SS	gene:Rsa1.0_01313.1_g00004.1	1.13274e-05	0.00036991	0.149	0.023	0.126
LBvsRG	A5SS	gene:Rsa1.0_01254.1_g00003.1	1.21426e-05	0.000390432	0	0.118	-0.118
LBvsRG	A5SS	gene:Rsa1.0_00742.1_g00005.1	1.25941e-05	0.000398814	0	0.34	-0.34
LBvsRG	A5SS	gene:Rsa1.0_01282.1_g00012.1	2.17849e-05	0.000677903	0.64	1	-0.36
LBvsRG	A5SS	gene:Rsa1.0_04286.1_g00004.1	2.24951e-05	0.000677903	0.161	0.389	-0.228
LBvsRG	A5SS	gene:Rsa1.0_00900.1_g00006.1	2.27049e-05	0.000677903	0.037	1	-0.963
LBvsRG	A5SS	gene:Rsa1.0_02236.1_g00004.1	2.68922e-05	0.000791616	1	0.497	0.503
LBvsRG	A5SS	gene:Rsa1.0_00442.1_g00005.1	2.80465e-05	0.000814128	0.311	1	-0.689
LBvsRG	A5SS	gene:Rsa1.0_00016.1_g00004.1	3.61047e-05	0.00103368	0.074	0.524	-0.45
LBvsRG	A5SS	gene:Rsa1.0_04651.1_g00002.1	3.88678e-05	0.00109718	0.167	0.627	-0.46
LBvsRG	A5SS	gene:Rsa1.0_02267.1_g00009.1	4.07801e-05	0.00112145	0	0.257	-0.257
LBvsRG	A5SS	gene:Rsa1.0_11906.1_g00001.1	4.46276e-05	0.00119579	0	0.219	-0.219
LBvsRG	A5SS	gene:Rsa1.0_03521.1_g00010.1	5.10087e-05	0.00134483	0	1	-1
LBvsRG	A5SS	gene:Rsa1.0_07732.1_g00001.1	5.14769e-05	0.00134483	0.122	0.383	-0.261
LBvsRG	A5SS	gene:Rsa1.0_01541.1_g00005.1	5.70742e-05	0.00147266	0	1	-1
LBvsRG	A5SS	gene:Rsa1.0_03504.1_g00003.1	6.14901e-05	0.00156725	0	0.385	-0.385
LBvsRG	A5SS	gene:Rsa1.0_01803.1_g00014.1	9.14487e-05	0.00230274	1	0.032	0.968
LBvsRG	A5SS	gene:Rsa1.0_02528.1_g00008.1	0.00011448	0.00284838	0.364	0.075	0.289
LBvsRG	A5SS	gene:Rsa1.0_08426.1_g00002.1	0.000127214	0.00312796	0	0.161	-0.161
LBvsRG	A5SS	gene:Rsa1.0_00046.1_g00022.1	0.000129891	0.00315665	0.733	0.123	0.61
LBvsRG	A5SS	gene:Rsa1.0_00017.1_g00072.1	0.000169584	0.00407391	0.048	1	-0.952
LBvsRG	A5SS	gene:Rsa1.0_00727.1_g00005.1	0.000182034	0.00432331	0.578	0.848	-0.27
LBvsRG	A5SS	gene:Rsa1.0_03073.1_g00002.1	0.000187041	0.00439231	0.673	1	-0.327
LBvsRG	A5SS	gene:Rsa1.0_01311.1_g00002.1	0.000219155	0.0050736	0.368	0.73	-0.362
LBvsRG	A5SS	gene:Rsa1.0_02624.1_g00001.1	0.000220908	0.0050736	1	0.848	0.152
LBvsRG	A5SS	gene:Rsa1.0_02925.1_g00003.1	0.000223812	0.00508442	0	1	-1
LBvsRG	A5SS	gene:Rsa1.0_04293.1_g00001.1	0.000227431	0.00511107	0.025	1	-0.975
LBvsRG	A5SS	gene:Rsa1.0_00237.1_g00041.1	0.000233734	0.00519686	0.026	0.648	-0.622
LBvsRG	A5SS	gene:Rsa1.0_02648.1_g00004.1	0.00025432	0.00559504	1	0.281	0.719
LBvsRG	A5SS	gene:Rsa1.0_00301.1_g00055.1	0.000267429	0.00582215	0.753	1	-0.247
LBvsRG	A5SS	gene:Rsa1.0_01030.1_g00010.1	0.000279338	0.00597005	0.053	0.271	-0.218
LBvsRG	A5SS	gene:Rsa1.0_00318.1_g00018.1	0.000279935	0.00597005	0	0.269	-0.269
LBvsRG	A5SS	gene:Rsa1.0_01439.1_g00005.1	0.000292773	0.00618077	0	0.164	-0.164
LBvsRG	A5SS	gene:Rsa1.0_02402.1_g00006.1	0.000305554	0.00638607	0.164	0.767	-0.603
LBvsRG	A5SS	gene:Rsa1.0_00127.1_g00028.1	0.000345158	0.00693635	0.971	0.696	0.275
LBvsRG	A5SS	gene:Rsa1.0_07577.1_g00003.1	0.000362708	0.00716945	0.143	0.56	-0.417
LBvsRG	A5SS	gene:Rsa1.0_00318.1_g00006.1	0.000365338	0.00716945	0	1	-1
LBvsRG	A5SS	gene:Rsa1.0_03476.1_g00004.1	0.000367048	0.00716945	0.527	1	-0.473
LBvsRG	A5SS	gene:Rsa1.0_02438.1_g00007.1	0.000372612	0.00721073	0.036	0.451	-0.415
LBvsRG	A5SS	gene:Rsa1.0_00657.1_g00017.1	0.000383269	0.00734892	0.066	1	-0.934
LBvsRG	A5SS	gene:Rsa1.0_00790.1_g00008.1	0.000404217	0.00768011	0	0.297	-0.297
LBvsRG	A5SS	gene:Rsa1.0_00439.1_g00009.1	0.000422005	0.00794585	0.337	0.099	0.238
LBvsRG	A5SS	gene:Rsa1.0_03051.1_g00001.1	0.000449028	0.00837918	0.649	0.211	0.438
LBvsRG	A5SS	gene:Rsa1.0_02079.1_g00012.1	0.000536247	0.0099182	0.118	1	-0.882
LBvsRG	A5SS	gene:Rsa1.0_00064.1_g00044.1	0.000545122	0.0099939	0.008	0.109	-0.101
LBvsRG	A5SS	gene:Rsa1.0_00564.1_g00014.1	0.000551977	0.0100316	1	0.633	0.367
LBvsRG	A5SS	gene:Rsa1.0_00022.1_g00011.1	0.000558647	0.0100653	0	0.244	-0.244
LBvsRG	A5SS	gene:Rsa1.0_08776.1_g00001.1	0.000576213	0.0102216	0.352	1	-0.648
LBvsRG	A5SS	gene:Rsa1.0_02943.1_g00004.1	0.000578768	0.0102216	0.008	0.141	-0.133
LBvsRG	A5SS	gene:Rsa1.0_05785.1_g00001.1	0.000581998	0.0102216	0.677	1	-0.323
LBvsRG	A5SS	gene:Rsa1.0_08846.1_g00001.1	0.000604078	0.010521	0.461	0.089	0.372
LBvsRG	A5SS	gene:Rsa1.0_02611.1_g00003.1	0.000635133	0.0109705	1	0.639	0.361
LBvsRG	A5SS	gene:Rsa1.0_00075.1_g00021.1	0.000649121	0.0111202	0	1	-1
LBvsRG	A5SS	gene:Rsa1.0_00331.1_g00013.1	0.000674624	0.011416	0.639	1	-0.361
LBvsRG	A5SS	gene:Rsa1.0_05969.1_g00002.1	0.000677314	0.011416	0.941	0.561	0.38
LBvsRG	A5SS	gene:Rsa1.0_00006.1_g00013.1	0.000829223	0.0137154	0.931	0.363	0.568
LBvsRG	A5SS	gene:Rsa1.0_00686.1_g00015.1	0.000833552	0.0137154	0.841	0.506	0.335
LBvsRG	A5SS	gene:Rsa1.0_02991.1_g00001.1	0.000843992	0.0137154	0.027	0.486	-0.459
LBvsRG	A5SS	gene:Rsa1.0_00068.1_g00013.1	0.000846549	0.0137154	1	0.795	0.205
LBvsRG	A5SS	gene:Rsa1.0_08260.1_g00003.1	0.000887719	0.0141628	0.313	0.741	-0.428
LBvsRG	A5SS	gene:Rsa1.0_00253.1_g00001.1	0.000904366	0.0143191	1	0.455	0.545
LBvsRG	A5SS	gene:Rsa1.0_01603.1_g00001.1	0.000949255	0.0149169	1	0.082	0.918
LBvsRG	A5SS	gene:Rsa1.0_00610.1_g00008.1	0.00102289	0.015954	1	0.866	0.134
LBvsRG	A5SS	gene:Rsa1.0_00182.1_g00017.1	0.00103971	0.0160586	0.864	0.379	0.485
LBvsRG	A5SS	gene:Rsa1.0_02093.1_g00002.1	0.00105165	0.0160586	1	0.513	0.487
LBvsRG	A5SS	gene:Rsa1.0_01666.1_g00014.1	0.00107441	0.0160586	1	0.215	0.785
LBvsRG	A5SS	gene:Rsa1.0_00694.1_g00003.1	0.00107465	0.0160586	0.133	0.028	0.105
LBvsRG	A5SS	gene:Rsa1.0_01769.1_g00008.1	0.00107543	0.0160586	0.59	1	-0.41
LBvsRG	A5SS	gene:Rsa1.0_01373.1_g00002.1	0.00107569	0.0160586	0.933	0.279	0.654
LBvsRG	A5SS	gene:Rsa1.0_05984.1_g00001.1	0.00118172	0.0175163	0.032	0.253	-0.221
LBvsRG	A5SS	gene:Rsa1.0_00369.1_g00015.1	0.0012101	0.0178106	1	0.694	0.306
LBvsRG	A5SS	gene:Rsa1.0_00040.1_g00010.1	0.00122442	0.0178953	0.078	0.7	-0.622
LBvsRG	A5SS	gene:Rsa1.0_02711.1_g00006.1	0.00126314	0.018333	0	0.379	-0.379
LBvsRG	A5SS	gene:Rsa1.0_01883.1_g00006.1	0.00127882	0.0184327	0.605	1	-0.395
LBvsRG	A5SS	gene:Rsa1.0_03168.1_g00005.1	0.00131085	0.0187649	0	0.619	-0.619
LBvsRG	A5SS	gene:Rsa1.0_00035.1_g00008.1	0.00132962	0.0189042	0	0.22	-0.22
LBvsRG	A5SS	gene:Rsa1.0_10163.1_g00001.1	0.00134158	0.0189452	0.805	0.964	-0.159
LBvsRG	A5SS	gene:Rsa1.0_03093.1_g00002.1	0.00139286	0.0194395	1	0.803	0.197
LBvsRG	A5SS	gene:Rsa1.0_00282.1_g00016.1	0.00140448	0.0194395	0.034	1	-0.966
LBvsRG	A5SS	gene:Rsa1.0_03847.1_g00001.1	0.00143333	0.0197083	0	0.392	-0.392
LBvsRG	A5SS	gene:Rsa1.0_00094.1_g00024.1	0.00144739	0.0197715	0.944	0	0.944
LBvsRG	A5SS	gene:Rsa1.0_00028.1_g00036.1	0.0014702	0.0199527	0.683	1	-0.317
LBvsRG	A5SS	gene:Rsa1.0_00002.1_g00011.1	0.00153201	0.0206575	0.418	0.113	0.305
LBvsRG	A5SS	gene:Rsa1.0_00425.1_g00016.1	0.00162875	0.021821	0	0.222	-0.222
LBvsRG	A5SS	gene:Rsa1.0_02287.1_g00006.1	0.00165748	0.0219249	0	0.267	-0.267
LBvsRG	A5SS	gene:Rsa1.0_01677.1_g00002.1	0.00177523	0.023189	0.259	0	0.259
LBvsRG	A5SS	gene:Rsa1.0_00564.1_g00011.1	0.00181613	0.0234462	0.923	0.43	0.493
LBvsRG	A5SS	gene:Rsa1.0_01956.1_g00004.1	0.00181736	0.0234462	0.443	0	0.443
LBvsRG	A5SS	gene:Rsa1.0_01899.1_g00007.1	0.0018922	0.024262	0	1	-1
LBvsRG	A5SS	gene:Rsa1.0_00475.1_g00011.1	0.00190567	0.0242856	0.082	0.287	-0.205
LBvsRG	A5SS	gene:Rsa1.0_01716.1_g00003.1	0.00211366	0.0265137	0.747	1	-0.253
LBvsRG	A5SS	gene:Rsa1.0_04140.1_g00002.1	0.00211856	0.0265137	0.764	0.329	0.435
LBvsRG	A5SS	gene:Rsa1.0_00609.1_g00017.1	0.00222257	0.0276498	0.955	0.807	0.148
LBvsRG	A5SS	gene:Rsa1.0_01899.1_g00007.1	0.00235851	0.0288909	0.067	0.491	-0.424
LBvsRG	A5SS	gene:Rsa1.0_01248.1_g00007.1	0.00236547	0.0288909	0.223	0	0.223
LBvsRG	A5SS	gene:Rsa1.0_00104.1_g00059.1	0.00242323	0.0292748	1	0.878	0.122
LBvsRG	A5SS	gene:Rsa1.0_14634.1_g00001.1	0.00246771	0.0296409	0	0.218	-0.218
LBvsRG	A5SS	gene:Rsa1.0_03201.1_g00002.1	0.00260838	0.0311515	0	0.5	-0.5
LBvsRG	A5SS	gene:Rsa1.0_00106.1_g00020.1	0.00263286	0.0312652	0	0.636	-0.636
LBvsRG	A5SS	gene:Rsa1.0_01190.1_g00005.1	0.00270296	0.031737	0.723	1	-0.277
LBvsRG	A5SS	gene:Rsa1.0_02468.1_g00004.1	0.00273694	0.0319564	1	0.383	0.617
LBvsRG	A5SS	gene:Rsa1.0_00472.1_g00027.1	0.00283001	0.0328596	1	0.753	0.247
LBvsRG	A5SS	gene:Rsa1.0_07481.1_g00002.1	0.0028629	0.0330578	0.673	0.922	-0.249
LBvsRG	A5SS	gene:Rsa1.0_01487.1_g00001.1	0.00304317	0.0347554	0	0.683	-0.683
LBvsRG	A5SS	gene:Rsa1.0_00028.1_g00056.1	0.00308707	0.0350651	1	0.815	0.185
LBvsRG	A5SS	gene:Rsa1.0_08686.1_g00003.1	0.00313977	0.0353497	1	0	1
LBvsRG	A5SS	gene:Rsa1.0_03184.1_g00004.1	0.00318866	0.0356379	1	0.545	0.455
LBvsRG	A5SS	gene:Rsa1.0_02930.1_g00006.1	0.00322158	0.0358144	0	1	-1
LBvsRG	A5SS	gene:Rsa1.0_02800.1_g00002.1	0.00329091	0.0363188	0.966	0.782	0.184
LBvsRG	A5SS	gene:Rsa1.0_00497.1_g00008.1	0.00330171	0.0363188	0.125	0.375	-0.25
LBvsRG	A5SS	gene:Rsa1.0_00429.1_g00008.1	0.00351755	0.0384904	1	0.181	0.819
LBvsRG	A5SS	gene:Rsa1.0_08078.1_g00003.1	0.00359557	0.0389473	1	0.886	0.114
LBvsRG	A5SS	gene:Rsa1.0_04906.1_g00001.1	0.00359657	0.0389473	0.465	0	0.465
LBvsRG	A5SS	gene:Rsa1.0_00773.1_g00010.1	0.00361522	0.0389475	0	0.483	-0.483
LBvsRG	A5SS	gene:Rsa1.0_00738.1_g00005.1	0.00367427	0.0392953	0.294	0.857	-0.563
LBvsRG	A5SS	gene:Rsa1.0_00737.1_g00010.1	0.00369748	0.0392953	0.16	0.382	-0.222
LBvsRG	A5SS	gene:Rsa1.0_03448.1_g00001.1	0.00370391	0.0392953	1	0.064	0.936
LBvsRG	A5SS	gene:Rsa1.0_02404.1_g00010.1	0.00397453	0.0415339	1	0.849	0.151
LBvsRG	A5SS	gene:Rsa1.0_00001.1_g00043.1	0.00403806	0.0419878	0	1	-1
LBvsRG	A5SS	gene:Rsa1.0_04760.1_g00002.1	0.00422254	0.0435578	0	0.148	-0.148
LBvsRG	A5SS	gene:Rsa1.0_02228.1_g00010.1	0.00424904	0.0435578	1	0.713	0.287
LBvsRG	A5SS	gene:Rsa1.0_04954.1_g00002.1	0.00425157	0.0435578	1	0.412	0.588
LBvsRG	A5SS	gene:Rsa1.0_01687.1_g00001.1	0.0044061	0.0447027	0.874	1	-0.126
LBvsRG	A5SS	gene:Rsa1.0_14734.1_g00001.1	0.00448943	0.0451332	0	0.478	-0.478
LBvsRG	A5SS	gene:Rsa1.0_04918.1_g00003.1	0.00449173	0.0451332	0.333	1	-0.667
LBvsRG	A5SS	gene:Rsa1.0_01248.1_g00007.1	0.00468848	0.0466615	0.279	1	-0.721
LBvsRG	A5SS	gene:Rsa1.0_00059.1_g00018.1	0.00472949	0.0468466	0	0.125	-0.125
LBvsRG	A5SS	gene:Rsa1.0_01150.1_g00001.1	0.00478028	0.0469051	0	1	-1
LBvsRG	A5SS	gene:Rsa1.0_00160.1_g00006.1	0.00482074	0.0470811	0.126	0	0.126
LBvsRG	A5SS	gene:Rsa1.0_00073.1_g00008.1	0.00515865	0.0499147	0.244	0	0.244
LBvsRG	IR	gene:Rsa1.0_00002.1_g00064.1	0	0	0.053	0.303	-0.25
LBvsRG	IR	gene:Rsa1.0_00020.1_g00031.1	0	0	0.932	0.301	0.631
LBvsRG	IR	gene:Rsa1.0_00030.1_g00034.1	0	0	0.009	1	-0.991
LBvsRG	IR	gene:Rsa1.0_00113.1_g00011.1	0	0	0	0.353	-0.353
LBvsRG	IR	gene:Rsa1.0_00132.1_g00008.1	0	0	0.285	0.153	0.132
LBvsRG	IR	gene:Rsa1.0_00145.1_g00031.1	0	0	0.669	0.206	0.463
LBvsRG	IR	gene:Rsa1.0_00153.1_g00014.1	0	0	0.046	0.436	-0.39
LBvsRG	IR	gene:Rsa1.0_00326.1_g00008.1	0	0	0.064	0.487	-0.423
LBvsRG	IR	gene:Rsa1.0_00327.1_g00017.1	0	0	0.729	0.445	0.284
LBvsRG	IR	gene:Rsa1.0_00430.1_g00005.1	0	0	0.414	1	-0.586
LBvsRG	IR	gene:Rsa1.0_00455.1_g00001.1	0	0	1	0	1
LBvsRG	IR	gene:Rsa1.0_00498.1_g00016.1	0	0	0.646	0.024	0.622
LBvsRG	IR	gene:Rsa1.0_00793.1_g00013.1	0	0	0.016	0.511	-0.495
LBvsRG	IR	gene:Rsa1.0_01170.1_g00010.1	0	0	1	0.006	0.994
LBvsRG	IR	gene:Rsa1.0_01211.1_g00005.1	0	0	0.03	1	-0.97
LBvsRG	IR	gene:Rsa1.0_01282.1_g00001.1	0	0	0	0.305	-0.305
LBvsRG	IR	gene:Rsa1.0_01309.1_g00007.1	0	0	1	0.485	0.515
LBvsRG	IR	gene:Rsa1.0_01335.1_g00004.1	0	0	1	0.003	0.997
LBvsRG	IR	gene:Rsa1.0_01486.1_g00006.1	0	0	0.786	0.958	-0.172
LBvsRG	IR	gene:Rsa1.0_01666.1_g00003.1	0	0	1	0.045	0.955
LBvsRG	IR	gene:Rsa1.0_01690.1_g00002.1	0	0	0.002	0.232	-0.23
LBvsRG	IR	gene:Rsa1.0_01732.1_g00006.1	0	0	0.037	1	-0.963
LBvsRG	IR	gene:Rsa1.0_02120.1_g00002.1	0	0	0.502	0.86	-0.358
LBvsRG	IR	gene:Rsa1.0_02884.1_g00003.1	0	0	0.005	0.509	-0.504
LBvsRG	IR	gene:Rsa1.0_02894.1_g00002.1	0	0	0.089	0.408	-0.319
LBvsRG	IR	gene:Rsa1.0_03517.1_g00001.1	0	0	0.181	0.711	-0.53
LBvsRG	IR	gene:Rsa1.0_04005.1_g00004.1	0	0	1	0	1
LBvsRG	IR	gene:Rsa1.0_05068.1_g00001.1	0	0	0	0.618	-0.618
LBvsRG	IR	gene:Rsa1.0_05411.1_g00003.1	0	0	0.01	0.356	-0.346
LBvsRG	IR	gene:Rsa1.0_08434.1_g00002.1	1.11022e-16	8.40546e-15	0.037	0.222	-0.185
LBvsRG	IR	gene:Rsa1.0_00179.1_g00026.1	5.55112e-16	4.0714e-14	0.304	0.742	-0.438
LBvsRG	IR	gene:Rsa1.0_02139.1_g00007.1	3.03091e-14	2.15562e-12	0.057	0.481	-0.424
LBvsRG	IR	gene:Rsa1.0_00011.1_g00020.1	3.75255e-14	2.59037e-12	0	0.271	-0.271
LBvsRG	IR	gene:Rsa1.0_00094.1_g00028.1	4.24105e-14	2.84393e-12	0.074	0.534	-0.46
LBvsRG	IR	gene:Rsa1.0_01752.1_g00004.1	5.92859e-14	3.86511e-12	0.049	0.761	-0.712
LBvsRG	IR	gene:Rsa1.0_00014.1_g00044.1	1.16573e-13	7.39454e-12	0.841	0.176	0.665
LBvsRG	IR	gene:Rsa1.0_01405.1_g00001.1	1.51434e-13	9.35307e-12	0	0.405	-0.405
LBvsRG	IR	gene:Rsa1.0_01245.1_g00009.1	2.64011e-13	1.5888e-11	1	0.429	0.571
LBvsRG	IR	gene:Rsa1.0_01715.1_g00008.1	9.56346e-13	5.4745e-11	0.064	0.885	-0.821
LBvsRG	IR	gene:Rsa1.0_06663.1_g00003.1	4.58478e-12	2.56202e-10	0.178	0.028	0.15
LBvsRG	IR	gene:Rsa1.0_00016.1_g00044.1	5.47062e-12	2.98594e-10	0.047	1	-0.953
LBvsRG	IR	gene:Rsa1.0_03684.1_g00001.1	6.18128e-12	3.29715e-10	0.172	1	-0.828
LBvsRG	IR	gene:Rsa1.0_01211.1_g00005.1	1.55733e-11	8.12235e-10	0.333	0.811	-0.478
LBvsRG	IR	gene:Rsa1.0_12336.1_g00001.1	2.74661e-11	1.40137e-09	0.126	0.547	-0.421
LBvsRG	IR	gene:Rsa1.0_00833.1_g00005.1	3.07686e-11	1.53647e-09	0.3	1	-0.7
LBvsRG	IR	gene:Rsa1.0_02791.1_g00003.1	4.1351e-11	2.02189e-09	0.055	0.558	-0.503
LBvsRG	IR	gene:Rsa1.0_00278.1_g00012.1	4.46705e-11	2.13963e-09	0.031	0.333	-0.302
LBvsRG	IR	gene:Rsa1.0_00301.1_g00017.1	6.14633e-11	2.88509e-09	0.011	0.173	-0.162
LBvsRG	IR	gene:Rsa1.0_00065.1_g00009.1	7.10318e-11	3.26886e-09	0.288	1	-0.712
LBvsRG	IR	gene:Rsa1.0_03433.1_g00004.1	9.78296e-11	4.4155e-09	0.095	1	-0.905
LBvsRG	IR	gene:Rsa1.0_00582.1_g00014.1	1.17608e-10	5.20805e-09	1	0.074	0.926
LBvsRG	IR	gene:Rsa1.0_00407.1_g00024.1	1.38975e-10	6.04025e-09	0.105	1	-0.895
LBvsRG	IR	gene:Rsa1.0_01211.1_g00005.1	1.87978e-10	8.02152e-09	1	0.214	0.786
LBvsRG	IR	gene:Rsa1.0_05321.1_g00001.1	1.92279e-10	8.05855e-09	0.033	0.317	-0.284
LBvsRG	IR	gene:Rsa1.0_00414.1_g00014.1	3.47992e-10	1.40817e-08	0	0.153	-0.153
LBvsRG	IR	gene:Rsa1.0_02862.1_g00003.1	4.15131e-10	1.65138e-08	1	0.015	0.985
LBvsRG	IR	gene:Rsa1.0_05239.1_g00003.1	4.57922e-10	1.79124e-08	0.299	0.657	-0.358
LBvsRG	IR	gene:Rsa1.0_01682.1_g00011.1	4.83082e-10	1.85868e-08	1	0.48	0.52
LBvsRG	IR	gene:Rsa1.0_00707.1_g00006.1	4.92975e-10	1.86615e-08	0.032	0.6	-0.568
LBvsRG	IR	gene:Rsa1.0_04880.1_g00001.1	5.41954e-10	2.01899e-08	1	0.419	0.581
LBvsRG	IR	gene:Rsa1.0_05328.1_g00001.1	6.5562e-10	2.36729e-08	0.52	0.155	0.365
LBvsRG	IR	gene:Rsa1.0_00789.1_g00012.1	1.13232e-09	3.97325e-08	0.014	1	-0.986
LBvsRG	IR	gene:Rsa1.0_00295.1_g00015.1	1.13425e-09	3.97325e-08	0.008	0.216	-0.208
LBvsRG	IR	gene:Rsa1.0_00115.1_g00021.1	1.21623e-09	4.15764e-08	0.2	1	-0.8
LBvsRG	IR	gene:Rsa1.0_00359.1_g00002.1	1.22232e-09	4.15764e-08	0	0.511	-0.511
LBvsRG	IR	gene:Rsa1.0_00836.1_g00016.1	1.26913e-09	4.25521e-08	1	0.613	0.387
LBvsRG	IR	gene:Rsa1.0_00017.1_g00107.1	1.59915e-09	5.28622e-08	0.846	0	0.846
LBvsRG	IR	gene:Rsa1.0_01707.1_g00007.1	2.00897e-09	6.54867e-08	0.962	0.29	0.672
LBvsRG	IR	gene:Rsa1.0_00266.1_g00008.1	2.10669e-09	6.77314e-08	0.732	0	0.732
LBvsRG	IR	gene:Rsa1.0_00055.1_g00037.1	3.67155e-09	1.16448e-07	0.02	0.149	-0.129
LBvsRG	IR	gene:Rsa1.0_07124.1_g00002.1	4.35033e-09	1.36136e-07	0.041	0.368	-0.327
LBvsRG	IR	gene:Rsa1.0_01763.1_g00007.1	4.44939e-09	1.37404e-07	0.028	0.372	-0.344
LBvsRG	IR	gene:Rsa1.0_00414.1_g00014.1	6.90334e-09	2.10417e-07	0.222	0.75	-0.528
LBvsRG	IR	gene:Rsa1.0_03081.1_g00005.1	7.56606e-09	2.27661e-07	0.129	1	-0.871
LBvsRG	IR	gene:Rsa1.0_01195.1_g00002.1	1.0405e-08	3.0912e-07	0.051	0.848	-0.797
LBvsRG	IR	gene:Rsa1.0_00294.1_g00011.1	1.29555e-08	3.80081e-07	0	0.194	-0.194
LBvsRG	IR	gene:Rsa1.0_00816.1_g00016.1	1.89571e-08	5.4259e-07	0.008	0.191	-0.183
LBvsRG	IR	gene:Rsa1.0_07849.1_g00002.1	3.21762e-08	9.09849e-07	0.12	0.571	-0.451
LBvsRG	IR	gene:Rsa1.0_07490.1_g00003.1	3.28962e-08	9.11754e-07	1	0.702	0.298
LBvsRG	IR	gene:Rsa1.0_00519.1_g00012.1	3.30205e-08	9.11754e-07	0	0.91	-0.91
LBvsRG	IR	gene:Rsa1.0_05541.1_g00006.1	3.34112e-08	9.11816e-07	1	0.038	0.962
LBvsRG	IR	gene:Rsa1.0_00247.1_g00007.1	4.03551e-08	1.07809e-06	0.845	1	-0.155
LBvsRG	IR	gene:Rsa1.0_00065.1_g00015.1	4.04225e-08	1.07809e-06	0.463	1	-0.537
LBvsRG	IR	gene:Rsa1.0_00094.1_g00035.1	4.12262e-08	1.08717e-06	0.529	0.325	0.204
LBvsRG	IR	gene:Rsa1.0_00900.1_g00006.1	4.77659e-08	1.24563e-06	0.029	1	-0.971
LBvsRG	IR	gene:Rsa1.0_00300.1_g00006.1	8.08436e-08	2.08505e-06	0.13	0.026	0.104
LBvsRG	IR	gene:Rsa1.0_01538.1_g00002.1	8.4874e-08	2.16521e-06	0.879	0.451	0.428
LBvsRG	IR	gene:Rsa1.0_00954.1_g00010.1	1.07886e-07	2.72268e-06	0.018	1	-0.982
LBvsRG	IR	gene:Rsa1.0_00577.1_g00019.1	1.18921e-07	2.96922e-06	0.384	0.079	0.305
LBvsRG	IR	gene:Rsa1.0_00451.1_g00035.1	1.34638e-07	3.32626e-06	0.443	0.053	0.39
LBvsRG	IR	gene:Rsa1.0_00309.1_g00008.1	1.43935e-07	3.48264e-06	1	0.015	0.985
LBvsRG	IR	gene:Rsa1.0_02319.1_g00005.1	1.43935e-07	3.48264e-06	1	0.015	0.985
LBvsRG	IR	gene:Rsa1.0_00880.1_g00014.1	1.76485e-07	4.22664e-06	0.037	0.701	-0.664
LBvsRG	IR	gene:Rsa1.0_00047.1_g00019.1	1.84785e-07	4.3807e-06	0.156	0.567	-0.411
LBvsRG	IR	gene:Rsa1.0_00252.1_g00010.1	1.88402e-07	4.42181e-06	0.007	0.168	-0.161
LBvsRG	IR	gene:Rsa1.0_00510.1_g00009.1	2.55618e-07	5.93994e-06	0	0.538	-0.538
LBvsRG	IR	gene:Rsa1.0_04395.1_g00003.1	2.6257e-07	6.03948e-06	0.026	1	-0.974
LBvsRG	IR	gene:Rsa1.0_00243.1_g00002.1	2.65048e-07	6.03948e-06	0.119	0.746	-0.627
LBvsRG	IR	gene:Rsa1.0_10380.1_g00001.1	2.7601e-07	6.2288e-06	0.628	0	0.628
LBvsRG	IR	gene:Rsa1.0_00936.1_g00011.1	3.17692e-07	7.10118e-06	0	1	-1
LBvsRG	IR	gene:Rsa1.0_00145.1_g00031.1	3.40683e-07	7.54324e-06	0.89	0.673	0.217
LBvsRG	IR	gene:Rsa1.0_00470.1_g00020.1	3.56412e-07	7.81774e-06	0.162	0.012	0.15
LBvsRG	IR	gene:Rsa1.0_00218.1_g00002.1	4.05728e-07	8.81706e-06	0	1	-1
LBvsRG	IR	gene:Rsa1.0_00104.1_g00048.1	4.70525e-07	1.00393e-05	0.08	0.7	-0.62
LBvsRG	IR	gene:Rsa1.0_01079.1_g00005.1	5.22163e-07	1.09421e-05	0	1	-1
LBvsRG	IR	gene:Rsa1.0_00384.1_g00011.1	6.02257e-07	1.25088e-05	1	0.014	0.986
LBvsRG	IR	gene:Rsa1.0_02428.1_g00005.1	6.29484e-07	1.29434e-05	0.214	1	-0.786
LBvsRG	IR	gene:Rsa1.0_01715.1_g00008.1	6.34208e-07	1.29434e-05	0	1	-1
LBvsRG	IR	gene:Rsa1.0_02573.1_g00001.1	7.07528e-07	1.43152e-05	0.088	0.324	-0.236
LBvsRG	IR	gene:Rsa1.0_02314.1_g00003.1	1.03974e-06	2.06803e-05	0.01	0.429	-0.419
LBvsRG	IR	gene:Rsa1.0_04497.1_g00001.1	1.33364e-06	2.6303e-05	0.016	0.294	-0.278
LBvsRG	IR	gene:Rsa1.0_01595.1_g00005.1	1.39844e-06	2.71251e-05	0.702	0.222	0.48
LBvsRG	IR	gene:Rsa1.0_00278.1_g00011.1	1.45853e-06	2.80587e-05	0	0.4	-0.4
LBvsRG	IR	gene:Rsa1.0_00617.1_g00003.1	1.50901e-06	2.87192e-05	0.708	1	-0.292
LBvsRG	IR	gene:Rsa1.0_05074.1_g00001.1	1.51733e-06	2.87192e-05	0.125	0.707	-0.582
LBvsRG	IR	gene:Rsa1.0_10380.1_g00001.1	1.58382e-06	2.95397e-05	1	0.241	0.759
LBvsRG	IR	gene:Rsa1.0_02562.1_g00005.1	1.58585e-06	2.95397e-05	0	0.489	-0.489
LBvsRG	IR	gene:Rsa1.0_00252.1_g00010.1	1.65928e-06	3.0664e-05	0	0.107	-0.107
LBvsRG	IR	gene:Rsa1.0_03981.1_g00001.1	1.70691e-06	3.12979e-05	1	0.089	0.911
LBvsRG	IR	gene:Rsa1.0_00936.1_g00011.1	1.85149e-06	3.35224e-05	1	0.013	0.987
LBvsRG	IR	gene:Rsa1.0_01462.1_g00008.1	1.8568e-06	3.35224e-05	0.029	0.299	-0.27
LBvsRG	IR	gene:Rsa1.0_00250.1_g00012.1	1.92404e-06	3.44712e-05	0.167	0.469	-0.302
LBvsRG	IR	gene:Rsa1.0_00645.1_g00023.1	2.16314e-06	3.84613e-05	0.605	1	-0.395
LBvsRG	IR	gene:Rsa1.0_00373.1_g00004.1	2.23861e-06	3.95039e-05	0.715	0.878	-0.163
LBvsRG	IR	gene:Rsa1.0_01192.1_g00002.1	2.43317e-06	4.2301e-05	0.039	0.19	-0.151
LBvsRG	IR	gene:Rsa1.0_05331.1_g00004.1	2.70754e-06	4.6725e-05	0.261	0.658	-0.397
LBvsRG	IR	gene:Rsa1.0_00263.1_g00020.1	3.34569e-06	5.73163e-05	0.023	0.157	-0.134
LBvsRG	IR	gene:Rsa1.0_00034.1_g00010.1	3.41265e-06	5.80398e-05	0.079	0.255	-0.176
LBvsRG	IR	gene:Rsa1.0_00771.1_g00010.1	3.44383e-06	5.81487e-05	0.847	0	0.847
LBvsRG	IR	gene:Rsa1.0_10379.1_g00001.1	3.7626e-06	6.30773e-05	0	0.475	-0.475
LBvsRG	IR	gene:Rsa1.0_00699.1_g00006.1	4.3098e-06	7.17383e-05	1	0.205	0.795
LBvsRG	IR	gene:Rsa1.0_01311.1_g00002.1	5.0901e-06	8.413e-05	0.379	0.847	-0.468
LBvsRG	IR	gene:Rsa1.0_00255.1_g00003.1	5.36286e-06	8.79438e-05	0.125	0.875	-0.75
LBvsRG	IR	gene:Rsa1.0_01707.1_g00007.1	5.39578e-06	8.79438e-05	0.857	0.12	0.737
LBvsRG	IR	gene:Rsa1.0_02289.1_g00004.1	5.76368e-06	9.32921e-05	0	0.775	-0.775
LBvsRG	IR	gene:Rsa1.0_00925.1_g00011.1	6.89824e-06	0.000110892	0	0.75	-0.75
LBvsRG	IR	gene:Rsa1.0_03964.1_g00005.1	7.72029e-06	0.000123262	0.099	0.207	-0.108
LBvsRG	IR	gene:Rsa1.0_00012.1_g00006.1	8.28391e-06	0.000131367	0.156	0.786	-0.63
LBvsRG	IR	gene:Rsa1.0_00857.1_g00008.1	8.88361e-06	0.000138999	0.986	0.832	0.154
LBvsRG	IR	gene:Rsa1.0_01146.1_g00016.1	9.02914e-06	0.00013995	0.032	0.515	-0.483
LBvsRG	IR	gene:Rsa1.0_02267.1_g00005.1	9.06363e-06	0.00013995	0.035	0.487	-0.452
LBvsRG	IR	gene:Rsa1.0_00416.1_g00008.1	9.32981e-06	0.000143118	0.032	0.556	-0.524
LBvsRG	IR	gene:Rsa1.0_00037.1_g00030.1	9.7613e-06	0.000148765	0.096	0.365	-0.269
LBvsRG	IR	gene:Rsa1.0_00293.1_g00038.1	1.06329e-05	0.000161002	0.968	0.845	0.123
LBvsRG	IR	gene:Rsa1.0_00056.1_g00045.1	1.07282e-05	0.000161396	0.143	1	-0.857
LBvsRG	IR	gene:Rsa1.0_00925.1_g00011.1	1.07964e-05	0.000161396	0	0.75	-0.75
LBvsRG	IR	gene:Rsa1.0_00273.1_g00015.1	1.1115e-05	0.000165107	0.068	0.284	-0.216
LBvsRG	IR	gene:Rsa1.0_04311.1_g00002.1	1.29126e-05	0.000190603	0.143	0.852	-0.709
LBvsRG	IR	gene:Rsa1.0_00364.1_g00005.1	1.3232e-05	0.000194096	0.031	0.163	-0.132
LBvsRG	IR	gene:Rsa1.0_00913.1_g00011.1	1.35788e-05	0.000197946	0.585	0	0.585
LBvsRG	IR	gene:Rsa1.0_01752.1_g00006.1	1.55047e-05	0.000223248	0.086	0.345	-0.259
LBvsRG	IR	gene:Rsa1.0_00019.1_g00056.1	1.62049e-05	0.000231908	0.063	0.218	-0.155
LBvsRG	IR	gene:Rsa1.0_00343.1_g00007.1	1.76302e-05	0.000250777	0.243	0.532	-0.289
LBvsRG	IR	gene:Rsa1.0_00629.1_g00011.1	1.78086e-05	0.000251788	0.194	0.028	0.166
LBvsRG	IR	gene:Rsa1.0_07880.1_g00001.1	1.99218e-05	0.000279978	0.627	1	-0.373
LBvsRG	IR	gene:Rsa1.0_00803.1_g00008.1	2.07917e-05	0.000290464	0.017	0.211	-0.194
LBvsRG	IR	gene:Rsa1.0_05122.1_g00002.1	2.14512e-05	0.000297906	0.33	0.497	-0.167
LBvsRG	IR	gene:Rsa1.0_00104.1_g00017.1	2.16587e-05	0.000299018	0.183	0.063	0.12
LBvsRG	IR	gene:Rsa1.0_05687.1_g00001.1	2.24592e-05	0.000308255	0.538	0.056	0.482
LBvsRG	IR	gene:Rsa1.0_01308.1_g00011.1	2.26274e-05	0.000308759	0.02	0.344	-0.324
LBvsRG	IR	gene:Rsa1.0_00302.1_g00010.1	2.435e-05	0.000330344	0.95	0.685	0.265
LBvsRG	IR	gene:Rsa1.0_01101.1_g00006.1	2.47683e-05	0.000334087	0.055	0.28	-0.225
LBvsRG	IR	gene:Rsa1.0_03740.1_g00002.1	2.56498e-05	0.000344	0.069	0.306	-0.237
LBvsRG	IR	gene:Rsa1.0_00066.1_g00015.1	2.801e-05	0.00037352	0.092	0.241	-0.149
LBvsRG	IR	gene:Rsa1.0_00602.1_g00008.1	2.86151e-05	0.000379433	0	0.147	-0.147
LBvsRG	IR	gene:Rsa1.0_00322.1_g00005.1	2.96571e-05	0.00039104	1	0.008	0.992
LBvsRG	IR	gene:Rsa1.0_02608.1_g00003.1	2.99941e-05	0.00039302	0	0.625	-0.625
LBvsRG	IR	gene:Rsa1.0_00423.1_g00001.1	3.01421e-05	0.00039302	0.164	0.007	0.157
LBvsRG	IR	gene:Rsa1.0_01696.1_g00012.1	3.04443e-05	0.000394767	0.579	0.267	0.312
LBvsRG	IR	gene:Rsa1.0_00061.1_g00001.1	3.0682e-05	0.000395663	0.804	0.378	0.426
LBvsRG	IR	gene:Rsa1.0_00770.1_g00012.1	3.35588e-05	0.000430397	0	0.202	-0.202
LBvsRG	IR	gene:Rsa1.0_06227.1_g00001.1	3.44531e-05	0.000439464	0.038	0.182	-0.144
LBvsRG	IR	gene:Rsa1.0_01457.1_g00003.1	3.99638e-05	0.000507001	0.008	0.162	-0.154
LBvsRG	IR	gene:Rsa1.0_00722.1_g00013.1	4.18552e-05	0.00052814	1	0.379	0.621
LBvsRG	IR	gene:Rsa1.0_02450.1_g00001.1	4.97658e-05	0.000621278	0.014	0.187	-0.173
LBvsRG	IR	gene:Rsa1.0_35809.1_g00001.1	5.56251e-05	0.000690753	0.063	0.258	-0.195
LBvsRG	IR	gene:Rsa1.0_03132.1_g00004.1	5.73355e-05	0.000706372	0.28	0.882	-0.602
LBvsRG	IR	gene:Rsa1.0_00319.1_g00013.1	5.74849e-05	0.000706372	0	0.474	-0.474
LBvsRG	IR	gene:Rsa1.0_00180.1_g00021.1	5.98294e-05	0.000731352	1	0.285	0.715
LBvsRG	IR	gene:Rsa1.0_11366.1_g00001.1	6.4394e-05	0.000779034	0	0.234	-0.234
LBvsRG	IR	gene:Rsa1.0_00412.1_g00002.1	6.62811e-05	0.000793682	0	0.819	-0.819
LBvsRG	IR	gene:Rsa1.0_00163.1_g00001.1	6.79144e-05	0.000805026	1	0.152	0.848
LBvsRG	IR	gene:Rsa1.0_00549.1_g00012.1	7.04916e-05	0.000831375	0.176	0.659	-0.483
LBvsRG	IR	gene:Rsa1.0_02478.1_g00009.1	7.18084e-05	0.000842672	1	0.385	0.615
LBvsRG	IR	gene:Rsa1.0_00941.1_g00003.1	7.32945e-05	0.000855832	0	1	-1
LBvsRG	IR	gene:Rsa1.0_03005.1_g00004.1	7.63822e-05	0.000887471	0.042	0.263	-0.221
LBvsRG	IR	gene:Rsa1.0_10110.1_g00002.1	8.08778e-05	0.000935075	0.255	0.052	0.203
LBvsRG	IR	gene:Rsa1.0_01882.1_g00004.1	8.56115e-05	0.000984952	0.644	0.125	0.519
LBvsRG	IR	gene:Rsa1.0_02862.1_g00003.1	8.8061e-05	0.00100819	0.017	1	-0.983
LBvsRG	IR	gene:Rsa1.0_09183.1_g00001.1	9.18013e-05	0.00104591	0.013	0.22	-0.207
LBvsRG	IR	gene:Rsa1.0_25354.1_g00001.1	9.23035e-05	0.00104655	1	0.654	0.346
LBvsRG	IR	gene:Rsa1.0_00088.1_g00033.1	9.48252e-05	0.00106998	0.231	0.788	-0.557
LBvsRG	IR	gene:Rsa1.0_00564.1_g00011.1	9.78967e-05	0.00109935	0.802	0.534	0.268
LBvsRG	IR	gene:Rsa1.0_22732.1_g00001.1	9.88111e-05	0.00110433	0.16	0.449	-0.289
LBvsRG	IR	gene:Rsa1.0_00243.1_g00002.1	0.000100767	0.00112085	0.091	0.493	-0.402
LBvsRG	IR	gene:Rsa1.0_00027.1_g00002.1	0.000104505	0.00115695	0.03	0.13	-0.1
LBvsRG	IR	gene:Rsa1.0_03075.1_g00003.1	0.000107998	0.00119001	0	0.187	-0.187
LBvsRG	IR	gene:Rsa1.0_00096.1_g00013.1	0.000110528	0.0012122	0.027	0.359	-0.332
LBvsRG	IR	gene:Rsa1.0_00617.1_g00003.1	0.000117824	0.00128619	0.388	0.131	0.257
LBvsRG	IR	gene:Rsa1.0_08427.1_g00002.1	0.000122437	0.00132489	0.457	0.9	-0.443
LBvsRG	IR	gene:Rsa1.0_00221.1_g00013.1	0.000122746	0.00132489	0.188	0.362	-0.174
LBvsRG	IR	gene:Rsa1.0_00308.1_g00004.1	0.000129588	0.00138878	0.247	1	-0.753
LBvsRG	IR	gene:Rsa1.0_00220.1_g00021.1	0.000130442	0.00139158	0.218	1	-0.782
LBvsRG	IR	gene:Rsa1.0_00429.1_g00012.1	0.000131293	0.00139432	0	0.6	-0.6
LBvsRG	IR	gene:Rsa1.0_00518.1_g00007.1	0.000136673	0.00144492	0.137	0.288	-0.151
LBvsRG	IR	gene:Rsa1.0_00163.1_g00001.1	0.000143086	0.00150594	0.5	1	-0.5
LBvsRG	IR	gene:Rsa1.0_00183.1_g00024.1	0.000145984	0.00152957	1	0	1
LBvsRG	IR	gene:Rsa1.0_25354.1_g00001.1	0.000156366	0.00163107	0	0.211	-0.211
LBvsRG	IR	gene:Rsa1.0_00870.1_g00004.1	0.000162157	0.00168399	1	0	1
LBvsRG	IR	gene:Rsa1.0_00165.1_g00011.1	0.000163902	0.00169462	0.029	0.184	-0.155
LBvsRG	IR	gene:Rsa1.0_00359.1_g00002.1	0.000170784	0.00175802	0	0.412	-0.412
LBvsRG	IR	gene:Rsa1.0_01211.1_g00005.1	0.000173123	0.00177432	1	0.35	0.65
LBvsRG	IR	gene:Rsa1.0_04112.1_g00003.1	0.000176222	0.00179823	0	0.101	-0.101
LBvsRG	IR	gene:Rsa1.0_00278.1_g00012.1	0.000191499	0.00194566	0.036	0.455	-0.419
LBvsRG	IR	gene:Rsa1.0_03554.1_g00005.1	0.000193822	0.00196077	0.108	0.005	0.103
LBvsRG	IR	gene:Rsa1.0_00507.1_g00006.1	0.000198049	0.00199494	0.475	1	-0.525
LBvsRG	IR	gene:Rsa1.0_00541.1_g00012.1	0.000199912	0.0020051	0	0.2	-0.2
LBvsRG	IR	gene:Rsa1.0_01687.1_g00006.1	0.000204416	0.00203418	0.024	0.204	-0.18
LBvsRG	IR	gene:Rsa1.0_01529.1_g00003.1	0.000204799	0.00203418	0.714	0.095	0.619
LBvsRG	IR	gene:Rsa1.0_00205.1_g00042.1	0.000205411	0.00203418	1	0.843	0.157
LBvsRG	IR	gene:Rsa1.0_04014.1_g00001.1	0.00021296	0.00208817	0.659	1	-0.341
LBvsRG	IR	gene:Rsa1.0_00402.1_g00004.1	0.000213479	0.00208817	0.121	0.5	-0.379
LBvsRG	IR	gene:Rsa1.0_00628.1_g00018.1	0.000213532	0.00208817	0.026	0.474	-0.448
LBvsRG	IR	gene:Rsa1.0_02267.1_g00005.1	0.000219434	0.00213697	0.094	0.82	-0.726
LBvsRG	IR	gene:Rsa1.0_14399.1_g00001.1	0.00022057	0.00213916	0.636	0.071	0.565
LBvsRG	IR	gene:Rsa1.0_03865.1_g00002.1	0.000246654	0.00237253	0.1	0.605	-0.505
LBvsRG	IR	gene:Rsa1.0_01112.1_g00020.1	0.000248168	0.00237734	0.182	0	0.182
LBvsRG	IR	gene:Rsa1.0_02365.1_g00009.1	0.000249919	0.00238439	0.467	0.156	0.311
LBvsRG	IR	gene:Rsa1.0_03114.1_g00005.1	0.000254811	0.00242122	0.282	0.795	-0.513
LBvsRG	IR	gene:Rsa1.0_00301.1_g00024.1	0.000267927	0.00253559	0.435	0.133	0.302
LBvsRG	IR	gene:Rsa1.0_00294.1_g00019.1	0.000286688	0.0026846	0.875	0.656	0.219
LBvsRG	IR	gene:Rsa1.0_00530.1_g00004.1	0.000287105	0.0026846	0.015	0.244	-0.229
LBvsRG	IR	gene:Rsa1.0_00866.1_g00006.1	0.000289839	0.00269941	0	0.127	-0.127
LBvsRG	IR	gene:Rsa1.0_03636.1_g00002.1	0.00029999	0.00278291	0	0.826	-0.826
LBvsRG	IR	gene:Rsa1.0_01211.1_g00005.1	0.000304203	0.00281089	0.974	0.764	0.21
LBvsRG	IR	gene:Rsa1.0_00166.1_g00021.1	0.000312383	0.00287515	1	0.435	0.565
LBvsRG	IR	gene:Rsa1.0_00031.1_g00018.1	0.000326465	0.00299302	0.042	0.165	-0.123
LBvsRG	IR	gene:Rsa1.0_01800.1_g00004.1	0.000332348	0.0030351	1	0.676	0.324
LBvsRG	IR	gene:Rsa1.0_00037.1_g00030.1	0.000345686	0.00314467	0.233	0.63	-0.397
LBvsRG	IR	gene:Rsa1.0_00217.1_g00007.1	0.000379773	0.00344142	0.048	1	-0.952
LBvsRG	IR	gene:Rsa1.0_01184.1_g00008.1	0.000385642	0.00348116	0.256	1	-0.744
LBvsRG	IR	gene:Rsa1.0_00038.1_g00012.1	0.000401108	0.0036069	0.833	0.463	0.37
LBvsRG	IR	gene:Rsa1.0_00178.1_g00012.1	0.000403859	0.00361777	0.747	0.975	-0.228
LBvsRG	IR	gene:Rsa1.0_00784.1_g00009.1	0.000408954	0.00364949	0.024	0.283	-0.259
LBvsRG	IR	gene:Rsa1.0_00773.1_g00004.1	0.000417258	0.00370948	0	1	-1
LBvsRG	IR	gene:Rsa1.0_00041.1_g00008.1	0.000421729	0.00373124	0.263	0.923	-0.66
LBvsRG	IR	gene:Rsa1.0_05574.1_g00001.1	0.000424077	0.00373124	0.243	0.677	-0.434
LBvsRG	IR	gene:Rsa1.0_00070.1_g00018.1	0.000424474	0.00373124	0.5	0.107	0.393
LBvsRG	IR	gene:Rsa1.0_01207.1_g00007.1	0.000446257	0.00389355	0.303	0.108	0.195
LBvsRG	IR	gene:Rsa1.0_00082.1_g00031.1	0.000453241	0.00393984	0.07	0.278	-0.208
LBvsRG	IR	gene:Rsa1.0_01954.1_g00005.1	0.00048271	0.00418052	1	0	1
LBvsRG	IR	gene:Rsa1.0_00055.1_g00044.1	0.000542955	0.00465078	0.054	0.198	-0.144
LBvsRG	IR	gene:Rsa1.0_00103.1_g00013.1	0.000573385	0.00487585	0.081	0.579	-0.498
LBvsRG	IR	gene:Rsa1.0_00564.1_g00014.1	0.000580768	0.0049208	1	0.448	0.552
LBvsRG	IR	gene:Rsa1.0_00920.1_g00022.1	0.000607363	0.00512763	0	1	-1
LBvsRG	IR	gene:Rsa1.0_02105.1_g00004.1	0.000632554	0.00532116	0.39	0.75	-0.36
LBvsRG	IR	gene:Rsa1.0_00089.1_g00048.1	0.000636342	0.00532283	1	0.439	0.561
LBvsRG	IR	gene:Rsa1.0_10861.1_g00001.1	0.000637288	0.00532283	1	0.609	0.391
LBvsRG	IR	gene:Rsa1.0_06841.1_g00001.1	0.000643922	0.00535917	0.067	0.579	-0.512
LBvsRG	IR	gene:Rsa1.0_04954.1_g00002.1	0.000660859	0.00548069	1	0.411	0.589
LBvsRG	IR	gene:Rsa1.0_00538.1_g00007.1	0.00067879	0.00560957	0	1	-1
LBvsRG	IR	gene:Rsa1.0_00180.1_g00022.1	0.000704945	0.00576605	0.014	0.132	-0.118
LBvsRG	IR	gene:Rsa1.0_08260.1_g00003.1	0.000705095	0.00576605	0.389	0.792	-0.403
LBvsRG	IR	gene:Rsa1.0_01741.1_g00001.1	0.000737994	0.00601414	1	0.2	0.8
LBvsRG	IR	gene:Rsa1.0_00301.1_g00019.1	0.000787927	0.00639884	0.143	0.833	-0.69
LBvsRG	IR	gene:Rsa1.0_03172.1_g00003.1	0.00079293	0.00641727	0.63	0	0.63
LBvsRG	IR	gene:Rsa1.0_00270.1_g00011.1	0.000810439	0.00651118	1	0.333	0.667
LBvsRG	IR	gene:Rsa1.0_00961.1_g00011.1	0.000811975	0.00651118	0.231	0.1	0.131
LBvsRG	IR	gene:Rsa1.0_09024.1_g00002.1	0.000812858	0.00651118	0.118	0.271	-0.153
LBvsRG	IR	gene:Rsa1.0_04286.1_g00004.1	0.000822643	0.00654489	0.244	0.437	-0.193
LBvsRG	IR	gene:Rsa1.0_00038.1_g00033.1	0.000836183	0.00663014	0	1	-1
LBvsRG	IR	gene:Rsa1.0_00097.1_g00023.1	0.000852799	0.00673913	0.028	0.231	-0.203
LBvsRG	IR	gene:Rsa1.0_00046.1_g00017.1	0.000860792	0.00677946	0.261	0.636	-0.375
LBvsRG	IR	gene:Rsa1.0_00598.1_g00008.1	0.000906376	0.0071146	0.25	0.049	0.201
LBvsRG	IR	gene:Rsa1.0_00934.1_g00009.1	0.000933012	0.00729927	0.048	0.625	-0.577
LBvsRG	IR	gene:Rsa1.0_00016.1_g00037.1	0.000941593	0.00734193	1	0.862	0.138
LBvsRG	IR	gene:Rsa1.0_00301.1_g00050.1	0.000955134	0.00742285	0	0.444	-0.444
LBvsRG	IR	gene:Rsa1.0_00676.1_g00004.1	0.000959278	0.00743045	0	1	-1
LBvsRG	IR	gene:Rsa1.0_00096.1_g00027.1	0.000979088	0.00755895	0.19	0.636	-0.446
LBvsRG	IR	gene:Rsa1.0_00688.1_g00001.1	0.000998946	0.00766185	0.059	0.467	-0.408
LBvsRG	IR	gene:Rsa1.0_00359.1_g00002.1	0.00105361	0.00802311	0	0.333	-0.333
LBvsRG	IR	gene:Rsa1.0_05310.1_g00001.1	0.0010563	0.00802311	0.127	0	0.127
LBvsRG	IR	gene:Rsa1.0_01048.1_g00005.1	0.00109509	0.00829089	0.474	0.053	0.421
LBvsRG	IR	gene:Rsa1.0_00015.1_g00035.1	0.00116867	0.00876316	0	0.513	-0.513
LBvsRG	IR	gene:Rsa1.0_02727.1_g00001.1	0.00117921	0.0088032	0.065	0.25	-0.185
LBvsRG	IR	gene:Rsa1.0_00984.1_g00007.1	0.00118332	0.0088032	0	0.867	-0.867
LBvsRG	IR	gene:Rsa1.0_00778.1_g00003.1	0.00118526	0.0088032	0.027	0.296	-0.269
LBvsRG	IR	gene:Rsa1.0_00082.1_g00032.1	0.00119768	0.00886735	0.235	0.505	-0.27
LBvsRG	IR	gene:Rsa1.0_00983.1_g00001.1	0.00125484	0.00926134	0	0.385	-0.385
LBvsRG	IR	gene:Rsa1.0_00411.1_g00016.1	0.00131757	0.00967489	0.645	1	-0.355
LBvsRG	IR	gene:Rsa1.0_01282.1_g00001.1	0.00131912	0.00967489	0.2	0.931	-0.731
LBvsRG	IR	gene:Rsa1.0_01064.1_g00003.1	0.00133468	0.00975857	0	1	-1
LBvsRG	IR	gene:Rsa1.0_00123.1_g00049.1	0.00133887	0.0097588	0.143	0.388	-0.245
LBvsRG	IR	gene:Rsa1.0_00376.1_g00011.1	0.00137007	0.00995531	0.165	0.6	-0.435
LBvsRG	IR	gene:Rsa1.0_00112.1_g00028.1	0.00138757	0.0100268	0	0.298	-0.298
LBvsRG	IR	gene:Rsa1.0_01697.1_g00002.1	0.00138846	0.0100268	0	1	-1
LBvsRG	IR	gene:Rsa1.0_00913.1_g00001.1	0.00139342	0.0100318	0.113	0.289	-0.176
LBvsRG	IR	gene:Rsa1.0_00859.1_g00009.1	0.00142259	0.0102104	0.008	0.125	-0.117
LBvsRG	IR	gene:Rsa1.0_01725.1_g00002.1	0.00143374	0.0102591	0.286	1	-0.714
LBvsRG	IR	gene:Rsa1.0_00071.1_g00004.1	0.00144257	0.0102597	0.195	0.563	-0.368
LBvsRG	IR	gene:Rsa1.0_01595.1_g00011.1	0.00144946	0.0102776	0.437	0.625	-0.188
LBvsRG	IR	gene:Rsa1.0_00251.1_g00031.1	0.00147875	0.0104537	0.555	0.392	0.163
LBvsRG	IR	gene:Rsa1.0_00107.1_g00029.1	0.00148485	0.0104653	1	0.069	0.931
LBvsRG	IR	gene:Rsa1.0_00019.1_g00019.1	0.00149384	0.0104676	0.021	0.156	-0.135
LBvsRG	IR	gene:Rsa1.0_00838.1_g00008.1	0.00149828	0.0104676	0	0.109	-0.109
LBvsRG	IR	gene:Rsa1.0_00018.1_g00020.1	0.00149945	0.0104676	1	0.823	0.177
LBvsRG	IR	gene:Rsa1.0_00061.1_g00001.1	0.00150848	0.0104746	1	0.712	0.288
LBvsRG	IR	gene:Rsa1.0_03714.1_g00001.1	0.00153768	0.0106242	0.036	1	-0.964
LBvsRG	IR	gene:Rsa1.0_01039.1_g00009.1	0.00153909	0.0106242	0.026	0.333	-0.307
LBvsRG	IR	gene:Rsa1.0_01504.1_g00002.1	0.00155893	0.0107263	0	0.368	-0.368
LBvsRG	IR	gene:Rsa1.0_01616.1_g00005.1	0.00156301	0.0107263	0.288	0.617	-0.329
LBvsRG	IR	gene:Rsa1.0_01184.1_g00009.1	0.00158331	0.010808	0	0.238	-0.238
LBvsRG	IR	gene:Rsa1.0_01032.1_g00006.1	0.00158743	0.010808	1	0.6	0.4
LBvsRG	IR	gene:Rsa1.0_00071.1_g00006.1	0.00159334	0.010808	0.284	0.881	-0.597
LBvsRG	IR	gene:Rsa1.0_04286.1_g00004.1	0.0016212	0.0109653	0.939	0.586	0.353
LBvsRG	IR	gene:Rsa1.0_00146.1_g00006.1	0.00162785	0.0109787	0.25	1	-0.75
LBvsRG	IR	gene:Rsa1.0_01298.1_g00005.1	0.00167822	0.0112537	0.865	0.978	-0.113
LBvsRG	IR	gene:Rsa1.0_01806.1_g00008.1	0.001752	0.0116816	0	0.257	-0.257
LBvsRG	IR	gene:Rsa1.0_01823.1_g00001.1	0.00178681	0.01188	1	0.348	0.652
LBvsRG	IR	gene:Rsa1.0_08066.1_g00002.1	0.00181055	0.0120038	0.826	0.951	-0.125
LBvsRG	IR	gene:Rsa1.0_04236.1_g00006.1	0.00194185	0.0128381	0.286	0.018	0.268
LBvsRG	IR	gene:Rsa1.0_00998.1_g00010.1	0.00198166	0.0130279	1	0	1
LBvsRG	IR	gene:Rsa1.0_00079.1_g00053.1	0.00199746	0.0130801	0.077	1	-0.923
LBvsRG	IR	gene:Rsa1.0_00087.1_g00102.1	0.00200075	0.0130801	0.757	1	-0.243
LBvsRG	IR	gene:Rsa1.0_00210.1_g00014.1	0.00207836	0.0135122	0.419	0.104	0.315
LBvsRG	IR	gene:Rsa1.0_02529.1_g00007.1	0.00210799	0.013667	0.031	0.155	-0.124
LBvsRG	IR	gene:Rsa1.0_00448.1_g00018.1	0.00218769	0.0141447	1	0.011	0.989
LBvsRG	IR	gene:Rsa1.0_01546.1_g00003.1	0.00219666	0.0141636	1	0.485	0.515
LBvsRG	IR	gene:Rsa1.0_00804.1_g00012.1	0.00225131	0.0144762	0.143	0.692	-0.549
LBvsRG	IR	gene:Rsa1.0_00253.1_g00001.1	0.00230954	0.0147697	1	0.731	0.269
LBvsRG	IR	gene:Rsa1.0_01857.1_g00007.1	0.0023494	0.0149838	0.811	1	-0.189
LBvsRG	IR	gene:Rsa1.0_08122.1_g00003.1	0.00235941	0.0150069	0	0.525	-0.525
LBvsRG	IR	gene:Rsa1.0_01064.1_g00003.1	0.00246571	0.0155984	0	1	-1
LBvsRG	IR	gene:Rsa1.0_00336.1_g00023.1	0.00257813	0.0162222	0.613	1	-0.387
LBvsRG	IR	gene:Rsa1.0_00359.1_g00002.1	0.00265982	0.0166915	0	0.817	-0.817
LBvsRG	IR	gene:Rsa1.0_00041.1_g00014.1	0.00277164	0.0173468	0.358	0.588	-0.23
LBvsRG	IR	gene:Rsa1.0_00565.1_g00003.1	0.00281414	0.0175659	1	0.763	0.237
LBvsRG	IR	gene:Rsa1.0_01295.1_g00011.1	0.00284519	0.017615	1	0.851	0.149
LBvsRG	IR	gene:Rsa1.0_01906.1_g00001.1	0.00284698	0.017615	1	0.069	0.931
LBvsRG	IR	gene:Rsa1.0_02634.1_g00001.1	0.00285894	0.017615	0.072	1	-0.928
LBvsRG	IR	gene:Rsa1.0_00033.1_g00011.1	0.00287411	0.0176553	0.769	1	-0.231
LBvsRG	IR	gene:Rsa1.0_00152.1_g00018.1	0.00288112	0.0176553	1	0.811	0.189
LBvsRG	IR	gene:Rsa1.0_00345.1_g00010.1	0.00297997	0.0180827	1	0.721	0.279
LBvsRG	IR	gene:Rsa1.0_00414.1_g00014.1	0.00298168	0.0180827	0.487	0.825	-0.338
LBvsRG	IR	gene:Rsa1.0_00920.1_g00003.1	0.00299391	0.0181101	0	0.805	-0.805
LBvsRG	IR	gene:Rsa1.0_00049.1_g00028.1	0.00308817	0.0186322	0.03	0.214	-0.184
LBvsRG	IR	gene:Rsa1.0_00524.1_g00004.1	0.00310629	0.0186935	0.026	0.278	-0.252
LBvsRG	IR	gene:Rsa1.0_01126.1_g00012.1	0.00314528	0.0188797	1	0.58	0.42
LBvsRG	IR	gene:Rsa1.0_28406.1_g00001.1	0.00317561	0.0190131	0	0.337	-0.337
LBvsRG	IR	gene:Rsa1.0_02333.1_g00004.1	0.00328383	0.019611	0	0.161	-0.161
LBvsRG	IR	gene:Rsa1.0_04964.1_g00002.1	0.00332859	0.0198279	1	0.3	0.7
LBvsRG	IR	gene:Rsa1.0_00565.1_g00003.1	0.00334086	0.0198506	1	0.548	0.452
LBvsRG	IR	gene:Rsa1.0_00002.1_g00081.1	0.00337213	0.0199858	1	0.746	0.254
LBvsRG	IR	gene:Rsa1.0_05683.1_g00002.1	0.00338565	0.0200154	0.561	0.13	0.431
LBvsRG	IR	gene:Rsa1.0_02376.1_g00002.1	0.00341132	0.0201165	0.077	1	-0.923
LBvsRG	IR	gene:Rsa1.0_05687.1_g00001.1	0.00358711	0.0209427	1	0.289	0.711
LBvsRG	IR	gene:Rsa1.0_04042.1_g00001.1	0.0036065	0.0210036	0.103	0.6	-0.497
LBvsRG	IR	gene:Rsa1.0_00102.1_g00019.1	0.00364634	0.0211831	0.064	0.294	-0.23
LBvsRG	IR	gene:Rsa1.0_00048.1_g00031.1	0.00367931	0.0213108	0.6	0.131	0.469
LBvsRG	IR	gene:Rsa1.0_05541.1_g00001.1	0.00368649	0.0213108	0.5	0.091	0.409
LBvsRG	IR	gene:Rsa1.0_02004.1_g00009.1	0.00372211	0.021428	0.048	0.193	-0.145
LBvsRG	IR	gene:Rsa1.0_15175.1_g00002.1	0.00372501	0.021428	0.294	0	0.294
LBvsRG	IR	gene:Rsa1.0_03113.1_g00002.1	0.00378407	0.0216615	0.032	0.284	-0.252
LBvsRG	IR	gene:Rsa1.0_00885.1_g00001.1	0.00381544	0.0216675	0.892	1	-0.108
LBvsRG	IR	gene:Rsa1.0_04458.1_g00002.1	0.00381632	0.0216675	1	0.5	0.5
LBvsRG	IR	gene:Rsa1.0_00220.1_g00017.1	0.00382205	0.0216675	0	1	-1
LBvsRG	IR	gene:Rsa1.0_00770.1_g00016.1	0.00389812	0.0219925	1	0.509	0.491
LBvsRG	IR	gene:Rsa1.0_00021.1_g00002.1	0.00395381	0.0222268	1	0.633	0.367
LBvsRG	IR	gene:Rsa1.0_07722.1_g00001.1	0.00396562	0.0222268	1	0.6	0.4
LBvsRG	IR	gene:Rsa1.0_00170.1_g00027.1	0.00396805	0.0222268	0	0.133	-0.133
LBvsRG	IR	gene:Rsa1.0_03650.1_g00003.1	0.00399139	0.0223043	0.644	0.184	0.46
LBvsRG	IR	gene:Rsa1.0_00685.1_g00007.1	0.00403687	0.0224515	0.398	1	-0.602
LBvsRG	IR	gene:Rsa1.0_01454.1_g00008.1	0.00408006	0.0226381	0	0.6	-0.6
LBvsRG	IR	gene:Rsa1.0_00059.1_g00011.1	0.00410906	0.0227452	0.42	0.036	0.384
LBvsRG	IR	gene:Rsa1.0_05090.1_g00002.1	0.00414109	0.0228686	0.055	1	-0.945
LBvsRG	IR	gene:Rsa1.0_01465.1_g00004.1	0.00430862	0.0237379	0.308	0.552	-0.244
LBvsRG	IR	gene:Rsa1.0_02283.1_g00003.1	0.00443406	0.0243148	0.244	1	-0.756
LBvsRG	IR	gene:Rsa1.0_00890.1_g00025.1	0.00456586	0.0249211	0.902	0.586	0.316
LBvsRG	IR	gene:Rsa1.0_01786.1_g00017.1	0.00462128	0.025165	0.158	1	-0.842
LBvsRG	IR	gene:Rsa1.0_05498.1_g00002.1	0.0046617	0.0253264	0.167	0.015	0.152
LBvsRG	IR	gene:Rsa1.0_00508.1_g00015.1	0.00468916	0.0253668	0.476	0.682	-0.206
LBvsRG	IR	gene:Rsa1.0_00334.1_g00003.1	0.00470039	0.0253668	0.438	1	-0.562
LBvsRG	IR	gene:Rsa1.0_13815.1_g00001.1	0.00470157	0.0253668	0.333	1	-0.667
LBvsRG	IR	gene:Rsa1.0_00200.1_g00020.1	0.00473198	0.0254724	0.033	0.231	-0.198
LBvsRG	IR	gene:Rsa1.0_00116.1_g00015.1	0.00475538	0.0255398	1	0.111	0.889
LBvsRG	IR	gene:Rsa1.0_04252.1_g00002.1	0.00479448	0.025671	0.25	0.938	-0.688
LBvsRG	IR	gene:Rsa1.0_00128.1_g00053.1	0.00485387	0.025891	0.892	1	-0.108
LBvsRG	IR	gene:Rsa1.0_13838.1_g00002.1	0.004903	0.0260937	0.077	0.256	-0.179
LBvsRG	IR	gene:Rsa1.0_20996.1_g00001.1	0.00492053	0.0261278	0.041	1	-0.959
LBvsRG	IR	gene:Rsa1.0_01139.1_g00006.1	0.00496503	0.0263046	0	0.206	-0.206
LBvsRG	IR	gene:Rsa1.0_02240.1_g00005.1	0.00499159	0.0263857	0.333	0.84	-0.507
LBvsRG	IR	gene:Rsa1.0_00192.1_g00034.1	0.00514803	0.0270906	1	0.036	0.964
LBvsRG	IR	gene:Rsa1.0_00048.1_g00002.1	0.00523113	0.0274632	0.139	0.349	-0.21
LBvsRG	IR	gene:Rsa1.0_08326.1_g00001.1	0.00558793	0.0291441	1	0.657	0.343
LBvsRG	IR	gene:Rsa1.0_00293.1_g00038.1	0.00560602	0.0291737	0.815	0.961	-0.146
LBvsRG	IR	gene:Rsa1.0_02198.1_g00003.1	0.005697	0.0295816	0.356	0.12	0.236
LBvsRG	IR	gene:Rsa1.0_00628.1_g00018.1	0.00571749	0.0295817	0.2	1	-0.8
LBvsRG	IR	gene:Rsa1.0_00039.1_g00016.1	0.00572566	0.0295817	0.072	1	-0.928
LBvsRG	IR	gene:Rsa1.0_01715.1_g00008.1	0.00585181	0.0300529	0.094	0.353	-0.259
LBvsRG	IR	gene:Rsa1.0_00380.1_g00009.1	0.00590075	0.0302381	0.762	0.969	-0.207
LBvsRG	IR	gene:Rsa1.0_00013.1_g00037.1	0.00593709	0.0303581	0.234	0.42	-0.186
LBvsRG	IR	gene:Rsa1.0_00320.1_g00016.1	0.00612768	0.0311967	1	0.351	0.649
LBvsRG	IR	gene:Rsa1.0_01801.1_g00004.1	0.00647717	0.0327627	0.695	0.487	0.208
LBvsRG	IR	gene:Rsa1.0_01991.1_g00009.1	0.00650452	0.0328304	1	0.028	0.972
LBvsRG	IR	gene:Rsa1.0_00939.1_g00017.1	0.00662739	0.0332361	0.071	0.378	-0.307
LBvsRG	IR	gene:Rsa1.0_03174.1_g00002.1	0.00668203	0.0334386	0.016	0.147	-0.131
LBvsRG	IR	gene:Rsa1.0_00451.1_g00039.1	0.00672497	0.0335819	0.067	1	-0.933
LBvsRG	IR	gene:Rsa1.0_00701.1_g00007.1	0.00683077	0.0340378	0.029	1	-0.971
LBvsRG	IR	gene:Rsa1.0_00750.1_g00008.1	0.00687482	0.0341847	0.263	1	-0.737
LBvsRG	IR	gene:Rsa1.0_00472.1_g00007.1	0.00695701	0.0345203	0.913	0.4	0.513
LBvsRG	IR	gene:Rsa1.0_03344.1_g00003.1	0.00701659	0.0347425	0.195	0.026	0.169
LBvsRG	IR	gene:Rsa1.0_00512.1_g00007.1	0.00720338	0.0355923	1	0.726	0.274
LBvsRG	IR	gene:Rsa1.0_00340.1_g00005.1	0.00722948	0.0356462	1	0.5	0.5
LBvsRG	IR	gene:Rsa1.0_04709.1_g00002.1	0.0072654	0.0357348	0.228	0.556	-0.328
LBvsRG	IR	gene:Rsa1.0_00507.1_g00009.1	0.0072779	0.0357348	0.067	0.445	-0.378
LBvsRG	IR	gene:Rsa1.0_09183.1_g00001.1	0.00753033	0.036897	0	0.366	-0.366
LBvsRG	IR	gene:Rsa1.0_00394.1_g00013.1	0.00757846	0.0370555	0.109	0.237	-0.128
LBvsRG	IR	gene:Rsa1.0_06958.1_g00003.1	0.00761472	0.0371554	1	0.2	0.8
LBvsRG	IR	gene:Rsa1.0_01595.1_g00005.1	0.007659	0.0372939	0.151	0.355	-0.204
LBvsRG	IR	gene:Rsa1.0_00620.1_g00003.1	0.00770297	0.0373531	0.865	0.97	-0.105
LBvsRG	IR	gene:Rsa1.0_00707.1_g00018.1	0.00772698	0.0373922	0.024	0.153	-0.129
LBvsRG	IR	gene:Rsa1.0_05282.1_g00003.1	0.0078172	0.037751	0.083	0.256	-0.173
LBvsRG	IR	gene:Rsa1.0_00210.1_g00014.1	0.00783662	0.0377671	1	0	1
LBvsRG	IR	gene:Rsa1.0_01140.1_g00004.1	0.00788937	0.0379433	1	0.674	0.326
LBvsRG	IR	gene:Rsa1.0_00407.1_g00022.1	0.00805126	0.0386427	0.221	0.754	-0.533
LBvsRG	IR	gene:Rsa1.0_00078.1_g00006.1	0.00823027	0.0392924	0.112	0	0.112
LBvsRG	IR	gene:Rsa1.0_00112.1_g00025.1	0.00828172	0.0394264	0.397	0.234	0.163
LBvsRG	IR	gene:Rsa1.0_01326.1_g00001.1	0.00835933	0.039635	0.992	0.778	0.214
LBvsRG	IR	gene:Rsa1.0_02222.1_g00002.1	0.00847843	0.0400581	0.231	1	-0.769
LBvsRG	IR	gene:Rsa1.0_01608.1_g00003.1	0.0084914	0.0400581	0.464	0	0.464
LBvsRG	IR	gene:Rsa1.0_04849.1_g00002.1	0.00849975	0.0400581	1	0.711	0.289
LBvsRG	IR	gene:Rsa1.0_00442.1_g00005.1	0.00859916	0.0404453	1	0.5	0.5
LBvsRG	IR	gene:Rsa1.0_02320.1_g00001.1	0.00864605	0.0405435	0.882	0.433	0.449
LBvsRG	IR	gene:Rsa1.0_03184.1_g00002.1	0.00865457	0.0405435	0.038	0.174	-0.136
LBvsRG	IR	gene:Rsa1.0_04527.1_g00002.1	0.0086891	0.0406241	0.455	1	-0.545
LBvsRG	IR	gene:Rsa1.0_02849.1_g00002.1	0.00871342	0.0406569	0.071	1	-0.929
LBvsRG	IR	gene:Rsa1.0_00288.1_g00014.1	0.00873879	0.0406943	0	1	-1
LBvsRG	IR	gene:Rsa1.0_01149.1_g00014.1	0.00880849	0.0408655	0.176	0.455	-0.279
LBvsRG	IR	gene:Rsa1.0_02139.1_g00006.1	0.00917584	0.0423898	0	0.25	-0.25
LBvsRG	IR	gene:Rsa1.0_05858.1_g00002.1	0.00923081	0.0424798	1	0.563	0.437
LBvsRG	IR	gene:Rsa1.0_00112.1_g00006.1	0.009334	0.0427869	0	0.357	-0.357
LBvsRG	IR	gene:Rsa1.0_35566.1_g00001.1	0.00938881	0.0429543	0.02	0.36	-0.34
LBvsRG	IR	gene:Rsa1.0_04736.1_g00002.1	0.00944056	0.043107	1	0.8	0.2
LBvsRG	IR	gene:Rsa1.0_00001.1_g00023.1	0.00952736	0.0434189	1	0.026	0.974
LBvsRG	IR	gene:Rsa1.0_02302.1_g00006.1	0.00967142	0.0439049	0.059	0.48	-0.421
LBvsRG	IR	gene:Rsa1.0_00273.1_g00004.1	0.00973843	0.0440882	0.792	0.906	-0.114
LBvsRG	IR	gene:Rsa1.0_01731.1_g00003.1	0.00974937	0.0440882	0.106	0.233	-0.127
LBvsRG	IR	gene:Rsa1.0_00833.1_g00002.1	0.00996353	0.04497	0.833	0.35	0.483
LBvsRG	IR	gene:Rsa1.0_00084.1_g00021.1	0.010025	0.0451605	0.073	0.298	-0.225
LBvsRG	IR	gene:Rsa1.0_00857.1_g00001.1	0.0101137	0.0454731	0.045	0.349	-0.304
LBvsRG	IR	gene:Rsa1.0_00340.1_g00005.1	0.0103196	0.04631	0.111	0.75	-0.639
LBvsRG	IR	gene:Rsa1.0_02798.1_g00002.1	0.0103529	0.0463709	1	0.75	0.25
LBvsRG	IR	gene:Rsa1.0_18655.1_g00001.1	0.0105573	0.0471279	0	1	-1
LBvsRG	IR	gene:Rsa1.0_06289.1_g00001.1	0.0105621	0.0471279	0.11	0.302	-0.192
LBvsRG	IR	gene:Rsa1.0_00177.1_g00007.1	0.0105944	0.0471822	1	0.636	0.364
LBvsRG	IR	gene:Rsa1.0_02655.1_g00005.1	0.0106417	0.0473033	0.049	0.154	-0.105
LBvsRG	IR	gene:Rsa1.0_01066.1_g00004.1	0.0107473	0.0476821	0.66	1	-0.34
LBvsRG	IR	gene:Rsa1.0_00497.1_g00003.1	0.0111533	0.0491846	0.737	0.959	-0.222
LBvsRG	IR	gene:Rsa1.0_36296.1_g00001.1	0.00882833	0.040868	1	0.9	0.1
LBvsRG	ES	gene:Rsa1.0_00011.1_g00020.1	0	0	1	0.074	0.926
LBvsRG	ES	gene:Rsa1.0_00244.1_g00009.1	0	0	0.06	0.454	-0.394
LBvsRG	ES	gene:Rsa1.0_00727.1_g00005.1	0	0	0.039	0.149	-0.11
LBvsRG	ES	gene:Rsa1.0_01211.1_g00005.1	0	0	0	0.737	-0.737
LBvsRG	ES	gene:Rsa1.0_01851.1_g00005.1	0	0	1	0.463	0.537
LBvsRG	ES	gene:Rsa1.0_02913.1_g00005.1	0	0	0.017	0.229	-0.212
LBvsRG	ES	gene:Rsa1.0_03655.1_g00002.1	0	0	0.071	0.912	-0.841
LBvsRG	ES	gene:Rsa1.0_00040.1_g00049.1	6.20615e-14	1.45146e-11	0.851	0.635	0.216
LBvsRG	ES	gene:Rsa1.0_00244.1_g00009.1	2.1283e-13	4.42449e-11	0.071	0.406	-0.335
LBvsRG	ES	gene:Rsa1.0_07528.1_g00003.1	3.04612e-12	5.69929e-10	0	0.189	-0.189
LBvsRG	ES	gene:Rsa1.0_02061.1_g00006.1	2.34561e-11	3.98967e-09	0.235	0.902	-0.667
LBvsRG	ES	gene:Rsa1.0_00343.1_g00007.1	3.12141e-11	4.86681e-09	0.444	0.889	-0.445
LBvsRG	ES	gene:Rsa1.0_00196.1_g00020.1	4.52817e-11	6.51708e-09	0	0.27	-0.27
LBvsRG	ES	gene:Rsa1.0_00507.1_g00003.1	5.48634e-11	6.91786e-09	0.037	0.292	-0.255
LBvsRG	ES	gene:Rsa1.0_01299.1_g00012.1	5.54612e-11	6.91786e-09	0.283	0.054	0.229
LBvsRG	ES	gene:Rsa1.0_00507.1_g00003.1	6.88263e-11	8.04837e-09	0.07	0.392	-0.322
LBvsRG	ES	gene:Rsa1.0_00326.1_g00017.1	2.82847e-10	3.11298e-08	1	0.811	0.189
LBvsRG	ES	gene:Rsa1.0_00097.1_g00023.1	2.29791e-09	2.38855e-07	0.008	0.222	-0.214
LBvsRG	ES	gene:Rsa1.0_09706.1_g00001.1	2.81556e-09	2.77259e-07	0.168	0.435	-0.267
LBvsRG	ES	gene:Rsa1.0_00326.1_g00008.1	3.78292e-09	3.53892e-07	1	0.844	0.156
LBvsRG	ES	gene:Rsa1.0_07849.1_g00002.1	4.94222e-09	4.40328e-07	0.927	0.524	0.403
LBvsRG	ES	gene:Rsa1.0_01940.1_g00002.1	7.6277e-09	6.48701e-07	0.929	0	0.929
LBvsRG	ES	gene:Rsa1.0_00176.1_g00026.1	9.85172e-09	8.01416e-07	1	0.133	0.867
LBvsRG	ES	gene:Rsa1.0_01311.1_g00002.1	1.65861e-08	1.29302e-06	0.586	1	-0.414
LBvsRG	ES	gene:Rsa1.0_00173.1_g00001.1	1.73439e-08	1.29802e-06	0.9	0.277	0.623
LBvsRG	ES	gene:Rsa1.0_00835.1_g00016.1	5.25941e-08	3.64458e-06	0.895	0.261	0.634
LBvsRG	ES	gene:Rsa1.0_01286.1_g00008.1	7.33001e-08	4.89802e-06	0	1	-1
LBvsRG	ES	gene:Rsa1.0_21799.1_g00001.1	7.96841e-08	5.141e-06	1	0.714	0.286
LBvsRG	ES	gene:Rsa1.0_01179.1_g00002.1	8.89351e-08	5.36766e-06	1	0	1
LBvsRG	ES	gene:Rsa1.0_00101.1_g00030.1	1.48244e-07	8.66765e-06	1	0.691	0.309
LBvsRG	ES	gene:Rsa1.0_00090.1_g00023.1	1.58299e-07	8.97506e-06	0.972	0.689	0.283
LBvsRG	ES	gene:Rsa1.0_14871.1_g00002.1	2.96577e-07	1.63205e-05	0.183	0.468	-0.285
LBvsRG	ES	gene:Rsa1.0_01323.1_g00005.1	1.89815e-06	9.5985e-05	0.212	0.057	0.155
LBvsRG	ES	gene:Rsa1.0_00053.1_g00025.1	2.28873e-06	0.0001098	0.776	1	-0.224
LBvsRG	ES	gene:Rsa1.0_00455.1_g00004.1	5.16908e-06	0.000235886	0.523	1	-0.477
LBvsRG	ES	gene:Rsa1.0_00341.1_g00024.1	5.97739e-06	0.000266278	0.02	0.191	-0.171
LBvsRG	ES	gene:Rsa1.0_00489.1_g00006.1	8.71097e-06	0.000379028	0.942	0.567	0.375
LBvsRG	ES	gene:Rsa1.0_00701.1_g00007.1	1.05782e-05	0.000441343	0.022	1	-0.978
LBvsRG	ES	gene:Rsa1.0_01569.1_g00005.1	1.06149e-05	0.000441343	0.215	1	-0.785
LBvsRG	ES	gene:Rsa1.0_01801.1_g00004.1	1.32494e-05	0.000538904	0.088	0.251	-0.163
LBvsRG	ES	gene:Rsa1.0_01311.1_g00002.1	1.43804e-05	0.000572464	0.666	1	-0.334
LBvsRG	ES	gene:Rsa1.0_02435.1_g00002.1	1.53446e-05	0.000598118	1	0.517	0.483
LBvsRG	ES	gene:Rsa1.0_02265.1_g00007.1	1.80531e-05	0.000689335	1	0.653	0.347
LBvsRG	ES	gene:Rsa1.0_01947.1_g00003.1	1.95447e-05	0.000731363	0	0.143	-0.143
LBvsRG	ES	gene:Rsa1.0_14203.1_g00001.1	2.00648e-05	0.000736104	1	0.687	0.313
LBvsRG	ES	gene:Rsa1.0_06062.1_g00002.1	2.96842e-05	0.00106806	0.098	0.396	-0.298
LBvsRG	ES	gene:Rsa1.0_02295.1_g00013.1	3.16436e-05	0.00111708	1	0.72	0.28
LBvsRG	ES	gene:Rsa1.0_00658.1_g00004.1	5.29557e-05	0.00176248	0.149	0.358	-0.209
LBvsRG	ES	gene:Rsa1.0_01452.1_g00012.1	5.32614e-05	0.00176248	0.088	0.463	-0.375
LBvsRG	ES	gene:Rsa1.0_02663.1_g00005.1	5.36939e-05	0.00176248	0.048	0.333	-0.285
LBvsRG	ES	gene:Rsa1.0_01739.1_g00004.1	5.54704e-05	0.0017894	0.026	0.222	-0.196
LBvsRG	ES	gene:Rsa1.0_01192.1_g00002.1	9.11715e-05	0.00284303	0	0.165	-0.165
LBvsRG	ES	gene:Rsa1.0_01028.1_g00009.1	9.59072e-05	0.00294168	1	0.686	0.314
LBvsRG	ES	gene:Rsa1.0_03051.1_g00001.1	0.000110637	0.00333873	0.688	0.211	0.477
LBvsRG	ES	gene:Rsa1.0_00131.1_g00026.1	0.000181141	0.00537961	1	0.087	0.913
LBvsRG	ES	gene:Rsa1.0_00835.1_g00016.1	0.000187293	0.00539475	0.327	0.043	0.284
LBvsRG	ES	gene:Rsa1.0_00609.1_g00017.1	0.000187418	0.00539475	0	1	-1
LBvsRG	ES	gene:Rsa1.0_00336.1_g00048.1	0.000197492	0.00546897	0	1	-1
LBvsRG	ES	gene:Rsa1.0_00658.1_g00010.1	0.000199441	0.00546897	0.231	1	-0.769
LBvsRG	ES	gene:Rsa1.0_03109.1_g00001.1	0.000202901	0.00546897	1	0.859	0.141
LBvsRG	ES	gene:Rsa1.0_00163.1_g00017.1	0.000204612	0.00546897	0.082	0.23	-0.148
LBvsRG	ES	gene:Rsa1.0_05918.1_g00002.1	0.000221133	0.0057514	0.825	0.073	0.752
LBvsRG	ES	gene:Rsa1.0_02922.1_g00004.1	0.000221326	0.0057514	1	0.742	0.258
LBvsRG	ES	gene:Rsa1.0_02423.1_g00002.1	0.000257614	0.00660269	0.111	0.253	-0.142
LBvsRG	ES	gene:Rsa1.0_14203.1_g00001.1	0.000282396	0.00714004	1	0.489	0.511
LBvsRG	ES	gene:Rsa1.0_01311.1_g00002.1	0.000291158	0.00726343	0.379	1	-0.621
LBvsRG	ES	gene:Rsa1.0_03506.1_g00004.1	0.000322765	0.00794597	0.156	0	0.156
LBvsRG	ES	gene:Rsa1.0_02328.1_g00004.1	0.000385875	0.00925605	1	0.815	0.185
LBvsRG	ES	gene:Rsa1.0_04037.1_g00003.1	0.000402458	0.00953162	1	0.735	0.265
LBvsRG	ES	gene:Rsa1.0_02038.1_g00001.1	0.000462359	0.010736	0.108	0.007	0.101
LBvsRG	ES	gene:Rsa1.0_00198.1_g00025.1	0.000464787	0.010736	0.801	1	-0.199
LBvsRG	ES	gene:Rsa1.0_02944.1_g00006.1	0.000491805	0.0112216	0.146	0.029	0.117
LBvsRG	ES	gene:Rsa1.0_00732.1_g00002.1	0.00058041	0.0130837	1	0.883	0.117
LBvsRG	ES	gene:Rsa1.0_00223.1_g00006.1	0.000621917	0.0138525	1	0.555	0.445
LBvsRG	ES	gene:Rsa1.0_01046.1_g00002.1	0.000637975	0.014043	1	0.513	0.487
LBvsRG	ES	gene:Rsa1.0_01707.1_g00009.1	0.000659436	0.0141948	0.61	0.845	-0.235
LBvsRG	ES	gene:Rsa1.0_11516.1_g00001.1	0.000660101	0.0141948	0.34	0	0.34
LBvsRG	ES	gene:Rsa1.0_00442.1_g00005.1	0.000667633	0.0141948	0.216	1	-0.784
LBvsRG	ES	gene:Rsa1.0_01609.1_g00001.1	0.000681804	0.0143332	0.125	0.778	-0.653
LBvsRG	ES	gene:Rsa1.0_02922.1_g00004.1	0.000727192	0.0145849	1	0.714	0.286
LBvsRG	ES	gene:Rsa1.0_05847.1_g00002.1	0.000729644	0.0145849	1	0	1
LBvsRG	ES	gene:Rsa1.0_00017.1_g00107.1	0.00073531	0.0145849	0.965	0.556	0.409
LBvsRG	ES	gene:Rsa1.0_00939.1_g00016.1	0.00074055	0.0145849	1	0.743	0.257
LBvsRG	ES	gene:Rsa1.0_02328.1_g00004.1	0.000832164	0.0162185	1	0.857	0.143
LBvsRG	ES	gene:Rsa1.0_00312.1_g00008.1	0.00087665	0.0167369	1	0.867	0.133
LBvsRG	ES	gene:Rsa1.0_01759.1_g00005.1	0.000947302	0.017724	1	0.792	0.208
LBvsRG	ES	gene:Rsa1.0_08597.1_g00001.1	0.000966957	0.0179126	1	0.456	0.544
LBvsRG	ES	gene:Rsa1.0_00362.1_g00030.1	0.00107884	0.0194398	1	0.845	0.155
LBvsRG	ES	gene:Rsa1.0_00205.1_g00039.1	0.00108057	0.0194398	0.676	0.427	0.249
LBvsRG	ES	gene:Rsa1.0_02071.1_g00003.1	0.00110805	0.0196647	1	0.691	0.309
LBvsRG	ES	gene:Rsa1.0_01249.1_g00007.1	0.00112157	0.0196647	1	0.415	0.585
LBvsRG	ES	gene:Rsa1.0_00471.1_g00017.1	0.0011246	0.0196647	0.965	0.828	0.137
LBvsRG	ES	gene:Rsa1.0_04318.1_g00002.1	0.00114547	0.0198442	1	0.546	0.454
LBvsRG	ES	gene:Rsa1.0_00945.1_g00009.1	0.00116148	0.019937	0.372	0.077	0.295
LBvsRG	ES	gene:Rsa1.0_01032.1_g00006.1	0.00125323	0.0213164	1	0.111	0.889
LBvsRG	ES	gene:Rsa1.0_00006.1_g00024.1	0.00129144	0.0217683	1	0.858	0.142
LBvsRG	ES	gene:Rsa1.0_00742.1_g00005.1	0.0013837	0.0231152	1	0.801	0.199
LBvsRG	ES	gene:Rsa1.0_00252.1_g00015.1	0.00142951	0.0236691	1	0.873	0.127
LBvsRG	ES	gene:Rsa1.0_08007.1_g00001.1	0.00161113	0.0264423	0.78	0.208	0.572
LBvsRG	ES	gene:Rsa1.0_01179.1_g00002.1	0.00187204	0.0302664	1	0	1
LBvsRG	ES	gene:Rsa1.0_00737.1_g00015.1	0.00191599	0.0306394	1	0.329	0.671
LBvsRG	ES	gene:Rsa1.0_01947.1_g00003.1	0.00196339	0.0311314	0.011	0.126	-0.115
LBvsRG	ES	gene:Rsa1.0_01413.1_g00011.1	0.00210047	0.033025	1	0.778	0.222
LBvsRG	ES	gene:Rsa1.0_01004.1_g00005.1	0.00212433	0.0331218	0.282	1	-0.718
LBvsRG	ES	gene:Rsa1.0_00939.1_g00008.1	0.00230869	0.0356988	0.989	0.471	0.518
LBvsRG	ES	gene:Rsa1.0_01785.1_g00002.1	0.00235381	0.036029	0	0.394	-0.394
LBvsRG	ES	gene:Rsa1.0_01032.1_g00006.1	0.00236856	0.036029	1	0.111	0.889
LBvsRG	ES	gene:Rsa1.0_04409.1_g00002.1	0.00248122	0.0374385	0.731	1	-0.269
LBvsRG	ES	gene:Rsa1.0_00980.1_g00012.1	0.00300422	0.0447595	1	0.245	0.755
LBvsRG	ES	gene:Rsa1.0_00133.1_g00009.1	0.00301427	0.0447595	1	0.468	0.532
LBvsRG	ES	gene:Rsa1.0_07939.1_g00002.1	0.00307197	0.0452571	0.825	1	-0.175
LBvsRG	ES	gene:Rsa1.0_03046.1_g00003.1	0.0032332	0.0468715	0	1	-1
LBvsRG	ES	gene:Rsa1.0_00211.1_g00025.1	0.00324475	0.0468715	1	0.307	0.693
LBvsRG	ES	gene:Rsa1.0_03099.1_g00001.1	0.00337249	0.0478069	0.211	0.537	-0.326
LBvsRG	ES	gene:Rsa1.0_00048.1_g00034.1	0.0033728	0.0478069	0.195	0.573	-0.378
LBvsRG	ES	gene:Rsa1.0_00317.1_g00022.1	0.00341648	0.048062	0.333	0.099	0.234
LBvsRG	ES	gene:Rsa1.0_00093.1_g00022.1	0.0034537	0.0482229	0.088	1	-0.912
LBvsRG	ES	gene:Rsa1.0_00341.1_g00011.1	0.00359633	0.049476	0.436	0.602	-0.166
LBvsRG	ES	gene:Rsa1.0_00055.1_g00034.1	0.0041423	0.0561611	0.149	0.02	0.129
LBvsRG	ES	gene:Rsa1.0_00062.1_g00037.1	0.00422943	0.05693	0	0.631	-0.631
LBvsRG	ES	gene:Rsa1.0_00701.1_g00007.1	0.00456554	0.0610151	0.064	1	-0.936
LBvsRG	ES	gene:Rsa1.0_05918.1_g00002.1	0.00475434	0.0626435	0.873	0.349	0.524
LBvsRG	ES	gene:Rsa1.0_00564.1_g00011.1	0.00487055	0.0636864	0.333	0.102	0.231
LBvsRG	ES	gene:Rsa1.0_00130.1_g00029.1	0.00494672	0.0636864	0.954	0.813	0.141
LBvsRG	ES	gene:Rsa1.0_00094.1_g00004.1	0.00496812	0.0636864	1	0	1
LBvsRG	ES	gene:Rsa1.0_01963.1_g00004.1	0.00533844	0.0666321	1	0.789	0.211
LBvsRG	ES	gene:Rsa1.0_01026.1_g00008.1	0.00536827	0.0666321	0.868	0.987	-0.119
LBvsRG	ES	gene:Rsa1.0_09807.1_g00001.1	0.00537758	0.0666321	0.174	0.52	-0.346
LBvsRG	ES	gene:Rsa1.0_01207.1_g00007.1	0.00548282	0.0674892	0.87	1	-0.13
LBvsRG	ES	gene:Rsa1.0_00253.1_g00021.1	0.00564368	0.0683491	1	0.749	0.251
LBvsRG	ES	gene:Rsa1.0_00830.1_g00012.1	0.0056988	0.0683491	0	0.167	-0.167
LBvsRG	ES	gene:Rsa1.0_01236.1_g00014.1	0.00605909	0.0717503	0.823	0.6	0.223
LBvsRG	ES	gene:Rsa1.0_06581.1_g00002.1	0.00619103	0.0728517	0.725	0.94	-0.215
LBvsRG	ES	gene:Rsa1.0_00233.1_g00005.1	0.00626233	0.072949	0.933	0.647	0.286
LBvsRG	ES	gene:Rsa1.0_00505.1_g00014.1	0.00631626	0.072949	0.333	0	0.333
LBvsRG	ES	gene:Rsa1.0_13627.1_g00001.1	0.00660572	0.0758239	1	0.411	0.589
LBvsRG	ES	gene:Rsa1.0_01933.1_g00005.1	0.00666833	0.0760759	0.886	1	-0.114
LBvsRG	ES	gene:Rsa1.0_01413.1_g00005.1	0.00690892	0.078343	1	0.535	0.465
LBvsRG	ES	gene:Rsa1.0_05859.1_g00001.1	0.00740534	0.0815023	0	1	-1
LBvsRG	ES	gene:Rsa1.0_00518.1_g00004.1	0.00748799	0.08193	1	0.846	0.154
LBvsRG	ES	gene:Rsa1.0_00389.1_g00021.1	0.00772024	0.0834946	1	0.245	0.755
LBvsRG	ES	gene:Rsa1.0_02451.1_g00002.1	0.00776858	0.0835346	1	0.813	0.187
LBvsRG	ES	gene:Rsa1.0_01760.1_g00012.1	0.00788913	0.0839755	0.838	0.549	0.289
LBvsRG	ES	gene:Rsa1.0_00265.1_g00014.1	0.00821932	0.0851732	0.259	0.078	0.181
LBvsRG	ES	gene:Rsa1.0_00083.1_g00020.1	0.00830579	0.0851732	0.893	1	-0.107
LBvsRG	ES	gene:Rsa1.0_18485.1_g00001.1	0.0083762	0.0851732	0.917	0.333	0.584
LBvsRG	ES	gene:Rsa1.0_00663.1_g00017.1	0.00879377	0.0886728	0.765	1	-0.235
LBvsRG	ES	gene:Rsa1.0_03021.1_g00003.1	0.00881515	0.0886728	1	0.478	0.522
LBvsRG	ES	gene:Rsa1.0_05882.1_g00002.1	0.00894769	0.0895248	1	0.889	0.111
LBvsRG	ES	gene:Rsa1.0_03382.1_g00001.1	0.00967564	0.0949341	1	0.844	0.156
LBvsRG	ES	gene:Rsa1.0_01032.1_g00006.1	0.0102814	0.10019	1	0.111	0.889
LBvsRG	ES	gene:Rsa1.0_04811.1_g00002.1	0.0105523	0.10177	1	0	1
LBvsRG	ES	gene:Rsa1.0_00278.1_g00011.1	0.0112419	0.107864	1	0.6	0.4
LBvsRG	ES	gene:Rsa1.0_01413.1_g00011.1	0.0114744	0.108978	1	0.885	0.115
LBvsRG	ES	gene:Rsa1.0_00321.1_g00001.1	0.0115919	0.108987	1	0.385	0.615
LBvsRG	ES	gene:Rsa1.0_00707.1_g00018.1	0.0117238	0.109676	0.979	0.797	0.182
LBvsRG	ES	gene:Rsa1.0_05522.1_g00005.1	0.0119818	0.111532	0.779	0.491	0.288
LBvsRG	ES	gene:Rsa1.0_00243.1_g00014.1	0.0125736	0.116461	1	0.76	0.24
LBvsRG	ES	gene:Rsa1.0_00380.1_g00009.1	0.0128269	0.118222	0.155	0.28	-0.125
LBvsRG	ES	gene:Rsa1.0_00168.1_g00029.1	0.0130292	0.119498	0.204	0.043	0.161
LBvsRG	ES	gene:Rsa1.0_01256.1_g00001.1	0.0138049	0.125995	0.869	0.983	-0.114
LBvsRG	ES	gene:Rsa1.0_00893.1_g00002.1	0.0141153	0.127583	0.476	0.191	0.285
LBvsRG	ES	gene:Rsa1.0_02767.1_g00003.1	0.0142832	0.128481	1	0.843	0.157
LBvsRG	ES	gene:Rsa1.0_01255.1_g00009.1	0.0145949	0.12995	0.751	0.201	0.55
LBvsRG	ES	gene:Rsa1.0_02521.1_g00006.1	0.0146549	0.12995	0.618	0.927	-0.309
LBvsRG	ES	gene:Rsa1.0_00252.1_g00015.1	0.014777	0.130414	1	0.863	0.137
LBvsRG	ES	gene:Rsa1.0_00052.1_g00018.1	0.0164937	0.143346	1	0.898	0.102
LBvsRG	ES	gene:Rsa1.0_13627.1_g00001.1	0.0165174	0.143346	1	0.563	0.437
LBvsRG	ES	gene:Rsa1.0_03347.1_g00004.1	0.0165488	0.143346	1	0.862	0.138
LBvsRG	ES	gene:Rsa1.0_03422.1_g00002.1	0.0168073	0.14455	0	0.828	-0.828
LBvsRG	ES	gene:Rsa1.0_02528.1_g00007.1	0.0168423	0.14455	0.09	0.292	-0.202
LBvsRG	ES	gene:Rsa1.0_01046.1_g00002.1	0.0172869	0.147689	0.156	0.397	-0.241
LBvsRG	ES	gene:Rsa1.0_00192.1_g00023.1	0.0175195	0.148995	1	0.776	0.224
LBvsRG	ES	gene:Rsa1.0_00074.1_g00001.1	0.0179427	0.151904	0	1	-1
LBvsRG	ES	gene:Rsa1.0_00307.1_g00019.1	0.0184516	0.154448	0.868	0.709	0.159
LBvsRG	ES	gene:Rsa1.0_26886.1_g00001.1	0.0186526	0.155107	0.625	0.158	0.467
LBvsRG	ES	gene:Rsa1.0_00529.1_g00001.1	0.019298	0.158362	0	0.5	-0.5
LBvsRG	ES	gene:Rsa1.0_00529.1_g00001.1	0.0195641	0.159845	0	0.517	-0.517
LBvsRG	ES	gene:Rsa1.0_00304.1_g00009.1	0.0197173	0.160396	0.795	1	-0.205
LBvsRG	ES	gene:Rsa1.0_00154.1_g00025.1	0.0199222	0.161361	0.555	0.453	0.102
LBvsRG	ES	gene:Rsa1.0_00232.1_g00004.1	0.0204241	0.16402	0	0.105	-0.105
LBvsRG	ES	gene:Rsa1.0_00550.1_g00023.1	0.0206114	0.164803	0.046	0.16	-0.114
LBvsRG	ES	gene:Rsa1.0_07939.1_g00002.1	0.0207464	0.165176	0.825	1	-0.175
LBvsRG	ES	gene:Rsa1.0_06841.1_g00001.1	0.0208568	0.165352	0.364	0.714	-0.35
LBvsRG	ES	gene:Rsa1.0_00205.1_g00001.1	0.0220841	0.17244	1	0.774	0.226
LBvsRG	ES	gene:Rsa1.0_00180.1_g00021.1	0.0222189	0.172496	1	0.822	0.178
LBvsRG	ES	gene:Rsa1.0_03021.1_g00003.1	0.0238658	0.183731	1	0.739	0.261
LBvsRG	ES	gene:Rsa1.0_00628.1_g00026.1	0.0239606	0.183731	0.023	0.154	-0.131
LBvsRG	ES	gene:Rsa1.0_02796.1_g00002.1	0.0254399	0.193488	1	0.551	0.449
LBvsRG	ES	gene:Rsa1.0_03102.1_g00003.1	0.0268613	0.202651	0.191	0.533	-0.342
LBvsRG	ES	gene:Rsa1.0_06571.1_g00001.1	0.028653	0.214439	0.818	1	-0.182
LBvsRG	ES	gene:Rsa1.0_00748.1_g00005.1	0.0289215	0.215587	0.765	1	-0.235
LBvsRG	ES	gene:Rsa1.0_02284.1_g00003.1	0.0294584	0.218717	1	0.636	0.364
LBvsRG	ES	gene:Rsa1.0_01616.1_g00002.1	0.0296883	0.219135	0	1	-1
LBvsRG	ES	gene:Rsa1.0_00455.1_g00012.1	0.030343	0.221764	1	0	1
LBvsRG	ES	gene:Rsa1.0_08244.1_g00002.1	0.0305629	0.222502	0.296	1	-0.704
LBvsRG	ES	gene:Rsa1.0_00688.1_g00009.1	0.031152	0.224226	0	0.107	-0.107
LBvsRG	ES	gene:Rsa1.0_00310.1_g00006.1	0.0313047	0.224226	1	0.75	0.25
LBvsRG	ES	gene:Rsa1.0_00617.1_g00007.1	0.0313752	0.224226	1	0.093	0.907
LBvsRG	ES	gene:Rsa1.0_00083.1_g00035.1	0.0313753	0.224226	0	1	-1
LBvsRG	ES	gene:Rsa1.0_03565.1_g00001.1	0.0315207	0.224226	0.885	1	-0.115
LBvsRG	ES	gene:Rsa1.0_00011.1_g00020.1	0.0316384	0.224226	1	0.824	0.176
LBvsRG	ES	gene:Rsa1.0_01614.1_g00001.1	0.0331034	0.231106	0.676	0.859	-0.183
LBvsRG	ES	gene:Rsa1.0_05477.1_g00002.1	0.0333469	0.231941	1	0.871	0.129
LBvsRG	ES	gene:Rsa1.0_00066.1_g00014.1	0.0338725	0.234724	1	0.9	0.1
LBvsRG	ES	gene:Rsa1.0_03455.1_g00003.1	0.0342118	0.2362	1	0.899	0.101
LBvsRG	ES	gene:Rsa1.0_00217.1_g00006.1	0.0350931	0.241394	1	0.785	0.215
LBvsRG	ES	gene:Rsa1.0_23641.1_g00001.1	0.0354494	0.2416	1	0.892	0.108
LBvsRG	ES	gene:Rsa1.0_00329.1_g00008.1	0.0355104	0.2416	0.182	0	0.182
LBvsRG	ES	gene:Rsa1.0_09059.1_g00001.1	0.0356798	0.241873	1	0.876	0.124
LBvsRG	ES	gene:Rsa1.0_02319.1_g00009.1	0.035961	0.242899	0.551	0.315	0.236
LBvsRG	ES	gene:Rsa1.0_02060.1_g00004.1	0.0373199	0.249195	1	0.817	0.183
LBvsRG	ES	gene:Rsa1.0_00048.1_g00025.1	0.0374258	0.249195	0.68	1	-0.32
LBvsRG	ES	gene:Rsa1.0_00550.1_g00023.1	0.0385191	0.254661	0.089	0.201	-0.112
LBvsRG	ES	gene:Rsa1.0_01219.1_g00002.1	0.0391615	0.25646	1	0.881	0.119
LBvsRG	ES	gene:Rsa1.0_01303.1_g00009.1	0.0391923	0.25646	1	0.886	0.114
LBvsRG	ES	gene:Rsa1.0_00060.1_g00046.1	0.0392023	0.25646	1	0.82	0.18
LBvsRG	ES	gene:Rsa1.0_03114.1_g00005.1	0.0423202	0.272882	0.247	0.111	0.136
LBvsRG	ES	gene:Rsa1.0_00191.1_g00006.1	0.0431731	0.275689	0	0.125	-0.125
LBvsRG	ES	gene:Rsa1.0_00451.1_g00020.1	0.0435348	0.277053	0	1	-1
LBvsRG	ES	gene:Rsa1.0_00129.1_g00010.1	0.0440717	0.278517	0.556	0.955	-0.399
LBvsRG	ES	gene:Rsa1.0_08780.1_g00001.1	0.0445335	0.278517	1	0.824	0.176
LBvsRG	ES	gene:Rsa1.0_00051.1_g00020.1	0.0447388	0.278517	1	0.892	0.108
LBvsRG	ES	gene:Rsa1.0_00522.1_g00020.1	0.044887	0.278517	1	0.719	0.281
LBvsRG	ES	gene:Rsa1.0_02664.1_g00002.1	0.0450837	0.278517	1	0.895	0.105
LBvsRG	ES	gene:Rsa1.0_00176.1_g00002.1	0.0451046	0.278517	0.333	1	-0.667
LBvsRG	ES	gene:Rsa1.0_05124.1_g00002.1	0.0456208	0.280778	0.503	1	-0.497
LBvsRG	ES	gene:Rsa1.0_02573.1_g00001.1	0.0463457	0.283564	1	0.753	0.247
LBvsRG	ES	gene:Rsa1.0_00206.1_g00001.1	0.0463765	0.283564	1	0.859	0.141
LBvsRG	ES	gene:Rsa1.0_01732.1_g00009.1	0.0466052	0.284034	0.684	1	-0.316
LBvsRG	ES	gene:Rsa1.0_00217.1_g00008.1	0.0476025	0.286987	0.826	1	-0.174
LBvsRG	ES	gene:Rsa1.0_00348.1_g00011.1	0.0476566	0.286987	1	0.825	0.175
LBvsRG	ES	gene:Rsa1.0_02925.1_g00003.1	0.0477459	0.286987	0.9	1	-0.1
LBvsRG	ES	gene:Rsa1.0_00964.1_g00020.1	0.0478567	0.286987	1	0.833	0.167
LBvsRG	ES	gene:Rsa1.0_03295.1_g00006.1	0.0485299	0.288643	1	0.333	0.667
LBvsRG	ES	gene:Rsa1.0_00592.1_g00009.1	0.0485776	0.288643	0.941	0.562	0.379
LBvsRG	ES	gene:Rsa1.0_01032.1_g00006.1	0.0485957	0.288643	1	0.273	0.727
LBvsRG	ES	gene:Rsa1.0_03761.1_g00003.1	0.0495266	0.291937	1	0.677	0.323
LBvsRG	ES	gene:Rsa1.0_00081.1_g00002.1	0.0496184	0.291937	1	0.884	0.116
LBvsRG	ES	gene:Rsa1.0_00015.1_g00091.1	0.0498374	0.292306	0.147	1	-0.853
LBvsRG	ES	gene:Rsa1.0_00017.1_g00073.1	0.0502284	0.293248	1	0.873	0.127
LBvsRG	ES	gene:Rsa1.0_01077.1_g00006.1	0.0505824	0.293912	0.396	1	-0.604
LBvsRG	ES	gene:Rsa1.0_00001.1_g00084.1	0.051108	0.295551	1	0.781	0.219
LBvsRG	ES	gene:Rsa1.0_00317.1_g00022.1	0.0515322	0.296667	0.25	0.099	0.151
LBvsRG	ES	gene:Rsa1.0_00064.1_g00019.1	0.0518456	0.297036	1	0.857	0.143
LBvsRG	ES	gene:Rsa1.0_00001.1_g00084.1	0.0520725	0.297036	1	0.887	0.113
LBvsRG	ES	gene:Rsa1.0_02284.1_g00003.1	0.05229	0.29737	1	0.636	0.364
LBvsRG	ES	gene:Rsa1.0_01232.1_g00006.1	0.0527016	0.297799	0.345	0	0.345
LBvsRG	ES	gene:Rsa1.0_00013.1_g00033.1	0.0528801	0.297799	0.218	0.333	-0.115
LBvsRG	ES	gene:Rsa1.0_01529.1_g00003.1	0.0536376	0.300467	1	0.727	0.273
LBvsRG	ES	gene:Rsa1.0_00215.1_g00013.1	0.0543894	0.302388	0.75	1	-0.25
LBvsRG	ES	gene:Rsa1.0_00842.1_g00006.1	0.0546915	0.302388	0.18	0.038	0.142
LBvsRG	ES	gene:Rsa1.0_01104.1_g00003.1	0.0547887	0.302388	0.882	1	-0.118
LBvsRG	ES	gene:Rsa1.0_01009.1_g00010.1	0.0552344	0.303483	0.893	1	-0.107
LBvsRG	ES	gene:Rsa1.0_00811.1_g00005.1	0.056147	0.306271	1	0.859	0.141
LBvsRG	ES	gene:Rsa1.0_00277.1_g00010.1	0.0583442	0.315497	0.25	1	-0.75
LBvsRG	ES	gene:Rsa1.0_01499.1_g00002.1	0.0591163	0.317835	1	0	1
LBvsRG	ES	gene:Rsa1.0_00748.1_g00005.1	0.0602957	0.323247	0.878	1	-0.122
LBvsRG	ES	gene:Rsa1.0_00137.1_g00001.1	0.0610786	0.325578	0.824	0.966	-0.142
LBvsRG	ES	gene:Rsa1.0_03034.1_g00003.1	0.0615887	0.326438	1	0.838	0.162
LBvsRG	ES	gene:Rsa1.0_07205.1_g00001.1	0.0619058	0.327192	1	0.52	0.48
LBvsRG	ES	gene:Rsa1.0_04574.1_g00002.1	0.0621306	0.327454	1	0.355	0.645
LBvsRG	ES	gene:Rsa1.0_05219.1_g00001.1	0.0623333	0.3276	0.925	0	0.925
LBvsRG	ES	gene:Rsa1.0_02414.1_g00002.1	0.0630158	0.329249	0.107	0.214	-0.107
LBvsRG	ES	gene:Rsa1.0_00247.1_g00003.1	0.0630959	0.329249	1	0	1
LBvsRG	ES	gene:Rsa1.0_01952.1_g00004.1	0.063175	0.329249	1	0	1
LBvsRG	ES	gene:Rsa1.0_02399.1_g00004.1	0.0635954	0.329604	1	0.793	0.207
LBvsRG	ES	gene:Rsa1.0_00327.1_g00017.1	0.0643839	0.332769	0.126	0	0.126
LBvsRG	ES	gene:Rsa1.0_02749.1_g00001.1	0.0647115	0.333541	0.2	1	-0.8
LBvsRG	ES	gene:Rsa1.0_00505.1_g00014.1	0.0662298	0.338568	0.333	0.045	0.288
LBvsRG	ES	gene:Rsa1.0_00217.1_g00006.1	0.0686024	0.348547	1	0.782	0.218
LBvsRG	ES	gene:Rsa1.0_00206.1_g00001.1	0.0697085	0.351549	1	0.767	0.233
LBvsRG	ES	gene:Rsa1.0_00356.1_g00016.1	0.070328	0.353556	1	0	1
LBvsRG	ES	gene:Rsa1.0_01117.1_g00005.1	0.0704844	0.353556	0.855	1	-0.145
LBvsRG	ES	gene:Rsa1.0_05596.1_g00007.1	0.0715959	0.356266	0.573	0.768	-0.195
LBvsRG	ES	gene:Rsa1.0_00781.1_g00006.1	0.0726081	0.358055	0.767	0.887	-0.12
LBvsRG	ES	gene:Rsa1.0_00385.1_g00003.1	0.072721	0.358055	1	0.872	0.128
LBvsRG	ES	gene:Rsa1.0_05007.1_g00001.1	0.0737515	0.360186	1	0.274	0.726
LBvsRG	ES	gene:Rsa1.0_01600.1_g00012.1	0.0747582	0.363306	1	0.335	0.665
LBvsRG	ES	gene:Rsa1.0_03119.1_g00007.1	0.0758532	0.365776	1	0.85	0.15
LBvsRG	ES	gene:Rsa1.0_02757.1_g00003.1	0.0776791	0.370783	0	0.883	-0.883
LBvsRG	ES	gene:Rsa1.0_13918.1_g00001.1	0.0776841	0.370783	0.926	0	0.926
LBvsRG	ES	gene:Rsa1.0_00626.1_g00006.1	0.0786416	0.372502	1	0.837	0.163
LBvsRG	ES	gene:Rsa1.0_01145.1_g00002.1	0.0791856	0.373921	1	0.819	0.181
LBvsRG	ES	gene:Rsa1.0_02057.1_g00007.1	0.0804452	0.378101	0.959	0.757	0.202
LBvsRG	ES	gene:Rsa1.0_02206.1_g00005.1	0.0807913	0.378101	0.182	0	0.182
LBvsRG	ES	gene:Rsa1.0_00029.1_g00017.1	0.0810163	0.378101	0.186	0	0.186
LBvsRG	ES	gene:Rsa1.0_00402.1_g00024.1	0.0810638	0.378101	0.147	1	-0.853
LBvsRG	ES	gene:Rsa1.0_00508.1_g00015.1	0.0812382	0.378101	0.929	0.818	0.111
LBvsRG	ES	gene:Rsa1.0_00021.1_g00032.1	0.0818594	0.379979	0.899	1	-0.101
LBvsRG	ES	gene:Rsa1.0_00617.1_g00003.1	0.0821698	0.379979	0.571	1	-0.429
LBvsRG	ES	gene:Rsa1.0_00626.1_g00006.1	0.082251	0.379979	1	0.631	0.369
LBvsRG	ES	gene:Rsa1.0_00669.1_g00004.1	0.0830421	0.382689	1	0.857	0.143
LBvsRG	ES	gene:Rsa1.0_00786.1_g00005.1	0.0834717	0.38355	0.091	0.318	-0.227
LBvsRG	ES	gene:Rsa1.0_03996.1_g00001.1	0.083639	0.38355	1	0.856	0.144
LBvsRG	ES	gene:Rsa1.0_02929.1_g00006.1	0.084918	0.386663	0.896	0.779	0.117
LBvsRG	ES	gene:Rsa1.0_19009.1_g00001.1	0.0849378	0.386663	0	1	-1
LBvsRG	ES	gene:Rsa1.0_01571.1_g00004.1	0.0864037	0.391432	1	0.844	0.156
LBvsRG	ES	gene:Rsa1.0_02722.1_g00004.1	0.0873354	0.394186	1	0	1
LBvsRG	ES	gene:Rsa1.0_02840.1_g00005.1	0.087433	0.394186	0.733	1	-0.267
LBvsRG	ES	gene:Rsa1.0_01072.1_g00008.1	0.0878737	0.395221	0	0.109	-0.109
LBvsRG	ES	gene:Rsa1.0_01431.1_g00007.1	0.0887027	0.397992	1	0.503	0.497
LBvsRG	ES	gene:Rsa1.0_03517.1_g00005.1	0.0891701	0.399132	1	0.78	0.22
LBvsRG	ES	gene:Rsa1.0_00763.1_g00010.1	0.0900079	0.399447	0.116	0.239	-0.123
LBvsRG	ES	gene:Rsa1.0_01219.1_g00002.1	0.0900944	0.399447	1	0.844	0.156
LBvsRG	ES	gene:Rsa1.0_05882.1_g00002.1	0.0916702	0.402283	1	0.516	0.484
LBvsRG	ES	gene:Rsa1.0_00198.1_g00009.1	0.0918599	0.402283	1	0.851	0.149
LBvsRG	ES	gene:Rsa1.0_00340.1_g00002.1	0.0920242	0.402283	0.815	1	-0.185
LBvsRG	ES	gene:Rsa1.0_02450.1_g00001.1	0.0924939	0.403394	0.037	0.174	-0.137
LBvsRG	ES	gene:Rsa1.0_00728.1_g00011.1	0.0929704	0.403767	0.605	1	-0.395
LBvsRG	ES	gene:Rsa1.0_00894.1_g00001.1	0.0931344	0.403767	0.405	1	-0.595
LBvsRG	ES	gene:Rsa1.0_00196.1_g00009.1	0.0932268	0.403767	0.848	1	-0.152
LBvsRG	ES	gene:Rsa1.0_00748.1_g00005.1	0.0935899	0.404403	0.873	1	-0.127
LBvsRG	ES	gene:Rsa1.0_00321.1_g00001.1	0.0944633	0.407237	0.491	0.705	-0.214
LBvsRG	ES	gene:Rsa1.0_04472.1_g00002.1	0.0947678	0.407485	1	0.84	0.16
LBvsRG	ES	gene:Rsa1.0_00092.1_g00068.1	0.0965084	0.410928	1	0.663	0.337
LBvsRG	ES	gene:Rsa1.0_02012.1_g00005.1	0.0966373	0.410928	0.124	0	0.124
LBvsRG	ES	gene:Rsa1.0_00141.1_g00001.1	0.0975234	0.413756	1	0.181	0.819
LBvsRG	ES	gene:Rsa1.0_04966.1_g00001.1	0.0989807	0.418043	0.247	0.056	0.191
LBvsRG	ES	gene:Rsa1.0_00175.1_g00028.1	0.100528	0.419537	1	0.52	0.48
LBvsRG	ES	gene:Rsa1.0_01499.1_g00002.1	0.100889	0.419537	1	0.556	0.444
LBvsRG	ES	gene:Rsa1.0_01394.1_g00001.1	0.101943	0.421953	1	0.839	0.161
LBvsRG	ES	gene:Rsa1.0_00336.1_g00037.1	0.102939	0.423296	1	0.53	0.47
LBvsRG	ES	gene:Rsa1.0_00669.1_g00004.1	0.104722	0.429682	1	0.888	0.112
LBvsRG	ES	gene:Rsa1.0_05607.1_g00002.1	0.105195	0.430632	1	0	1
LBvsRG	ES	gene:Rsa1.0_01772.1_g00005.1	0.105414	0.430632	1	0.766	0.234
LBvsRG	ES	gene:Rsa1.0_00356.1_g00008.1	0.106969	0.434143	1	0.897	0.103
LBvsRG	ES	gene:Rsa1.0_00380.1_g00011.1	0.107941	0.437137	0.705	0.925	-0.22
LBvsRG	ES	gene:Rsa1.0_02058.1_g00002.1	0.108443	0.438222	1	0.842	0.158
LBvsRG	ES	gene:Rsa1.0_39802.1_g00001.1	0.109161	0.440111	1	0.714	0.286
LBvsRG	ES	gene:Rsa1.0_14863.1_g00001.1	0.109853	0.440111	0.544	0.877	-0.333
LBvsRG	ES	gene:Rsa1.0_00002.1_g00029.1	0.110086	0.440111	0.908	0.803	0.105
LBvsRG	ES	gene:Rsa1.0_02477.1_g00001.1	0.110835	0.440796	0.885	1	-0.115
LBvsRG	ES	gene:Rsa1.0_02169.1_g00001.1	0.110937	0.440796	1	0	1
LBvsRG	ES	gene:Rsa1.0_01207.1_g00007.1	0.112239	0.444423	0.788	1	-0.212
LBvsRG	ES	gene:Rsa1.0_01046.1_g00013.1	0.112828	0.444423	1	0.838	0.162
LBvsRG	ES	gene:Rsa1.0_05729.1_g00001.1	0.113584	0.445524	1	0.733	0.267
LBvsRG	ES	gene:Rsa1.0_01310.1_g00006.1	0.114644	0.448742	1	0.401	0.599
LBvsRG	ES	gene:Rsa1.0_03037.1_g00003.1	0.115433	0.450621	0	0.134	-0.134
LBvsRG	ES	gene:Rsa1.0_01411.1_g00007.1	0.1164	0.451774	0.637	1	-0.363
LBvsRG	ES	gene:Rsa1.0_03354.1_g00003.1	0.116421	0.451774	1	0.896	0.104
LBvsRG	ES	gene:Rsa1.0_10940.1_g00002.1	0.116978	0.451774	1	0	1
LBvsRG	ES	gene:Rsa1.0_13815.1_g00001.1	0.117109	0.451774	0.511	1	-0.489
LBvsRG	ES	gene:Rsa1.0_02392.1_g00007.1	0.11788	0.452117	1	0.668	0.332
LBvsRG	ES	gene:Rsa1.0_01105.1_g00007.1	0.117923	0.452117	0.645	0.817	-0.172
LBvsRG	ES	gene:Rsa1.0_04655.1_g00003.1	0.118193	0.452227	0.971	0.813	0.158
LBvsRG	ES	gene:Rsa1.0_00179.1_g00033.1	0.118524	0.452569	1	0.879	0.121
LBvsRG	ES	gene:Rsa1.0_06010.1_g00003.1	0.120149	0.45784	1	0.5	0.5
LBvsRG	ES	gene:Rsa1.0_00599.1_g00014.1	0.121174	0.459871	0.818	1	-0.182
LBvsRG	ES	gene:Rsa1.0_00028.1_g00034.1	0.121646	0.460567	0.654	1	-0.346
LBvsRG	ES	gene:Rsa1.0_00441.1_g00002.1	0.122593	0.462441	1	0.592	0.408
LBvsRG	ES	gene:Rsa1.0_00491.1_g00004.1	0.123487	0.462545	1	0.793	0.207
LBvsRG	ES	gene:Rsa1.0_01696.1_g00012.1	0.123609	0.462545	1	0.809	0.191
LBvsRG	ES	gene:Rsa1.0_00356.1_g00016.1	0.124271	0.464093	1	0.266	0.734
LBvsRG	ES	gene:Rsa1.0_04697.1_g00002.1	0.126907	0.469255	1	0.869	0.131
LBvsRG	ES	gene:Rsa1.0_03388.1_g00001.1	0.127355	0.469981	1	0.634	0.366
LBvsRG	ES	gene:Rsa1.0_00354.1_g00025.1	0.12987	0.474967	1	0.46	0.54
LBvsRG	ES	gene:Rsa1.0_01433.1_g00003.1	0.130681	0.476544	0.264	0.834	-0.57
LBvsRG	ES	gene:Rsa1.0_01697.1_g00002.1	0.131018	0.476544	0.605	0.385	0.22
LBvsRG	ES	gene:Rsa1.0_03388.1_g00001.1	0.131171	0.476544	1	0.429	0.571
LBvsRG	ES	gene:Rsa1.0_00171.1_g00016.1	0.132083	0.47708	0.129	0	0.129
LBvsRG	ES	gene:Rsa1.0_02319.1_g00009.1	0.135629	0.487068	0.447	0.276	0.171
LBvsRG	ES	gene:Rsa1.0_01276.1_g00004.1	0.138311	0.4948	1	0.873	0.127
LBvsRG	ES	gene:Rsa1.0_01549.1_g00003.1	0.139867	0.499365	0.243	1	-0.757
LBvsRG	ES	gene:Rsa1.0_02944.1_g00004.1	0.140382	0.499365	1	0.272	0.728
LBvsRG	MXE	gene:Rsa1.0_03999.1_g00001.1	2.04836e-13	6.96443e-12	0.537	0.033	0.504
LBvsRG	MXE	gene:Rsa1.0_02685.1_g00001.1	4.03894e-07	2.74648e-06	0.356	0.754	-0.398
LBvsRG	MXE	gene:Rsa1.0_01282.1_g00009.1	2.7106e-06	1.536e-05	0.678	0.125	0.553
LBvsRG	MXE	gene:Rsa1.0_04790.1_g00003.1	0.00284829	0.0138346	0.778	0.362	0.416
LBvsRG	MXE	gene:Rsa1.0_01310.1_g00006.1	0.0290466	0.109732	0.846	0.48	0.366
LBvsRG	MXE	gene:Rsa1.0_01537.1_g00013.1	0.0455099	0.154734	0.186	1	-0.814
LBvsRG	MXE	gene:Rsa1.0_05007.1_g00001.1	0.0552778	0.163044	0.04	0.4	-0.36
LBvsRG	MXE	gene:Rsa1.0_05918.1_g00002.1	0.0745601	0.181075	0.408	0.129	0.279
LBvsRG	MXE	gene:Rsa1.0_00112.1_g00006.1	0.092696	0.196979	0.267	0.064	0.203
LBvsRG	MXE	gene:Rsa1.0_02319.1_g00009.1	0.127487	0.254973	0.62	0.773	-0.153
LBvsRG	MXE	gene:Rsa1.0_00954.1_g00010.1	0.148425	0.278862	0.037	0.302	-0.265
LBvsRG	MXE	gene:Rsa1.0_01502.1_g00003.1	0.185387	0.315158	0.154	0.338	-0.184
LBvsRG	MXE	gene:Rsa1.0_00356.1_g00016.1	0.307719	0.454889	0.732	1	-0.268
YHvsRG	A3SS	gene:Rsa1.0_00483.1_g00003.1	0	0	0.038	0.206	-0.168
YHvsRG	A3SS	gene:Rsa1.0_00671.1_g00010.1	0	0	1	0.887	0.113
YHvsRG	A3SS	gene:Rsa1.0_01485.1_g00005.1	0	0	0.149	0.513	-0.364
YHvsRG	A3SS	gene:Rsa1.0_01541.1_g00007.1	0	0	0	1	-1
YHvsRG	A3SS	gene:Rsa1.0_02862.1_g00003.1	0	0	1	0	1
YHvsRG	A3SS	gene:Rsa1.0_03249.1_g00006.1	0	0	0.086	0.351	-0.265
YHvsRG	A3SS	gene:Rsa1.0_16093.1_g00001.1	0	0	0.995	0.85	0.145
YHvsRG	A3SS	gene:Rsa1.0_00893.1_g00010.1	1.11022e-16	3.63182e-14	0.92	0.779	0.141
YHvsRG	A3SS	gene:Rsa1.0_01690.1_g00002.1	7.77156e-16	2.2598e-13	0.357	0.095	0.262
YHvsRG	A3SS	gene:Rsa1.0_00041.1_g00032.1	7.44904e-12	1.94941e-09	0.867	0.161	0.706
YHvsRG	A3SS	gene:Rsa1.0_03059.1_g00002.1	1.25826e-11	2.99352e-09	0.874	0.101	0.773
YHvsRG	A3SS	gene:Rsa1.0_00793.1_g00013.1	6.72649e-11	1.46693e-08	0	0.731	-0.731
YHvsRG	A3SS	gene:Rsa1.0_00324.1_g00004.1	7.43893e-11	1.49751e-08	0.03	0.861	-0.831
YHvsRG	A3SS	gene:Rsa1.0_00394.1_g00013.1	1.15572e-10	2.08084e-08	1	0.266	0.734
YHvsRG	A3SS	gene:Rsa1.0_00974.1_g00002.1	1.19268e-10	2.08084e-08	0.968	0.511	0.457
YHvsRG	A3SS	gene:Rsa1.0_00195.1_g00030.1	1.80033e-10	2.86948e-08	0.799	0.365	0.434
YHvsRG	A3SS	gene:Rsa1.0_00307.1_g00009.1	3.56816e-10	5.10659e-08	0.864	0.464	0.4
YHvsRG	A3SS	gene:Rsa1.0_02585.1_g00003.1	3.7075e-10	5.10659e-08	0	0.163	-0.163
YHvsRG	A3SS	gene:Rsa1.0_03664.1_g00003.1	4.50264e-10	5.8917e-08	0.029	0.183	-0.154
YHvsRG	A3SS	gene:Rsa1.0_00235.1_g00025.1	7.9291e-10	9.88117e-08	0.13	0.326	-0.196
YHvsRG	A3SS	gene:Rsa1.0_00251.1_g00024.1	1.96314e-09	2.33525e-07	0.802	0.644	0.158
YHvsRG	A3SS	gene:Rsa1.0_00715.1_g00002.1	3.45127e-09	3.92695e-07	1	0.88	0.12
YHvsRG	A3SS	gene:Rsa1.0_01262.1_g00011.1	4.46026e-09	4.86354e-07	0.536	0.372	0.164
YHvsRG	A3SS	gene:Rsa1.0_00870.1_g00004.1	5.04117e-09	5.2771e-07	1	0	1
YHvsRG	A3SS	gene:Rsa1.0_06492.1_g00003.1	9.19069e-09	9.25078e-07	0.925	0.309	0.616
YHvsRG	A3SS	gene:Rsa1.0_06492.1_g00003.1	1.01897e-08	9.87648e-07	0.796	1	-0.204
YHvsRG	A3SS	gene:Rsa1.0_00948.1_g00002.1	1.17725e-08	1.10031e-06	1	0.164	0.836
YHvsRG	A3SS	gene:Rsa1.0_03180.1_g00004.1	1.33367e-08	1.17362e-06	1	0.799	0.201
YHvsRG	A3SS	gene:Rsa1.0_00803.1_g00008.1	1.34538e-08	1.17362e-06	0.015	0.462	-0.447
YHvsRG	A3SS	gene:Rsa1.0_04741.1_g00003.1	1.62357e-08	1.3706e-06	0.104	0.471	-0.367
YHvsRG	A3SS	gene:Rsa1.0_07935.1_g00003.1	2.00905e-08	1.64302e-06	0.504	1	-0.496
YHvsRG	A3SS	gene:Rsa1.0_04511.1_g00003.1	3.02823e-08	2.40148e-06	0.167	0.326	-0.159
YHvsRG	A3SS	gene:Rsa1.0_00804.1_g00020.1	4.26708e-08	3.2844e-06	0.171	0.781	-0.61
YHvsRG	A3SS	gene:Rsa1.0_00034.1_g00010.1	5.10996e-08	3.71465e-06	0.101	0.228	-0.127
YHvsRG	A3SS	gene:Rsa1.0_06488.1_g00004.1	5.93137e-08	4.08484e-06	0.075	0.621	-0.546
YHvsRG	A3SS	gene:Rsa1.0_00041.1_g00008.1	8.04193e-08	5.39634e-06	0.367	0.957	-0.59
YHvsRG	A3SS	gene:Rsa1.0_38161.1_g00001.1	1.00655e-07	6.58535e-06	1	0.82	0.18
YHvsRG	A3SS	gene:Rsa1.0_00154.1_g00025.1	1.17779e-07	7.51775e-06	0.011	0.129	-0.118
YHvsRG	A3SS	gene:Rsa1.0_00064.1_g00017.1	1.75339e-07	1.09253e-05	1	0.728	0.272
YHvsRG	A3SS	gene:Rsa1.0_00418.1_g00007.1	1.92653e-07	1.1725e-05	0.971	0.779	0.192
YHvsRG	A3SS	gene:Rsa1.0_02963.1_g00002.1	3.39032e-07	2.01647e-05	0.931	0.771	0.16
YHvsRG	A3SS	gene:Rsa1.0_16653.1_g00001.1	3.95886e-07	2.3023e-05	0.256	1	-0.744
YHvsRG	A3SS	gene:Rsa1.0_00671.1_g00010.1	4.56203e-07	2.5954e-05	1	0.802	0.198
YHvsRG	A3SS	gene:Rsa1.0_03381.1_g00004.1	6.30995e-07	3.51343e-05	0.738	0.373	0.365
YHvsRG	A3SS	gene:Rsa1.0_00439.1_g00009.1	8.30019e-07	4.52533e-05	0.153	0.004	0.149
YHvsRG	A3SS	gene:Rsa1.0_00003.1_g00001.1	1.64952e-06	8.63358e-05	1	0.841	0.159
YHvsRG	A3SS	gene:Rsa1.0_02707.1_g00007.1	2.04889e-06	0.000105136	0.942	0.681	0.261
YHvsRG	A3SS	gene:Rsa1.0_03073.1_g00002.1	2.62441e-06	0.000132078	0.123	1	-0.877
YHvsRG	A3SS	gene:Rsa1.0_00033.1_g00019.1	2.96968e-06	0.00014392	0.376	0.826	-0.45
YHvsRG	A3SS	gene:Rsa1.0_04275.1_g00002.1	3.72702e-06	0.000177338	0.13	0.352	-0.222
YHvsRG	A3SS	gene:Rsa1.0_03576.1_g00001.1	5.64838e-06	0.000262609	0.873	0.576	0.297
YHvsRG	A3SS	gene:Rsa1.0_00948.1_g00004.1	5.7937e-06	0.000262609	0.013	0.179	-0.166
YHvsRG	A3SS	gene:Rsa1.0_03831.1_g00005.1	5.82014e-06	0.000262609	0	1	-1
YHvsRG	A3SS	gene:Rsa1.0_00163.1_g00001.1	6.94559e-06	0.000302943	0.919	0.345	0.574
YHvsRG	A3SS	gene:Rsa1.0_06149.1_g00003.1	9.00756e-06	0.000383492	0	0.408	-0.408
YHvsRG	A3SS	gene:Rsa1.0_00191.1_g00016.1	9.0854e-06	0.000383492	0.566	0.94	-0.374
YHvsRG	A3SS	gene:Rsa1.0_00253.1_g00012.1	9.48468e-06	0.000393991	0.063	0.364	-0.301
YHvsRG	A3SS	gene:Rsa1.0_00163.1_g00004.1	1.06494e-05	0.000435461	0.754	0	0.754
YHvsRG	A3SS	gene:Rsa1.0_05652.1_g00001.1	1.24502e-05	0.00049367	0.929	0.6	0.329
YHvsRG	A3SS	gene:Rsa1.0_01641.1_g00011.1	1.33248e-05	0.000507875	0.192	0	0.192
YHvsRG	A3SS	gene:Rsa1.0_01316.1_g00001.1	1.34228e-05	0.000507875	0.033	0.634	-0.601
YHvsRG	A3SS	gene:Rsa1.0_03883.1_g00002.1	1.35099e-05	0.000507875	0.037	0.242	-0.205
YHvsRG	A3SS	gene:Rsa1.0_00343.1_g00007.1	1.36578e-05	0.000507875	0.421	0.744	-0.323
YHvsRG	A3SS	gene:Rsa1.0_00307.1_g00008.1	1.37788e-05	0.000507875	0.746	0	0.746
YHvsRG	A3SS	gene:Rsa1.0_00019.1_g00074.1	1.44439e-05	0.000524995	0.187	0.399	-0.212
YHvsRG	A3SS	gene:Rsa1.0_00056.1_g00045.1	1.59246e-05	0.00056317	0.223	0.041	0.182
YHvsRG	A3SS	gene:Rsa1.0_00067.1_g00066.1	2.10137e-05	0.00072359	0	0.811	-0.811
YHvsRG	A3SS	gene:Rsa1.0_00900.1_g00008.1	2.38174e-05	0.000809483	0.054	1	-0.946
YHvsRG	A3SS	gene:Rsa1.0_06047.1_g00003.1	2.59759e-05	0.000871525	0.212	1	-0.788
YHvsRG	A3SS	gene:Rsa1.0_00014.1_g00044.1	2.73353e-05	0.000905524	0.298	0	0.298
YHvsRG	A3SS	gene:Rsa1.0_19255.1_g00001.1	3.06e-05	0.000988644	0.218	0.788	-0.57
YHvsRG	A3SS	gene:Rsa1.0_00064.1_g00023.1	3.29179e-05	0.00105056	0.98	0.737	0.243
YHvsRG	A3SS	gene:Rsa1.0_00037.1_g00019.1	3.37382e-05	0.00106377	0.364	0.632	-0.268
YHvsRG	A3SS	gene:Rsa1.0_00344.1_g00014.1	3.44672e-05	0.00107382	0.925	0.6	0.325
YHvsRG	A3SS	gene:Rsa1.0_01032.1_g00006.1	3.61152e-05	0.00111192	1	0	1
YHvsRG	A3SS	gene:Rsa1.0_01696.1_g00012.1	3.73982e-05	0.00113804	1	0.759	0.241
YHvsRG	A3SS	gene:Rsa1.0_01110.1_g00003.1	3.84924e-05	0.00115507	0.968	0.559	0.409
YHvsRG	A3SS	gene:Rsa1.0_07731.1_g00003.1	3.88407e-05	0.00115507	0.247	0.465	-0.218
YHvsRG	A3SS	gene:Rsa1.0_01192.1_g00002.1	4.1339e-05	0.00121555	1	0.84	0.16
YHvsRG	A3SS	gene:Rsa1.0_00073.1_g00005.1	4.295e-05	0.00124307	1	0.741	0.259
YHvsRG	A3SS	gene:Rsa1.0_05983.1_g00001.1	4.32249e-05	0.00124307	1	0.652	0.348
YHvsRG	A3SS	gene:Rsa1.0_01303.1_g00002.1	4.43782e-05	0.00126237	1	0.809	0.191
YHvsRG	A3SS	gene:Rsa1.0_00033.1_g00046.1	5.05244e-05	0.00140662	0.837	0.614	0.223
YHvsRG	A3SS	gene:Rsa1.0_00007.1_g00039.1	5.52707e-05	0.00151621	0.322	0.502	-0.18
YHvsRG	A3SS	gene:Rsa1.0_02228.1_g00004.1	5.56196e-05	0.00151621	0.018	0.12	-0.102
YHvsRG	A3SS	gene:Rsa1.0_21799.1_g00001.1	5.91719e-05	0.00159642	0.954	0.568	0.386
YHvsRG	A3SS	gene:Rsa1.0_01414.1_g00003.1	6.07877e-05	0.00161365	0.4	0.163	0.237
YHvsRG	A3SS	gene:Rsa1.0_01422.1_g00008.1	6.10436e-05	0.00161365	1	0.79	0.21
YHvsRG	A3SS	gene:Rsa1.0_00344.1_g00001.1	6.72016e-05	0.00175867	0.916	0.451	0.465
YHvsRG	A3SS	gene:Rsa1.0_01077.1_g00007.1	6.85342e-05	0.00177578	0.053	0.445	-0.392
YHvsRG	A3SS	gene:Rsa1.0_00804.1_g00020.1	7.9235e-05	0.00203292	0.308	0.842	-0.534
YHvsRG	A3SS	gene:Rsa1.0_01914.1_g00002.1	8.21351e-05	0.00208687	1	0.749	0.251
YHvsRG	A3SS	gene:Rsa1.0_00146.1_g00014.1	8.3497e-05	0.00210107	1	0.868	0.132
YHvsRG	A3SS	gene:Rsa1.0_04369.1_g00006.1	9.66402e-05	0.00240864	0.067	1	-0.933
YHvsRG	A3SS	gene:Rsa1.0_02020.1_g00004.1	0.00011533	0.00282075	0.705	0.897	-0.192
YHvsRG	A3SS	gene:Rsa1.0_10543.1_g00001.1	0.000118719	0.00287674	0.671	0.901	-0.23
YHvsRG	A3SS	gene:Rsa1.0_00114.1_g00022.1	0.000120825	0.00290091	0.877	0.615	0.262
YHvsRG	A3SS	gene:Rsa1.0_00427.1_g00010.1	0.000127983	0.00304482	1	0.58	0.42
YHvsRG	A3SS	gene:Rsa1.0_00029.1_g00017.1	0.000131499	0.0031003	1	0.565	0.435
YHvsRG	A3SS	gene:Rsa1.0_00301.1_g00041.1	0.000134012	0.00313134	0	0.866	-0.866
YHvsRG	A3SS	gene:Rsa1.0_01026.1_g00007.1	0.000149805	0.00346937	0.159	0.329	-0.17
YHvsRG	A3SS	gene:Rsa1.0_05624.1_g00001.1	0.000162867	0.0037388	1	0.404	0.596
YHvsRG	A3SS	gene:Rsa1.0_03380.1_g00002.1	0.000187391	0.00426437	1	0.676	0.324
YHvsRG	A3SS	gene:Rsa1.0_05151.1_g00002.1	0.000189719	0.00428012	0.68	0.957	-0.277
YHvsRG	A3SS	gene:Rsa1.0_01400.1_g00002.1	0.000191564	0.0042848	0.857	0.211	0.646
YHvsRG	A3SS	gene:Rsa1.0_03813.1_g00003.1	0.000193481	0.00429101	0.91	0.683	0.227
YHvsRG	A3SS	gene:Rsa1.0_03779.1_g00001.1	0.00020494	0.00447552	0.018	0.236	-0.218
YHvsRG	A3SS	gene:Rsa1.0_02248.1_g00003.1	0.000220452	0.00472888	1	0.415	0.585
YHvsRG	A3SS	gene:Rsa1.0_04392.1_g00004.1	0.0002301	0.00489571	0.882	0.167	0.715
YHvsRG	A3SS	gene:Rsa1.0_02494.1_g00008.1	0.00023516	0.00496302	0	0.196	-0.196
YHvsRG	A3SS	gene:Rsa1.0_00894.1_g00017.1	0.000243081	0.00508915	0.813	1	-0.187
YHvsRG	A3SS	gene:Rsa1.0_33152.1_g00001.1	0.000245091	0.00509051	0	0.125	-0.125
YHvsRG	A3SS	gene:Rsa1.0_00071.1_g00001.1	0.000248704	0.00512488	0.518	0.293	0.225
YHvsRG	A3SS	gene:Rsa1.0_14737.1_g00002.1	0.00027302	0.00558198	0.592	0.741	-0.149
YHvsRG	A3SS	gene:Rsa1.0_01440.1_g00003.1	0.000286541	0.00581301	0.481	0.809	-0.328
YHvsRG	A3SS	gene:Rsa1.0_01363.1_g00008.1	0.000295233	0.00594327	0.107	1	-0.893
YHvsRG	A3SS	gene:Rsa1.0_05687.1_g00001.1	0.000302467	0.00603199	1	0.874	0.126
YHvsRG	A3SS	gene:Rsa1.0_00029.1_g00017.1	0.00030433	0.00603199	0.637	0.067	0.57
YHvsRG	A3SS	gene:Rsa1.0_00127.1_g00004.1	0.000306555	0.00603199	1	0.808	0.192
YHvsRG	A3SS	gene:Rsa1.0_01989.1_g00001.1	0.000310459	0.00606321	0.189	0	0.189
YHvsRG	A3SS	gene:Rsa1.0_00244.1_g00009.1	0.000313896	0.00608493	1	0.87	0.13
YHvsRG	A3SS	gene:Rsa1.0_00533.1_g00003.1	0.000318563	0.00612999	0.805	1	-0.195
YHvsRG	A3SS	gene:Rsa1.0_14588.1_g00001.1	0.000329878	0.00630139	0.054	0.5	-0.446
YHvsRG	A3SS	gene:Rsa1.0_01760.1_g00012.1	0.000337515	0.00640055	1	0.523	0.477
YHvsRG	A3SS	gene:Rsa1.0_01196.1_g00004.1	0.000352682	0.00664006	0	0.282	-0.282
YHvsRG	A3SS	gene:Rsa1.0_00099.1_g00031.1	0.000363412	0.0067932	0	0.28	-0.28
YHvsRG	A3SS	gene:Rsa1.0_02284.1_g00003.1	0.00036938	0.0068558	0.569	1	-0.431
YHvsRG	A3SS	gene:Rsa1.0_00244.1_g00009.1	0.000373278	0.00687936	1	0.835	0.165
YHvsRG	A3SS	gene:Rsa1.0_00094.1_g00022.1	0.000395825	0.00724388	0.042	0.31	-0.268
YHvsRG	A3SS	gene:Rsa1.0_03650.1_g00003.1	0.000412395	0.00749471	0.287	1	-0.713
YHvsRG	A3SS	gene:Rsa1.0_00147.1_g00007.1	0.00044066	0.00794627	0.331	0.138	0.193
YHvsRG	A3SS	gene:Rsa1.0_00284.1_g00015.1	0.000447038	0.00794627	0.657	1	-0.343
YHvsRG	A3SS	gene:Rsa1.0_00182.1_g00021.1	0.000447471	0.00794627	0	0.304	-0.304
YHvsRG	A3SS	gene:Rsa1.0_03836.1_g00004.1	0.000449388	0.00794627	0.109	0.637	-0.528
YHvsRG	A3SS	gene:Rsa1.0_00319.1_g00013.1	0.000480322	0.00843625	1	0.574	0.426
YHvsRG	A3SS	gene:Rsa1.0_01914.1_g00002.1	0.000502054	0.00868539	0.7	0.4	0.3
YHvsRG	A3SS	gene:Rsa1.0_00534.1_g00007.1	0.000504463	0.00868539	0.386	0	0.386
YHvsRG	A3SS	gene:Rsa1.0_02876.1_g00002.1	0.000522435	0.00888885	0.633	1	-0.367
YHvsRG	A3SS	gene:Rsa1.0_00087.1_g00036.1	0.000523073	0.00888885	1	0.861	0.139
YHvsRG	A3SS	gene:Rsa1.0_00687.1_g00004.1	0.000543388	0.00911568	1	0.813	0.187
YHvsRG	A3SS	gene:Rsa1.0_00915.1_g00012.1	0.000584045	0.00971797	0.041	0.143	-0.102
YHvsRG	A3SS	gene:Rsa1.0_01007.1_g00008.1	0.000586717	0.00971797	1	0.598	0.402
YHvsRG	A3SS	gene:Rsa1.0_08317.1_g00002.1	0.000595166	0.00973468	0.902	0.739	0.163
YHvsRG	A3SS	gene:Rsa1.0_02967.1_g00006.1	0.000656015	0.0106633	0.61	0.902	-0.292
YHvsRG	A3SS	gene:Rsa1.0_00033.1_g00056.1	0.000680216	0.0109884	0	0.777	-0.777
YHvsRG	A3SS	gene:Rsa1.0_02064.1_g00009.1	0.000692014	0.0110544	1	0.204	0.796
YHvsRG	A3SS	gene:Rsa1.0_00384.1_g00018.1	0.00069275	0.0110544	0.385	0.097	0.288
YHvsRG	A3SS	gene:Rsa1.0_08564.1_g00001.1	0.00070683	0.0112108	0.45	0.253	0.197
YHvsRG	A3SS	gene:Rsa1.0_03671.1_g00003.1	0.000716605	0.0112973	0.837	0.646	0.191
YHvsRG	A3SS	gene:Rsa1.0_00055.1_g00035.1	0.000733667	0.0114605	0.762	1	-0.238
YHvsRG	A3SS	gene:Rsa1.0_03865.1_g00001.1	0.000742791	0.0115023	1	0.881	0.119
YHvsRG	A3SS	gene:Rsa1.0_00175.1_g00020.1	0.000758989	0.011661	0.824	0.331	0.493
YHvsRG	A3SS	gene:Rsa1.0_03503.1_g00004.1	0.000761951	0.011661	1	0.505	0.495
YHvsRG	A3SS	gene:Rsa1.0_00058.1_g00028.1	0.000788883	0.0120029	0.742	0.35	0.392
YHvsRG	A3SS	gene:Rsa1.0_00340.1_g00017.1	0.000806961	0.012207	0.545	0.367	0.178
YHvsRG	A3SS	gene:Rsa1.0_04275.1_g00002.1	0.000830533	0.0124692	0.03	0.146	-0.116
YHvsRG	A3SS	gene:Rsa1.0_00239.1_g00010.1	0.000833823	0.0124692	0.054	0.487	-0.433
YHvsRG	A3SS	gene:Rsa1.0_05239.1_g00003.1	0.000839828	0.0124877	0.22	0.097	0.123
YHvsRG	A3SS	gene:Rsa1.0_00926.1_g00025.1	0.000882482	0.0130478	1	0.865	0.135
YHvsRG	A3SS	gene:Rsa1.0_01191.1_g00003.1	0.00089444	0.0131503	0.656	0.827	-0.171
YHvsRG	A3SS	gene:Rsa1.0_00008.1_g00060.1	0.000920287	0.0134547	0.89	1	-0.11
YHvsRG	A3SS	gene:Rsa1.0_00134.1_g00026.1	0.000935109	0.0135954	0.835	0.61	0.225
YHvsRG	A3SS	gene:Rsa1.0_01156.1_g00008.1	0.000945823	0.0136254	0.984	0.867	0.117
YHvsRG	A3SS	gene:Rsa1.0_05574.1_g00001.1	0.000952657	0.0136254	1	0.756	0.244
YHvsRG	A3SS	gene:Rsa1.0_01989.1_g00001.1	0.000952789	0.0136254	0.652	0	0.652
YHvsRG	A3SS	gene:Rsa1.0_01032.1_g00006.1	0.000966461	0.0137191	1	0	1
YHvsRG	A3SS	gene:Rsa1.0_00810.1_g00003.1	0.000969828	0.0137191	0.077	0.407	-0.33
YHvsRG	A3SS	gene:Rsa1.0_00249.1_g00007.1	0.000983934	0.0138438	0.718	0.293	0.425
YHvsRG	A3SS	gene:Rsa1.0_00628.1_g00018.1	0.000992391	0.0138882	0.02	0.375	-0.355
YHvsRG	A3SS	gene:Rsa1.0_00216.1_g00010.1	0.00100846	0.014038	0.271	1	-0.729
YHvsRG	A3SS	gene:Rsa1.0_03785.1_g00004.1	0.00104013	0.0144022	0.17	0.405	-0.235
YHvsRG	A3SS	gene:Rsa1.0_01989.1_g00002.1	0.00114019	0.0157046	0.107	0.37	-0.263
YHvsRG	A3SS	gene:Rsa1.0_01957.1_g00003.1	0.00115261	0.0157925	0.017	0.204	-0.187
YHvsRG	A3SS	gene:Rsa1.0_00339.1_g00007.1	0.00121873	0.016356	1	0.799	0.201
YHvsRG	A3SS	gene:Rsa1.0_00002.1_g00010.1	0.00129589	0.0172437	1	0.839	0.161
YHvsRG	A3SS	gene:Rsa1.0_00216.1_g00010.1	0.00129806	0.0172437	0.384	1	-0.616
YHvsRG	A3SS	gene:Rsa1.0_04227.1_g00002.1	0.00130553	0.0172554	1	0	1
YHvsRG	A3SS	gene:Rsa1.0_01026.1_g00007.1	0.00132359	0.0173512	0.614	0.353	0.261
YHvsRG	A3SS	gene:Rsa1.0_01512.1_g00010.1	0.00132604	0.0173512	1	0.232	0.768
YHvsRG	A3SS	gene:Rsa1.0_00124.1_g00020.1	0.00134046	0.0174527	0	0.574	-0.574
YHvsRG	A3SS	gene:Rsa1.0_00352.1_g00008.1	0.00135539	0.0175597	1	0	1
YHvsRG	A3SS	gene:Rsa1.0_00007.1_g00006.1	0.00139662	0.0180047	0.288	1	-0.712
YHvsRG	A3SS	gene:Rsa1.0_07542.1_g00002.1	0.00141137	0.0180318	0	1	-1
YHvsRG	A3SS	gene:Rsa1.0_00201.1_g00022.1	0.00141251	0.0180318	1	0.059	0.941
YHvsRG	A3SS	gene:Rsa1.0_00210.1_g00014.1	0.00143067	0.018175	0.546	0.188	0.358
YHvsRG	A3SS	gene:Rsa1.0_00047.1_g00037.1	0.00143838	0.0181847	0	0.619	-0.619
YHvsRG	A3SS	gene:Rsa1.0_13390.1_g00001.1	0.0014583	0.018348	1	0.755	0.245
YHvsRG	A3SS	gene:Rsa1.0_05652.1_g00001.1	0.00146956	0.0183717	1	0.835	0.165
YHvsRG	A3SS	gene:Rsa1.0_01570.1_g00005.1	0.00147423	0.0183717	1	0.844	0.156
YHvsRG	A3SS	gene:Rsa1.0_00436.1_g00012.1	0.00148948	0.0184737	0	0.259	-0.259
YHvsRG	A3SS	gene:Rsa1.0_00964.1_g00011.1	0.00150909	0.0185433	0.695	1	-0.305
YHvsRG	A3SS	gene:Rsa1.0_01193.1_g00005.1	0.00150926	0.0185433	0	0.486	-0.486
YHvsRG	A3SS	gene:Rsa1.0_23377.1_g00001.1	0.00151992	0.0185871	0.379	1	-0.621
YHvsRG	A3SS	gene:Rsa1.0_24887.1_g00001.1	0.00157304	0.0191471	0	0.172	-0.172
YHvsRG	A3SS	gene:Rsa1.0_01616.1_g00002.1	0.00159918	0.0193752	0.56	1	-0.44
YHvsRG	A3SS	gene:Rsa1.0_00026.1_g00040.1	0.00168305	0.0202974	1	0.389	0.611
YHvsRG	A3SS	gene:Rsa1.0_00025.1_g00036.1	0.00173033	0.0207719	0.924	0.224	0.7
YHvsRG	A3SS	gene:Rsa1.0_03709.1_g00001.1	0.0017514	0.0209289	0.259	0.566	-0.307
YHvsRG	A3SS	gene:Rsa1.0_07106.1_g00001.1	0.00181216	0.0215564	0	0.744	-0.744
YHvsRG	A3SS	gene:Rsa1.0_00056.1_g00021.1	0.0018344	0.0217223	0.185	0.434	-0.249
YHvsRG	A3SS	gene:Rsa1.0_00964.1_g00021.1	0.00188441	0.0221144	1	0.473	0.527
YHvsRG	A3SS	gene:Rsa1.0_00837.1_g00010.1	0.00191434	0.0222483	1	0.518	0.482
YHvsRG	A3SS	gene:Rsa1.0_01100.1_g00005.1	0.00192133	0.0222483	0.22	1	-0.78
YHvsRG	A3SS	gene:Rsa1.0_03161.1_g00005.1	0.00196635	0.0226693	1	0	1
YHvsRG	A3SS	gene:Rsa1.0_00058.1_g00026.1	0.00197631	0.0226842	0.382	0.506	-0.124
YHvsRG	A3SS	gene:Rsa1.0_02069.1_g00002.1	0.00206349	0.0235815	0.064	0.273	-0.209
YHvsRG	A3SS	gene:Rsa1.0_03366.1_g00003.1	0.00212761	0.0242085	0.485	0.207	0.278
YHvsRG	A3SS	gene:Rsa1.0_00567.1_g00003.1	0.00213892	0.0242319	0.375	1	-0.625
YHvsRG	A3SS	gene:Rsa1.0_03853.1_g00004.1	0.00216423	0.0244128	0.068	0.258	-0.19
YHvsRG	A3SS	gene:Rsa1.0_00398.1_g00011.1	0.0021902	0.0245998	0	0.374	-0.374
YHvsRG	A3SS	gene:Rsa1.0_00639.1_g00005.1	0.00223722	0.024866	0.036	0.171	-0.135
YHvsRG	A3SS	gene:Rsa1.0_04146.1_g00004.1	0.00226874	0.024866	1	0.785	0.215
YHvsRG	A3SS	gene:Rsa1.0_04203.1_g00002.1	0.00228015	0.024866	0	0.195	-0.195
YHvsRG	A3SS	gene:Rsa1.0_05526.1_g00003.1	0.00228041	0.024866	0.527	0.044	0.483
YHvsRG	A3SS	gene:Rsa1.0_00354.1_g00027.1	0.00231412	0.0251288	0.526	0	0.526
YHvsRG	A3SS	gene:Rsa1.0_00034.1_g00007.1	0.00237511	0.0256846	0.143	1	-0.857
YHvsRG	A3SS	gene:Rsa1.0_05920.1_g00001.1	0.0024587	0.0264791	0.028	0.478	-0.45
YHvsRG	A3SS	gene:Rsa1.0_01411.1_g00009.1	0.00254028	0.0268805	1	0.474	0.526
YHvsRG	A3SS	gene:Rsa1.0_00276.1_g00014.1	0.00254209	0.0268805	0.555	0	0.555
YHvsRG	A3SS	gene:Rsa1.0_00077.1_g00010.1	0.00254733	0.0268805	0	0.961	-0.961
YHvsRG	A3SS	gene:Rsa1.0_00688.1_g00001.1	0.00256133	0.0269197	0.072	1	-0.928
YHvsRG	A3SS	gene:Rsa1.0_00055.1_g00035.1	0.00260035	0.0272205	0.808	1	-0.192
YHvsRG	A3SS	gene:Rsa1.0_02807.1_g00004.1	0.00262728	0.0273928	0	0.189	-0.189
YHvsRG	A3SS	gene:Rsa1.0_01933.1_g00005.1	0.00269442	0.0279367	0.731	1	-0.269
YHvsRG	A3SS	gene:Rsa1.0_00730.1_g00004.1	0.0027008	0.0279367	1	0.769	0.231
YHvsRG	A3SS	gene:Rsa1.0_01311.1_g00002.1	0.00274121	0.0282431	0.965	0.71	0.255
YHvsRG	A3SS	gene:Rsa1.0_01206.1_g00004.1	0.00276888	0.0284164	0.252	0.035	0.217
YHvsRG	A3SS	gene:Rsa1.0_00380.1_g00009.1	0.00278714	0.0284797	0.245	0.405	-0.16
YHvsRG	A3SS	gene:Rsa1.0_04375.1_g00004.1	0.00280304	0.0284797	0	0.638	-0.638
YHvsRG	A3SS	gene:Rsa1.0_00254.1_g00002.1	0.00280771	0.0284797	0.291	0.423	-0.132
YHvsRG	A3SS	gene:Rsa1.0_00722.1_g00006.1	0.00285698	0.0288676	0.62	0.833	-0.213
YHvsRG	A3SS	gene:Rsa1.0_01335.1_g00010.1	0.00292434	0.0293569	0.877	0.489	0.388
YHvsRG	A3SS	gene:Rsa1.0_03779.1_g00001.1	0.00293438	0.0293569	0.016	0.17	-0.154
YHvsRG	A3SS	gene:Rsa1.0_02034.1_g00010.1	0.00294138	0.0293569	1	0.524	0.476
YHvsRG	A3SS	gene:Rsa1.0_00381.1_g00004.1	0.00295027	0.0293569	0	1	-1
YHvsRG	A3SS	gene:Rsa1.0_00030.1_g00033.1	0.00310725	0.0308018	1	0.768	0.232
YHvsRG	A3SS	gene:Rsa1.0_21394.1_g00001.1	0.00328917	0.0324821	0.421	0.281	0.14
YHvsRG	A3SS	gene:Rsa1.0_00026.1_g00040.1	0.00332415	0.0327042	1	0.522	0.478
YHvsRG	A3SS	gene:Rsa1.0_01532.1_g00006.1	0.00337658	0.0330956	0	0.238	-0.238
YHvsRG	A3SS	gene:Rsa1.0_00131.1_g00026.1	0.00343673	0.0335594	0	0.28	-0.28
YHvsRG	A3SS	gene:Rsa1.0_00294.1_g00025.1	0.00348036	0.0338591	0.019	0.165	-0.146
YHvsRG	A3SS	gene:Rsa1.0_01750.1_g00006.1	0.00349709	0.0338683	0.974	0.592	0.382
YHvsRG	A3SS	gene:Rsa1.0_07837.1_g00002.1	0.00356734	0.0341968	0.302	0.529	-0.227
YHvsRG	A3SS	gene:Rsa1.0_02064.1_g00011.1	0.00362164	0.0345906	0.047	0.373	-0.326
YHvsRG	A3SS	gene:Rsa1.0_00032.1_g00032.1	0.00366566	0.0348838	0	0.148	-0.148
YHvsRG	A3SS	gene:Rsa1.0_01303.1_g00002.1	0.00368984	0.0349866	0.443	0.563	-0.12
YHvsRG	A3SS	gene:Rsa1.0_00078.1_g00022.1	0.00375353	0.0353738	0.113	0.315	-0.202
YHvsRG	A3SS	gene:Rsa1.0_00999.1_g00005.1	0.00375771	0.0353738	0	1	-1
YHvsRG	A3SS	gene:Rsa1.0_02527.1_g00002.1	0.00388734	0.0362035	1	0.631	0.369
YHvsRG	A3SS	gene:Rsa1.0_01180.1_g00004.1	0.00391277	0.036311	0	0.22	-0.22
YHvsRG	A3SS	gene:Rsa1.0_01920.1_g00010.1	0.00408249	0.0377186	1	0.765	0.235
YHvsRG	A3SS	gene:Rsa1.0_00599.1_g00015.1	0.00409327	0.0377186	1	0.674	0.326
YHvsRG	A3SS	gene:Rsa1.0_01561.1_g00010.1	0.0043235	0.0396124	1	0.627	0.373
YHvsRG	A3SS	gene:Rsa1.0_03333.1_g00005.1	0.00432906	0.0396124	0.075	0.31	-0.235
YHvsRG	A3SS	gene:Rsa1.0_00477.1_g00007.1	0.00440967	0.0402094	0.238	0.817	-0.579
YHvsRG	A3SS	gene:Rsa1.0_01331.1_g00001.1	0.00464096	0.0421715	0.669	0.463	0.206
YHvsRG	A3SS	gene:Rsa1.0_05498.1_g00002.1	0.00470825	0.0424322	0.216	0	0.216
YHvsRG	A3SS	gene:Rsa1.0_00084.1_g00018.1	0.00472398	0.0424322	0.706	0.409	0.297
YHvsRG	A3SS	gene:Rsa1.0_01258.1_g00011.1	0.00473451	0.0424322	1	0.246	0.754
YHvsRG	A3SS	gene:Rsa1.0_00446.1_g00018.1	0.00477938	0.0426882	0.828	0.928	-0.1
YHvsRG	A3SS	gene:Rsa1.0_00032.1_g00022.1	0.00479744	0.0427038	0.246	0	0.246
YHvsRG	A3SS	gene:Rsa1.0_00326.1_g00006.1	0.00502366	0.0445659	0.601	0.403	0.198
YHvsRG	A3SS	gene:Rsa1.0_00527.1_g00017.1	0.00505666	0.044707	0.669	0	0.669
YHvsRG	A3SS	gene:Rsa1.0_02599.1_g00001.1	0.00515615	0.0454332	0.043	0.527	-0.484
YHvsRG	A3SS	gene:Rsa1.0_00148.1_g00012.1	0.00523745	0.0459946	1	0.835	0.165
YHvsRG	A3SS	gene:Rsa1.0_00953.1_g00009.1	0.00548257	0.0478263	1	0.771	0.229
YHvsRG	A3SS	gene:Rsa1.0_02185.1_g00006.1	0.00565968	0.0492072	0.605	0.084	0.521
YHvsRG	A3SS	gene:Rsa1.0_00016.1_g00032.1	0.00568208	0.0492385	0.222	0	0.222
YHvsRG	A3SS	gene:Rsa1.0_10442.1_g00001.1	0.00576814	0.0498192	0.231	0	0.231
YHvsRG	A5SS	gene:Rsa1.0_00019.1_g00030.1	0	0	0.064	0.695	-0.631
YHvsRG	A5SS	gene:Rsa1.0_00098.1_g00014.1	0	0	0.35	1	-0.65
YHvsRG	A5SS	gene:Rsa1.0_00216.1_g00003.1	0	0	1	0.835	0.165
YHvsRG	A5SS	gene:Rsa1.0_00342.1_g00008.1	0	0	0.018	0.239	-0.221
YHvsRG	A5SS	gene:Rsa1.0_00418.1_g00020.1	0	0	0.011	0.162	-0.151
YHvsRG	A5SS	gene:Rsa1.0_01957.1_g00003.1	0	0	0.881	0.022	0.859
YHvsRG	A5SS	gene:Rsa1.0_00046.1_g00017.1	4.77396e-15	1.21438e-12	0.842	0.385	0.457
YHvsRG	A5SS	gene:Rsa1.0_00312.1_g00008.1	8.22675e-14	1.67414e-11	0.103	1	-0.897
YHvsRG	A5SS	gene:Rsa1.0_01359.1_g00007.1	3.23741e-13	5.98921e-11	0	0.284	-0.284
YHvsRG	A5SS	gene:Rsa1.0_03058.1_g00001.1	1.49869e-12	2.17845e-10	0	0.101	-0.101
YHvsRG	A5SS	gene:Rsa1.0_00369.1_g00009.1	1.62792e-12	2.20854e-10	0.631	0.856	-0.225
YHvsRG	A5SS	gene:Rsa1.0_00605.1_g00004.1	6.4595e-12	8.21568e-10	0.085	0.733	-0.648
YHvsRG	A5SS	gene:Rsa1.0_08426.1_g00002.1	2.89293e-11	3.46301e-09	0	0.161	-0.161
YHvsRG	A5SS	gene:Rsa1.0_00876.1_g00003.1	1.19598e-10	1.28096e-08	0	0.759	-0.759
YHvsRG	A5SS	gene:Rsa1.0_01409.1_g00003.1	3.05358e-10	3.10701e-08	0.114	0.338	-0.224
YHvsRG	A5SS	gene:Rsa1.0_00125.1_g00024.1	1.11694e-09	1.08237e-07	0.788	0.973	-0.185
YHvsRG	A5SS	gene:Rsa1.0_08434.1_g00002.1	2.53408e-09	2.34402e-07	0.014	0.143	-0.129
YHvsRG	A5SS	gene:Rsa1.0_00046.1_g00022.1	2.95447e-09	2.61406e-07	0.926	0.123	0.803
YHvsRG	A5SS	gene:Rsa1.0_10502.1_g00001.1	3.57502e-09	3.03132e-07	0.558	0.992	-0.434
YHvsRG	A5SS	gene:Rsa1.0_00564.1_g00014.1	4.02774e-09	3.27858e-07	1	0.633	0.367
YHvsRG	A5SS	gene:Rsa1.0_00130.1_g00022.1	1.0864e-08	8.50315e-07	0.981	0	0.981
YHvsRG	A5SS	gene:Rsa1.0_00742.1_g00005.1	3.2631e-08	2.37158e-06	0.025	0.34	-0.315
YHvsRG	A5SS	gene:Rsa1.0_03073.1_g00002.1	9.67959e-08	6.56599e-06	0.526	1	-0.474
YHvsRG	A5SS	gene:Rsa1.0_00198.1_g00024.1	1.24387e-07	8.16537e-06	0	0.112	-0.112
YHvsRG	A5SS	gene:Rsa1.0_01783.1_g00006.1	2.37528e-07	1.51053e-05	0.031	0.2	-0.169
YHvsRG	A5SS	gene:Rsa1.0_00727.1_g00005.1	3.12705e-07	1.92835e-05	0.551	0.848	-0.297
YHvsRG	A5SS	gene:Rsa1.0_00900.1_g00006.1	3.35391e-07	2.00741e-05	0	1	-1
YHvsRG	A5SS	gene:Rsa1.0_10071.1_g00001.1	3.70352e-07	2.15333e-05	0	0.114	-0.114
YHvsRG	A5SS	gene:Rsa1.0_00119.1_g00047.1	5.96722e-07	3.37314e-05	0	0.452	-0.452
YHvsRG	A5SS	gene:Rsa1.0_01803.1_g00014.1	6.39397e-07	3.51668e-05	1	0.032	0.968
YHvsRG	A5SS	gene:Rsa1.0_00738.1_g00005.1	6.82256e-07	3.61714e-05	0.077	0.765	-0.688
YHvsRG	A5SS	gene:Rsa1.0_00439.1_g00009.1	6.93211e-07	3.61714e-05	0.357	0.099	0.258
YHvsRG	A5SS	gene:Rsa1.0_00963.1_g00006.1	8.1588e-07	4.04955e-05	0.605	0.892	-0.287
YHvsRG	A5SS	gene:Rsa1.0_00642.1_g00016.1	8.84872e-07	4.2638e-05	0.336	0.715	-0.379
YHvsRG	A5SS	gene:Rsa1.0_00112.1_g00006.1	9.0095e-07	4.2638e-05	0	0.333	-0.333
YHvsRG	A5SS	gene:Rsa1.0_01906.1_g00001.1	1.14766e-06	5.30791e-05	0.137	0.554	-0.417
YHvsRG	A5SS	gene:Rsa1.0_02929.1_g00007.1	1.52736e-06	6.90707e-05	0.02	0.269	-0.249
YHvsRG	A5SS	gene:Rsa1.0_07732.1_g00001.1	1.6192e-06	7.1632e-05	0.1	0.383	-0.283
YHvsRG	A5SS	gene:Rsa1.0_05319.1_g00001.1	1.86528e-06	8.07625e-05	0	0.171	-0.171
YHvsRG	A5SS	gene:Rsa1.0_04286.1_g00004.1	1.91391e-06	8.11416e-05	0.106	0.389	-0.283
YHvsRG	A5SS	gene:Rsa1.0_00127.1_g00028.1	2.81462e-06	0.000116893	1	0.696	0.304
YHvsRG	A5SS	gene:Rsa1.0_00002.1_g00076.1	3.35116e-06	0.000136392	0.009	0.177	-0.168
YHvsRG	A5SS	gene:Rsa1.0_08078.1_g00003.1	3.43102e-06	0.000136904	1	0.886	0.114
YHvsRG	A5SS	gene:Rsa1.0_00190.1_g00006.1	3.51607e-06	0.0001376	0.175	0.01	0.165
YHvsRG	A5SS	gene:Rsa1.0_00106.1_g00020.1	4.44654e-06	0.00017073	0	0.636	-0.636
YHvsRG	A5SS	gene:Rsa1.0_01206.1_g00004.1	5.04311e-06	0.000189174	0.68	0.204	0.476
YHvsRG	A5SS	gene:Rsa1.0_00737.1_g00010.1	5.11282e-06	0.000189174	0.059	0.382	-0.323
YHvsRG	A5SS	gene:Rsa1.0_00483.1_g00003.1	6.22072e-06	0.000226057	1	0.826	0.174
YHvsRG	A5SS	gene:Rsa1.0_00497.1_g00008.1	6.59317e-06	0.000231329	0.096	0.375	-0.279
YHvsRG	A5SS	gene:Rsa1.0_02079.1_g00012.1	7.86843e-06	0.000271394	0.024	1	-0.976
YHvsRG	A5SS	gene:Rsa1.0_00326.1_g00007.1	8.46016e-06	0.00028694	0	0.266	-0.266
YHvsRG	A5SS	gene:Rsa1.0_07935.1_g00003.1	9.23786e-06	0.000308181	0.204	1	-0.796
YHvsRG	A5SS	gene:Rsa1.0_06349.1_g00002.1	1.00187e-05	0.000325847	0.048	0.679	-0.631
YHvsRG	A5SS	gene:Rsa1.0_00104.1_g00059.1	1.20284e-05	0.000382465	0.997	0.878	0.119
YHvsRG	A5SS	gene:Rsa1.0_00276.1_g00016.1	1.28558e-05	0.000402484	1	0.847	0.153
YHvsRG	A5SS	gene:Rsa1.0_03111.1_g00003.1	1.53847e-05	0.000467282	0	0.274	-0.274
YHvsRG	A5SS	gene:Rsa1.0_01313.1_g00004.1	1.68509e-05	0.000504288	0.151	0.023	0.128
YHvsRG	A5SS	gene:Rsa1.0_08260.1_g00003.1	1.71903e-05	0.000506989	0.325	0.741	-0.416
YHvsRG	A5SS	gene:Rsa1.0_01354.1_g00003.1	1.87866e-05	0.000546154	0.097	1	-0.903
YHvsRG	A5SS	gene:Rsa1.0_00442.1_g00005.1	2.42575e-05	0.000695269	0.285	1	-0.715
YHvsRG	A5SS	gene:Rsa1.0_01439.1_g00005.1	2.78091e-05	0.000785993	0	0.164	-0.164
YHvsRG	A5SS	gene:Rsa1.0_00973.1_g00006.1	4.09426e-05	0.00114135	0.696	0.944	-0.248
YHvsRG	A5SS	gene:Rsa1.0_00914.1_g00012.1	4.50362e-05	0.0012385	0.048	0.739	-0.691
YHvsRG	A5SS	gene:Rsa1.0_04714.1_g00004.1	4.80334e-05	0.00130331	0.214	0.106	0.108
YHvsRG	A5SS	gene:Rsa1.0_00218.1_g00025.1	5.39186e-05	0.00142499	1	0.722	0.278
YHvsRG	A5SS	gene:Rsa1.0_00340.1_g00008.1	5.57548e-05	0.00145463	0.419	1	-0.581
YHvsRG	A5SS	gene:Rsa1.0_00564.1_g00014.1	5.98151e-05	0.00154081	1	0.768	0.232
YHvsRG	A5SS	gene:Rsa1.0_00016.1_g00121.1	6.35288e-05	0.00161601	0.09	0.198	-0.108
YHvsRG	A5SS	gene:Rsa1.0_05978.1_g00001.1	6.71207e-05	0.0016863	0.997	0.63	0.367
YHvsRG	A5SS	gene:Rsa1.0_02545.1_g00002.1	6.99604e-05	0.00173621	0.087	0.321	-0.234
YHvsRG	A5SS	gene:Rsa1.0_02017.1_g00005.1	7.90096e-05	0.00193716	0	0.928	-0.928
YHvsRG	A5SS	gene:Rsa1.0_00064.1_g00044.1	8.65612e-05	0.0020963	0	0.109	-0.109
YHvsRG	A5SS	gene:Rsa1.0_00722.1_g00002.1	8.75603e-05	0.0020963	0	0.127	-0.127
YHvsRG	A5SS	gene:Rsa1.0_00018.1_g00061.1	0.000126758	0.00299945	0	0.637	-0.637
YHvsRG	A5SS	gene:Rsa1.0_00502.1_g00013.1	0.000130638	0.00305574	0	1	-1
YHvsRG	A5SS	gene:Rsa1.0_01556.1_g00004.1	0.000132203	0.00305719	1	0.689	0.311
YHvsRG	A5SS	gene:Rsa1.0_00454.1_g00012.1	0.000143572	0.0032828	0	0.167	-0.167
YHvsRG	A5SS	gene:Rsa1.0_00407.1_g00021.1	0.000149705	0.00338499	0.8	0.449	0.351
YHvsRG	A5SS	gene:Rsa1.0_07185.1_g00002.1	0.000199411	0.00436347	1	0.831	0.169
YHvsRG	A5SS	gene:Rsa1.0_00296.1_g00015.1	0.000202854	0.00439158	0.828	1	-0.172
YHvsRG	A5SS	gene:Rsa1.0_00941.1_g00002.1	0.000205528	0.00440262	0.177	1	-0.823
YHvsRG	A5SS	gene:Rsa1.0_00016.1_g00004.1	0.00022064	0.00462889	0.032	0.524	-0.492
YHvsRG	A5SS	gene:Rsa1.0_00930.1_g00007.1	0.000241259	0.00500982	0.49	0.691	-0.201
YHvsRG	A5SS	gene:Rsa1.0_18038.1_g00001.1	0.000247869	0.00509509	0	1	-1
YHvsRG	A5SS	gene:Rsa1.0_03521.1_g00010.1	0.00025424	0.00517379	0.043	1	-0.957
YHvsRG	A5SS	gene:Rsa1.0_00023.1_g00017.1	0.000260435	0.00519594	0	1	-1
YHvsRG	A5SS	gene:Rsa1.0_02051.1_g00001.1	0.000275266	0.00543851	0.983	0.801	0.182
YHvsRG	A5SS	gene:Rsa1.0_00041.1_g00024.1	0.0002806	0.00549058	1	0.185	0.815
YHvsRG	A5SS	gene:Rsa1.0_01311.1_g00006.1	0.000300438	0.00582277	1	0.421	0.579
YHvsRG	A5SS	gene:Rsa1.0_00145.1_g00016.1	0.000354529	0.00680629	1	0.483	0.517
YHvsRG	A5SS	gene:Rsa1.0_00475.1_g00011.1	0.000391379	0.00744352	0.074	0.287	-0.213
YHvsRG	A5SS	gene:Rsa1.0_00694.1_g00003.1	0.000398455	0.00750793	0.132	0.028	0.104
YHvsRG	A5SS	gene:Rsa1.0_04293.1_g00001.1	0.000436082	0.00809382	0.022	1	-0.978
YHvsRG	A5SS	gene:Rsa1.0_00362.1_g00030.1	0.000437504	0.00809382	0.561	1	-0.439
YHvsRG	A5SS	gene:Rsa1.0_03044.1_g00003.1	0.000496777	0.00902627	0.086	0.709	-0.623
YHvsRG	A5SS	gene:Rsa1.0_00112.1_g00006.1	0.000504355	0.00908285	0	0.136	-0.136
YHvsRG	A5SS	gene:Rsa1.0_00068.1_g00013.1	0.000511514	0.00913098	1	0.795	0.205
YHvsRG	A5SS	gene:Rsa1.0_01067.1_g00001.1	0.000517504	0.00915756	0	1	-1
YHvsRG	A5SS	gene:Rsa1.0_00240.1_g00022.1	0.000527171	0.00924822	0	0.268	-0.268
YHvsRG	A5SS	gene:Rsa1.0_00253.1_g00001.1	0.000585154	0.0100914	1	0.455	0.545
YHvsRG	A5SS	gene:Rsa1.0_03550.1_g00002.1	0.000608939	0.0104134	0.984	0.73	0.254
YHvsRG	A5SS	gene:Rsa1.0_00096.1_g00009.1	0.000644467	0.0109291	0.909	0.774	0.135
YHvsRG	A5SS	gene:Rsa1.0_03073.1_g00005.1	0.000688297	0.0115759	0.189	0.464	-0.275
YHvsRG	A5SS	gene:Rsa1.0_02034.1_g00010.1	0.00071859	0.0118889	1	0	1
YHvsRG	A5SS	gene:Rsa1.0_02925.1_g00003.1	0.000740472	0.0121521	0.105	1	-0.895
YHvsRG	A5SS	gene:Rsa1.0_01956.1_g00004.1	0.000782307	0.012736	0.497	0	0.497
YHvsRG	A5SS	gene:Rsa1.0_07397.1_g00001.1	0.000806441	0.0130247	0.884	0.233	0.651
YHvsRG	A5SS	gene:Rsa1.0_01314.1_g00006.1	0.000901302	0.0144421	1	0.022	0.978
YHvsRG	A5SS	gene:Rsa1.0_00076.1_g00009.1	0.000911802	0.0144962	0.152	0	0.152
YHvsRG	A5SS	gene:Rsa1.0_00657.1_g00017.1	0.000932113	0.0147043	0.05	1	-0.95
YHvsRG	A5SS	gene:Rsa1.0_00017.1_g00068.1	0.00094046	0.0147218	0.122	0	0.122
YHvsRG	A5SS	gene:Rsa1.0_00094.1_g00016.1	0.00103497	0.0160776	1	0.777	0.223
YHvsRG	A5SS	gene:Rsa1.0_02528.1_g00008.1	0.00107909	0.016636	0.326	0.075	0.251
YHvsRG	A5SS	gene:Rsa1.0_02711.1_g00006.1	0.00110328	0.016881	0	0.379	-0.379
YHvsRG	A5SS	gene:Rsa1.0_02120.1_g00002.1	0.00113294	0.0172055	0.887	0.742	0.145
YHvsRG	A5SS	gene:Rsa1.0_00435.1_g00013.1	0.00115001	0.0173353	0.444	0.097	0.347
YHvsRG	A5SS	gene:Rsa1.0_00001.1_g00043.1	0.00127334	0.0189519	0	1	-1
YHvsRG	A5SS	gene:Rsa1.0_00543.1_g00013.1	0.00127588	0.0189519	0.616	0.322	0.294
YHvsRG	A5SS	gene:Rsa1.0_00280.1_g00001.1	0.0012859	0.0189623	0.067	0.75	-0.683
YHvsRG	A5SS	gene:Rsa1.0_01273.1_g00005.1	0.00130331	0.0190808	0.928	0.284	0.644
YHvsRG	A5SS	gene:Rsa1.0_00429.1_g00008.1	0.00131318	0.0190881	1	0.181	0.819
YHvsRG	A5SS	gene:Rsa1.0_03199.1_g00003.1	0.0013423	0.0193729	1	0	1
YHvsRG	A5SS	gene:Rsa1.0_03600.1_g00001.1	0.00137654	0.0197272	1	0.886	0.114
YHvsRG	A5SS	gene:Rsa1.0_00339.1_g00019.1	0.00148662	0.0210089	1	0.12	0.88
YHvsRG	A5SS	gene:Rsa1.0_03406.1_g00002.1	0.00166996	0.0232764	0.544	0.804	-0.26
YHvsRG	A5SS	gene:Rsa1.0_00324.1_g00014.1	0.001684	0.0233125	0.062	0.609	-0.547
YHvsRG	A5SS	gene:Rsa1.0_01950.1_g00003.1	0.00179165	0.0244784	1	0.723	0.277
YHvsRG	A5SS	gene:Rsa1.0_00739.1_g00008.1	0.00179228	0.0244784	0.014	0.196	-0.182
YHvsRG	A5SS	gene:Rsa1.0_00427.1_g00028.1	0.0020034	0.0266154	1	0.459	0.541
YHvsRG	A5SS	gene:Rsa1.0_03021.1_g00003.1	0.00201734	0.0266154	0.382	0.08	0.302
YHvsRG	A5SS	gene:Rsa1.0_00607.1_g00007.1	0.00224197	0.0292462	0	0.219	-0.219
YHvsRG	A5SS	gene:Rsa1.0_00492.1_g00003.1	0.0023461	0.0304096	1	0.152	0.848
YHvsRG	A5SS	gene:Rsa1.0_01865.1_g00007.1	0.00236987	0.0305233	0.177	0	0.177
YHvsRG	A5SS	gene:Rsa1.0_00088.1_g00018.1	0.00239274	0.0305431	0	0.467	-0.467
YHvsRG	A5SS	gene:Rsa1.0_00272.1_g00008.1	0.00240142	0.0305431	0.243	0.116	0.127
YHvsRG	A5SS	gene:Rsa1.0_00318.1_g00018.1	0.00243733	0.0308072	0	0.269	-0.269
YHvsRG	A5SS	gene:Rsa1.0_02267.1_g00009.1	0.00252314	0.0316951	0	0.257	-0.257
YHvsRG	A5SS	gene:Rsa1.0_00980.1_g00010.1	0.00259926	0.0321408	0.118	0.286	-0.168
YHvsRG	A5SS	gene:Rsa1.0_00425.1_g00016.1	0.0026048	0.0321408	0.087	0.222	-0.135
YHvsRG	A5SS	gene:Rsa1.0_00307.1_g00026.1	0.00261883	0.0321408	0	0.169	-0.169
YHvsRG	A5SS	gene:Rsa1.0_01215.1_g00010.1	0.00263759	0.0321408	0.043	0.162	-0.119
YHvsRG	A5SS	gene:Rsa1.0_00114.1_g00026.1	0.00279119	0.0336966	0	0.11	-0.11
YHvsRG	A5SS	gene:Rsa1.0_00347.1_g00012.1	0.00306497	0.0366896	0	0.551	-0.551
YHvsRG	A5SS	gene:Rsa1.0_02120.1_g00002.1	0.00314669	0.0374475	0.344	0.605	-0.261
YHvsRG	A5SS	gene:Rsa1.0_04483.1_g00003.1	0.00340561	0.040156	0.876	0.602	0.274
YHvsRG	A5SS	gene:Rsa1.0_05728.1_g00001.1	0.00342041	0.040156	0.838	0.7	0.138
YHvsRG	A5SS	gene:Rsa1.0_09965.1_g00001.1	0.00343349	0.040156	0.25	0.091	0.159
YHvsRG	A5SS	gene:Rsa1.0_01030.1_g00007.1	0.00346962	0.0403467	0.427	1	-0.573
YHvsRG	A5SS	gene:Rsa1.0_05984.1_g00001.1	0.00356097	0.0411737	0.033	0.253	-0.22
YHvsRG	A5SS	gene:Rsa1.0_01026.1_g00014.1	0.00358391	0.0412048	0.172	0.022	0.15
YHvsRG	A5SS	gene:Rsa1.0_02944.1_g00004.1	0.00372696	0.0426088	0.03	0.136	-0.106
YHvsRG	A5SS	gene:Rsa1.0_03341.1_g00004.1	0.00378505	0.0427822	0	0.313	-0.313
YHvsRG	A5SS	gene:Rsa1.0_00006.1_g00013.1	0.00380378	0.0427822	1	0.363	0.637
YHvsRG	A5SS	gene:Rsa1.0_00099.1_g00017.1	0.0038052	0.0427822	0	0.1	-0.1
YHvsRG	A5SS	gene:Rsa1.0_09840.1_g00001.1	0.0039697	0.0443865	1	0.592	0.408
YHvsRG	A5SS	gene:Rsa1.0_02624.1_g00001.1	0.00433247	0.048178	0.971	0.848	0.123
YHvsRG	IR	gene:Rsa1.0_00094.1_g00028.1	0	0	0.016	0.534	-0.518
YHvsRG	IR	gene:Rsa1.0_00153.1_g00014.1	0	0	0.055	0.436	-0.381
YHvsRG	IR	gene:Rsa1.0_00273.1_g00004.1	0	0	0.5	0.906	-0.406
YHvsRG	IR	gene:Rsa1.0_00327.1_g00017.1	0	0	0.694	0.445	0.249
YHvsRG	IR	gene:Rsa1.0_01170.1_g00010.1	0	0	1	0.006	0.994
YHvsRG	IR	gene:Rsa1.0_01682.1_g00011.1	0	0	1	0.48	0.52
YHvsRG	IR	gene:Rsa1.0_01690.1_g00002.1	0	0	0.013	0.232	-0.219
YHvsRG	IR	gene:Rsa1.0_01763.1_g00007.1	0	0	0.936	0.372	0.564
YHvsRG	IR	gene:Rsa1.0_02862.1_g00003.1	0	0	1	0.015	0.985
YHvsRG	IR	gene:Rsa1.0_02884.1_g00003.1	0	0	0.019	0.509	-0.49
YHvsRG	IR	gene:Rsa1.0_02894.1_g00002.1	0	0	0.136	0.408	-0.272
YHvsRG	IR	gene:Rsa1.0_03956.1_g00006.1	0	0	1	0.007	0.993
YHvsRG	IR	gene:Rsa1.0_05068.1_g00001.1	0	0	0.976	0.618	0.358
YHvsRG	IR	gene:Rsa1.0_12336.1_g00001.1	0	0	0.064	0.547	-0.483
YHvsRG	IR	gene:Rsa1.0_00793.1_g00013.1	1.11022e-16	1.72677e-14	0	0.738	-0.738
YHvsRG	IR	gene:Rsa1.0_00455.1_g00001.1	2.22045e-16	3.23769e-14	1	0	1
YHvsRG	IR	gene:Rsa1.0_01666.1_g00003.1	5.21805e-15	7.161e-13	1	0.045	0.955
YHvsRG	IR	gene:Rsa1.0_01189.1_g00002.1	6.88338e-15	8.92163e-13	0.063	0.621	-0.558
YHvsRG	IR	gene:Rsa1.0_01538.1_g00002.1	9.65894e-15	1.18602e-12	1	0.451	0.549
YHvsRG	IR	gene:Rsa1.0_00836.1_g00016.1	3.90799e-14	4.55866e-12	1	0.613	0.387
YHvsRG	IR	gene:Rsa1.0_00037.1_g00030.1	5.21805e-14	5.797e-12	0.046	0.63	-0.584
YHvsRG	IR	gene:Rsa1.0_03517.1_g00001.1	1.33227e-13	1.41281e-11	0.158	0.711	-0.553
YHvsRG	IR	gene:Rsa1.0_00037.1_g00030.1	6.15508e-13	6.24339e-11	0.021	0.365	-0.344
YHvsRG	IR	gene:Rsa1.0_01715.1_g00008.1	1.41309e-12	1.37364e-10	0.121	0.885	-0.764
YHvsRG	IR	gene:Rsa1.0_05541.1_g00006.1	2.11375e-12	1.97255e-10	0.335	0.7	-0.365
YHvsRG	IR	gene:Rsa1.0_00034.1_g00010.1	4.29179e-12	3.85106e-10	0.09	0.255	-0.165
YHvsRG	IR	gene:Rsa1.0_00055.1_g00044.1	1.12754e-11	9.7428e-10	0.029	0.198	-0.169
YHvsRG	IR	gene:Rsa1.0_00936.1_g00011.1	2.08566e-11	1.73781e-09	1	0.013	0.987
YHvsRG	IR	gene:Rsa1.0_03083.1_g00002.1	3.86635e-11	3.11041e-09	0.118	0.595	-0.477
YHvsRG	IR	gene:Rsa1.0_01752.1_g00006.1	9.76162e-11	7.34641e-09	0.061	0.345	-0.284
YHvsRG	IR	gene:Rsa1.0_00900.1_g00006.1	1.18127e-10	8.61221e-09	0	1	-1
YHvsRG	IR	gene:Rsa1.0_02791.1_g00003.1	1.26307e-10	8.9295e-09	0	0.558	-0.558
YHvsRG	IR	gene:Rsa1.0_01282.1_g00001.1	2.73754e-10	1.86535e-08	0.022	0.305	-0.283
YHvsRG	IR	gene:Rsa1.0_08421.1_g00001.1	2.79842e-10	1.86535e-08	0.176	0.022	0.154
YHvsRG	IR	gene:Rsa1.0_00011.1_g00020.1	3.28266e-10	2.12735e-08	0.054	0.271	-0.217
YHvsRG	IR	gene:Rsa1.0_00707.1_g00006.1	5.70557e-10	3.59759e-08	0.06	0.6	-0.54
YHvsRG	IR	gene:Rsa1.0_22732.1_g00001.1	7.34922e-10	4.51203e-08	0.116	0.449	-0.333
YHvsRG	IR	gene:Rsa1.0_00470.1_g00020.1	1.00021e-09	5.98331e-08	0.385	0.012	0.373
YHvsRG	IR	gene:Rsa1.0_03738.1_g00003.1	1.22172e-09	7.12569e-08	0.033	0.162	-0.129
YHvsRG	IR	gene:Rsa1.0_00031.1_g00018.1	1.29257e-09	7.35504e-08	0.009	0.165	-0.156
YHvsRG	IR	gene:Rsa1.0_00295.1_g00015.1	3.97324e-09	2.20704e-07	0.014	0.216	-0.202
YHvsRG	IR	gene:Rsa1.0_00364.1_g00005.1	4.50139e-09	2.44226e-07	0.013	0.163	-0.15
YHvsRG	IR	gene:Rsa1.0_00564.1_g00014.1	6.46639e-09	3.27959e-07	1	0.448	0.552
YHvsRG	IR	gene:Rsa1.0_03990.1_g00002.1	6.86855e-09	3.40943e-07	0.081	0.741	-0.66
YHvsRG	IR	gene:Rsa1.0_00112.1_g00006.1	7.53388e-09	3.66178e-07	0	0.357	-0.357
YHvsRG	IR	gene:Rsa1.0_02564.1_g00001.1	1.15046e-08	5.47761e-07	0.347	1	-0.653
YHvsRG	IR	gene:Rsa1.0_00017.1_g00002.1	1.59789e-08	7.45574e-07	1	0.023	0.977
YHvsRG	IR	gene:Rsa1.0_02120.1_g00002.1	1.74518e-08	7.72802e-07	0.538	0.86	-0.322
YHvsRG	IR	gene:Rsa1.0_00017.1_g00048.1	1.76403e-08	7.72802e-07	0.332	0.615	-0.283
YHvsRG	IR	gene:Rsa1.0_01462.1_g00008.1	1.79273e-08	7.72802e-07	0.071	0.299	-0.228
YHvsRG	IR	gene:Rsa1.0_02573.1_g00001.1	1.82187e-08	7.72802e-07	0.1	0.324	-0.224
YHvsRG	IR	gene:Rsa1.0_03636.1_g00002.1	1.97365e-08	8.22236e-07	0.187	0.826	-0.639
YHvsRG	IR	gene:Rsa1.0_03162.1_g00004.1	2.90547e-08	1.1892e-06	0.176	0.052	0.124
YHvsRG	IR	gene:Rsa1.0_00789.1_g00012.1	5.54777e-08	2.23154e-06	0.034	1	-0.966
YHvsRG	IR	gene:Rsa1.0_01732.1_g00006.1	5.72517e-08	2.26387e-06	0.328	1	-0.672
YHvsRG	IR	gene:Rsa1.0_00166.1_g00021.1	7.19748e-08	2.79862e-06	1	0.435	0.565
YHvsRG	IR	gene:Rsa1.0_00394.1_g00013.1	8.27063e-08	3.16318e-06	1	0.117	0.883
YHvsRG	IR	gene:Rsa1.0_00326.1_g00008.1	8.65622e-08	3.25725e-06	0	0.487	-0.487
YHvsRG	IR	gene:Rsa1.0_07490.1_g00003.1	1.11807e-07	4.14039e-06	1	0.702	0.298
YHvsRG	IR	gene:Rsa1.0_00294.1_g00011.1	1.1616e-07	4.2045e-06	0	0.194	-0.194
YHvsRG	IR	gene:Rsa1.0_01457.1_g00003.1	1.17142e-07	4.2045e-06	0	0.162	-0.162
YHvsRG	IR	gene:Rsa1.0_03162.1_g00004.1	1.89223e-07	6.58892e-06	0.523	0.191	0.332
YHvsRG	IR	gene:Rsa1.0_01195.1_g00002.1	1.95506e-07	6.70757e-06	0.038	0.848	-0.81
YHvsRG	IR	gene:Rsa1.0_04602.1_g00003.1	2.02172e-07	6.83575e-06	1	0.171	0.829
YHvsRG	IR	gene:Rsa1.0_00523.1_g00020.1	2.10124e-07	7.00314e-06	0.115	0.9	-0.785
YHvsRG	IR	gene:Rsa1.0_00033.1_g00056.1	2.62641e-07	8.59008e-06	1	0.105	0.895
YHvsRG	IR	gene:Rsa1.0_02004.1_g00009.1	2.65103e-07	8.59008e-06	0	0.193	-0.193
YHvsRG	IR	gene:Rsa1.0_01075.1_g00013.1	2.84607e-07	8.98391e-06	0.143	0.023	0.12
YHvsRG	IR	gene:Rsa1.0_03163.1_g00004.1	3.60443e-07	1.10646e-05	0.03	0.202	-0.172
YHvsRG	IR	gene:Rsa1.0_00359.1_g00002.1	4.88312e-07	1.46737e-05	0.029	0.511	-0.482
YHvsRG	IR	gene:Rsa1.0_04880.1_g00001.1	4.9059e-07	1.46737e-05	1	0.419	0.581
YHvsRG	IR	gene:Rsa1.0_00203.1_g00004.1	5.39156e-07	1.59222e-05	0.074	0.239	-0.165
YHvsRG	IR	gene:Rsa1.0_00218.1_g00002.1	5.92632e-07	1.72826e-05	0	1	-1
YHvsRG	IR	gene:Rsa1.0_00620.1_g00003.1	6.06949e-07	1.74816e-05	0.832	0.97	-0.138
YHvsRG	IR	gene:Rsa1.0_03132.1_g00004.1	1.00045e-06	2.77864e-05	0.182	0.882	-0.7
YHvsRG	IR	gene:Rsa1.0_03684.1_g00001.1	1.36982e-06	3.75977e-05	0.372	1	-0.628
YHvsRG	IR	gene:Rsa1.0_00402.1_g00004.1	1.50005e-06	4.04737e-05	0.037	0.5	-0.463
YHvsRG	IR	gene:Rsa1.0_00407.1_g00021.1	1.50931e-06	4.04737e-05	0.778	0.31	0.468
YHvsRG	IR	gene:Rsa1.0_01298.1_g00005.1	1.58615e-06	4.2051e-05	0.841	0.978	-0.137
YHvsRG	IR	gene:Rsa1.0_01553.1_g00013.1	1.78038e-06	4.66699e-05	1	0.024	0.976
YHvsRG	IR	gene:Rsa1.0_00056.1_g00045.1	1.95704e-06	5.07307e-05	0.216	1	-0.784
YHvsRG	IR	gene:Rsa1.0_01785.1_g00002.1	2.08659e-06	5.29132e-05	0.195	0.686	-0.491
YHvsRG	IR	gene:Rsa1.0_00162.1_g00001.1	2.11897e-06	5.31564e-05	0.125	0.61	-0.485
YHvsRG	IR	gene:Rsa1.0_00104.1_g00048.1	2.30397e-06	5.71827e-05	0.083	0.7	-0.617
YHvsRG	IR	gene:Rsa1.0_02450.1_g00001.1	2.40124e-06	5.89695e-05	0	0.187	-0.187
YHvsRG	IR	gene:Rsa1.0_04236.1_g00006.1	2.50916e-06	6.09779e-05	0.292	0.018	0.274
YHvsRG	IR	gene:Rsa1.0_01294.1_g00008.1	2.54287e-06	6.11599e-05	0.046	0.398	-0.352
YHvsRG	IR	gene:Rsa1.0_00414.1_g00014.1	2.60296e-06	6.19663e-05	0.016	0.153	-0.137
YHvsRG	IR	gene:Rsa1.0_00100.1_g00018.1	2.67189e-06	6.29649e-05	0.316	0	0.316
YHvsRG	IR	gene:Rsa1.0_00014.1_g00044.1	2.78952e-06	6.50795e-05	0.602	0.176	0.426
YHvsRG	IR	gene:Rsa1.0_00359.1_g00002.1	2.8652e-06	6.61833e-05	0	0.412	-0.412
YHvsRG	IR	gene:Rsa1.0_00425.1_g00011.1	2.93147e-06	6.70501e-05	0.222	0.07	0.152
YHvsRG	IR	gene:Rsa1.0_03826.1_g00005.1	3.63023e-06	8.22264e-05	0	0.143	-0.143
YHvsRG	IR	gene:Rsa1.0_01595.1_g00011.1	3.92932e-06	8.81451e-05	0.283	0.625	-0.342
YHvsRG	IR	gene:Rsa1.0_00112.1_g00028.1	4.12043e-06	9.06883e-05	0	0.298	-0.298
YHvsRG	IR	gene:Rsa1.0_00890.1_g00025.1	4.73487e-06	0.000103238	0.928	0.586	0.342
YHvsRG	IR	gene:Rsa1.0_00429.1_g00012.1	5.19767e-06	0.000112279	0	0.6	-0.6
YHvsRG	IR	gene:Rsa1.0_04545.1_g00003.1	5.4627e-06	0.000116922	0.813	0.938	-0.125
YHvsRG	IR	gene:Rsa1.0_00104.1_g00017.1	5.61181e-06	0.000117949	0.247	0.063	0.184
YHvsRG	IR	gene:Rsa1.0_05321.1_g00001.1	5.8308e-06	0.000121458	0.064	0.317	-0.253
YHvsRG	IR	gene:Rsa1.0_00115.1_g00021.1	6.00226e-06	0.000123923	0.313	1	-0.687
YHvsRG	IR	gene:Rsa1.0_00376.1_g00011.1	6.21495e-06	0.000127188	0.019	0.6	-0.581
YHvsRG	IR	gene:Rsa1.0_02314.1_g00003.1	7.36016e-06	0.000149315	0	0.429	-0.429
YHvsRG	IR	gene:Rsa1.0_00041.1_g00008.1	7.59329e-06	0.000152717	0.296	0.923	-0.627
YHvsRG	IR	gene:Rsa1.0_00122.1_g00015.1	8.40369e-06	0.000167571	0.286	0.667	-0.381
YHvsRG	IR	gene:Rsa1.0_08434.1_g00002.1	9.20088e-06	0.000181912	0.099	0.222	-0.123
YHvsRG	IR	gene:Rsa1.0_00255.1_g00003.1	1.00911e-05	0.000197835	0	0.875	-0.875
YHvsRG	IR	gene:Rsa1.0_00082.1_g00032.1	1.02777e-05	0.000199817	0.219	0.505	-0.286
YHvsRG	IR	gene:Rsa1.0_14723.1_g00001.1	1.04287e-05	0.000201075	0.053	0.273	-0.22
YHvsRG	IR	gene:Rsa1.0_00205.1_g00042.1	1.0515e-05	0.000201078	0.991	0.843	0.148
YHvsRG	IR	gene:Rsa1.0_02798.1_g00002.1	1.17338e-05	0.000219462	1	0.75	0.25
YHvsRG	IR	gene:Rsa1.0_01405.1_g00001.1	1.17586e-05	0.000219462	0.027	0.405	-0.378
YHvsRG	IR	gene:Rsa1.0_16771.1_g00001.1	1.34894e-05	0.000247801	0.85	0.373	0.477
YHvsRG	IR	gene:Rsa1.0_00664.1_g00008.1	1.38196e-05	0.000251884	0	0.907	-0.907
YHvsRG	IR	gene:Rsa1.0_00598.1_g00008.1	1.43252e-05	0.000259074	0.239	0.049	0.19
YHvsRG	IR	gene:Rsa1.0_04286.1_g00004.1	1.51343e-05	0.000271602	0.163	0.437	-0.274
YHvsRG	IR	gene:Rsa1.0_00913.1_g00001.1	1.60488e-05	0.000283651	0.05	0.289	-0.239
YHvsRG	IR	gene:Rsa1.0_01796.1_g00002.1	1.73399e-05	0.000304166	0.121	0.464	-0.343
YHvsRG	IR	gene:Rsa1.0_00890.1_g00024.1	1.81381e-05	0.000315792	0.728	0	0.728
YHvsRG	IR	gene:Rsa1.0_02395.1_g00001.1	1.83494e-05	0.000317104	0	0.351	-0.351
YHvsRG	IR	gene:Rsa1.0_00564.1_g00014.1	1.90971e-05	0.000327599	0.084	0.33	-0.246
YHvsRG	IR	gene:Rsa1.0_00107.1_g00029.1	2.03563e-05	0.000346651	1	0.069	0.931
YHvsRG	IR	gene:Rsa1.0_00293.1_g00038.1	2.24534e-05	0.000379593	1	0.845	0.155
YHvsRG	IR	gene:Rsa1.0_04395.1_g00003.1	2.29949e-05	0.000385951	0.111	1	-0.889
YHvsRG	IR	gene:Rsa1.0_06289.1_g00001.1	2.50496e-05	0.000417433	0.022	0.302	-0.28
YHvsRG	IR	gene:Rsa1.0_00954.1_g00010.1	2.67903e-05	0.000443275	0.069	1	-0.931
YHvsRG	IR	gene:Rsa1.0_00038.1_g00012.1	3.08498e-05	0.00050685	0.867	0.463	0.404
YHvsRG	IR	gene:Rsa1.0_00288.1_g00014.1	3.30815e-05	0.000539714	0	1	-1
YHvsRG	IR	gene:Rsa1.0_13627.1_g00001.1	3.33795e-05	0.000540795	0.25	1	-0.75
YHvsRG	IR	gene:Rsa1.0_00178.1_g00012.1	3.50905e-05	0.000564595	0.693	0.975	-0.282
YHvsRG	IR	gene:Rsa1.0_00564.1_g00014.1	3.53415e-05	0.000564738	1	0.6	0.4
YHvsRG	IR	gene:Rsa1.0_00617.1_g00003.1	3.58001e-05	0.000568174	0.835	1	-0.165
YHvsRG	IR	gene:Rsa1.0_00038.1_g00009.1	4.60574e-05	0.000716347	0.017	0.444	-0.427
YHvsRG	IR	gene:Rsa1.0_00577.1_g00019.1	4.66217e-05	0.000720321	0.263	0.079	0.184
YHvsRG	IR	gene:Rsa1.0_02655.1_g00005.1	4.83208e-05	0.000737144	0.019	0.154	-0.135
YHvsRG	IR	gene:Rsa1.0_00359.1_g00002.1	4.83425e-05	0.000737144	0	0.333	-0.333
YHvsRG	IR	gene:Rsa1.0_01823.1_g00001.1	4.91574e-05	0.000741242	1	0.2	0.8
YHvsRG	IR	gene:Rsa1.0_01785.1_g00002.1	4.92467e-05	0.000741242	0.067	0.3	-0.233
YHvsRG	IR	gene:Rsa1.0_07849.1_g00002.1	5.42969e-05	0.000812017	0.04	0.571	-0.531
YHvsRG	IR	gene:Rsa1.0_03377.1_g00002.1	5.48638e-05	0.000815268	1	0.579	0.421
YHvsRG	IR	gene:Rsa1.0_00278.1_g00012.1	5.56386e-05	0.000821549	0	0.455	-0.455
YHvsRG	IR	gene:Rsa1.0_00278.1_g00011.1	5.88464e-05	0.000863451	0.038	0.4	-0.362
YHvsRG	IR	gene:Rsa1.0_00117.1_g00010.1	6.09247e-05	0.000888358	0	0.682	-0.682
YHvsRG	IR	gene:Rsa1.0_00316.1_g00006.1	6.43115e-05	0.000931917	0.024	0.231	-0.207
YHvsRG	IR	gene:Rsa1.0_00163.1_g00001.1	6.79144e-05	0.000972051	1	0.152	0.848
YHvsRG	IR	gene:Rsa1.0_00925.1_g00011.1	6.94843e-05	0.000988456	0.036	0.75	-0.714
YHvsRG	IR	gene:Rsa1.0_02682.1_g00005.1	8.08443e-05	0.00114309	0.9	0.586	0.314
YHvsRG	IR	gene:Rsa1.0_03554.1_g00005.1	8.4e-05	0.00117622	0.125	0.005	0.12
YHvsRG	IR	gene:Rsa1.0_00301.1_g00050.1	8.41958e-05	0.00117622	0	0.444	-0.444
YHvsRG	IR	gene:Rsa1.0_00139.1_g00048.1	9.16827e-05	0.00126056	0.025	0.381	-0.356
YHvsRG	IR	gene:Rsa1.0_08326.1_g00001.1	9.18543e-05	0.00126056	1	0.657	0.343
YHvsRG	IR	gene:Rsa1.0_02862.1_g00003.1	9.60781e-05	0.00131082	0.019	1	-0.981
YHvsRG	IR	gene:Rsa1.0_02320.1_g00001.1	0.000100308	0.00135272	0.782	0.433	0.349
YHvsRG	IR	gene:Rsa1.0_05328.1_g00001.1	0.000120537	0.00160992	0.333	0.155	0.178
YHvsRG	IR	gene:Rsa1.0_00301.1_g00024.1	0.000120761	0.00160992	0.468	0.133	0.335
YHvsRG	IR	gene:Rsa1.0_00252.1_g00010.1	0.000135349	0.0017758	0.013	0.168	-0.155
YHvsRG	IR	gene:Rsa1.0_00020.1_g00031.1	0.000135488	0.0017758	0.609	0.301	0.308
YHvsRG	IR	gene:Rsa1.0_00273.1_g00015.1	0.00013671	0.00178182	0.075	0.284	-0.209
YHvsRG	IR	gene:Rsa1.0_01421.1_g00008.1	0.000158193	0.00203903	0.03	0.234	-0.204
YHvsRG	IR	gene:Rsa1.0_00103.1_g00013.1	0.00016803	0.00215392	0.034	0.579	-0.545
YHvsRG	IR	gene:Rsa1.0_00294.1_g00019.1	0.000177088	0.00225763	0.89	0.656	0.234
YHvsRG	IR	gene:Rsa1.0_03059.1_g00002.1	0.000184158	0.00233501	0.6	0.108	0.492
YHvsRG	IR	gene:Rsa1.0_03075.1_g00003.1	0.000189105	0.00238476	0	0.187	-0.187
YHvsRG	IR	gene:Rsa1.0_03714.1_g00001.1	0.000205302	0.0025751	0	1	-1
YHvsRG	IR	gene:Rsa1.0_00628.1_g00018.1	0.000219613	0.00273988	0.04	0.474	-0.434
YHvsRG	IR	gene:Rsa1.0_00114.1_g00022.1	0.000223673	0.002761	0.857	0.584	0.273
YHvsRG	IR	gene:Rsa1.0_00180.1_g00022.1	0.000246889	0.00301302	0.009	0.132	-0.123
YHvsRG	IR	gene:Rsa1.0_00629.1_g00011.1	0.000247379	0.00301302	0.144	0.028	0.116
YHvsRG	IR	gene:Rsa1.0_02668.1_g00005.1	0.000247964	0.00301302	0.064	0.385	-0.321
YHvsRG	IR	gene:Rsa1.0_00545.1_g00016.1	0.000257103	0.00310789	1	0.172	0.828
YHvsRG	IR	gene:Rsa1.0_03059.1_g00002.1	0.00028517	0.00337982	0	1	-1
YHvsRG	IR	gene:Rsa1.0_10110.1_g00002.1	0.000285394	0.00337982	0.368	0.052	0.316
YHvsRG	IR	gene:Rsa1.0_00207.1_g00027.1	0.000288049	0.00339404	0	0.153	-0.153
YHvsRG	IR	gene:Rsa1.0_00021.1_g00028.1	0.000313559	0.00367605	0.821	0.525	0.296
YHvsRG	IR	gene:Rsa1.0_01803.1_g00009.1	0.000321836	0.00375414	1	0	1
YHvsRG	IR	gene:Rsa1.0_08260.1_g00003.1	0.000323439	0.00375414	1	0.72	0.28
YHvsRG	IR	gene:Rsa1.0_00002.1_g00096.1	0.000331809	0.00381325	0.203	0.581	-0.378
YHvsRG	IR	gene:Rsa1.0_00001.1_g00023.1	0.000333434	0.00381325	1	0.026	0.974
YHvsRG	IR	gene:Rsa1.0_00002.1_g00064.1	0.000355681	0.00404782	0.811	0.984	-0.173
YHvsRG	IR	gene:Rsa1.0_00252.1_g00013.1	0.000373069	0.00420611	0.276	0.128	0.148
YHvsRG	IR	gene:Rsa1.0_01010.1_g00009.1	0.000373195	0.00420611	0.071	0.391	-0.32
YHvsRG	IR	gene:Rsa1.0_00160.1_g00007.1	0.000379474	0.00425631	0.055	0.346	-0.291
YHvsRG	IR	gene:Rsa1.0_00688.1_g00001.1	0.000382479	0.00426949	0.036	0.467	-0.431
YHvsRG	IR	gene:Rsa1.0_01696.1_g00012.1	0.00039605	0.00438215	0.132	0.267	-0.135
YHvsRG	IR	gene:Rsa1.0_00113.1_g00011.1	0.000397821	0.00438215	0.107	0.353	-0.246
YHvsRG	IR	gene:Rsa1.0_01882.1_g00004.1	0.000398206	0.00438215	0.7	0.125	0.575
YHvsRG	IR	gene:Rsa1.0_00866.1_g00006.1	0.000408117	0.00447013	0	0.127	-0.127
YHvsRG	IR	gene:Rsa1.0_04109.1_g00004.1	0.000435502	0.00474778	0.109	0.313	-0.204
YHvsRG	IR	gene:Rsa1.0_01595.1_g00015.1	0.000439417	0.00476818	0.448	0.95	-0.502
YHvsRG	IR	gene:Rsa1.0_07722.1_g00001.1	0.00046164	0.00498614	1	0.6	0.4
YHvsRG	IR	gene:Rsa1.0_00114.1_g00022.1	0.000467227	0.00500394	0.298	0.54	-0.242
YHvsRG	IR	gene:Rsa1.0_08260.1_g00003.1	0.000467577	0.00500394	0.495	0.792	-0.297
YHvsRG	IR	gene:Rsa1.0_02223.1_g00011.1	0.000532257	0.00564434	0.154	0.714	-0.56
YHvsRG	IR	gene:Rsa1.0_00001.1_g00071.1	0.000534867	0.00564636	0.375	1	-0.625
YHvsRG	IR	gene:Rsa1.0_00451.1_g00039.1	0.000537624	0.0056499	0.043	1	-0.957
YHvsRG	IR	gene:Rsa1.0_02562.1_g00005.1	0.000549796	0.0057519	0.872	0.489	0.383
YHvsRG	IR	gene:Rsa1.0_00510.1_g00009.1	0.000571633	0.00595366	0	0.538	-0.538
YHvsRG	IR	gene:Rsa1.0_00676.1_g00004.1	0.000594912	0.00616858	0	1	-1
YHvsRG	IR	gene:Rsa1.0_04964.1_g00002.1	0.000603138	0.0062262	1	0.3	0.7
YHvsRG	IR	gene:Rsa1.0_00770.1_g00016.1	0.000612456	0.00629454	0.944	0.509	0.435
YHvsRG	IR	gene:Rsa1.0_00645.1_g00023.1	0.000618385	0.0063276	0.76	1	-0.24
YHvsRG	IR	gene:Rsa1.0_00250.1_g00016.1	0.000650876	0.00660461	0	0.259	-0.259
YHvsRG	IR	gene:Rsa1.0_05574.1_g00001.1	0.000651119	0.00660461	0.349	0.677	-0.328
YHvsRG	IR	gene:Rsa1.0_00319.1_g00013.1	0.000655967	0.00662498	0.116	0.474	-0.358
YHvsRG	IR	gene:Rsa1.0_00034.1_g00010.1	0.000663314	0.0066703	0.455	0.828	-0.373
YHvsRG	IR	gene:Rsa1.0_01725.1_g00002.1	0.000699992	0.00697898	0.176	1	-0.824
YHvsRG	IR	gene:Rsa1.0_01356.1_g00012.1	0.000719269	0.00714066	0.167	0.444	-0.277
YHvsRG	IR	gene:Rsa1.0_00771.1_g00010.1	0.000756308	0.00747655	0.784	0	0.784
YHvsRG	IR	gene:Rsa1.0_00472.1_g00006.1	0.000868689	0.00855127	1	0.863	0.137
YHvsRG	IR	gene:Rsa1.0_01117.1_g00001.1	0.000882646	0.00865216	0.405	0.228	0.177
YHvsRG	IR	gene:Rsa1.0_00049.1_g00029.1	0.000887214	0.00866055	0.461	0.245	0.216
YHvsRG	IR	gene:Rsa1.0_00054.1_g00016.1	0.000941202	0.00907366	0.75	0.294	0.456
YHvsRG	IR	gene:Rsa1.0_00049.1_g00029.1	0.000969727	0.00931018	0.212	0.477	-0.265
YHvsRG	IR	gene:Rsa1.0_06213.1_g00005.1	0.00100282	0.00958849	1	0	1
[truncated: 1,100 more rows]
