# Supplementary material for: Comparative transcriptomics uncovers alternative splicing and molecular marker development in radish (Raphanus sativus L.)
Source: BMC Genomics. 2017 Jul 3;18:505. doi: 10.1186/s12864-017-3874-4 (PMC5496183; doi:10.1186/s12864-017-3874-4)
Supplement: Supplementary file 4 — List of novel transcripts detected in the genotypes ‘NAU-YH’, ‘NAU-LB’ and ‘NAU-RG’. (XLSX 523 kb) [file 12864_2017_3874_MOESM4_ESM.xlsx]

## Sheet: Sheet1
Additional file 4: List of novel transcripts detected in the genotypes ‘NAU-YH’, ‘NAU-LB’ and ‘NAU-RG’ .
Scaffold	Source	Region type	Start	End	strand	attributes
Rsa1.0_00001.1	novelGene	exon	275271	275802	+	gene_id "Novel00001"; transcript_id "Novel00001.1"; exon_number "1";
Rsa1.0_00001.1	novelGene	exon	276084	277720	+	gene_id "Novel00001"; transcript_id "Novel00001.1"; exon_number "2";
Rsa1.0_00001.1	novelGene	exon	277797	277976	+	gene_id "Novel00001"; transcript_id "Novel00001.1"; exon_number "3";
Rsa1.0_00001.1	novelGene	exon	278359	278795	+	gene_id "Novel00002"; transcript_id "Novel00002.1"; exon_number "1";
Rsa1.0_00001.1	novelGene	exon	278873	278921	+	gene_id "Novel00002"; transcript_id "Novel00002.1"; exon_number "2";
Rsa1.0_00001.1	novelGene	exon	279042	279307	+	gene_id "Novel00002"; transcript_id "Novel00002.1"; exon_number "3";
Rsa1.0_00001.1	novelGene	exon	26392	26919	-	gene_id "Novel00003"; transcript_id "Novel00003.1"; exon_number "1";
Rsa1.0_00001.1	novelGene	exon	26998	27402	-	gene_id "Novel00003"; transcript_id "Novel00003.1"; exon_number "2";
Rsa1.0_00001.1	novelGene	exon	27481	27631	-	gene_id "Novel00003"; transcript_id "Novel00003.1"; exon_number "3";
Rsa1.0_00001.1	novelGene	exon	27719	27860	-	gene_id "Novel00003"; transcript_id "Novel00003.1"; exon_number "4";
Rsa1.0_00001.1	novelGene	exon	27983	28148	-	gene_id "Novel00003"; transcript_id "Novel00003.1"; exon_number "5";
Rsa1.0_00001.1	novelGene	exon	28230	28445	-	gene_id "Novel00003"; transcript_id "Novel00003.1"; exon_number "6";
Rsa1.0_00001.1	novelGene	exon	28538	28731	-	gene_id "Novel00003"; transcript_id "Novel00003.1"; exon_number "7";
Rsa1.0_00001.1	novelGene	exon	28838	28952	-	gene_id "Novel00003"; transcript_id "Novel00003.1"; exon_number "8";
Rsa1.0_00001.1	novelGene	exon	29112	29250	-	gene_id "Novel00003"; transcript_id "Novel00003.1"; exon_number "9";
Rsa1.0_00001.1	novelGene	exon	29340	29466	-	gene_id "Novel00003"; transcript_id "Novel00003.1"; exon_number "10";
Rsa1.0_00001.1	novelGene	exon	29554	29665	-	gene_id "Novel00003"; transcript_id "Novel00003.1"; exon_number "11";
Rsa1.0_00001.1	novelGene	exon	29753	29833	-	gene_id "Novel00003"; transcript_id "Novel00003.1"; exon_number "12";
Rsa1.0_00001.1	novelGene	exon	29911	30064	-	gene_id "Novel00003"; transcript_id "Novel00003.1"; exon_number "13";
Rsa1.0_00001.1	novelGene	exon	30146	30263	-	gene_id "Novel00003"; transcript_id "Novel00003.1"; exon_number "14";
Rsa1.0_00001.1	novelGene	exon	30361	30508	-	gene_id "Novel00003"; transcript_id "Novel00003.1"; exon_number "15";
Rsa1.0_00001.1	novelGene	exon	200209	200616	-	gene_id "Novel00004"; transcript_id "Novel00004.1"; exon_number "1";
Rsa1.0_00001.1	novelGene	exon	200758	200824	-	gene_id "Novel00004"; transcript_id "Novel00004.1"; exon_number "2";
Rsa1.0_00001.1	novelGene	exon	200906	200984	-	gene_id "Novel00004"; transcript_id "Novel00004.1"; exon_number "3";
Rsa1.0_00001.1	novelGene	exon	201097	201253	-	gene_id "Novel00004"; transcript_id "Novel00004.1"; exon_number "4";
Rsa1.0_00001.1	novelGene	exon	201342	201480	-	gene_id "Novel00004"; transcript_id "Novel00004.1"; exon_number "5";
Rsa1.0_00001.1	novelGene	exon	201565	201617	-	gene_id "Novel00004"; transcript_id "Novel00004.1"; exon_number "6";
Rsa1.0_00001.1	novelGene	exon	201875	201982	-	gene_id "Novel00004"; transcript_id "Novel00004.1"; exon_number "7";
Rsa1.0_00001.1	novelGene	exon	202066	202134	-	gene_id "Novel00004"; transcript_id "Novel00004.1"; exon_number "8";
Rsa1.0_00001.1	novelGene	exon	202249	202314	-	gene_id "Novel00004"; transcript_id "Novel00004.1"; exon_number "9";
Rsa1.0_00001.1	novelGene	exon	202383	202526	-	gene_id "Novel00004"; transcript_id "Novel00004.1"; exon_number "10";
Rsa1.0_00001.1	novelGene	exon	202678	202761	-	gene_id "Novel00004"; transcript_id "Novel00004.1"; exon_number "11";
Rsa1.0_00001.1	novelGene	exon	202849	202947	-	gene_id "Novel00004"; transcript_id "Novel00004.1"; exon_number "12";
Rsa1.0_00001.1	novelGene	exon	203285	203407	-	gene_id "Novel00004"; transcript_id "Novel00004.1"; exon_number "13";
Rsa1.0_00001.1	novelGene	exon	203498	204064	-	gene_id "Novel00004"; transcript_id "Novel00004.1"; exon_number "14";
Rsa1.0_00001.1	novelGene	exon	200209	200664	-	gene_id "Novel00004"; transcript_id "Novel00004.2"; exon_number "1";
Rsa1.0_00001.1	novelGene	exon	200758	200824	-	gene_id "Novel00004"; transcript_id "Novel00004.2"; exon_number "2";
Rsa1.0_00001.1	novelGene	exon	200906	200984	-	gene_id "Novel00004"; transcript_id "Novel00004.2"; exon_number "3";
Rsa1.0_00001.1	novelGene	exon	201097	201253	-	gene_id "Novel00004"; transcript_id "Novel00004.2"; exon_number "4";
Rsa1.0_00001.1	novelGene	exon	201342	201480	-	gene_id "Novel00004"; transcript_id "Novel00004.2"; exon_number "5";
Rsa1.0_00001.1	novelGene	exon	201565	201617	-	gene_id "Novel00004"; transcript_id "Novel00004.2"; exon_number "6";
Rsa1.0_00001.1	novelGene	exon	201875	201982	-	gene_id "Novel00004"; transcript_id "Novel00004.2"; exon_number "7";
Rsa1.0_00001.1	novelGene	exon	202066	202134	-	gene_id "Novel00004"; transcript_id "Novel00004.2"; exon_number "8";
Rsa1.0_00001.1	novelGene	exon	202249	202314	-	gene_id "Novel00004"; transcript_id "Novel00004.2"; exon_number "9";
Rsa1.0_00001.1	novelGene	exon	202383	202526	-	gene_id "Novel00004"; transcript_id "Novel00004.2"; exon_number "10";
Rsa1.0_00001.1	novelGene	exon	202678	202761	-	gene_id "Novel00004"; transcript_id "Novel00004.2"; exon_number "11";
Rsa1.0_00001.1	novelGene	exon	202849	202947	-	gene_id "Novel00004"; transcript_id "Novel00004.2"; exon_number "12";
Rsa1.0_00001.1	novelGene	exon	203285	203407	-	gene_id "Novel00004"; transcript_id "Novel00004.2"; exon_number "13";
Rsa1.0_00001.1	novelGene	exon	203498	204088	-	gene_id "Novel00004"; transcript_id "Novel00004.2"; exon_number "14";
Rsa1.0_00001.1	novelGene	exon	295404	295630	-	gene_id "Novel00005"; transcript_id "Novel00005.1"; exon_number "1";
Rsa1.0_00001.1	novelGene	exon	295727	295831	-	gene_id "Novel00005"; transcript_id "Novel00005.1"; exon_number "2";
Rsa1.0_00001.1	novelGene	exon	295906	295965	-	gene_id "Novel00005"; transcript_id "Novel00005.1"; exon_number "3";
Rsa1.0_00001.1	novelGene	exon	296055	296193	-	gene_id "Novel00005"; transcript_id "Novel00005.1"; exon_number "4";
Rsa1.0_00001.1	novelGene	exon	296296	296480	-	gene_id "Novel00005"; transcript_id "Novel00005.1"; exon_number "5";
Rsa1.0_00001.1	novelGene	exon	296565	296648	-	gene_id "Novel00005"; transcript_id "Novel00005.1"; exon_number "6";
Rsa1.0_00001.1	novelGene	exon	296734	296856	-	gene_id "Novel00005"; transcript_id "Novel00005.1"; exon_number "7";
Rsa1.0_00001.1	novelGene	exon	297074	297250	-	gene_id "Novel00005"; transcript_id "Novel00005.1"; exon_number "8";
Rsa1.0_00001.1	novelGene	exon	297357	297426	-	gene_id "Novel00005"; transcript_id "Novel00005.1"; exon_number "9";
Rsa1.0_00001.1	novelGene	exon	297505	297598	-	gene_id "Novel00005"; transcript_id "Novel00005.1"; exon_number "10";
Rsa1.0_00001.1	novelGene	exon	297684	297759	-	gene_id "Novel00005"; transcript_id "Novel00005.1"; exon_number "11";
Rsa1.0_00001.1	novelGene	exon	298007	298093	-	gene_id "Novel00005"; transcript_id "Novel00005.1"; exon_number "12";
Rsa1.0_00001.1	novelGene	exon	298189	298287	-	gene_id "Novel00005"; transcript_id "Novel00005.1"; exon_number "13";
Rsa1.0_00001.1	novelGene	exon	298504	298608	-	gene_id "Novel00005"; transcript_id "Novel00005.1"; exon_number "14";
Rsa1.0_00001.1	novelGene	exon	299387	299545	-	gene_id "Novel00005"; transcript_id "Novel00005.1"; exon_number "15";
Rsa1.0_00001.1	novelGene	exon	299630	299700	-	gene_id "Novel00005"; transcript_id "Novel00005.1"; exon_number "16";
Rsa1.0_00001.1	novelGene	exon	299785	299936	-	gene_id "Novel00005"; transcript_id "Novel00005.1"; exon_number "17";
Rsa1.0_00001.1	novelGene	exon	300208	300250	-	gene_id "Novel00005"; transcript_id "Novel00005.1"; exon_number "18";
Rsa1.0_00001.1	novelGene	exon	300339	300456	-	gene_id "Novel00005"; transcript_id "Novel00005.1"; exon_number "19";
Rsa1.0_00001.1	novelGene	exon	300592	300680	-	gene_id "Novel00005"; transcript_id "Novel00005.1"; exon_number "20";
Rsa1.0_00001.1	novelGene	exon	300765	300886	-	gene_id "Novel00005"; transcript_id "Novel00005.1"; exon_number "21";
Rsa1.0_00001.1	novelGene	exon	300969	301138	-	gene_id "Novel00005"; transcript_id "Novel00005.1"; exon_number "22";
Rsa1.0_00001.1	novelGene	exon	301206	301466	-	gene_id "Novel00005"; transcript_id "Novel00005.1"; exon_number "23";
Rsa1.0_00001.1	novelGene	exon	301558	301809	-	gene_id "Novel00005"; transcript_id "Novel00005.1"; exon_number "24";
Rsa1.0_00001.1	novelGene	exon	301906	302027	-	gene_id "Novel00005"; transcript_id "Novel00005.1"; exon_number "25";
Rsa1.0_00001.1	novelGene	exon	302100	302424	-	gene_id "Novel00005"; transcript_id "Novel00005.1"; exon_number "26";
Rsa1.0_00001.1	novelGene	exon	302516	302727	-	gene_id "Novel00005"; transcript_id "Novel00005.1"; exon_number "27";
Rsa1.0_00002.1	novelGene	exon	13173	13472	-	gene_id "Novel00006"; transcript_id "Novel00006.1"; exon_number "1";
Rsa1.0_00002.1	novelGene	exon	13608	13836	-	gene_id "Novel00006"; transcript_id "Novel00006.1"; exon_number "2";
Rsa1.0_00002.1	novelGene	exon	13923	13971	-	gene_id "Novel00006"; transcript_id "Novel00006.1"; exon_number "3";
Rsa1.0_00002.1	novelGene	exon	14035	14151	-	gene_id "Novel00006"; transcript_id "Novel00006.1"; exon_number "4";
Rsa1.0_00002.1	novelGene	exon	14232	14464	-	gene_id "Novel00006"; transcript_id "Novel00006.1"; exon_number "5";
Rsa1.0_00002.1	novelGene	exon	14551	14620	-	gene_id "Novel00006"; transcript_id "Novel00006.1"; exon_number "6";
Rsa1.0_00002.1	novelGene	exon	14708	14900	-	gene_id "Novel00006"; transcript_id "Novel00006.1"; exon_number "7";
Rsa1.0_00002.1	novelGene	exon	15718	16066	-	gene_id "Novel00007"; transcript_id "Novel00007.1"; exon_number "1";
Rsa1.0_00002.1	novelGene	exon	16167	16387	-	gene_id "Novel00007"; transcript_id "Novel00007.1"; exon_number "2";
Rsa1.0_00002.1	novelGene	exon	16536	16916	-	gene_id "Novel00008"; transcript_id "Novel00008.1"; exon_number "1";
Rsa1.0_00002.1	novelGene	exon	17103	17548	-	gene_id "Novel00008"; transcript_id "Novel00008.1"; exon_number "2";
Rsa1.0_00003.1	novelGene	exon	132304	132600	+	gene_id "Novel00009"; transcript_id "Novel00009.1"; exon_number "1";
Rsa1.0_00003.1	novelGene	exon	132862	132912	+	gene_id "Novel00009"; transcript_id "Novel00009.1"; exon_number "2";
Rsa1.0_00003.1	novelGene	exon	133216	133522	+	gene_id "Novel00009"; transcript_id "Novel00009.1"; exon_number "3";
Rsa1.0_00003.1	novelGene	exon	132732	133522	+	gene_id "Novel00009"; transcript_id "Novel00009.2"; exon_number "1";
Rsa1.0_00003.1	novelGene	exon	157005	161765	-	gene_id "Novel00010"; transcript_id "Novel00010.1"; exon_number "1";
Rsa1.0_00003.1	novelGene	exon	236787	237391	-	gene_id "Novel00011"; transcript_id "Novel00011.1"; exon_number "1";
Rsa1.0_00003.1	novelGene	exon	237467	237646	-	gene_id "Novel00011"; transcript_id "Novel00011.1"; exon_number "2";
Rsa1.0_00003.1	novelGene	exon	238084	238236	-	gene_id "Novel00012"; transcript_id "Novel00012.1"; exon_number "1";
Rsa1.0_00003.1	novelGene	exon	238310	238739	-	gene_id "Novel00012"; transcript_id "Novel00012.1"; exon_number "2";
Rsa1.0_00005.1	novelGene	exon	132030	132063	+	gene_id "Novel00013"; transcript_id "Novel00013.1"; exon_number "1";
Rsa1.0_00005.1	novelGene	exon	132163	132279	+	gene_id "Novel00013"; transcript_id "Novel00013.1"; exon_number "2";
Rsa1.0_00005.1	novelGene	exon	132368	132410	+	gene_id "Novel00013"; transcript_id "Novel00013.1"; exon_number "3";
Rsa1.0_00005.1	novelGene	exon	132535	132653	+	gene_id "Novel00013"; transcript_id "Novel00013.1"; exon_number "4";
Rsa1.0_00005.1	novelGene	exon	132751	132882	+	gene_id "Novel00013"; transcript_id "Novel00013.1"; exon_number "5";
Rsa1.0_00005.1	novelGene	exon	132962	133040	+	gene_id "Novel00013"; transcript_id "Novel00013.1"; exon_number "6";
Rsa1.0_00005.1	novelGene	exon	137205	137295	+	gene_id "Novel00014"; transcript_id "Novel00014.1"; exon_number "1";
Rsa1.0_00005.1	novelGene	exon	137369	137460	+	gene_id "Novel00014"; transcript_id "Novel00014.1"; exon_number "2";
Rsa1.0_00005.1	novelGene	exon	137525	137700	+	gene_id "Novel00014"; transcript_id "Novel00014.1"; exon_number "3";
Rsa1.0_00005.1	novelGene	exon	261893	261923	+	gene_id "Novel00015"; transcript_id "Novel00015.1"; exon_number "1";
Rsa1.0_00005.1	novelGene	exon	262047	262247	+	gene_id "Novel00015"; transcript_id "Novel00015.1"; exon_number "2";
Rsa1.0_00005.1	novelGene	exon	262337	262771	+	gene_id "Novel00015"; transcript_id "Novel00015.1"; exon_number "3";
Rsa1.0_00005.1	novelGene	exon	262850	263056	+	gene_id "Novel00015"; transcript_id "Novel00015.1"; exon_number "4";
Rsa1.0_00005.1	novelGene	exon	263135	263457	+	gene_id "Novel00015"; transcript_id "Novel00015.1"; exon_number "5";
Rsa1.0_00005.1	novelGene	exon	263540	263849	+	gene_id "Novel00015"; transcript_id "Novel00015.1"; exon_number "6";
Rsa1.0_00005.1	novelGene	exon	263933	264009	+	gene_id "Novel00015"; transcript_id "Novel00015.1"; exon_number "7";
Rsa1.0_00005.1	novelGene	exon	262446	262771	+	gene_id "Novel00015"; transcript_id "Novel00015.2"; exon_number "1";
Rsa1.0_00005.1	novelGene	exon	262850	263056	+	gene_id "Novel00015"; transcript_id "Novel00015.2"; exon_number "2";
Rsa1.0_00005.1	novelGene	exon	263135	263457	+	gene_id "Novel00015"; transcript_id "Novel00015.2"; exon_number "3";
Rsa1.0_00005.1	novelGene	exon	263540	263849	+	gene_id "Novel00015"; transcript_id "Novel00015.2"; exon_number "4";
Rsa1.0_00005.1	novelGene	exon	265303	265569	+	gene_id "Novel00015"; transcript_id "Novel00015.2"; exon_number "5";
Rsa1.0_00005.1	novelGene	exon	265196	265218	+	gene_id "Novel00015"; transcript_id "Novel00015.3"; exon_number "1";
Rsa1.0_00005.1	novelGene	exon	265303	265569	+	gene_id "Novel00015"; transcript_id "Novel00015.3"; exon_number "2";
Rsa1.0_00006.1	novelGene	exon	90536	90774	+	gene_id "Novel00016"; transcript_id "Novel00016.1"; exon_number "1";
Rsa1.0_00006.1	novelGene	exon	90847	90997	+	gene_id "Novel00016"; transcript_id "Novel00016.1"; exon_number "2";
Rsa1.0_00006.1	novelGene	exon	91093	91242	+	gene_id "Novel00016"; transcript_id "Novel00016.1"; exon_number "3";
Rsa1.0_00006.1	novelGene	exon	371130	371373	-	gene_id "Novel00017"; transcript_id "Novel00017.1"; exon_number "1";
Rsa1.0_00006.1	novelGene	exon	371452	371542	-	gene_id "Novel00017"; transcript_id "Novel00017.1"; exon_number "2";
Rsa1.0_00006.1	novelGene	exon	371650	371840	-	gene_id "Novel00017"; transcript_id "Novel00017.1"; exon_number "3";
Rsa1.0_00006.1	novelGene	exon	371912	372021	-	gene_id "Novel00017"; transcript_id "Novel00017.1"; exon_number "4";
Rsa1.0_00006.1	novelGene	exon	372196	372313	-	gene_id "Novel00017"; transcript_id "Novel00017.1"; exon_number "5";
Rsa1.0_00006.1	novelGene	exon	372409	372483	-	gene_id "Novel00017"; transcript_id "Novel00017.1"; exon_number "6";
Rsa1.0_00006.1	novelGene	exon	372725	372999	-	gene_id "Novel00017"; transcript_id "Novel00017.1"; exon_number "7";
Rsa1.0_00008.1	novelGene	exon	197627	197674	-	gene_id "Novel00018"; transcript_id "Novel00018.1"; exon_number "1";
Rsa1.0_00008.1	novelGene	exon	197763	197861	-	gene_id "Novel00018"; transcript_id "Novel00018.1"; exon_number "2";
Rsa1.0_00008.1	novelGene	exon	197974	198040	-	gene_id "Novel00018"; transcript_id "Novel00018.1"; exon_number "3";
Rsa1.0_00008.1	novelGene	exon	198564	198907	-	gene_id "Novel00019"; transcript_id "Novel00019.1"; exon_number "1";
Rsa1.0_00008.1	novelGene	exon	198995	199096	-	gene_id "Novel00019"; transcript_id "Novel00019.1"; exon_number "2";
Rsa1.0_00008.1	novelGene	exon	199205	199329	-	gene_id "Novel00019"; transcript_id "Novel00019.1"; exon_number "3";
Rsa1.0_00008.1	novelGene	exon	199457	199523	-	gene_id "Novel00019"; transcript_id "Novel00019.1"; exon_number "4";
Rsa1.0_00008.1	novelGene	exon	199652	199711	-	gene_id "Novel00019"; transcript_id "Novel00019.1"; exon_number "5";
Rsa1.0_00008.1	novelGene	exon	199857	199935	-	gene_id "Novel00019"; transcript_id "Novel00019.1"; exon_number "6";
Rsa1.0_00008.1	novelGene	exon	200119	200222	-	gene_id "Novel00019"; transcript_id "Novel00019.1"; exon_number "7";
Rsa1.0_00008.1	novelGene	exon	200513	200805	-	gene_id "Novel00019"; transcript_id "Novel00019.1"; exon_number "8";
Rsa1.0_00009.1	novelGene	exon	1	231	-	gene_id "Novel00020"; transcript_id "Novel00020.1"; exon_number "1";
Rsa1.0_00009.1	novelGene	exon	458	520	-	gene_id "Novel00020"; transcript_id "Novel00020.1"; exon_number "2";
Rsa1.0_00009.1	novelGene	exon	1	231	-	gene_id "Novel00020"; transcript_id "Novel00020.2"; exon_number "1";
Rsa1.0_00009.1	novelGene	exon	463	522	-	gene_id "Novel00020"; transcript_id "Novel00020.2"; exon_number "2";
Rsa1.0_00009.1	novelGene	exon	32947	33210	-	gene_id "Novel00021"; transcript_id "Novel00021.1"; exon_number "1";
Rsa1.0_00009.1	novelGene	exon	33407	33571	-	gene_id "Novel00021"; transcript_id "Novel00021.1"; exon_number "2";
Rsa1.0_00009.1	novelGene	exon	33681	33823	-	gene_id "Novel00021"; transcript_id "Novel00021.1"; exon_number "3";
Rsa1.0_00009.1	novelGene	exon	34108	34222	-	gene_id "Novel00022"; transcript_id "Novel00022.1"; exon_number "1";
Rsa1.0_00009.1	novelGene	exon	34308	34438	-	gene_id "Novel00022"; transcript_id "Novel00022.1"; exon_number "2";
Rsa1.0_00009.1	novelGene	exon	34520	34624	-	gene_id "Novel00022"; transcript_id "Novel00022.1"; exon_number "3";
Rsa1.0_00009.1	novelGene	exon	34108	34224	-	gene_id "Novel00022"; transcript_id "Novel00022.2"; exon_number "1";
Rsa1.0_00009.1	novelGene	exon	34310	34438	-	gene_id "Novel00022"; transcript_id "Novel00022.2"; exon_number "2";
Rsa1.0_00009.1	novelGene	exon	34520	34624	-	gene_id "Novel00022"; transcript_id "Novel00022.2"; exon_number "3";
Rsa1.0_00011.1	novelGene	exon	148919	149434	-	gene_id "Novel00023"; transcript_id "Novel00023.1"; exon_number "1";
Rsa1.0_00011.1	novelGene	exon	149555	149995	-	gene_id "Novel00023"; transcript_id "Novel00023.1"; exon_number "2";
Rsa1.0_00012.1	novelGene	exon	9822	10597	-	gene_id "Novel00024"; transcript_id "Novel00024.1"; exon_number "1";
Rsa1.0_00012.1	novelGene	exon	10680	10742	-	gene_id "Novel00024"; transcript_id "Novel00024.1"; exon_number "2";
Rsa1.0_00012.1	novelGene	exon	10830	10926	-	gene_id "Novel00024"; transcript_id "Novel00024.1"; exon_number "3";
Rsa1.0_00012.1	novelGene	exon	10990	11208	-	gene_id "Novel00024"; transcript_id "Novel00024.1"; exon_number "4";
Rsa1.0_00012.1	novelGene	exon	11285	11380	-	gene_id "Novel00024"; transcript_id "Novel00024.1"; exon_number "5";
Rsa1.0_00012.1	novelGene	exon	11474	11715	-	gene_id "Novel00024"; transcript_id "Novel00024.1"; exon_number "6";
Rsa1.0_00012.1	novelGene	exon	9822	10597	-	gene_id "Novel00024"; transcript_id "Novel00024.2"; exon_number "1";
Rsa1.0_00012.1	novelGene	exon	10680	10742	-	gene_id "Novel00024"; transcript_id "Novel00024.2"; exon_number "2";
Rsa1.0_00012.1	novelGene	exon	10830	10926	-	gene_id "Novel00024"; transcript_id "Novel00024.2"; exon_number "3";
Rsa1.0_00012.1	novelGene	exon	10990	11208	-	gene_id "Novel00024"; transcript_id "Novel00024.2"; exon_number "4";
Rsa1.0_00012.1	novelGene	exon	11343	11380	-	gene_id "Novel00024"; transcript_id "Novel00024.2"; exon_number "5";
Rsa1.0_00012.1	novelGene	exon	11474	11715	-	gene_id "Novel00024"; transcript_id "Novel00024.2"; exon_number "6";
Rsa1.0_00012.1	novelGene	exon	43523	44247	-	gene_id "Novel00025"; transcript_id "Novel00025.1"; exon_number "1";
Rsa1.0_00012.1	novelGene	exon	44340	44410	-	gene_id "Novel00025"; transcript_id "Novel00025.1"; exon_number "2";
Rsa1.0_00012.1	novelGene	exon	44478	44574	-	gene_id "Novel00025"; transcript_id "Novel00025.1"; exon_number "3";
Rsa1.0_00012.1	novelGene	exon	44648	44711	-	gene_id "Novel00025"; transcript_id "Novel00025.1"; exon_number "4";
Rsa1.0_00012.1	novelGene	exon	44791	44880	-	gene_id "Novel00025"; transcript_id "Novel00025.1"; exon_number "5";
Rsa1.0_00012.1	novelGene	exon	43523	44247	-	gene_id "Novel00025"; transcript_id "Novel00025.2"; exon_number "1";
Rsa1.0_00012.1	novelGene	exon	44348	44410	-	gene_id "Novel00025"; transcript_id "Novel00025.2"; exon_number "2";
Rsa1.0_00012.1	novelGene	exon	44511	44574	-	gene_id "Novel00025"; transcript_id "Novel00025.2"; exon_number "3";
Rsa1.0_00012.1	novelGene	exon	44648	44869	-	gene_id "Novel00025"; transcript_id "Novel00025.2"; exon_number "4";
Rsa1.0_00012.1	novelGene	exon	44957	45053	-	gene_id "Novel00025"; transcript_id "Novel00025.2"; exon_number "5";
Rsa1.0_00012.1	novelGene	exon	45370	45441	-	gene_id "Novel00025"; transcript_id "Novel00025.2"; exon_number "6";
Rsa1.0_00012.1	novelGene	exon	43523	44247	-	gene_id "Novel00025"; transcript_id "Novel00025.3"; exon_number "1";
Rsa1.0_00012.1	novelGene	exon	44348	44410	-	gene_id "Novel00025"; transcript_id "Novel00025.3"; exon_number "2";
Rsa1.0_00012.1	novelGene	exon	44478	44574	-	gene_id "Novel00025"; transcript_id "Novel00025.3"; exon_number "3";
Rsa1.0_00012.1	novelGene	exon	44648	44869	-	gene_id "Novel00025"; transcript_id "Novel00025.3"; exon_number "4";
Rsa1.0_00012.1	novelGene	exon	44957	45053	-	gene_id "Novel00025"; transcript_id "Novel00025.3"; exon_number "5";
Rsa1.0_00012.1	novelGene	exon	45370	45568	-	gene_id "Novel00025"; transcript_id "Novel00025.3"; exon_number "6";
Rsa1.0_00012.1	novelGene	exon	49600	49972	-	gene_id "Novel00026"; transcript_id "Novel00026.1"; exon_number "1";
Rsa1.0_00012.1	novelGene	exon	50055	50118	-	gene_id "Novel00026"; transcript_id "Novel00026.1"; exon_number "2";
Rsa1.0_00012.1	novelGene	exon	50209	50262	-	gene_id "Novel00026"; transcript_id "Novel00026.1"; exon_number "3";
Rsa1.0_00012.1	novelGene	exon	50391	50438	-	gene_id "Novel00026"; transcript_id "Novel00026.1"; exon_number "4";
Rsa1.0_00012.1	novelGene	exon	50565	50627	-	gene_id "Novel00026"; transcript_id "Novel00026.1"; exon_number "5";
Rsa1.0_00012.1	novelGene	exon	50708	50824	-	gene_id "Novel00026"; transcript_id "Novel00026.1"; exon_number "6";
Rsa1.0_00012.1	novelGene	exon	51908	52054	-	gene_id "Novel00027"; transcript_id "Novel00027.1"; exon_number "1";
Rsa1.0_00012.1	novelGene	exon	52133	52333	-	gene_id "Novel00027"; transcript_id "Novel00027.1"; exon_number "2";
Rsa1.0_00012.1	novelGene	exon	52406	52792	-	gene_id "Novel00027"; transcript_id "Novel00027.1"; exon_number "3";
Rsa1.0_00012.1	novelGene	exon	52891	53190	-	gene_id "Novel00027"; transcript_id "Novel00027.1"; exon_number "4";
Rsa1.0_00012.1	novelGene	exon	53441	53656	-	gene_id "Novel00027"; transcript_id "Novel00027.1"; exon_number "5";
Rsa1.0_00012.1	novelGene	exon	53726	54020	-	gene_id "Novel00027"; transcript_id "Novel00027.1"; exon_number "6";
Rsa1.0_00013.1	novelGene	exon	208352	209840	+	gene_id "Novel00028"; transcript_id "Novel00028.1"; exon_number "1";
Rsa1.0_00013.1	novelGene	exon	209999	210388	+	gene_id "Novel00028"; transcript_id "Novel00028.1"; exon_number "2";
Rsa1.0_00013.1	novelGene	exon	208354	208653	+	gene_id "Novel00028"; transcript_id "Novel00028.2"; exon_number "1";
Rsa1.0_00013.1	novelGene	exon	209140	209840	+	gene_id "Novel00028"; transcript_id "Novel00028.2"; exon_number "2";
Rsa1.0_00013.1	novelGene	exon	209925	210388	+	gene_id "Novel00028"; transcript_id "Novel00028.2"; exon_number "3";
Rsa1.0_00015.1	novelGene	exon	41215	41331	+	gene_id "Novel00029"; transcript_id "Novel00029.1"; exon_number "1";
Rsa1.0_00015.1	novelGene	exon	41414	41741	+	gene_id "Novel00029"; transcript_id "Novel00029.1"; exon_number "2";
Rsa1.0_00015.1	novelGene	exon	41979	42162	+	gene_id "Novel00029"; transcript_id "Novel00029.1"; exon_number "3";
Rsa1.0_00016.1	novelGene	exon	577589	577901	+	gene_id "Novel00030"; transcript_id "Novel00030.1"; exon_number "1";
Rsa1.0_00016.1	novelGene	exon	578080	578188	+	gene_id "Novel00030"; transcript_id "Novel00030.1"; exon_number "2";
Rsa1.0_00016.1	novelGene	exon	578372	578492	+	gene_id "Novel00030"; transcript_id "Novel00030.1"; exon_number "3";
Rsa1.0_00016.1	novelGene	exon	578847	579110	+	gene_id "Novel00030"; transcript_id "Novel00030.1"; exon_number "4";
Rsa1.0_00016.1	novelGene	exon	447968	448139	-	gene_id "Novel00031"; transcript_id "Novel00031.1"; exon_number "1";
Rsa1.0_00016.1	novelGene	exon	448247	448318	-	gene_id "Novel00031"; transcript_id "Novel00031.1"; exon_number "2";
Rsa1.0_00016.1	novelGene	exon	571065	571611	-	gene_id "Novel00032"; transcript_id "Novel00032.1"; exon_number "1";
Rsa1.0_00016.1	novelGene	exon	571796	571988	-	gene_id "Novel00032"; transcript_id "Novel00032.1"; exon_number "2";
Rsa1.0_00016.1	novelGene	exon	572074	572142	-	gene_id "Novel00032"; transcript_id "Novel00032.1"; exon_number "3";
Rsa1.0_00016.1	novelGene	exon	572230	572460	-	gene_id "Novel00032"; transcript_id "Novel00032.1"; exon_number "4";
Rsa1.0_00016.1	novelGene	exon	572619	573014	-	gene_id "Novel00032"; transcript_id "Novel00032.1"; exon_number "5";
Rsa1.0_00017.1	novelGene	exon	193882	194191	+	gene_id "Novel00033"; transcript_id "Novel00033.1"; exon_number "1";
Rsa1.0_00017.1	novelGene	exon	194289	194465	+	gene_id "Novel00033"; transcript_id "Novel00033.1"; exon_number "2";
Rsa1.0_00017.1	novelGene	exon	194541	194658	+	gene_id "Novel00033"; transcript_id "Novel00033.1"; exon_number "3";
Rsa1.0_00017.1	novelGene	exon	194767	194871	+	gene_id "Novel00033"; transcript_id "Novel00033.1"; exon_number "4";
Rsa1.0_00017.1	novelGene	exon	195017	195647	+	gene_id "Novel00033"; transcript_id "Novel00033.1"; exon_number "5";
Rsa1.0_00017.1	novelGene	exon	195887	196200	+	gene_id "Novel00033"; transcript_id "Novel00033.1"; exon_number "6";
Rsa1.0_00017.1	novelGene	exon	193882	194191	+	gene_id "Novel00033"; transcript_id "Novel00033.2"; exon_number "1";
Rsa1.0_00017.1	novelGene	exon	194289	194465	+	gene_id "Novel00033"; transcript_id "Novel00033.2"; exon_number "2";
Rsa1.0_00017.1	novelGene	exon	194533	194658	+	gene_id "Novel00033"; transcript_id "Novel00033.2"; exon_number "3";
Rsa1.0_00017.1	novelGene	exon	194767	195050	+	gene_id "Novel00033"; transcript_id "Novel00033.2"; exon_number "4";
Rsa1.0_00017.1	novelGene	exon	195468	195647	+	gene_id "Novel00033"; transcript_id "Novel00033.2"; exon_number "5";
Rsa1.0_00017.1	novelGene	exon	195887	196200	+	gene_id "Novel00033"; transcript_id "Novel00033.2"; exon_number "6";
Rsa1.0_00017.1	novelGene	exon	193882	194191	+	gene_id "Novel00033"; transcript_id "Novel00033.3"; exon_number "1";
Rsa1.0_00017.1	novelGene	exon	194335	194465	+	gene_id "Novel00033"; transcript_id "Novel00033.3"; exon_number "2";
Rsa1.0_00017.1	novelGene	exon	194533	194658	+	gene_id "Novel00033"; transcript_id "Novel00033.3"; exon_number "3";
Rsa1.0_00017.1	novelGene	exon	194767	195647	+	gene_id "Novel00033"; transcript_id "Novel00033.3"; exon_number "4";
Rsa1.0_00017.1	novelGene	exon	195887	196200	+	gene_id "Novel00033"; transcript_id "Novel00033.3"; exon_number "5";
Rsa1.0_00017.1	novelGene	exon	193902	194191	+	gene_id "Novel00033"; transcript_id "Novel00033.4"; exon_number "1";
Rsa1.0_00017.1	novelGene	exon	194289	194465	+	gene_id "Novel00033"; transcript_id "Novel00033.4"; exon_number "2";
Rsa1.0_00017.1	novelGene	exon	194533	194658	+	gene_id "Novel00033"; transcript_id "Novel00033.4"; exon_number "3";
Rsa1.0_00017.1	novelGene	exon	194767	194871	+	gene_id "Novel00033"; transcript_id "Novel00033.4"; exon_number "4";
Rsa1.0_00017.1	novelGene	exon	195017	195647	+	gene_id "Novel00033"; transcript_id "Novel00033.4"; exon_number "5";
Rsa1.0_00017.1	novelGene	exon	195887	196200	+	gene_id "Novel00033"; transcript_id "Novel00033.4"; exon_number "6";
Rsa1.0_00017.1	novelGene	exon	194167	194191	+	gene_id "Novel00033"; transcript_id "Novel00033.5"; exon_number "1";
Rsa1.0_00017.1	novelGene	exon	194289	194465	+	gene_id "Novel00033"; transcript_id "Novel00033.5"; exon_number "2";
Rsa1.0_00017.1	novelGene	exon	194541	194658	+	gene_id "Novel00033"; transcript_id "Novel00033.5"; exon_number "3";
Rsa1.0_00017.1	novelGene	exon	194767	194871	+	gene_id "Novel00033"; transcript_id "Novel00033.5"; exon_number "4";
Rsa1.0_00017.1	novelGene	exon	194931	195050	+	gene_id "Novel00033"; transcript_id "Novel00033.5"; exon_number "5";
Rsa1.0_00017.1	novelGene	exon	195468	195647	+	gene_id "Novel00033"; transcript_id "Novel00033.5"; exon_number "6";
Rsa1.0_00017.1	novelGene	exon	195887	196200	+	gene_id "Novel00033"; transcript_id "Novel00033.5"; exon_number "7";
Rsa1.0_00017.1	novelGene	exon	193755	194871	-	gene_id "Novel00034"; transcript_id "Novel00034.1"; exon_number "1";
Rsa1.0_00017.1	novelGene	exon	194985	196008	-	gene_id "Novel00034"; transcript_id "Novel00034.1"; exon_number "2";
Rsa1.0_00017.1	novelGene	exon	503717	504157	-	gene_id "Novel00035"; transcript_id "Novel00035.1"; exon_number "1";
Rsa1.0_00017.1	novelGene	exon	504244	504390	-	gene_id "Novel00035"; transcript_id "Novel00035.1"; exon_number "2";
Rsa1.0_00017.1	novelGene	exon	504467	504618	-	gene_id "Novel00035"; transcript_id "Novel00035.1"; exon_number "3";
Rsa1.0_00017.1	novelGene	exon	504743	504897	-	gene_id "Novel00035"; transcript_id "Novel00035.1"; exon_number "4";
Rsa1.0_00017.1	novelGene	exon	504974	505300	-	gene_id "Novel00035"; transcript_id "Novel00035.1"; exon_number "5";
Rsa1.0_00017.1	novelGene	exon	505403	505590	-	gene_id "Novel00035"; transcript_id "Novel00035.1"; exon_number "6";
Rsa1.0_00017.1	novelGene	exon	505662	506192	-	gene_id "Novel00035"; transcript_id "Novel00035.1"; exon_number "7";
Rsa1.0_00017.1	novelGene	exon	506508	506865	-	gene_id "Novel00036"; transcript_id "Novel00036.1"; exon_number "1";
Rsa1.0_00017.1	novelGene	exon	506983	507334	-	gene_id "Novel00036"; transcript_id "Novel00036.1"; exon_number "2";
Rsa1.0_00018.1	novelGene	exon	259528	259590	+	gene_id "Novel00037"; transcript_id "Novel00037.1"; exon_number "1";
Rsa1.0_00018.1	novelGene	exon	260061	260108	+	gene_id "Novel00037"; transcript_id "Novel00037.1"; exon_number "2";
Rsa1.0_00018.1	novelGene	exon	260195	260757	+	gene_id "Novel00037"; transcript_id "Novel00037.1"; exon_number "3";
Rsa1.0_00018.1	novelGene	exon	375423	375526	-	gene_id "Novel00038"; transcript_id "Novel00038.1"; exon_number "1";
Rsa1.0_00018.1	novelGene	exon	375642	375870	-	gene_id "Novel00038"; transcript_id "Novel00038.1"; exon_number "2";
Rsa1.0_00019.1	novelGene	exon	265302	265336	+	gene_id "Novel00039"; transcript_id "Novel00039.1"; exon_number "1";
Rsa1.0_00019.1	novelGene	exon	265418	266061	+	gene_id "Novel00039"; transcript_id "Novel00039.1"; exon_number "2";
Rsa1.0_00019.1	novelGene	exon	109525	109973	-	gene_id "Novel00040"; transcript_id "Novel00040.1"; exon_number "1";
Rsa1.0_00019.1	novelGene	exon	110061	110964	-	gene_id "Novel00040"; transcript_id "Novel00040.1"; exon_number "2";
Rsa1.0_00019.1	novelGene	exon	111071	111117	-	gene_id "Novel00040"; transcript_id "Novel00040.1"; exon_number "3";
Rsa1.0_00019.1	novelGene	exon	111255	111295	-	gene_id "Novel00040"; transcript_id "Novel00040.1"; exon_number "4";
Rsa1.0_00019.1	novelGene	exon	111402	111600	-	gene_id "Novel00040"; transcript_id "Novel00040.1"; exon_number "5";
Rsa1.0_00019.1	novelGene	exon	112066	112313	-	gene_id "Novel00040"; transcript_id "Novel00040.1"; exon_number "6";
Rsa1.0_00020.1	novelGene	exon	17290	17977	-	gene_id "Novel00041"; transcript_id "Novel00041.1"; exon_number "1";
Rsa1.0_00020.1	novelGene	exon	18132	18390	-	gene_id "Novel00041"; transcript_id "Novel00041.1"; exon_number "2";
Rsa1.0_00020.1	novelGene	exon	18488	18688	-	gene_id "Novel00041"; transcript_id "Novel00041.1"; exon_number "3";
Rsa1.0_00021.1	novelGene	exon	174601	175170	+	gene_id "Novel00042"; transcript_id "Novel00042.1"; exon_number "1";
Rsa1.0_00021.1	novelGene	exon	12086	12399	-	gene_id "Novel00043"; transcript_id "Novel00043.1"; exon_number "1";
Rsa1.0_00021.1	novelGene	exon	12523	12689	-	gene_id "Novel00043"; transcript_id "Novel00043.1"; exon_number "2";
Rsa1.0_00023.1	novelGene	exon	16714	17017	-	gene_id "Novel00044"; transcript_id "Novel00044.1"; exon_number "1";
Rsa1.0_00023.1	novelGene	exon	17715	17858	-	gene_id "Novel00044"; transcript_id "Novel00044.1"; exon_number "2";
Rsa1.0_00023.1	novelGene	exon	18315	18454	-	gene_id "Novel00044"; transcript_id "Novel00044.1"; exon_number "3";
Rsa1.0_00025.1	novelGene	exon	9198	9336	+	gene_id "Novel00045"; transcript_id "Novel00045.1"; exon_number "1";
Rsa1.0_00025.1	novelGene	exon	9681	9778	+	gene_id "Novel00045"; transcript_id "Novel00045.1"; exon_number "2";
Rsa1.0_00025.1	novelGene	exon	9867	9957	+	gene_id "Novel00045"; transcript_id "Novel00045.1"; exon_number "3";
Rsa1.0_00025.1	novelGene	exon	10069	10201	+	gene_id "Novel00046"; transcript_id "Novel00046.1"; exon_number "1";
Rsa1.0_00025.1	novelGene	exon	10275	10371	+	gene_id "Novel00046"; transcript_id "Novel00046.1"; exon_number "2";
Rsa1.0_00025.1	novelGene	exon	10472	10518	+	gene_id "Novel00046"; transcript_id "Novel00046.1"; exon_number "3";
Rsa1.0_00025.1	novelGene	exon	10599	10791	+	gene_id "Novel00046"; transcript_id "Novel00046.1"; exon_number "4";
Rsa1.0_00025.1	novelGene	exon	10900	10966	+	gene_id "Novel00046"; transcript_id "Novel00046.1"; exon_number "5";
Rsa1.0_00025.1	novelGene	exon	11056	11226	+	gene_id "Novel00046"; transcript_id "Novel00046.1"; exon_number "6";
Rsa1.0_00025.1	novelGene	exon	11304	11792	+	gene_id "Novel00046"; transcript_id "Novel00046.1"; exon_number "7";
Rsa1.0_00025.1	novelGene	exon	12053	12380	+	gene_id "Novel00047"; transcript_id "Novel00047.1"; exon_number "1";
Rsa1.0_00025.1	novelGene	exon	12465	12630	+	gene_id "Novel00047"; transcript_id "Novel00047.1"; exon_number "2";
Rsa1.0_00025.1	novelGene	exon	12733	12805	+	gene_id "Novel00047"; transcript_id "Novel00047.1"; exon_number "3";
Rsa1.0_00025.1	novelGene	exon	12916	13092	+	gene_id "Novel00047"; transcript_id "Novel00047.1"; exon_number "4";
Rsa1.0_00025.1	novelGene	exon	13182	13301	+	gene_id "Novel00047"; transcript_id "Novel00047.1"; exon_number "5";
Rsa1.0_00025.1	novelGene	exon	13398	13518	+	gene_id "Novel00047"; transcript_id "Novel00047.1"; exon_number "6";
Rsa1.0_00025.1	novelGene	exon	12053	12374	+	gene_id "Novel00047"; transcript_id "Novel00047.2"; exon_number "1";
Rsa1.0_00025.1	novelGene	exon	12465	12630	+	gene_id "Novel00047"; transcript_id "Novel00047.2"; exon_number "2";
Rsa1.0_00025.1	novelGene	exon	12733	12805	+	gene_id "Novel00047"; transcript_id "Novel00047.2"; exon_number "3";
Rsa1.0_00025.1	novelGene	exon	12916	13092	+	gene_id "Novel00047"; transcript_id "Novel00047.2"; exon_number "4";
Rsa1.0_00025.1	novelGene	exon	13182	13301	+	gene_id "Novel00047"; transcript_id "Novel00047.2"; exon_number "5";
Rsa1.0_00025.1	novelGene	exon	13398	13518	+	gene_id "Novel00047"; transcript_id "Novel00047.2"; exon_number "6";
Rsa1.0_00025.1	novelGene	exon	13694	13726	+	gene_id "Novel00048"; transcript_id "Novel00048.1"; exon_number "1";
Rsa1.0_00025.1	novelGene	exon	13811	13926	+	gene_id "Novel00048"; transcript_id "Novel00048.1"; exon_number "2";
Rsa1.0_00025.1	novelGene	exon	14017	14142	+	gene_id "Novel00048"; transcript_id "Novel00048.1"; exon_number "3";
Rsa1.0_00025.1	novelGene	exon	13838	13926	+	gene_id "Novel00048"; transcript_id "Novel00048.2"; exon_number "1";
Rsa1.0_00025.1	novelGene	exon	14014	14142	+	gene_id "Novel00048"; transcript_id "Novel00048.2"; exon_number "2";
Rsa1.0_00026.1	novelGene	exon	108285	108520	+	gene_id "Novel00049"; transcript_id "Novel00049.1"; exon_number "1";
Rsa1.0_00026.1	novelGene	exon	108728	109010	+	gene_id "Novel00049"; transcript_id "Novel00049.1"; exon_number "2";
Rsa1.0_00026.1	novelGene	exon	109105	109269	+	gene_id "Novel00049"; transcript_id "Novel00049.1"; exon_number "3";
Rsa1.0_00026.1	novelGene	exon	109357	109498	+	gene_id "Novel00049"; transcript_id "Novel00049.1"; exon_number "4";
Rsa1.0_00026.1	novelGene	exon	109618	109944	+	gene_id "Novel00049"; transcript_id "Novel00049.1"; exon_number "5";
Rsa1.0_00026.1	novelGene	exon	112782	112857	+	gene_id "Novel00049"; transcript_id "Novel00049.1"; exon_number "6";
Rsa1.0_00026.1	novelGene	exon	113351	113935	+	gene_id "Novel00049"; transcript_id "Novel00049.1"; exon_number "7";
Rsa1.0_00026.1	novelGene	exon	108929	109010	+	gene_id "Novel00049"; transcript_id "Novel00049.2"; exon_number "1";
Rsa1.0_00026.1	novelGene	exon	109105	109269	+	gene_id "Novel00049"; transcript_id "Novel00049.2"; exon_number "2";
Rsa1.0_00026.1	novelGene	exon	109357	109498	+	gene_id "Novel00049"; transcript_id "Novel00049.2"; exon_number "3";
Rsa1.0_00026.1	novelGene	exon	112782	112857	+	gene_id "Novel00049"; transcript_id "Novel00049.2"; exon_number "4";
Rsa1.0_00026.1	novelGene	exon	113351	113935	+	gene_id "Novel00049"; transcript_id "Novel00049.2"; exon_number "5";
Rsa1.0_00026.1	novelGene	exon	112523	112683	+	gene_id "Novel00049"; transcript_id "Novel00049.3"; exon_number "1";
Rsa1.0_00026.1	novelGene	exon	112782	112857	+	gene_id "Novel00049"; transcript_id "Novel00049.3"; exon_number "2";
Rsa1.0_00026.1	novelGene	exon	113351	113935	+	gene_id "Novel00049"; transcript_id "Novel00049.3"; exon_number "3";
Rsa1.0_00026.1	novelGene	exon	78406	78625	-	gene_id "Novel00050"; transcript_id "Novel00050.1"; exon_number "1";
Rsa1.0_00026.1	novelGene	exon	78714	78965	-	gene_id "Novel00050"; transcript_id "Novel00050.1"; exon_number "2";
Rsa1.0_00026.1	novelGene	exon	79063	79149	-	gene_id "Novel00050"; transcript_id "Novel00050.1"; exon_number "3";
Rsa1.0_00026.1	novelGene	exon	79240	79324	-	gene_id "Novel00050"; transcript_id "Novel00050.1"; exon_number "4";
Rsa1.0_00026.1	novelGene	exon	79436	79802	-	gene_id "Novel00050"; transcript_id "Novel00050.1"; exon_number "5";
Rsa1.0_00026.1	novelGene	exon	80111	80455	-	gene_id "Novel00050"; transcript_id "Novel00050.1"; exon_number "6";
Rsa1.0_00026.1	novelGene	exon	209517	209816	-	gene_id "Novel00051"; transcript_id "Novel00051.1"; exon_number "1";
Rsa1.0_00026.1	novelGene	exon	209908	210108	-	gene_id "Novel00051"; transcript_id "Novel00051.1"; exon_number "2";
Rsa1.0_00026.1	novelGene	exon	210333	210418	-	gene_id "Novel00051"; transcript_id "Novel00051.1"; exon_number "3";
Rsa1.0_00026.1	novelGene	exon	285629	285905	-	gene_id "Novel00052"; transcript_id "Novel00052.1"; exon_number "1";
Rsa1.0_00026.1	novelGene	exon	285983	286110	-	gene_id "Novel00052"; transcript_id "Novel00052.1"; exon_number "2";
Rsa1.0_00026.1	novelGene	exon	286182	286407	-	gene_id "Novel00052"; transcript_id "Novel00052.1"; exon_number "3";
Rsa1.0_00026.1	novelGene	exon	286496	286623	-	gene_id "Novel00052"; transcript_id "Novel00052.1"; exon_number "4";
Rsa1.0_00026.1	novelGene	exon	286842	287505	-	gene_id "Novel00052"; transcript_id "Novel00052.1"; exon_number "5";
Rsa1.0_00027.1	novelGene	exon	117235	118617	-	gene_id "Novel00053"; transcript_id "Novel00053.1"; exon_number "1";
Rsa1.0_00027.1	novelGene	exon	118706	118810	-	gene_id "Novel00053"; transcript_id "Novel00053.1"; exon_number "2";
Rsa1.0_00027.1	novelGene	exon	118898	118995	-	gene_id "Novel00053"; transcript_id "Novel00053.1"; exon_number "3";
Rsa1.0_00027.1	novelGene	exon	119087	119231	-	gene_id "Novel00053"; transcript_id "Novel00053.1"; exon_number "4";
Rsa1.0_00027.1	novelGene	exon	119316	119406	-	gene_id "Novel00053"; transcript_id "Novel00053.1"; exon_number "5";
Rsa1.0_00027.1	novelGene	exon	117235	118617	-	gene_id "Novel00053"; transcript_id "Novel00053.2"; exon_number "1";
Rsa1.0_00027.1	novelGene	exon	118706	118793	-	gene_id "Novel00053"; transcript_id "Novel00053.2"; exon_number "2";
Rsa1.0_00027.1	novelGene	exon	118898	118995	-	gene_id "Novel00053"; transcript_id "Novel00053.2"; exon_number "3";
Rsa1.0_00027.1	novelGene	exon	119087	119231	-	gene_id "Novel00053"; transcript_id "Novel00053.2"; exon_number "4";
Rsa1.0_00027.1	novelGene	exon	119316	119411	-	gene_id "Novel00053"; transcript_id "Novel00053.2"; exon_number "5";
Rsa1.0_00027.1	novelGene	exon	119557	119628	-	gene_id "Novel00053"; transcript_id "Novel00053.2"; exon_number "6";
Rsa1.0_00027.1	novelGene	exon	120178	120469	-	gene_id "Novel00053"; transcript_id "Novel00053.2"; exon_number "7";
Rsa1.0_00027.1	novelGene	exon	117235	118617	-	gene_id "Novel00053"; transcript_id "Novel00053.3"; exon_number "1";
Rsa1.0_00027.1	novelGene	exon	118706	118793	-	gene_id "Novel00053"; transcript_id "Novel00053.3"; exon_number "2";
Rsa1.0_00027.1	novelGene	exon	118898	118964	-	gene_id "Novel00053"; transcript_id "Novel00053.3"; exon_number "3";
Rsa1.0_00027.1	novelGene	exon	119087	119231	-	gene_id "Novel00053"; transcript_id "Novel00053.3"; exon_number "4";
Rsa1.0_00027.1	novelGene	exon	119316	119411	-	gene_id "Novel00053"; transcript_id "Novel00053.3"; exon_number "5";
Rsa1.0_00027.1	novelGene	exon	119557	119628	-	gene_id "Novel00053"; transcript_id "Novel00053.3"; exon_number "6";
Rsa1.0_00027.1	novelGene	exon	120178	120361	-	gene_id "Novel00053"; transcript_id "Novel00053.3"; exon_number "7";
Rsa1.0_00027.1	novelGene	exon	120471	120518	-	gene_id "Novel00053"; transcript_id "Novel00053.3"; exon_number "8";
Rsa1.0_00029.1	novelGene	exon	129324	129528	+	gene_id "Novel00054"; transcript_id "Novel00054.1"; exon_number "1";
Rsa1.0_00029.1	novelGene	exon	129685	130130	+	gene_id "Novel00054"; transcript_id "Novel00054.1"; exon_number "2";
Rsa1.0_00029.1	novelGene	exon	152275	152839	+	gene_id "Novel00055"; transcript_id "Novel00055.1"; exon_number "1";
Rsa1.0_00029.1	novelGene	exon	153171	153249	+	gene_id "Novel00055"; transcript_id "Novel00055.1"; exon_number "2";
Rsa1.0_00029.1	novelGene	exon	153333	153794	+	gene_id "Novel00055"; transcript_id "Novel00055.1"; exon_number "3";
Rsa1.0_00031.1	novelGene	exon	34917	35350	-	gene_id "Novel00056"; transcript_id "Novel00056.1"; exon_number "1";
Rsa1.0_00031.1	novelGene	exon	35495	35545	-	gene_id "Novel00056"; transcript_id "Novel00056.1"; exon_number "2";
Rsa1.0_00031.1	novelGene	exon	76109	76521	-	gene_id "Novel00057"; transcript_id "Novel00057.1"; exon_number "1";
Rsa1.0_00031.1	novelGene	exon	76594	76731	-	gene_id "Novel00057"; transcript_id "Novel00057.1"; exon_number "2";
Rsa1.0_00031.1	novelGene	exon	76860	76990	-	gene_id "Novel00057"; transcript_id "Novel00057.1"; exon_number "3";
Rsa1.0_00031.1	novelGene	exon	77086	77232	-	gene_id "Novel00057"; transcript_id "Novel00057.1"; exon_number "4";
Rsa1.0_00031.1	novelGene	exon	80712	80744	-	gene_id "Novel00057"; transcript_id "Novel00057.1"; exon_number "5";
Rsa1.0_00031.1	novelGene	exon	80886	80979	-	gene_id "Novel00057"; transcript_id "Novel00057.1"; exon_number "6";
Rsa1.0_00031.1	novelGene	exon	81089	81202	-	gene_id "Novel00057"; transcript_id "Novel00057.1"; exon_number "7";
Rsa1.0_00032.1	novelGene	exon	2633	2838	-	gene_id "Novel00058"; transcript_id "Novel00058.1"; exon_number "1";
Rsa1.0_00032.1	novelGene	exon	2928	3013	-	gene_id "Novel00058"; transcript_id "Novel00058.1"; exon_number "2";
Rsa1.0_00032.1	novelGene	exon	222261	222396	-	gene_id "Novel00059"; transcript_id "Novel00059.1"; exon_number "1";
Rsa1.0_00032.1	novelGene	exon	222476	222538	-	gene_id "Novel00059"; transcript_id "Novel00059.1"; exon_number "2";
Rsa1.0_00032.1	novelGene	exon	222638	222867	-	gene_id "Novel00059"; transcript_id "Novel00059.1"; exon_number "3";
Rsa1.0_00033.1	novelGene	exon	63847	64018	+	gene_id "Novel00060"; transcript_id "Novel00060.1"; exon_number "1";
Rsa1.0_00033.1	novelGene	exon	64140	64330	+	gene_id "Novel00060"; transcript_id "Novel00060.1"; exon_number "2";
Rsa1.0_00033.1	novelGene	exon	63850	64051	+	gene_id "Novel00060"; transcript_id "Novel00060.2"; exon_number "1";
Rsa1.0_00033.1	novelGene	exon	64140	64330	+	gene_id "Novel00060"; transcript_id "Novel00060.2"; exon_number "2";
Rsa1.0_00033.1	novelGene	exon	454413	454740	+	gene_id "Novel00061"; transcript_id "Novel00061.1"; exon_number "1";
Rsa1.0_00033.1	novelGene	exon	454906	455048	+	gene_id "Novel00061"; transcript_id "Novel00061.1"; exon_number "2";
Rsa1.0_00033.1	novelGene	exon	455121	455296	+	gene_id "Novel00061"; transcript_id "Novel00061.1"; exon_number "3";
Rsa1.0_00033.1	novelGene	exon	455685	455775	+	gene_id "Novel00061"; transcript_id "Novel00061.1"; exon_number "4";
Rsa1.0_00033.1	novelGene	exon	455876	455972	+	gene_id "Novel00061"; transcript_id "Novel00061.1"; exon_number "5";
Rsa1.0_00033.1	novelGene	exon	456222	456281	+	gene_id "Novel00061"; transcript_id "Novel00061.1"; exon_number "6";
Rsa1.0_00033.1	novelGene	exon	456500	456563	+	gene_id "Novel00061"; transcript_id "Novel00061.1"; exon_number "7";
Rsa1.0_00033.1	novelGene	exon	456650	456852	+	gene_id "Novel00061"; transcript_id "Novel00061.1"; exon_number "8";
Rsa1.0_00033.1	novelGene	exon	456935	457268	+	gene_id "Novel00061"; transcript_id "Novel00061.1"; exon_number "9";
Rsa1.0_00034.1	novelGene	exon	87561	87884	+	gene_id "Novel00062"; transcript_id "Novel00062.1"; exon_number "1";
Rsa1.0_00034.1	novelGene	exon	88181	88229	+	gene_id "Novel00062"; transcript_id "Novel00062.1"; exon_number "2";
Rsa1.0_00034.1	novelGene	exon	88326	88430	+	gene_id "Novel00062"; transcript_id "Novel00062.1"; exon_number "3";
Rsa1.0_00034.1	novelGene	exon	88576	88633	+	gene_id "Novel00062"; transcript_id "Novel00062.1"; exon_number "4";
Rsa1.0_00034.1	novelGene	exon	88730	88774	+	gene_id "Novel00062"; transcript_id "Novel00062.1"; exon_number "5";
Rsa1.0_00034.1	novelGene	exon	88867	88947	+	gene_id "Novel00062"; transcript_id "Novel00062.1"; exon_number "6";
Rsa1.0_00034.1	novelGene	exon	89036	89125	+	gene_id "Novel00062"; transcript_id "Novel00062.1"; exon_number "7";
Rsa1.0_00034.1	novelGene	exon	89250	89298	+	gene_id "Novel00062"; transcript_id "Novel00062.1"; exon_number "8";
Rsa1.0_00034.1	novelGene	exon	87675	87884	+	gene_id "Novel00062"; transcript_id "Novel00062.2"; exon_number "1";
Rsa1.0_00034.1	novelGene	exon	88181	88229	+	gene_id "Novel00062"; transcript_id "Novel00062.2"; exon_number "2";
Rsa1.0_00034.1	novelGene	exon	88326	88430	+	gene_id "Novel00062"; transcript_id "Novel00062.2"; exon_number "3";
Rsa1.0_00034.1	novelGene	exon	88576	88633	+	gene_id "Novel00062"; transcript_id "Novel00062.2"; exon_number "4";
Rsa1.0_00034.1	novelGene	exon	88730	88774	+	gene_id "Novel00062"; transcript_id "Novel00062.2"; exon_number "5";
Rsa1.0_00034.1	novelGene	exon	88867	89125	+	gene_id "Novel00062"; transcript_id "Novel00062.2"; exon_number "6";
Rsa1.0_00034.1	novelGene	exon	89270	89298	+	gene_id "Novel00062"; transcript_id "Novel00062.2"; exon_number "7";
Rsa1.0_00034.1	novelGene	exon	87946	87967	+	gene_id "Novel00062"; transcript_id "Novel00062.3"; exon_number "1";
Rsa1.0_00034.1	novelGene	exon	88181	88229	+	gene_id "Novel00062"; transcript_id "Novel00062.3"; exon_number "2";
Rsa1.0_00034.1	novelGene	exon	88326	88430	+	gene_id "Novel00062"; transcript_id "Novel00062.3"; exon_number "3";
Rsa1.0_00034.1	novelGene	exon	88576	88633	+	gene_id "Novel00062"; transcript_id "Novel00062.3"; exon_number "4";
Rsa1.0_00034.1	novelGene	exon	88730	88774	+	gene_id "Novel00062"; transcript_id "Novel00062.3"; exon_number "5";
Rsa1.0_00034.1	novelGene	exon	88867	88947	+	gene_id "Novel00062"; transcript_id "Novel00062.3"; exon_number "6";
Rsa1.0_00034.1	novelGene	exon	89036	89125	+	gene_id "Novel00062"; transcript_id "Novel00062.3"; exon_number "7";
Rsa1.0_00034.1	novelGene	exon	89250	89298	+	gene_id "Novel00062"; transcript_id "Novel00062.3"; exon_number "8";
Rsa1.0_00034.1	novelGene	exon	85814	87455	-	gene_id "Novel00063"; transcript_id "Novel00063.1"; exon_number "1";
Rsa1.0_00034.1	novelGene	exon	86322	86693	-	gene_id "Novel00063"; transcript_id "Novel00063.2"; exon_number "1";
Rsa1.0_00034.1	novelGene	exon	87027	87455	-	gene_id "Novel00063"; transcript_id "Novel00063.2"; exon_number "2";
Rsa1.0_00036.1	novelGene	exon	159026	159707	+	gene_id "Novel00064"; transcript_id "Novel00064.1"; exon_number "1";
Rsa1.0_00036.1	novelGene	exon	160220	161113	+	gene_id "Novel00064"; transcript_id "Novel00064.1"; exon_number "2";
Rsa1.0_00036.1	novelGene	exon	159030	161113	+	gene_id "Novel00064"; transcript_id "Novel00064.2"; exon_number "1";
Rsa1.0_00037.1	novelGene	exon	267025	267308	-	gene_id "Novel00065"; transcript_id "Novel00065.1"; exon_number "1";
Rsa1.0_00037.1	novelGene	exon	267391	267474	-	gene_id "Novel00065"; transcript_id "Novel00065.1"; exon_number "2";
Rsa1.0_00037.1	novelGene	exon	267566	267745	-	gene_id "Novel00065"; transcript_id "Novel00065.1"; exon_number "3";
Rsa1.0_00037.1	novelGene	exon	268052	268104	-	gene_id "Novel00065"; transcript_id "Novel00065.1"; exon_number "4";
Rsa1.0_00037.1	novelGene	exon	268192	268387	-	gene_id "Novel00065"; transcript_id "Novel00065.1"; exon_number "5";
Rsa1.0_00037.1	novelGene	exon	291629	291864	-	gene_id "Novel00066"; transcript_id "Novel00066.1"; exon_number "1";
Rsa1.0_00037.1	novelGene	exon	291972	292074	-	gene_id "Novel00066"; transcript_id "Novel00066.1"; exon_number "2";
Rsa1.0_00037.1	novelGene	exon	292172	292324	-	gene_id "Novel00066"; transcript_id "Novel00066.1"; exon_number "3";
Rsa1.0_00037.1	novelGene	exon	292421	292448	-	gene_id "Novel00066"; transcript_id "Novel00066.1"; exon_number "4";
Rsa1.0_00037.1	novelGene	exon	292528	292564	-	gene_id "Novel00066"; transcript_id "Novel00066.1"; exon_number "5";
Rsa1.0_00037.1	novelGene	exon	292653	292835	-	gene_id "Novel00066"; transcript_id "Novel00066.1"; exon_number "6";
Rsa1.0_00037.1	novelGene	exon	293467	294021	-	gene_id "Novel00067"; transcript_id "Novel00067.1"; exon_number "1";
Rsa1.0_00037.1	novelGene	exon	294293	294653	-	gene_id "Novel00067"; transcript_id "Novel00067.1"; exon_number "2";
Rsa1.0_00038.1	novelGene	exon	46517	46826	+	gene_id "Novel00068"; transcript_id "Novel00068.1"; exon_number "1";
Rsa1.0_00038.1	novelGene	exon	46904	47028	+	gene_id "Novel00068"; transcript_id "Novel00068.1"; exon_number "2";
Rsa1.0_00038.1	novelGene	exon	47110	47234	+	gene_id "Novel00068"; transcript_id "Novel00068.1"; exon_number "3";
Rsa1.0_00038.1	novelGene	exon	47309	47492	+	gene_id "Novel00068"; transcript_id "Novel00068.1"; exon_number "4";
Rsa1.0_00038.1	novelGene	exon	47592	47675	+	gene_id "Novel00068"; transcript_id "Novel00068.1"; exon_number "5";
Rsa1.0_00038.1	novelGene	exon	47776	47834	+	gene_id "Novel00068"; transcript_id "Novel00068.1"; exon_number "6";
Rsa1.0_00038.1	novelGene	exon	47932	48177	+	gene_id "Novel00068"; transcript_id "Novel00068.1"; exon_number "7";
Rsa1.0_00038.1	novelGene	exon	48274	48324	+	gene_id "Novel00068"; transcript_id "Novel00068.1"; exon_number "8";
Rsa1.0_00038.1	novelGene	exon	48438	48644	+	gene_id "Novel00068"; transcript_id "Novel00068.1"; exon_number "9";
Rsa1.0_00038.1	novelGene	exon	48748	48798	+	gene_id "Novel00068"; transcript_id "Novel00068.1"; exon_number "10";
Rsa1.0_00038.1	novelGene	exon	48930	48993	+	gene_id "Novel00068"; transcript_id "Novel00068.1"; exon_number "11";
Rsa1.0_00038.1	novelGene	exon	49081	49241	+	gene_id "Novel00068"; transcript_id "Novel00068.1"; exon_number "12";
Rsa1.0_00038.1	novelGene	exon	46517	46826	+	gene_id "Novel00068"; transcript_id "Novel00068.2"; exon_number "1";
Rsa1.0_00038.1	novelGene	exon	46904	47028	+	gene_id "Novel00068"; transcript_id "Novel00068.2"; exon_number "2";
Rsa1.0_00038.1	novelGene	exon	47110	47234	+	gene_id "Novel00068"; transcript_id "Novel00068.2"; exon_number "3";
Rsa1.0_00038.1	novelGene	exon	47309	47492	+	gene_id "Novel00068"; transcript_id "Novel00068.2"; exon_number "4";
Rsa1.0_00038.1	novelGene	exon	47592	47675	+	gene_id "Novel00068"; transcript_id "Novel00068.2"; exon_number "5";
Rsa1.0_00038.1	novelGene	exon	47776	47834	+	gene_id "Novel00068"; transcript_id "Novel00068.2"; exon_number "6";
Rsa1.0_00038.1	novelGene	exon	47932	48177	+	gene_id "Novel00068"; transcript_id "Novel00068.2"; exon_number "7";
Rsa1.0_00038.1	novelGene	exon	48274	48324	+	gene_id "Novel00068"; transcript_id "Novel00068.2"; exon_number "8";
Rsa1.0_00038.1	novelGene	exon	48438	48644	+	gene_id "Novel00068"; transcript_id "Novel00068.2"; exon_number "9";
Rsa1.0_00038.1	novelGene	exon	48930	48993	+	gene_id "Novel00068"; transcript_id "Novel00068.2"; exon_number "10";
Rsa1.0_00038.1	novelGene	exon	49081	49241	+	gene_id "Novel00068"; transcript_id "Novel00068.2"; exon_number "11";
Rsa1.0_00038.1	novelGene	exon	9241	9289	-	gene_id "Novel00069"; transcript_id "Novel00069.1"; exon_number "1";
Rsa1.0_00038.1	novelGene	exon	9415	9486	-	gene_id "Novel00069"; transcript_id "Novel00069.1"; exon_number "2";
Rsa1.0_00038.1	novelGene	exon	9576	9656	-	gene_id "Novel00069"; transcript_id "Novel00069.1"; exon_number "3";
Rsa1.0_00038.1	novelGene	exon	9758	9790	-	gene_id "Novel00069"; transcript_id "Novel00069.1"; exon_number "4";
Rsa1.0_00038.1	novelGene	exon	9913	9987	-	gene_id "Novel00069"; transcript_id "Novel00069.1"; exon_number "5";
Rsa1.0_00038.1	novelGene	exon	10061	10125	-	gene_id "Novel00069"; transcript_id "Novel00069.1"; exon_number "6";
Rsa1.0_00039.1	novelGene	exon	19267	19414	+	gene_id "Novel00070"; transcript_id "Novel00070.1"; exon_number "1";
Rsa1.0_00039.1	novelGene	exon	19822	19910	+	gene_id "Novel00070"; transcript_id "Novel00070.1"; exon_number "2";
Rsa1.0_00039.1	novelGene	exon	19999	20097	+	gene_id "Novel00070"; transcript_id "Novel00070.1"; exon_number "3";
Rsa1.0_00039.1	novelGene	exon	20208	20473	+	gene_id "Novel00070"; transcript_id "Novel00070.1"; exon_number "4";
Rsa1.0_00039.1	novelGene	exon	163868	163929	+	gene_id "Novel00071"; transcript_id "Novel00071.1"; exon_number "1";
Rsa1.0_00039.1	novelGene	exon	164503	165743	+	gene_id "Novel00071"; transcript_id "Novel00071.1"; exon_number "2";
Rsa1.0_00039.1	novelGene	exon	165829	166184	+	gene_id "Novel00071"; transcript_id "Novel00071.1"; exon_number "3";
Rsa1.0_00039.1	novelGene	exon	166262	166472	+	gene_id "Novel00071"; transcript_id "Novel00071.1"; exon_number "4";
Rsa1.0_00039.1	novelGene	exon	166555	166608	+	gene_id "Novel00071"; transcript_id "Novel00071.1"; exon_number "5";
Rsa1.0_00039.1	novelGene	exon	166677	166792	+	gene_id "Novel00071"; transcript_id "Novel00071.1"; exon_number "6";
Rsa1.0_00039.1	novelGene	exon	166884	167034	+	gene_id "Novel00071"; transcript_id "Novel00071.1"; exon_number "7";
Rsa1.0_00039.1	novelGene	exon	167124	167538	+	gene_id "Novel00071"; transcript_id "Novel00071.1"; exon_number "8";
Rsa1.0_00039.1	novelGene	exon	210854	211086	-	gene_id "Novel00072"; transcript_id "Novel00072.1"; exon_number "1";
Rsa1.0_00039.1	novelGene	exon	211167	211202	-	gene_id "Novel00072"; transcript_id "Novel00072.1"; exon_number "2";
Rsa1.0_00039.1	novelGene	exon	211292	211318	-	gene_id "Novel00072"; transcript_id "Novel00072.1"; exon_number "3";
Rsa1.0_00039.1	novelGene	exon	211412	211507	-	gene_id "Novel00072"; transcript_id "Novel00072.1"; exon_number "4";
Rsa1.0_00039.1	novelGene	exon	211591	211644	-	gene_id "Novel00072"; transcript_id "Novel00072.1"; exon_number "5";
Rsa1.0_00039.1	novelGene	exon	211726	211792	-	gene_id "Novel00072"; transcript_id "Novel00072.1"; exon_number "6";
Rsa1.0_00039.1	novelGene	exon	211896	211909	-	gene_id "Novel00072"; transcript_id "Novel00072.1"; exon_number "7";
Rsa1.0_00039.1	novelGene	exon	212102	212176	-	gene_id "Novel00073"; transcript_id "Novel00073.1"; exon_number "1";
Rsa1.0_00039.1	novelGene	exon	212246	212347	-	gene_id "Novel00073"; transcript_id "Novel00073.1"; exon_number "2";
Rsa1.0_00039.1	novelGene	exon	212423	212541	-	gene_id "Novel00073"; transcript_id "Novel00073.1"; exon_number "3";
Rsa1.0_00039.1	novelGene	exon	212627	212710	-	gene_id "Novel00073"; transcript_id "Novel00073.1"; exon_number "4";
Rsa1.0_00039.1	novelGene	exon	212785	212895	-	gene_id "Novel00073"; transcript_id "Novel00073.1"; exon_number "5";
Rsa1.0_00039.1	novelGene	exon	212981	213016	-	gene_id "Novel00073"; transcript_id "Novel00073.1"; exon_number "6";
Rsa1.0_00039.1	novelGene	exon	213100	213201	-	gene_id "Novel00073"; transcript_id "Novel00073.1"; exon_number "7";
Rsa1.0_00039.1	novelGene	exon	213275	213362	-	gene_id "Novel00073"; transcript_id "Novel00073.1"; exon_number "8";
Rsa1.0_00039.1	novelGene	exon	213447	213475	-	gene_id "Novel00073"; transcript_id "Novel00073.1"; exon_number "9";
Rsa1.0_00039.1	novelGene	exon	222102	222363	-	gene_id "Novel00074"; transcript_id "Novel00074.1"; exon_number "1";
Rsa1.0_00039.1	novelGene	exon	222431	222595	-	gene_id "Novel00074"; transcript_id "Novel00074.1"; exon_number "2";
Rsa1.0_00039.1	novelGene	exon	222102	222363	-	gene_id "Novel00074"; transcript_id "Novel00074.2"; exon_number "1";
Rsa1.0_00039.1	novelGene	exon	222435	222697	-	gene_id "Novel00074"; transcript_id "Novel00074.2"; exon_number "2";
Rsa1.0_00039.1	novelGene	exon	222102	222363	-	gene_id "Novel00074"; transcript_id "Novel00074.3"; exon_number "1";
Rsa1.0_00039.1	novelGene	exon	222489	222697	-	gene_id "Novel00074"; transcript_id "Novel00074.3"; exon_number "2";
Rsa1.0_00039.1	novelGene	exon	239507	239831	-	gene_id "Novel00075"; transcript_id "Novel00075.1"; exon_number "1";
Rsa1.0_00039.1	novelGene	exon	240123	240368	-	gene_id "Novel00075"; transcript_id "Novel00075.1"; exon_number "2";
Rsa1.0_00039.1	novelGene	exon	240966	241095	-	gene_id "Novel00075"; transcript_id "Novel00075.1"; exon_number "3";
Rsa1.0_00039.1	novelGene	exon	241221	241436	-	gene_id "Novel00075"; transcript_id "Novel00075.1"; exon_number "4";
Rsa1.0_00039.1	novelGene	exon	241539	241637	-	gene_id "Novel00075"; transcript_id "Novel00075.1"; exon_number "5";
Rsa1.0_00039.1	novelGene	exon	241726	241841	-	gene_id "Novel00075"; transcript_id "Novel00075.1"; exon_number "6";
Rsa1.0_00039.1	novelGene	exon	241933	242126	-	gene_id "Novel00075"; transcript_id "Novel00075.1"; exon_number "7";
Rsa1.0_00039.1	novelGene	exon	242277	242389	-	gene_id "Novel00075"; transcript_id "Novel00075.1"; exon_number "8";
Rsa1.0_00039.1	novelGene	exon	242741	242970	-	gene_id "Novel00075"; transcript_id "Novel00075.1"; exon_number "9";
Rsa1.0_00039.1	novelGene	exon	243056	243254	-	gene_id "Novel00075"; transcript_id "Novel00075.1"; exon_number "10";
Rsa1.0_00039.1	novelGene	exon	245667	246060	-	gene_id "Novel00075"; transcript_id "Novel00075.1"; exon_number "11";
Rsa1.0_00039.1	novelGene	exon	239507	239831	-	gene_id "Novel00075"; transcript_id "Novel00075.2"; exon_number "1";
Rsa1.0_00039.1	novelGene	exon	240123	240368	-	gene_id "Novel00075"; transcript_id "Novel00075.2"; exon_number "2";
Rsa1.0_00039.1	novelGene	exon	240966	241095	-	gene_id "Novel00075"; transcript_id "Novel00075.2"; exon_number "3";
Rsa1.0_00039.1	novelGene	exon	241221	241436	-	gene_id "Novel00075"; transcript_id "Novel00075.2"; exon_number "4";
Rsa1.0_00039.1	novelGene	exon	241539	241637	-	gene_id "Novel00075"; transcript_id "Novel00075.2"; exon_number "5";
Rsa1.0_00039.1	novelGene	exon	241726	241841	-	gene_id "Novel00075"; transcript_id "Novel00075.2"; exon_number "6";
Rsa1.0_00039.1	novelGene	exon	241933	242126	-	gene_id "Novel00075"; transcript_id "Novel00075.2"; exon_number "7";
Rsa1.0_00039.1	novelGene	exon	242277	242389	-	gene_id "Novel00075"; transcript_id "Novel00075.2"; exon_number "8";
Rsa1.0_00039.1	novelGene	exon	242479	242970	-	gene_id "Novel00075"; transcript_id "Novel00075.2"; exon_number "9";
Rsa1.0_00039.1	novelGene	exon	243056	243254	-	gene_id "Novel00075"; transcript_id "Novel00075.2"; exon_number "10";
Rsa1.0_00039.1	novelGene	exon	245667	246060	-	gene_id "Novel00075"; transcript_id "Novel00075.2"; exon_number "11";
Rsa1.0_00040.1	novelGene	exon	6164	6243	+	gene_id "Novel00076"; transcript_id "Novel00076.1"; exon_number "1";
Rsa1.0_00040.1	novelGene	exon	6344	6924	+	gene_id "Novel00076"; transcript_id "Novel00076.1"; exon_number "2";
Rsa1.0_00040.1	novelGene	exon	6991	7395	+	gene_id "Novel00076"; transcript_id "Novel00076.1"; exon_number "3";
Rsa1.0_00040.1	novelGene	exon	7459	7716	+	gene_id "Novel00076"; transcript_id "Novel00076.1"; exon_number "4";
Rsa1.0_00040.1	novelGene	exon	7820	8077	+	gene_id "Novel00076"; transcript_id "Novel00076.1"; exon_number "5";
Rsa1.0_00040.1	novelGene	exon	8170	8240	+	gene_id "Novel00076"; transcript_id "Novel00076.1"; exon_number "6";
Rsa1.0_00040.1	novelGene	exon	8397	8470	+	gene_id "Novel00076"; transcript_id "Novel00076.1"; exon_number "7";
Rsa1.0_00040.1	novelGene	exon	8625	8984	+	gene_id "Novel00076"; transcript_id "Novel00076.1"; exon_number "8";
Rsa1.0_00040.1	novelGene	exon	9116	9417	+	gene_id "Novel00076"; transcript_id "Novel00076.1"; exon_number "9";
Rsa1.0_00040.1	novelGene	exon	6164	6243	+	gene_id "Novel00076"; transcript_id "Novel00076.2"; exon_number "1";
Rsa1.0_00040.1	novelGene	exon	6344	6924	+	gene_id "Novel00076"; transcript_id "Novel00076.2"; exon_number "2";
Rsa1.0_00040.1	novelGene	exon	6991	7395	+	gene_id "Novel00076"; transcript_id "Novel00076.2"; exon_number "3";
Rsa1.0_00040.1	novelGene	exon	7459	7716	+	gene_id "Novel00076"; transcript_id "Novel00076.2"; exon_number "4";
Rsa1.0_00040.1	novelGene	exon	7820	8077	+	gene_id "Novel00076"; transcript_id "Novel00076.2"; exon_number "5";
Rsa1.0_00040.1	novelGene	exon	8170	8240	+	gene_id "Novel00076"; transcript_id "Novel00076.2"; exon_number "6";
Rsa1.0_00040.1	novelGene	exon	8397	8470	+	gene_id "Novel00076"; transcript_id "Novel00076.2"; exon_number "7";
Rsa1.0_00040.1	novelGene	exon	8625	8984	+	gene_id "Novel00076"; transcript_id "Novel00076.2"; exon_number "8";
Rsa1.0_00040.1	novelGene	exon	9119	9417	+	gene_id "Novel00076"; transcript_id "Novel00076.2"; exon_number "9";
Rsa1.0_00040.1	novelGene	exon	6175	6243	+	gene_id "Novel00076"; transcript_id "Novel00076.3"; exon_number "1";
Rsa1.0_00040.1	novelGene	exon	6350	6924	+	gene_id "Novel00076"; transcript_id "Novel00076.3"; exon_number "2";
Rsa1.0_00040.1	novelGene	exon	6991	7395	+	gene_id "Novel00076"; transcript_id "Novel00076.3"; exon_number "3";
Rsa1.0_00040.1	novelGene	exon	7459	7716	+	gene_id "Novel00076"; transcript_id "Novel00076.3"; exon_number "4";
Rsa1.0_00040.1	novelGene	exon	7820	8077	+	gene_id "Novel00076"; transcript_id "Novel00076.3"; exon_number "5";
Rsa1.0_00040.1	novelGene	exon	8170	8240	+	gene_id "Novel00076"; transcript_id "Novel00076.3"; exon_number "6";
Rsa1.0_00040.1	novelGene	exon	8397	8470	+	gene_id "Novel00076"; transcript_id "Novel00076.3"; exon_number "7";
Rsa1.0_00040.1	novelGene	exon	8625	9417	+	gene_id "Novel00076"; transcript_id "Novel00076.3"; exon_number "8";
Rsa1.0_00040.1	novelGene	exon	305100	305127	+	gene_id "Novel00077"; transcript_id "Novel00077.1"; exon_number "1";
Rsa1.0_00040.1	novelGene	exon	305418	305614	+	gene_id "Novel00077"; transcript_id "Novel00077.1"; exon_number "2";
Rsa1.0_00040.1	novelGene	exon	305745	305790	+	gene_id "Novel00077"; transcript_id "Novel00077.1"; exon_number "3";
Rsa1.0_00040.1	novelGene	exon	305893	306022	+	gene_id "Novel00077"; transcript_id "Novel00077.1"; exon_number "4";
Rsa1.0_00040.1	novelGene	exon	306095	306241	+	gene_id "Novel00077"; transcript_id "Novel00077.1"; exon_number "5";
Rsa1.0_00040.1	novelGene	exon	306318	306448	+	gene_id "Novel00077"; transcript_id "Novel00077.1"; exon_number "6";
Rsa1.0_00040.1	novelGene	exon	306528	306665	+	gene_id "Novel00077"; transcript_id "Novel00077.1"; exon_number "7";
Rsa1.0_00040.1	novelGene	exon	306753	306851	+	gene_id "Novel00077"; transcript_id "Novel00077.1"; exon_number "8";
Rsa1.0_00040.1	novelGene	exon	306931	307337	+	gene_id "Novel00077"; transcript_id "Novel00077.1"; exon_number "9";
Rsa1.0_00040.1	novelGene	exon	305100	305127	+	gene_id "Novel00077"; transcript_id "Novel00077.2"; exon_number "1";
Rsa1.0_00040.1	novelGene	exon	305418	305614	+	gene_id "Novel00077"; transcript_id "Novel00077.2"; exon_number "2";
Rsa1.0_00040.1	novelGene	exon	305761	305790	+	gene_id "Novel00077"; transcript_id "Novel00077.2"; exon_number "3";
Rsa1.0_00040.1	novelGene	exon	305893	306022	+	gene_id "Novel00077"; transcript_id "Novel00077.2"; exon_number "4";
Rsa1.0_00040.1	novelGene	exon	306095	306241	+	gene_id "Novel00077"; transcript_id "Novel00077.2"; exon_number "5";
Rsa1.0_00040.1	novelGene	exon	306318	306448	+	gene_id "Novel00077"; transcript_id "Novel00077.2"; exon_number "6";
Rsa1.0_00040.1	novelGene	exon	306528	306665	+	gene_id "Novel00077"; transcript_id "Novel00077.2"; exon_number "7";
Rsa1.0_00040.1	novelGene	exon	306753	306851	+	gene_id "Novel00077"; transcript_id "Novel00077.2"; exon_number "8";
Rsa1.0_00040.1	novelGene	exon	306931	307337	+	gene_id "Novel00077"; transcript_id "Novel00077.2"; exon_number "9";
Rsa1.0_00040.1	novelGene	exon	48060	48145	-	gene_id "Novel00078"; transcript_id "Novel00078.1"; exon_number "1";
Rsa1.0_00040.1	novelGene	exon	48288	48501	-	gene_id "Novel00078"; transcript_id "Novel00078.1"; exon_number "2";
Rsa1.0_00040.1	novelGene	exon	290424	290828	-	gene_id "Novel00079"; transcript_id "Novel00079.1"; exon_number "1";
Rsa1.0_00040.1	novelGene	exon	290916	290991	-	gene_id "Novel00079"; transcript_id "Novel00079.1"; exon_number "2";
Rsa1.0_00040.1	novelGene	exon	291082	291159	-	gene_id "Novel00079"; transcript_id "Novel00079.1"; exon_number "3";
Rsa1.0_00040.1	novelGene	exon	291284	291384	-	gene_id "Novel00079"; transcript_id "Novel00079.1"; exon_number "4";
Rsa1.0_00040.1	novelGene	exon	291495	291542	-	gene_id "Novel00079"; transcript_id "Novel00079.1"; exon_number "5";
Rsa1.0_00040.1	novelGene	exon	291662	291745	-	gene_id "Novel00079"; transcript_id "Novel00079.1"; exon_number "6";
Rsa1.0_00040.1	novelGene	exon	291822	291863	-	gene_id "Novel00079"; transcript_id "Novel00079.1"; exon_number "7";
Rsa1.0_00040.1	novelGene	exon	291951	292070	-	gene_id "Novel00079"; transcript_id "Novel00079.1"; exon_number "8";
Rsa1.0_00040.1	novelGene	exon	292167	292310	-	gene_id "Novel00079"; transcript_id "Novel00079.1"; exon_number "9";
Rsa1.0_00045.1	novelGene	exon	222885	223196	-	gene_id "Novel00080"; transcript_id "Novel00080.1"; exon_number "1";
Rsa1.0_00045.1	novelGene	exon	223299	223386	-	gene_id "Novel00080"; transcript_id "Novel00080.1"; exon_number "2";
Rsa1.0_00045.1	novelGene	exon	223468	223664	-	gene_id "Novel00080"; transcript_id "Novel00080.1"; exon_number "3";
Rsa1.0_00045.1	novelGene	exon	223746	224161	-	gene_id "Novel00080"; transcript_id "Novel00080.1"; exon_number "4";
Rsa1.0_00045.1	novelGene	exon	222885	223196	-	gene_id "Novel00080"; transcript_id "Novel00080.2"; exon_number "1";
Rsa1.0_00045.1	novelGene	exon	223299	223409	-	gene_id "Novel00080"; transcript_id "Novel00080.2"; exon_number "2";
Rsa1.0_00045.1	novelGene	exon	223520	223664	-	gene_id "Novel00080"; transcript_id "Novel00080.2"; exon_number "3";
Rsa1.0_00045.1	novelGene	exon	223746	224161	-	gene_id "Novel00080"; transcript_id "Novel00080.2"; exon_number "4";
Rsa1.0_00046.1	novelGene	exon	101378	101479	+	gene_id "Novel00081"; transcript_id "Novel00081.1"; exon_number "1";
Rsa1.0_00046.1	novelGene	exon	101838	102216	+	gene_id "Novel00081"; transcript_id "Novel00081.1"; exon_number "2";
Rsa1.0_00046.1	novelGene	exon	102327	102473	+	gene_id "Novel00081"; transcript_id "Novel00081.1"; exon_number "3";
Rsa1.0_00046.1	novelGene	exon	102555	102680	+	gene_id "Novel00081"; transcript_id "Novel00081.1"; exon_number "4";
Rsa1.0_00046.1	novelGene	exon	102759	103114	+	gene_id "Novel00081"; transcript_id "Novel00081.1"; exon_number "5";
Rsa1.0_00046.1	novelGene	exon	103196	103287	+	gene_id "Novel00081"; transcript_id "Novel00081.1"; exon_number "6";
Rsa1.0_00046.1	novelGene	exon	103385	103771	+	gene_id "Novel00081"; transcript_id "Novel00081.1"; exon_number "7";
Rsa1.0_00048.1	novelGene	exon	60316	60833	+	gene_id "Novel00082"; transcript_id "Novel00082.1"; exon_number "1";
Rsa1.0_00048.1	novelGene	exon	60952	61481	+	gene_id "Novel00082"; transcript_id "Novel00082.1"; exon_number "2";
Rsa1.0_00048.1	novelGene	exon	61572	62249	+	gene_id "Novel00082"; transcript_id "Novel00082.1"; exon_number "3";
Rsa1.0_00048.1	novelGene	exon	62367	62530	+	gene_id "Novel00082"; transcript_id "Novel00082.1"; exon_number "4";
Rsa1.0_00048.1	novelGene	exon	62651	63189	+	gene_id "Novel00082"; transcript_id "Novel00082.1"; exon_number "5";
Rsa1.0_00048.1	novelGene	exon	63284	63474	+	gene_id "Novel00082"; transcript_id "Novel00082.1"; exon_number "6";
Rsa1.0_00048.1	novelGene	exon	63573	64265	+	gene_id "Novel00082"; transcript_id "Novel00082.1"; exon_number "7";
Rsa1.0_00048.1	novelGene	exon	161680	161960	+	gene_id "Novel00083"; transcript_id "Novel00083.1"; exon_number "1";
Rsa1.0_00048.1	novelGene	exon	162187	162459	+	gene_id "Novel00083"; transcript_id "Novel00083.1"; exon_number "2";
Rsa1.0_00048.1	novelGene	exon	162538	163266	+	gene_id "Novel00083"; transcript_id "Novel00083.1"; exon_number "3";
Rsa1.0_00048.1	novelGene	exon	161915	161960	+	gene_id "Novel00083"; transcript_id "Novel00083.2"; exon_number "1";
Rsa1.0_00048.1	novelGene	exon	162191	162459	+	gene_id "Novel00083"; transcript_id "Novel00083.2"; exon_number "2";
Rsa1.0_00048.1	novelGene	exon	162538	163266	+	gene_id "Novel00083"; transcript_id "Novel00083.2"; exon_number "3";
Rsa1.0_00051.1	novelGene	exon	2670	3160	-	gene_id "Novel00084"; transcript_id "Novel00084.1"; exon_number "1";
Rsa1.0_00051.1	novelGene	exon	3234	3737	-	gene_id "Novel00084"; transcript_id "Novel00084.1"; exon_number "2";
Rsa1.0_00051.1	novelGene	exon	3812	4069	-	gene_id "Novel00084"; transcript_id "Novel00084.1"; exon_number "3";
Rsa1.0_00051.1	novelGene	exon	4136	4416	-	gene_id "Novel00084"; transcript_id "Novel00084.1"; exon_number "4";
Rsa1.0_00051.1	novelGene	exon	4854	5199	-	gene_id "Novel00084"; transcript_id "Novel00084.1"; exon_number "5";
Rsa1.0_00052.1	novelGene	exon	94511	94816	+	gene_id "Novel00085"; transcript_id "Novel00085.1"; exon_number "1";
Rsa1.0_00052.1	novelGene	exon	94921	95177	+	gene_id "Novel00085"; transcript_id "Novel00085.1"; exon_number "2";
Rsa1.0_00053.1	novelGene	exon	43882	44191	+	gene_id "Novel00086"; transcript_id "Novel00086.1"; exon_number "1";
Rsa1.0_00053.1	novelGene	exon	44283	44376	+	gene_id "Novel00086"; transcript_id "Novel00086.1"; exon_number "2";
Rsa1.0_00053.1	novelGene	exon	44458	44554	+	gene_id "Novel00086"; transcript_id "Novel00086.1"; exon_number "3";
Rsa1.0_00053.1	novelGene	exon	44630	44788	+	gene_id "Novel00086"; transcript_id "Novel00086.1"; exon_number "4";
Rsa1.0_00053.1	novelGene	exon	44895	45104	+	gene_id "Novel00086"; transcript_id "Novel00086.1"; exon_number "5";
Rsa1.0_00053.1	novelGene	exon	45198	45376	+	gene_id "Novel00086"; transcript_id "Novel00086.1"; exon_number "6";
Rsa1.0_00053.1	novelGene	exon	45502	45649	+	gene_id "Novel00086"; transcript_id "Novel00086.1"; exon_number "7";
Rsa1.0_00053.1	novelGene	exon	45733	45828	+	gene_id "Novel00086"; transcript_id "Novel00086.1"; exon_number "8";
Rsa1.0_00053.1	novelGene	exon	45946	46081	+	gene_id "Novel00086"; transcript_id "Novel00086.1"; exon_number "9";
Rsa1.0_00053.1	novelGene	exon	46210	46331	+	gene_id "Novel00086"; transcript_id "Novel00086.1"; exon_number "10";
Rsa1.0_00053.1	novelGene	exon	46630	46821	+	gene_id "Novel00086"; transcript_id "Novel00086.1"; exon_number "11";
Rsa1.0_00053.1	novelGene	exon	46923	47093	+	gene_id "Novel00086"; transcript_id "Novel00086.1"; exon_number "12";
Rsa1.0_00053.1	novelGene	exon	47179	47316	+	gene_id "Novel00086"; transcript_id "Novel00086.1"; exon_number "13";
Rsa1.0_00053.1	novelGene	exon	47405	47559	+	gene_id "Novel00086"; transcript_id "Novel00086.1"; exon_number "14";
Rsa1.0_00053.1	novelGene	exon	47654	47797	+	gene_id "Novel00086"; transcript_id "Novel00086.1"; exon_number "15";
Rsa1.0_00053.1	novelGene	exon	47889	48105	+	gene_id "Novel00086"; transcript_id "Novel00086.1"; exon_number "16";
Rsa1.0_00053.1	novelGene	exon	48209	48541	+	gene_id "Novel00086"; transcript_id "Novel00086.1"; exon_number "17";
Rsa1.0_00054.1	novelGene	exon	66081	66368	+	gene_id "Novel00087"; transcript_id "Novel00087.1"; exon_number "1";
Rsa1.0_00054.1	novelGene	exon	66544	66795	+	gene_id "Novel00087"; transcript_id "Novel00087.1"; exon_number "2";
Rsa1.0_00054.1	novelGene	exon	66915	67025	+	gene_id "Novel00087"; transcript_id "Novel00087.1"; exon_number "3";
Rsa1.0_00054.1	novelGene	exon	67102	67182	+	gene_id "Novel00087"; transcript_id "Novel00087.1"; exon_number "4";
Rsa1.0_00054.1	novelGene	exon	131325	131476	+	gene_id "Novel00088"; transcript_id "Novel00088.1"; exon_number "1";
Rsa1.0_00054.1	novelGene	exon	131579	131763	+	gene_id "Novel00088"; transcript_id "Novel00088.1"; exon_number "2";
Rsa1.0_00054.1	novelGene	exon	131846	131924	+	gene_id "Novel00088"; transcript_id "Novel00088.1"; exon_number "3";
Rsa1.0_00055.1	novelGene	exon	152188	152208	+	gene_id "Novel00089"; transcript_id "Novel00089.1"; exon_number "1";
Rsa1.0_00055.1	novelGene	exon	152668	152859	+	gene_id "Novel00089"; transcript_id "Novel00089.1"; exon_number "2";
Rsa1.0_00055.1	novelGene	exon	152992	153154	+	gene_id "Novel00089"; transcript_id "Novel00089.1"; exon_number "3";
Rsa1.0_00055.1	novelGene	exon	153258	153360	+	gene_id "Novel00089"; transcript_id "Novel00089.1"; exon_number "4";
Rsa1.0_00055.1	novelGene	exon	153445	153526	+	gene_id "Novel00089"; transcript_id "Novel00089.1"; exon_number "5";
Rsa1.0_00055.1	novelGene	exon	153638	153863	+	gene_id "Novel00089"; transcript_id "Novel00089.1"; exon_number "6";
Rsa1.0_00055.1	novelGene	exon	150701	150945	-	gene_id "Novel00090"; transcript_id "Novel00090.1"; exon_number "1";
Rsa1.0_00055.1	novelGene	exon	151147	151212	-	gene_id "Novel00090"; transcript_id "Novel00090.1"; exon_number "2";
Rsa1.0_00055.1	novelGene	exon	151324	151528	-	gene_id "Novel00090"; transcript_id "Novel00090.1"; exon_number "3";
Rsa1.0_00058.1	novelGene	exon	91170	91365	+	gene_id "Novel00091"; transcript_id "Novel00091.1"; exon_number "1";
Rsa1.0_00058.1	novelGene	exon	91834	91947	+	gene_id "Novel00091"; transcript_id "Novel00091.1"; exon_number "2";
Rsa1.0_00058.1	novelGene	exon	92069	92158	+	gene_id "Novel00091"; transcript_id "Novel00091.1"; exon_number "3";
Rsa1.0_00058.1	novelGene	exon	92247	92331	+	gene_id "Novel00091"; transcript_id "Novel00091.1"; exon_number "4";
Rsa1.0_00058.1	novelGene	exon	92420	92475	+	gene_id "Novel00091"; transcript_id "Novel00091.1"; exon_number "5";
Rsa1.0_00058.1	novelGene	exon	92566	92644	+	gene_id "Novel00091"; transcript_id "Novel00091.1"; exon_number "6";
Rsa1.0_00058.1	novelGene	exon	92724	92858	+	gene_id "Novel00091"; transcript_id "Novel00091.1"; exon_number "7";
Rsa1.0_00058.1	novelGene	exon	92940	93172	+	gene_id "Novel00091"; transcript_id "Novel00091.1"; exon_number "8";
Rsa1.0_00058.1	novelGene	exon	93274	93432	+	gene_id "Novel00091"; transcript_id "Novel00091.1"; exon_number "9";
Rsa1.0_00058.1	novelGene	exon	93529	93832	+	gene_id "Novel00091"; transcript_id "Novel00091.1"; exon_number "10";
Rsa1.0_00058.1	novelGene	exon	91456	91502	+	gene_id "Novel00091"; transcript_id "Novel00091.2"; exon_number "1";
Rsa1.0_00058.1	novelGene	exon	91834	91947	+	gene_id "Novel00091"; transcript_id "Novel00091.2"; exon_number "2";
Rsa1.0_00058.1	novelGene	exon	92069	92158	+	gene_id "Novel00091"; transcript_id "Novel00091.2"; exon_number "3";
Rsa1.0_00058.1	novelGene	exon	92247	92331	+	gene_id "Novel00091"; transcript_id "Novel00091.2"; exon_number "4";
Rsa1.0_00058.1	novelGene	exon	92420	92475	+	gene_id "Novel00091"; transcript_id "Novel00091.2"; exon_number "5";
Rsa1.0_00058.1	novelGene	exon	92566	92644	+	gene_id "Novel00091"; transcript_id "Novel00091.2"; exon_number "6";
Rsa1.0_00058.1	novelGene	exon	92724	92858	+	gene_id "Novel00091"; transcript_id "Novel00091.2"; exon_number "7";
Rsa1.0_00058.1	novelGene	exon	92940	93172	+	gene_id "Novel00091"; transcript_id "Novel00091.2"; exon_number "8";
Rsa1.0_00058.1	novelGene	exon	93274	93432	+	gene_id "Novel00091"; transcript_id "Novel00091.2"; exon_number "9";
Rsa1.0_00058.1	novelGene	exon	93529	93832	+	gene_id "Novel00091"; transcript_id "Novel00091.2"; exon_number "10";
Rsa1.0_00059.1	novelGene	exon	103638	103877	-	gene_id "Novel00092"; transcript_id "Novel00092.1"; exon_number "1";
Rsa1.0_00059.1	novelGene	exon	104016	104116	-	gene_id "Novel00092"; transcript_id "Novel00092.1"; exon_number "2";
Rsa1.0_00059.1	novelGene	exon	125026	127070	-	gene_id "Novel00093"; transcript_id "Novel00093.1"; exon_number "1";
Rsa1.0_00059.1	novelGene	exon	127167	127276	-	gene_id "Novel00093"; transcript_id "Novel00093.1"; exon_number "2";
Rsa1.0_00060.1	novelGene	exon	371516	372078	-	gene_id "Novel00094"; transcript_id "Novel00094.1"; exon_number "1";
Rsa1.0_00060.1	novelGene	exon	372157	372551	-	gene_id "Novel00094"; transcript_id "Novel00094.1"; exon_number "2";
Rsa1.0_00060.1	novelGene	exon	372629	372970	-	gene_id "Novel00094"; transcript_id "Novel00094.1"; exon_number "3";
Rsa1.0_00060.1	novelGene	exon	373067	373198	-	gene_id "Novel00094"; transcript_id "Novel00094.1"; exon_number "4";
Rsa1.0_00060.1	novelGene	exon	373304	373416	-	gene_id "Novel00094"; transcript_id "Novel00094.1"; exon_number "5";
Rsa1.0_00060.1	novelGene	exon	373502	373573	-	gene_id "Novel00094"; transcript_id "Novel00094.1"; exon_number "6";
Rsa1.0_00060.1	novelGene	exon	373661	373732	-	gene_id "Novel00094"; transcript_id "Novel00094.1"; exon_number "7";
Rsa1.0_00060.1	novelGene	exon	373831	373974	-	gene_id "Novel00094"; transcript_id "Novel00094.1"; exon_number "8";
Rsa1.0_00060.1	novelGene	exon	374084	374155	-	gene_id "Novel00094"; transcript_id "Novel00094.1"; exon_number "9";
Rsa1.0_00060.1	novelGene	exon	374231	374363	-	gene_id "Novel00094"; transcript_id "Novel00094.1"; exon_number "10";
Rsa1.0_00060.1	novelGene	exon	374892	375641	-	gene_id "Novel00094"; transcript_id "Novel00094.1"; exon_number "11";
Rsa1.0_00062.1	novelGene	exon	235621	235916	+	gene_id "Novel00095"; transcript_id "Novel00095.1"; exon_number "1";
Rsa1.0_00062.1	novelGene	exon	236231	236296	+	gene_id "Novel00095"; transcript_id "Novel00095.1"; exon_number "2";
Rsa1.0_00062.1	novelGene	exon	236723	237088	+	gene_id "Novel00095"; transcript_id "Novel00095.1"; exon_number "3";
Rsa1.0_00062.1	novelGene	exon	264740	265493	+	gene_id "Novel00096"; transcript_id "Novel00096.1"; exon_number "1";
Rsa1.0_00062.1	novelGene	exon	265576	265861	+	gene_id "Novel00096"; transcript_id "Novel00096.1"; exon_number "2";
Rsa1.0_00064.1	novelGene	exon	31075	31288	+	gene_id "Novel00097"; transcript_id "Novel00097.1"; exon_number "1";
Rsa1.0_00064.1	novelGene	exon	31358	31462	+	gene_id "Novel00097"; transcript_id "Novel00097.1"; exon_number "2";
Rsa1.0_00064.1	novelGene	exon	31603	31714	+	gene_id "Novel00097"; transcript_id "Novel00097.1"; exon_number "3";
Rsa1.0_00064.1	novelGene	exon	31796	31857	+	gene_id "Novel00097"; transcript_id "Novel00097.1"; exon_number "4";
Rsa1.0_00064.1	novelGene	exon	32124	32312	+	gene_id "Novel00097"; transcript_id "Novel00097.1"; exon_number "5";
Rsa1.0_00064.1	novelGene	exon	32396	33440	+	gene_id "Novel00097"; transcript_id "Novel00097.1"; exon_number "6";
Rsa1.0_00064.1	novelGene	exon	33514	33968	+	gene_id "Novel00097"; transcript_id "Novel00097.1"; exon_number "7";
Rsa1.0_00064.1	novelGene	exon	128062	128137	+	gene_id "Novel00098"; transcript_id "Novel00098.1"; exon_number "1";
Rsa1.0_00064.1	novelGene	exon	128242	128412	+	gene_id "Novel00098"; transcript_id "Novel00098.1"; exon_number "2";
Rsa1.0_00064.1	novelGene	exon	128076	128141	+	gene_id "Novel00098"; transcript_id "Novel00098.2"; exon_number "1";
Rsa1.0_00064.1	novelGene	exon	128242	128412	+	gene_id "Novel00098"; transcript_id "Novel00098.2"; exon_number "2";
Rsa1.0_00064.1	novelGene	exon	180998	181224	+	gene_id "Novel00099"; transcript_id "Novel00099.1"; exon_number "1";
Rsa1.0_00064.1	novelGene	exon	182793	182992	+	gene_id "Novel00099"; transcript_id "Novel00099.1"; exon_number "2";
Rsa1.0_00064.1	novelGene	exon	183079	183142	+	gene_id "Novel00099"; transcript_id "Novel00099.1"; exon_number "3";
Rsa1.0_00064.1	novelGene	exon	183232	183321	+	gene_id "Novel00099"; transcript_id "Novel00099.1"; exon_number "4";
Rsa1.0_00064.1	novelGene	exon	183430	183486	+	gene_id "Novel00099"; transcript_id "Novel00099.1"; exon_number "5";
Rsa1.0_00064.1	novelGene	exon	183587	183635	+	gene_id "Novel00099"; transcript_id "Novel00099.1"; exon_number "6";
Rsa1.0_00064.1	novelGene	exon	183726	183802	+	gene_id "Novel00099"; transcript_id "Novel00099.1"; exon_number "7";
Rsa1.0_00064.1	novelGene	exon	183911	184045	+	gene_id "Novel00099"; transcript_id "Novel00099.1"; exon_number "8";
Rsa1.0_00064.1	novelGene	exon	184302	184469	+	gene_id "Novel00099"; transcript_id "Novel00099.1"; exon_number "9";
Rsa1.0_00064.1	novelGene	exon	184736	184846	+	gene_id "Novel00099"; transcript_id "Novel00099.1"; exon_number "10";
Rsa1.0_00064.1	novelGene	exon	184922	185076	+	gene_id "Novel00099"; transcript_id "Novel00099.1"; exon_number "11";
Rsa1.0_00064.1	novelGene	exon	185166	185241	+	gene_id "Novel00099"; transcript_id "Novel00099.1"; exon_number "12";
Rsa1.0_00064.1	novelGene	exon	185329	185446	+	gene_id "Novel00099"; transcript_id "Novel00099.1"; exon_number "13";
Rsa1.0_00064.1	novelGene	exon	185540	185785	+	gene_id "Novel00099"; transcript_id "Novel00099.1"; exon_number "14";
Rsa1.0_00064.1	novelGene	exon	185870	186009	+	gene_id "Novel00099"; transcript_id "Novel00099.1"; exon_number "15";
Rsa1.0_00064.1	novelGene	exon	186112	186294	+	gene_id "Novel00099"; transcript_id "Novel00099.1"; exon_number "16";
Rsa1.0_00064.1	novelGene	exon	186405	186524	+	gene_id "Novel00099"; transcript_id "Novel00099.1"; exon_number "17";
Rsa1.0_00064.1	novelGene	exon	186608	186863	+	gene_id "Novel00099"; transcript_id "Novel00099.1"; exon_number "18";
Rsa1.0_00064.1	novelGene	exon	181083	181224	+	gene_id "Novel00099"; transcript_id "Novel00099.2"; exon_number "1";
Rsa1.0_00064.1	novelGene	exon	182820	182992	+	gene_id "Novel00099"; transcript_id "Novel00099.2"; exon_number "2";
Rsa1.0_00064.1	novelGene	exon	183079	183142	+	gene_id "Novel00099"; transcript_id "Novel00099.2"; exon_number "3";
Rsa1.0_00064.1	novelGene	exon	183232	183281	+	gene_id "Novel00099"; transcript_id "Novel00099.2"; exon_number "4";
Rsa1.0_00065.1	novelGene	exon	206215	206547	+	gene_id "Novel00100"; transcript_id "Novel00100.1"; exon_number "1";
Rsa1.0_00065.1	novelGene	exon	206663	206832	+	gene_id "Novel00100"; transcript_id "Novel00100.1"; exon_number "2";
Rsa1.0_00065.1	novelGene	exon	206939	207566	+	gene_id "Novel00100"; transcript_id "Novel00100.1"; exon_number "3";
Rsa1.0_00065.1	novelGene	exon	207653	208123	+	gene_id "Novel00100"; transcript_id "Novel00100.1"; exon_number "4";
Rsa1.0_00065.1	novelGene	exon	208205	208252	+	gene_id "Novel00100"; transcript_id "Novel00100.1"; exon_number "5";
Rsa1.0_00065.1	novelGene	exon	208333	208478	+	gene_id "Novel00100"; transcript_id "Novel00100.1"; exon_number "6";
Rsa1.0_00065.1	novelGene	exon	437152	437394	+	gene_id "Novel00101"; transcript_id "Novel00101.1"; exon_number "1";
Rsa1.0_00065.1	novelGene	exon	437482	437592	+	gene_id "Novel00101"; transcript_id "Novel00101.1"; exon_number "2";
Rsa1.0_00065.1	novelGene	exon	437677	437918	+	gene_id "Novel00101"; transcript_id "Novel00101.1"; exon_number "3";
Rsa1.0_00065.1	novelGene	exon	437994	438076	+	gene_id "Novel00101"; transcript_id "Novel00101.1"; exon_number "4";
Rsa1.0_00065.1	novelGene	exon	438150	438261	+	gene_id "Novel00101"; transcript_id "Novel00101.1"; exon_number "5";
Rsa1.0_00065.1	novelGene	exon	438335	438397	+	gene_id "Novel00101"; transcript_id "Novel00101.1"; exon_number "6";
Rsa1.0_00065.1	novelGene	exon	438583	438934	+	gene_id "Novel00101"; transcript_id "Novel00101.1"; exon_number "7";
Rsa1.0_00065.1	novelGene	exon	414571	415983	-	gene_id "Novel00102"; transcript_id "Novel00102.1"; exon_number "1";
Rsa1.0_00065.1	novelGene	exon	416096	416600	-	gene_id "Novel00102"; transcript_id "Novel00102.1"; exon_number "2";
Rsa1.0_00065.1	novelGene	exon	416729	416796	-	gene_id "Novel00102"; transcript_id "Novel00102.1"; exon_number "3";
Rsa1.0_00065.1	novelGene	exon	416977	417000	-	gene_id "Novel00102"; transcript_id "Novel00102.1"; exon_number "4";
Rsa1.0_00066.1	novelGene	exon	46140	46624	-	gene_id "Novel00103"; transcript_id "Novel00103.1"; exon_number "1";
Rsa1.0_00066.1	novelGene	exon	46720	46854	-	gene_id "Novel00103"; transcript_id "Novel00103.1"; exon_number "2";
Rsa1.0_00066.1	novelGene	exon	46930	47180	-	gene_id "Novel00103"; transcript_id "Novel00103.1"; exon_number "3";
Rsa1.0_00066.1	novelGene	exon	47296	47351	-	gene_id "Novel00103"; transcript_id "Novel00103.1"; exon_number "4";
Rsa1.0_00066.1	novelGene	exon	47457	47507	-	gene_id "Novel00104"; transcript_id "Novel00104.1"; exon_number "1";
Rsa1.0_00066.1	novelGene	exon	47632	47733	-	gene_id "Novel00104"; transcript_id "Novel00104.1"; exon_number "2";
Rsa1.0_00066.1	novelGene	exon	47816	47974	-	gene_id "Novel00104"; transcript_id "Novel00104.1"; exon_number "3";
Rsa1.0_00066.1	novelGene	exon	48056	48543	-	gene_id "Novel00104"; transcript_id "Novel00104.1"; exon_number "4";
Rsa1.0_00066.1	novelGene	exon	48640	48708	-	gene_id "Novel00104"; transcript_id "Novel00104.1"; exon_number "5";
Rsa1.0_00066.1	novelGene	exon	48817	48900	-	gene_id "Novel00104"; transcript_id "Novel00104.1"; exon_number "6";
Rsa1.0_00066.1	novelGene	exon	48976	49047	-	gene_id "Novel00104"; transcript_id "Novel00104.1"; exon_number "7";
Rsa1.0_00066.1	novelGene	exon	49122	49190	-	gene_id "Novel00104"; transcript_id "Novel00104.1"; exon_number "8";
Rsa1.0_00066.1	novelGene	exon	49300	49368	-	gene_id "Novel00104"; transcript_id "Novel00104.1"; exon_number "9";
Rsa1.0_00066.1	novelGene	exon	49467	49541	-	gene_id "Novel00104"; transcript_id "Novel00104.1"; exon_number "10";
Rsa1.0_00066.1	novelGene	exon	49661	49732	-	gene_id "Novel00104"; transcript_id "Novel00104.1"; exon_number "11";
Rsa1.0_00066.1	novelGene	exon	49814	49885	-	gene_id "Novel00104"; transcript_id "Novel00104.1"; exon_number "12";
Rsa1.0_00066.1	novelGene	exon	49969	50112	-	gene_id "Novel00104"; transcript_id "Novel00104.1"; exon_number "13";
Rsa1.0_00066.1	novelGene	exon	50291	50362	-	gene_id "Novel00104"; transcript_id "Novel00104.1"; exon_number "14";
Rsa1.0_00066.1	novelGene	exon	50461	50532	-	gene_id "Novel00104"; transcript_id "Novel00104.1"; exon_number "15";
Rsa1.0_00066.1	novelGene	exon	50719	50869	-	gene_id "Novel00104"; transcript_id "Novel00104.1"; exon_number "16";
Rsa1.0_00066.1	novelGene	exon	51169	51267	-	gene_id "Novel00104"; transcript_id "Novel00104.1"; exon_number "17";
Rsa1.0_00066.1	novelGene	exon	51390	52218	-	gene_id "Novel00104"; transcript_id "Novel00104.1"; exon_number "18";
Rsa1.0_00066.1	novelGene	exon	73123	73946	-	gene_id "Novel00105"; transcript_id "Novel00105.1"; exon_number "1";
Rsa1.0_00066.1	novelGene	exon	74694	74750	-	gene_id "Novel00105"; transcript_id "Novel00105.1"; exon_number "2";
Rsa1.0_00066.1	novelGene	exon	74837	75703	-	gene_id "Novel00105"; transcript_id "Novel00105.1"; exon_number "3";
Rsa1.0_00067.1	novelGene	exon	162403	162753	+	gene_id "Novel00106"; transcript_id "Novel00106.1"; exon_number "1";
Rsa1.0_00067.1	novelGene	exon	162822	162922	+	gene_id "Novel00106"; transcript_id "Novel00106.1"; exon_number "2";
Rsa1.0_00067.1	novelGene	exon	163013	163265	+	gene_id "Novel00106"; transcript_id "Novel00106.1"; exon_number "3";
Rsa1.0_00067.1	novelGene	exon	163372	163843	+	gene_id "Novel00106"; transcript_id "Novel00106.1"; exon_number "4";
Rsa1.0_00067.1	novelGene	exon	163910	164103	+	gene_id "Novel00107"; transcript_id "Novel00107.1"; exon_number "1";
Rsa1.0_00067.1	novelGene	exon	164198	164449	+	gene_id "Novel00107"; transcript_id "Novel00107.1"; exon_number "2";
Rsa1.0_00067.1	novelGene	exon	164535	164698	+	gene_id "Novel00107"; transcript_id "Novel00107.1"; exon_number "3";
Rsa1.0_00067.1	novelGene	exon	164778	164857	+	gene_id "Novel00107"; transcript_id "Novel00107.1"; exon_number "4";
Rsa1.0_00067.1	novelGene	exon	164943	165090	+	gene_id "Novel00107"; transcript_id "Novel00107.1"; exon_number "5";
Rsa1.0_00067.1	novelGene	exon	165170	165319	+	gene_id "Novel00107"; transcript_id "Novel00107.1"; exon_number "6";
Rsa1.0_00067.1	novelGene	exon	165422	165644	+	gene_id "Novel00107"; transcript_id "Novel00107.1"; exon_number "7";
Rsa1.0_00067.1	novelGene	exon	210100	210389	+	gene_id "Novel00108"; transcript_id "Novel00108.1"; exon_number "1";
Rsa1.0_00067.1	novelGene	exon	210627	210836	+	gene_id "Novel00108"; transcript_id "Novel00108.1"; exon_number "2";
Rsa1.0_00067.1	novelGene	exon	210924	211543	+	gene_id "Novel00108"; transcript_id "Novel00108.1"; exon_number "3";
Rsa1.0_00067.1	novelGene	exon	211661	212845	+	gene_id "Novel00108"; transcript_id "Novel00108.1"; exon_number "4";
Rsa1.0_00067.1	novelGene	exon	71985	72237	-	gene_id "Novel00109"; transcript_id "Novel00109.1"; exon_number "1";
Rsa1.0_00067.1	novelGene	exon	72350	72560	-	gene_id "Novel00109"; transcript_id "Novel00109.1"; exon_number "2";
Rsa1.0_00067.1	novelGene	exon	72663	73457	-	gene_id "Novel00109"; transcript_id "Novel00109.1"; exon_number "3";
Rsa1.0_00067.1	novelGene	exon	127712	127807	-	gene_id "Novel00110"; transcript_id "Novel00110.1"; exon_number "1";
Rsa1.0_00067.1	novelGene	exon	127906	128041	-	gene_id "Novel00110"; transcript_id "Novel00110.1"; exon_number "2";
Rsa1.0_00068.1	novelGene	exon	147794	148063	+	gene_id "Novel00111"; transcript_id "Novel00111.1"; exon_number "1";
Rsa1.0_00068.1	novelGene	exon	148199	148748	+	gene_id "Novel00111"; transcript_id "Novel00111.1"; exon_number "2";
Rsa1.0_00068.1	novelGene	exon	16242	16772	-	gene_id "Novel00112"; transcript_id "Novel00112.1"; exon_number "1";
Rsa1.0_00068.1	novelGene	exon	16968	17046	-	gene_id "Novel00112"; transcript_id "Novel00112.1"; exon_number "2";
Rsa1.0_00068.1	novelGene	exon	17119	17604	-	gene_id "Novel00112"; transcript_id "Novel00112.1"; exon_number "3";
Rsa1.0_00068.1	novelGene	exon	16242	16772	-	gene_id "Novel00112"; transcript_id "Novel00112.2"; exon_number "1";
Rsa1.0_00068.1	novelGene	exon	17119	17604	-	gene_id "Novel00112"; transcript_id "Novel00112.2"; exon_number "2";
Rsa1.0_00068.1	novelGene	exon	16242	16762	-	gene_id "Novel00112"; transcript_id "Novel00112.3"; exon_number "1";
Rsa1.0_00068.1	novelGene	exon	17119	17604	-	gene_id "Novel00112"; transcript_id "Novel00112.3"; exon_number "2";
Rsa1.0_00069.1	novelGene	exon	355906	356137	+	gene_id "Novel00113"; transcript_id "Novel00113.1"; exon_number "1";
Rsa1.0_00069.1	novelGene	exon	356767	357108	+	gene_id "Novel00113"; transcript_id "Novel00113.1"; exon_number "2";
Rsa1.0_00070.1	novelGene	exon	33540	33701	+	gene_id "Novel00114"; transcript_id "Novel00114.1"; exon_number "1";
Rsa1.0_00070.1	novelGene	exon	33797	33851	+	gene_id "Novel00114"; transcript_id "Novel00114.1"; exon_number "2";
Rsa1.0_00070.1	novelGene	exon	33930	33959	+	gene_id "Novel00115"; transcript_id "Novel00115.1"; exon_number "1";
Rsa1.0_00070.1	novelGene	exon	34058	34218	+	gene_id "Novel00115"; transcript_id "Novel00115.1"; exon_number "2";
Rsa1.0_00070.1	novelGene	exon	34297	34401	+	gene_id "Novel00115"; transcript_id "Novel00115.1"; exon_number "3";
Rsa1.0_00070.1	novelGene	exon	34483	35241	+	gene_id "Novel00115"; transcript_id "Novel00115.1"; exon_number "4";
Rsa1.0_00070.1	novelGene	exon	35322	35499	+	gene_id "Novel00115"; transcript_id "Novel00115.1"; exon_number "5";
Rsa1.0_00070.1	novelGene	exon	35630	35801	+	gene_id "Novel00115"; transcript_id "Novel00115.1"; exon_number "6";
Rsa1.0_00070.1	novelGene	exon	35893	36325	+	gene_id "Novel00115"; transcript_id "Novel00115.1"; exon_number "7";
Rsa1.0_00070.1	novelGene	exon	5038	5310	-	gene_id "Novel00116"; transcript_id "Novel00116.1"; exon_number "1";
Rsa1.0_00070.1	novelGene	exon	5395	5513	-	gene_id "Novel00116"; transcript_id "Novel00116.1"; exon_number "2";
Rsa1.0_00070.1	novelGene	exon	5608	5668	-	gene_id "Novel00116"; transcript_id "Novel00116.1"; exon_number "3";
Rsa1.0_00070.1	novelGene	exon	5762	5829	-	gene_id "Novel00116"; transcript_id "Novel00116.1"; exon_number "4";
Rsa1.0_00071.1	novelGene	exon	333767	333973	+	gene_id "Novel00117"; transcript_id "Novel00117.1"; exon_number "1";
Rsa1.0_00071.1	novelGene	exon	334048	334256	+	gene_id "Novel00117"; transcript_id "Novel00117.1"; exon_number "2";
Rsa1.0_00071.1	novelGene	exon	334485	334631	+	gene_id "Novel00117"; transcript_id "Novel00117.1"; exon_number "3";
Rsa1.0_00071.1	novelGene	exon	334928	334982	+	gene_id "Novel00117"; transcript_id "Novel00117.1"; exon_number "4";
Rsa1.0_00071.1	novelGene	exon	39378	39635	-	gene_id "Novel00118"; transcript_id "Novel00118.1"; exon_number "1";
Rsa1.0_00071.1	novelGene	exon	39722	39841	-	gene_id "Novel00118"; transcript_id "Novel00118.1"; exon_number "2";
Rsa1.0_00071.1	novelGene	exon	39922	39996	-	gene_id "Novel00118"; transcript_id "Novel00118.1"; exon_number "3";
Rsa1.0_00071.1	novelGene	exon	40086	40424	-	gene_id "Novel00118"; transcript_id "Novel00118.1"; exon_number "4";
Rsa1.0_00071.1	novelGene	exon	40501	40622	-	gene_id "Novel00118"; transcript_id "Novel00118.1"; exon_number "5";
Rsa1.0_00071.1	novelGene	exon	40709	40895	-	gene_id "Novel00118"; transcript_id "Novel00118.1"; exon_number "6";
Rsa1.0_00071.1	novelGene	exon	40988	41256	-	gene_id "Novel00118"; transcript_id "Novel00118.1"; exon_number "7";
Rsa1.0_00071.1	novelGene	exon	41335	41515	-	gene_id "Novel00118"; transcript_id "Novel00118.1"; exon_number "8";
Rsa1.0_00073.1	novelGene	exon	209203	209738	+	gene_id "Novel00119"; transcript_id "Novel00119.1"; exon_number "1";
Rsa1.0_00073.1	novelGene	exon	209941	210353	+	gene_id "Novel00119"; transcript_id "Novel00119.1"; exon_number "2";
Rsa1.0_00073.1	novelGene	exon	143868	143917	-	gene_id "Novel00120"; transcript_id "Novel00120.1"; exon_number "1";
Rsa1.0_00073.1	novelGene	exon	144041	144130	-	gene_id "Novel00120"; transcript_id "Novel00120.1"; exon_number "2";
Rsa1.0_00073.1	novelGene	exon	144228	144346	-	gene_id "Novel00120"; transcript_id "Novel00120.1"; exon_number "3";
Rsa1.0_00073.1	novelGene	exon	144431	144537	-	gene_id "Novel00120"; transcript_id "Novel00120.1"; exon_number "4";
Rsa1.0_00075.1	novelGene	exon	29616	29741	-	gene_id "Novel00121"; transcript_id "Novel00121.1"; exon_number "1";
Rsa1.0_00075.1	novelGene	exon	29837	29933	-	gene_id "Novel00121"; transcript_id "Novel00121.1"; exon_number "2";
Rsa1.0_00075.1	novelGene	exon	30012	30243	-	gene_id "Novel00121"; transcript_id "Novel00121.1"; exon_number "3";
Rsa1.0_00075.1	novelGene	exon	29616	29741	-	gene_id "Novel00121"; transcript_id "Novel00121.2"; exon_number "1";
Rsa1.0_00075.1	novelGene	exon	29831	29933	-	gene_id "Novel00121"; transcript_id "Novel00121.2"; exon_number "2";
Rsa1.0_00075.1	novelGene	exon	30012	30056	-	gene_id "Novel00121"; transcript_id "Novel00121.2"; exon_number "3";
Rsa1.0_00075.1	novelGene	exon	30144	30242	-	gene_id "Novel00121"; transcript_id "Novel00121.2"; exon_number "4";
Rsa1.0_00075.1	novelGene	exon	30347	30412	-	gene_id "Novel00121"; transcript_id "Novel00121.2"; exon_number "5";
Rsa1.0_00075.1	novelGene	exon	30504	30563	-	gene_id "Novel00121"; transcript_id "Novel00121.2"; exon_number "6";
Rsa1.0_00075.1	novelGene	exon	30643	30736	-	gene_id "Novel00121"; transcript_id "Novel00121.2"; exon_number "7";
Rsa1.0_00075.1	novelGene	exon	30861	30935	-	gene_id "Novel00121"; transcript_id "Novel00121.2"; exon_number "8";
Rsa1.0_00075.1	novelGene	exon	31018	31136	-	gene_id "Novel00121"; transcript_id "Novel00121.2"; exon_number "9";
Rsa1.0_00075.1	novelGene	exon	31227	31391	-	gene_id "Novel00121"; transcript_id "Novel00121.2"; exon_number "10";
Rsa1.0_00075.1	novelGene	exon	31519	31854	-	gene_id "Novel00121"; transcript_id "Novel00121.2"; exon_number "11";
Rsa1.0_00076.1	novelGene	exon	46496	46891	-	gene_id "Novel00122"; transcript_id "Novel00122.1"; exon_number "1";
Rsa1.0_00076.1	novelGene	exon	47006	47178	-	gene_id "Novel00122"; transcript_id "Novel00122.1"; exon_number "2";
Rsa1.0_00076.1	novelGene	exon	47292	47522	-	gene_id "Novel00122"; transcript_id "Novel00122.1"; exon_number "3";
Rsa1.0_00076.1	novelGene	exon	47604	47707	-	gene_id "Novel00122"; transcript_id "Novel00122.1"; exon_number "4";
Rsa1.0_00076.1	novelGene	exon	47868	48560	-	gene_id "Novel00122"; transcript_id "Novel00122.1"; exon_number "5";
Rsa1.0_00076.1	novelGene	exon	48673	49036	-	gene_id "Novel00122"; transcript_id "Novel00122.1"; exon_number "6";
Rsa1.0_00076.1	novelGene	exon	46496	46882	-	gene_id "Novel00122"; transcript_id "Novel00122.2"; exon_number "1";
Rsa1.0_00076.1	novelGene	exon	47006	47178	-	gene_id "Novel00122"; transcript_id "Novel00122.2"; exon_number "2";
Rsa1.0_00076.1	novelGene	exon	47292	47504	-	gene_id "Novel00122"; transcript_id "Novel00122.2"; exon_number "3";
Rsa1.0_00076.1	novelGene	exon	47604	47707	-	gene_id "Novel00122"; transcript_id "Novel00122.2"; exon_number "4";
Rsa1.0_00076.1	novelGene	exon	47868	47978	-	gene_id "Novel00122"; transcript_id "Novel00122.2"; exon_number "5";
Rsa1.0_00076.1	novelGene	exon	48405	48560	-	gene_id "Novel00122"; transcript_id "Novel00122.2"; exon_number "6";
Rsa1.0_00076.1	novelGene	exon	48673	49036	-	gene_id "Novel00122"; transcript_id "Novel00122.2"; exon_number "7";
Rsa1.0_00076.1	novelGene	exon	46496	46891	-	gene_id "Novel00122"; transcript_id "Novel00122.3"; exon_number "1";
Rsa1.0_00076.1	novelGene	exon	47006	47178	-	gene_id "Novel00122"; transcript_id "Novel00122.3"; exon_number "2";
Rsa1.0_00076.1	novelGene	exon	47292	47522	-	gene_id "Novel00122"; transcript_id "Novel00122.3"; exon_number "3";
Rsa1.0_00076.1	novelGene	exon	47604	47774	-	gene_id "Novel00122"; transcript_id "Novel00122.3"; exon_number "4";
Rsa1.0_00076.1	novelGene	exon	47868	47978	-	gene_id "Novel00122"; transcript_id "Novel00122.3"; exon_number "5";
Rsa1.0_00076.1	novelGene	exon	48405	48560	-	gene_id "Novel00122"; transcript_id "Novel00122.3"; exon_number "6";
Rsa1.0_00076.1	novelGene	exon	48673	49044	-	gene_id "Novel00122"; transcript_id "Novel00122.3"; exon_number "7";
Rsa1.0_00076.1	novelGene	exon	46496	46882	-	gene_id "Novel00122"; transcript_id "Novel00122.4"; exon_number "1";
Rsa1.0_00076.1	novelGene	exon	47006	47178	-	gene_id "Novel00122"; transcript_id "Novel00122.4"; exon_number "2";
Rsa1.0_00076.1	novelGene	exon	47292	47504	-	gene_id "Novel00122"; transcript_id "Novel00122.4"; exon_number "3";
Rsa1.0_00076.1	novelGene	exon	47647	48560	-	gene_id "Novel00122"; transcript_id "Novel00122.4"; exon_number "4";
Rsa1.0_00076.1	novelGene	exon	48673	49044	-	gene_id "Novel00122"; transcript_id "Novel00122.4"; exon_number "5";
Rsa1.0_00076.1	novelGene	exon	46496	46891	-	gene_id "Novel00122"; transcript_id "Novel00122.5"; exon_number "1";
Rsa1.0_00076.1	novelGene	exon	47006	47178	-	gene_id "Novel00122"; transcript_id "Novel00122.5"; exon_number "2";
Rsa1.0_00076.1	novelGene	exon	47292	47504	-	gene_id "Novel00122"; transcript_id "Novel00122.5"; exon_number "3";
Rsa1.0_00076.1	novelGene	exon	47604	47707	-	gene_id "Novel00122"; transcript_id "Novel00122.5"; exon_number "4";
Rsa1.0_00076.1	novelGene	exon	47949	48560	-	gene_id "Novel00122"; transcript_id "Novel00122.5"; exon_number "5";
Rsa1.0_00076.1	novelGene	exon	48673	49044	-	gene_id "Novel00122"; transcript_id "Novel00122.5"; exon_number "6";
Rsa1.0_00076.1	novelGene	exon	46496	46882	-	gene_id "Novel00122"; transcript_id "Novel00122.6"; exon_number "1";
Rsa1.0_00076.1	novelGene	exon	47006	47178	-	gene_id "Novel00122"; transcript_id "Novel00122.6"; exon_number "2";
Rsa1.0_00076.1	novelGene	exon	47292	47504	-	gene_id "Novel00122"; transcript_id "Novel00122.6"; exon_number "3";
Rsa1.0_00076.1	novelGene	exon	47604	47707	-	gene_id "Novel00122"; transcript_id "Novel00122.6"; exon_number "4";
Rsa1.0_00076.1	novelGene	exon	47868	47984	-	gene_id "Novel00122"; transcript_id "Novel00122.6"; exon_number "5";
Rsa1.0_00076.1	novelGene	exon	48405	48560	-	gene_id "Novel00122"; transcript_id "Novel00122.6"; exon_number "6";
Rsa1.0_00076.1	novelGene	exon	48673	49044	-	gene_id "Novel00122"; transcript_id "Novel00122.6"; exon_number "7";
Rsa1.0_00077.1	novelGene	exon	71537	71589	+	gene_id "Novel00123"; transcript_id "Novel00123.1"; exon_number "1";
Rsa1.0_00077.1	novelGene	exon	71686	72303	+	gene_id "Novel00123"; transcript_id "Novel00123.1"; exon_number "2";
Rsa1.0_00078.1	novelGene	exon	70029	71186	+	gene_id "Novel00124"; transcript_id "Novel00124.1"; exon_number "1";
Rsa1.0_00078.1	novelGene	exon	71267	71590	+	gene_id "Novel00124"; transcript_id "Novel00124.1"; exon_number "2";
Rsa1.0_00078.1	novelGene	exon	71672	71972	+	gene_id "Novel00124"; transcript_id "Novel00124.1"; exon_number "3";
Rsa1.0_00078.1	novelGene	exon	72062	72736	+	gene_id "Novel00124"; transcript_id "Novel00124.1"; exon_number "4";
Rsa1.0_00078.1	novelGene	exon	72918	73029	+	gene_id "Novel00124"; transcript_id "Novel00124.1"; exon_number "5";
Rsa1.0_00078.1	novelGene	exon	73117	73211	+	gene_id "Novel00124"; transcript_id "Novel00124.1"; exon_number "6";
Rsa1.0_00078.1	novelGene	exon	73631	73756	+	gene_id "Novel00124"; transcript_id "Novel00124.1"; exon_number "7";
Rsa1.0_00078.1	novelGene	exon	73831	73951	+	gene_id "Novel00124"; transcript_id "Novel00124.1"; exon_number "8";
Rsa1.0_00078.1	novelGene	exon	74039	74123	+	gene_id "Novel00124"; transcript_id "Novel00124.1"; exon_number "9";
Rsa1.0_00078.1	novelGene	exon	74219	74332	+	gene_id "Novel00124"; transcript_id "Novel00124.1"; exon_number "10";
Rsa1.0_00078.1	novelGene	exon	74473	74512	+	gene_id "Novel00124"; transcript_id "Novel00124.1"; exon_number "11";
Rsa1.0_00078.1	novelGene	exon	74763	75148	+	gene_id "Novel00124"; transcript_id "Novel00124.1"; exon_number "12";
Rsa1.0_00079.1	novelGene	exon	488374	488577	+	gene_id "Novel00125"; transcript_id "Novel00125.1"; exon_number "1";
Rsa1.0_00079.1	novelGene	exon	488681	489465	+	gene_id "Novel00125"; transcript_id "Novel00125.1"; exon_number "2";
Rsa1.0_00079.1	novelGene	exon	87986	88460	-	gene_id "Novel00126"; transcript_id "Novel00126.1"; exon_number "1";
Rsa1.0_00079.1	novelGene	exon	88803	89131	-	gene_id "Novel00126"; transcript_id "Novel00126.1"; exon_number "2";
Rsa1.0_00079.1	novelGene	exon	140601	141029	-	gene_id "Novel00127"; transcript_id "Novel00127.1"; exon_number "1";
Rsa1.0_00079.1	novelGene	exon	141335	141335	-	gene_id "Novel00127"; transcript_id "Novel00127.1"; exon_number "2";
Rsa1.0_00079.1	novelGene	exon	140601	141027	-	gene_id "Novel00127"; transcript_id "Novel00127.2"; exon_number "1";
Rsa1.0_00079.1	novelGene	exon	141333	141371	-	gene_id "Novel00127"; transcript_id "Novel00127.2"; exon_number "2";
Rsa1.0_00079.1	novelGene	exon	140601	141027	-	gene_id "Novel00127"; transcript_id "Novel00127.3"; exon_number "1";
Rsa1.0_00079.1	novelGene	exon	141414	141702	-	gene_id "Novel00127"; transcript_id "Novel00127.3"; exon_number "2";
Rsa1.0_00082.1	novelGene	exon	37239	37519	+	gene_id "Novel00128"; transcript_id "Novel00128.1"; exon_number "1";
Rsa1.0_00082.1	novelGene	exon	37654	37710	+	gene_id "Novel00128"; transcript_id "Novel00128.1"; exon_number "2";
Rsa1.0_00082.1	novelGene	exon	37926	38079	+	gene_id "Novel00128"; transcript_id "Novel00128.1"; exon_number "3";
Rsa1.0_00082.1	novelGene	exon	38158	38255	+	gene_id "Novel00128"; transcript_id "Novel00128.1"; exon_number "4";
Rsa1.0_00082.1	novelGene	exon	38377	38442	+	gene_id "Novel00128"; transcript_id "Novel00128.1"; exon_number "5";
Rsa1.0_00082.1	novelGene	exon	38553	38678	+	gene_id "Novel00128"; transcript_id "Novel00128.1"; exon_number "6";
Rsa1.0_00088.1	novelGene	exon	30402	30895	+	gene_id "Novel00129"; transcript_id "Novel00129.1"; exon_number "1";
Rsa1.0_00088.1	novelGene	exon	30999	31174	+	gene_id "Novel00129"; transcript_id "Novel00129.1"; exon_number "2";
Rsa1.0_00089.1	novelGene	exon	126103	126151	+	gene_id "Novel00130"; transcript_id "Novel00130.1"; exon_number "1";
Rsa1.0_00089.1	novelGene	exon	127416	127621	+	gene_id "Novel00130"; transcript_id "Novel00130.1"; exon_number "2";
Rsa1.0_00089.1	novelGene	exon	218588	218647	+	gene_id "Novel00131"; transcript_id "Novel00131.1"; exon_number "1";
Rsa1.0_00089.1	novelGene	exon	218715	218957	+	gene_id "Novel00131"; transcript_id "Novel00131.1"; exon_number "2";
Rsa1.0_00089.1	novelGene	exon	95880	96288	-	gene_id "Novel00132"; transcript_id "Novel00132.1"; exon_number "1";
Rsa1.0_00089.1	novelGene	exon	96375	96438	-	gene_id "Novel00132"; transcript_id "Novel00132.1"; exon_number "2";
Rsa1.0_00089.1	novelGene	exon	96547	96656	-	gene_id "Novel00132"; transcript_id "Novel00132.1"; exon_number "3";
Rsa1.0_00089.1	novelGene	exon	96737	96828	-	gene_id "Novel00132"; transcript_id "Novel00132.1"; exon_number "4";
Rsa1.0_00089.1	novelGene	exon	96935	97084	-	gene_id "Novel00132"; transcript_id "Novel00132.1"; exon_number "5";
Rsa1.0_00089.1	novelGene	exon	97185	97241	-	gene_id "Novel00132"; transcript_id "Novel00132.1"; exon_number "6";
Rsa1.0_00089.1	novelGene	exon	97385	97438	-	gene_id "Novel00132"; transcript_id "Novel00132.1"; exon_number "7";
Rsa1.0_00089.1	novelGene	exon	97517	97666	-	gene_id "Novel00132"; transcript_id "Novel00132.1"; exon_number "8";
Rsa1.0_00089.1	novelGene	exon	97942	98009	-	gene_id "Novel00132"; transcript_id "Novel00132.1"; exon_number "9";
Rsa1.0_00089.1	novelGene	exon	98275	98400	-	gene_id "Novel00132"; transcript_id "Novel00132.1"; exon_number "10";
Rsa1.0_00089.1	novelGene	exon	98635	98708	-	gene_id "Novel00132"; transcript_id "Novel00132.1"; exon_number "11";
Rsa1.0_00089.1	novelGene	exon	98793	98900	-	gene_id "Novel00132"; transcript_id "Novel00132.1"; exon_number "12";
Rsa1.0_00089.1	novelGene	exon	99082	99203	-	gene_id "Novel00132"; transcript_id "Novel00132.1"; exon_number "13";
Rsa1.0_00089.1	novelGene	exon	99312	99419	-	gene_id "Novel00132"; transcript_id "Novel00132.1"; exon_number "14";
Rsa1.0_00089.1	novelGene	exon	99789	99871	-	gene_id "Novel00132"; transcript_id "Novel00132.1"; exon_number "15";
Rsa1.0_00089.1	novelGene	exon	100056	100152	-	gene_id "Novel00132"; transcript_id "Novel00132.1"; exon_number "16";
Rsa1.0_00089.1	novelGene	exon	100242	100310	-	gene_id "Novel00132"; transcript_id "Novel00132.1"; exon_number "17";
Rsa1.0_00089.1	novelGene	exon	100420	100506	-	gene_id "Novel00132"; transcript_id "Novel00132.1"; exon_number "18";
Rsa1.0_00089.1	novelGene	exon	100669	100837	-	gene_id "Novel00132"; transcript_id "Novel00132.1"; exon_number "19";
Rsa1.0_00089.1	novelGene	exon	100937	101197	-	gene_id "Novel00132"; transcript_id "Novel00132.1"; exon_number "20";
Rsa1.0_00089.1	novelGene	exon	101282	101355	-	gene_id "Novel00132"; transcript_id "Novel00132.1"; exon_number "21";
Rsa1.0_00089.1	novelGene	exon	101439	101837	-	gene_id "Novel00132"; transcript_id "Novel00132.1"; exon_number "22";
Rsa1.0_00090.1	novelGene	exon	86315	87236	-	gene_id "Novel00133"; transcript_id "Novel00133.1"; exon_number "1";
Rsa1.0_00090.1	novelGene	exon	87466	87590	-	gene_id "Novel00133"; transcript_id "Novel00133.1"; exon_number "2";
Rsa1.0_00090.1	novelGene	exon	86315	87242	-	gene_id "Novel00133"; transcript_id "Novel00133.2"; exon_number "1";
Rsa1.0_00090.1	novelGene	exon	87466	87590	-	gene_id "Novel00133"; transcript_id "Novel00133.2"; exon_number "2";
Rsa1.0_00092.1	novelGene	exon	33139	33425	+	gene_id "Novel00134"; transcript_id "Novel00134.1"; exon_number "1";
Rsa1.0_00092.1	novelGene	exon	33607	33876	+	gene_id "Novel00134"; transcript_id "Novel00134.1"; exon_number "2";
Rsa1.0_00092.1	novelGene	exon	33386	33421	+	gene_id "Novel00134"; transcript_id "Novel00134.2"; exon_number "1";
Rsa1.0_00092.1	novelGene	exon	33607	33876	+	gene_id "Novel00134"; transcript_id "Novel00134.2"; exon_number "2";
Rsa1.0_00092.1	novelGene	exon	129185	129532	+	gene_id "Novel00135"; transcript_id "Novel00135.1"; exon_number "1";
Rsa1.0_00092.1	novelGene	exon	129722	129866	+	gene_id "Novel00135"; transcript_id "Novel00135.1"; exon_number "2";
Rsa1.0_00092.1	novelGene	exon	129970	130243	+	gene_id "Novel00135"; transcript_id "Novel00135.1"; exon_number "3";
Rsa1.0_00092.1	novelGene	exon	3107	3281	-	gene_id "Novel00136"; transcript_id "Novel00136.1"; exon_number "1";
Rsa1.0_00092.1	novelGene	exon	3352	3522	-	gene_id "Novel00136"; transcript_id "Novel00136.1"; exon_number "2";
Rsa1.0_00093.1	novelGene	exon	12717	12958	+	gene_id "Novel00137"; transcript_id "Novel00137.1"; exon_number "1";
Rsa1.0_00093.1	novelGene	exon	13080	13169	+	gene_id "Novel00137"; transcript_id "Novel00137.1"; exon_number "2";
Rsa1.0_00093.1	novelGene	exon	13262	13324	+	gene_id "Novel00137"; transcript_id "Novel00137.1"; exon_number "3";
Rsa1.0_00093.1	novelGene	exon	13405	13479	+	gene_id "Novel00137"; transcript_id "Novel00137.1"; exon_number "4";
Rsa1.0_00093.1	novelGene	exon	13585	13647	+	gene_id "Novel00137"; transcript_id "Novel00137.1"; exon_number "5";
Rsa1.0_00093.1	novelGene	exon	13770	13822	+	gene_id "Novel00137"; transcript_id "Novel00137.1"; exon_number "6";
Rsa1.0_00093.1	novelGene	exon	13908	14240	+	gene_id "Novel00137"; transcript_id "Novel00137.1"; exon_number "7";
Rsa1.0_00093.1	novelGene	exon	12717	12958	+	gene_id "Novel00137"; transcript_id "Novel00137.2"; exon_number "1";
Rsa1.0_00093.1	novelGene	exon	13080	13169	+	gene_id "Novel00137"; transcript_id "Novel00137.2"; exon_number "2";
Rsa1.0_00093.1	novelGene	exon	13262	13324	+	gene_id "Novel00137"; transcript_id "Novel00137.2"; exon_number "3";
Rsa1.0_00093.1	novelGene	exon	13405	13479	+	gene_id "Novel00137"; transcript_id "Novel00137.2"; exon_number "4";
Rsa1.0_00093.1	novelGene	exon	13585	13647	+	gene_id "Novel00137"; transcript_id "Novel00137.2"; exon_number "5";
Rsa1.0_00093.1	novelGene	exon	13770	13822	+	gene_id "Novel00137"; transcript_id "Novel00137.2"; exon_number "6";
Rsa1.0_00093.1	novelGene	exon	13905	14240	+	gene_id "Novel00137"; transcript_id "Novel00137.2"; exon_number "7";
Rsa1.0_00094.1	novelGene	exon	120435	120694	+	gene_id "Novel00138"; transcript_id "Novel00138.1"; exon_number "1";
Rsa1.0_00094.1	novelGene	exon	120977	121150	+	gene_id "Novel00138"; transcript_id "Novel00138.1"; exon_number "2";
Rsa1.0_00094.1	novelGene	exon	121260	121463	+	gene_id "Novel00138"; transcript_id "Novel00138.1"; exon_number "3";
Rsa1.0_00096.1	novelGene	exon	154610	154779	+	gene_id "Novel00139"; transcript_id "Novel00139.1"; exon_number "1";
Rsa1.0_00096.1	novelGene	exon	155032	155316	+	gene_id "Novel00139"; transcript_id "Novel00139.1"; exon_number "2";
Rsa1.0_00096.1	novelGene	exon	175404	175483	+	gene_id "Novel00140"; transcript_id "Novel00140.1"; exon_number "1";
Rsa1.0_00096.1	novelGene	exon	175677	175923	+	gene_id "Novel00140"; transcript_id "Novel00140.1"; exon_number "2";
Rsa1.0_00096.1	novelGene	exon	176015	176068	+	gene_id "Novel00140"; transcript_id "Novel00140.1"; exon_number "3";
Rsa1.0_00096.1	novelGene	exon	176179	176322	+	gene_id "Novel00140"; transcript_id "Novel00140.1"; exon_number "4";
Rsa1.0_00096.1	novelGene	exon	176402	176466	+	gene_id "Novel00140"; transcript_id "Novel00140.1"; exon_number "5";
Rsa1.0_00096.1	novelGene	exon	176538	176592	+	gene_id "Novel00140"; transcript_id "Novel00140.1"; exon_number "6";
Rsa1.0_00096.1	novelGene	exon	176668	177194	+	gene_id "Novel00140"; transcript_id "Novel00140.1"; exon_number "7";
Rsa1.0_00096.1	novelGene	exon	177655	179343	+	gene_id "Novel00140"; transcript_id "Novel00140.1"; exon_number "8";
Rsa1.0_00096.1	novelGene	exon	175405	175483	+	gene_id "Novel00140"; transcript_id "Novel00140.2"; exon_number "1";
Rsa1.0_00096.1	novelGene	exon	175595	175608	+	gene_id "Novel00140"; transcript_id "Novel00140.2"; exon_number "2";
Rsa1.0_00096.1	novelGene	exon	175691	175923	+	gene_id "Novel00140"; transcript_id "Novel00140.2"; exon_number "3";
Rsa1.0_00096.1	novelGene	exon	176015	176068	+	gene_id "Novel00140"; transcript_id "Novel00140.2"; exon_number "4";
Rsa1.0_00096.1	novelGene	exon	176179	176322	+	gene_id "Novel00140"; transcript_id "Novel00140.2"; exon_number "5";
Rsa1.0_00096.1	novelGene	exon	176402	176466	+	gene_id "Novel00140"; transcript_id "Novel00140.2"; exon_number "6";
Rsa1.0_00096.1	novelGene	exon	176538	176592	+	gene_id "Novel00140"; transcript_id "Novel00140.2"; exon_number "7";
Rsa1.0_00096.1	novelGene	exon	176668	177194	+	gene_id "Novel00140"; transcript_id "Novel00140.2"; exon_number "8";
Rsa1.0_00096.1	novelGene	exon	177655	179343	+	gene_id "Novel00140"; transcript_id "Novel00140.2"; exon_number "9";
Rsa1.0_00096.1	novelGene	exon	177295	177328	+	gene_id "Novel00140"; transcript_id "Novel00140.3"; exon_number "1";
Rsa1.0_00096.1	novelGene	exon	177655	178684	+	gene_id "Novel00140"; transcript_id "Novel00140.3"; exon_number "2";
Rsa1.0_00096.1	novelGene	exon	178822	179343	+	gene_id "Novel00140"; transcript_id "Novel00140.3"; exon_number "3";
Rsa1.0_00097.1	novelGene	exon	27627	27938	+	gene_id "Novel00141"; transcript_id "Novel00141.1"; exon_number "1";
Rsa1.0_00097.1	novelGene	exon	28104	28471	+	gene_id "Novel00141"; transcript_id "Novel00141.1"; exon_number "2";
Rsa1.0_00097.1	novelGene	exon	28551	28775	+	gene_id "Novel00141"; transcript_id "Novel00141.1"; exon_number "3";
Rsa1.0_00097.1	novelGene	exon	28871	29580	+	gene_id "Novel00141"; transcript_id "Novel00141.1"; exon_number "4";
Rsa1.0_00097.1	novelGene	exon	29953	30744	+	gene_id "Novel00141"; transcript_id "Novel00141.1"; exon_number "5";
Rsa1.0_00098.1	novelGene	exon	241532	242076	-	gene_id "Novel00142"; transcript_id "Novel00142.1"; exon_number "1";
Rsa1.0_00098.1	novelGene	exon	242172	242291	-	gene_id "Novel00142"; transcript_id "Novel00142.1"; exon_number "2";
Rsa1.0_00098.1	novelGene	exon	263371	263726	-	gene_id "Novel00143"; transcript_id "Novel00143.1"; exon_number "1";
Rsa1.0_00098.1	novelGene	exon	263873	263964	-	gene_id "Novel00143"; transcript_id "Novel00143.1"; exon_number "2";
Rsa1.0_00099.1	novelGene	exon	131386	131617	+	gene_id "Novel00144"; transcript_id "Novel00144.1"; exon_number "1";
Rsa1.0_00099.1	novelGene	exon	131687	134014	+	gene_id "Novel00144"; transcript_id "Novel00144.1"; exon_number "2";
Rsa1.0_00100.1	novelGene	exon	174021	174240	+	gene_id "Novel00145"; transcript_id "Novel00145.1"; exon_number "1";
Rsa1.0_00100.1	novelGene	exon	174320	174467	+	gene_id "Novel00145"; transcript_id "Novel00145.1"; exon_number "2";
Rsa1.0_00100.1	novelGene	exon	174666	175235	+	gene_id "Novel00145"; transcript_id "Novel00145.1"; exon_number "3";
Rsa1.0_00100.1	novelGene	exon	175310	175450	+	gene_id "Novel00145"; transcript_id "Novel00145.1"; exon_number "4";
Rsa1.0_00100.1	novelGene	exon	175627	175718	+	gene_id "Novel00145"; transcript_id "Novel00145.1"; exon_number "5";
Rsa1.0_00100.1	novelGene	exon	175798	175866	+	gene_id "Novel00145"; transcript_id "Novel00145.1"; exon_number "6";
Rsa1.0_00100.1	novelGene	exon	176031	176346	+	gene_id "Novel00145"; transcript_id "Novel00145.1"; exon_number "7";
Rsa1.0_00101.1	novelGene	exon	189961	190710	-	gene_id "Novel00146"; transcript_id "Novel00146.1"; exon_number "1";
Rsa1.0_00101.1	novelGene	exon	190823	190892	-	gene_id "Novel00146"; transcript_id "Novel00146.1"; exon_number "2";
Rsa1.0_00101.1	novelGene	exon	190982	191075	-	gene_id "Novel00146"; transcript_id "Novel00146.1"; exon_number "3";
Rsa1.0_00101.1	novelGene	exon	191226	191326	-	gene_id "Novel00146"; transcript_id "Novel00146.1"; exon_number "4";
Rsa1.0_00101.1	novelGene	exon	191551	191619	-	gene_id "Novel00146"; transcript_id "Novel00146.1"; exon_number "5";
Rsa1.0_00101.1	novelGene	exon	191715	191929	-	gene_id "Novel00146"; transcript_id "Novel00146.1"; exon_number "6";
Rsa1.0_00101.1	novelGene	exon	192029	192077	-	gene_id "Novel00146"; transcript_id "Novel00146.1"; exon_number "7";
Rsa1.0_00101.1	novelGene	exon	192162	192284	-	gene_id "Novel00146"; transcript_id "Novel00146.1"; exon_number "8";
Rsa1.0_00101.1	novelGene	exon	192373	193271	-	gene_id "Novel00146"; transcript_id "Novel00146.1"; exon_number "9";
Rsa1.0_00101.1	novelGene	exon	191814	191929	-	gene_id "Novel00146"; transcript_id "Novel00146.2"; exon_number "1";
Rsa1.0_00101.1	novelGene	exon	192029	192077	-	gene_id "Novel00146"; transcript_id "Novel00146.2"; exon_number "2";
Rsa1.0_00101.1	novelGene	exon	192162	192284	-	gene_id "Novel00146"; transcript_id "Novel00146.2"; exon_number "3";
Rsa1.0_00101.1	novelGene	exon	192373	192859	-	gene_id "Novel00146"; transcript_id "Novel00146.2"; exon_number "4";
Rsa1.0_00101.1	novelGene	exon	193148	193338	-	gene_id "Novel00146"; transcript_id "Novel00146.2"; exon_number "5";
Rsa1.0_00104.1	novelGene	exon	33145	33499	-	gene_id "Novel00147"; transcript_id "Novel00147.1"; exon_number "1";
Rsa1.0_00104.1	novelGene	exon	33584	33688	-	gene_id "Novel00147"; transcript_id "Novel00147.1"; exon_number "2";
Rsa1.0_00104.1	novelGene	exon	33799	33897	-	gene_id "Novel00147"; transcript_id "Novel00147.1"; exon_number "3";
Rsa1.0_00104.1	novelGene	exon	33974	34133	-	gene_id "Novel00147"; transcript_id "Novel00147.1"; exon_number "4";
Rsa1.0_00104.1	novelGene	exon	34206	34283	-	gene_id "Novel00147"; transcript_id "Novel00147.1"; exon_number "5";
Rsa1.0_00104.1	novelGene	exon	34361	34499	-	gene_id "Novel00147"; transcript_id "Novel00147.1"; exon_number "6";
Rsa1.0_00104.1	novelGene	exon	34582	34726	-	gene_id "Novel00147"; transcript_id "Novel00147.1"; exon_number "7";
Rsa1.0_00104.1	novelGene	exon	34796	34858	-	gene_id "Novel00147"; transcript_id "Novel00147.1"; exon_number "8";
Rsa1.0_00104.1	novelGene	exon	34934	34993	-	gene_id "Novel00147"; transcript_id "Novel00147.1"; exon_number "9";
Rsa1.0_00104.1	novelGene	exon	35074	35151	-	gene_id "Novel00147"; transcript_id "Novel00147.1"; exon_number "10";
Rsa1.0_00104.1	novelGene	exon	35240	35314	-	gene_id "Novel00147"; transcript_id "Novel00147.1"; exon_number "11";
Rsa1.0_00104.1	novelGene	exon	35399	35515	-	gene_id "Novel00147"; transcript_id "Novel00147.1"; exon_number "12";
Rsa1.0_00104.1	novelGene	exon	35598	35948	-	gene_id "Novel00147"; transcript_id "Novel00147.1"; exon_number "13";
Rsa1.0_00104.1	novelGene	exon	36028	36104	-	gene_id "Novel00147"; transcript_id "Novel00147.1"; exon_number "14";
Rsa1.0_00104.1	novelGene	exon	36195	36295	-	gene_id "Novel00147"; transcript_id "Novel00147.1"; exon_number "15";
Rsa1.0_00104.1	novelGene	exon	36378	36484	-	gene_id "Novel00147"; transcript_id "Novel00147.1"; exon_number "16";
Rsa1.0_00104.1	novelGene	exon	36638	36795	-	gene_id "Novel00147"; transcript_id "Novel00147.1"; exon_number "17";
Rsa1.0_00104.1	novelGene	exon	36876	37109	-	gene_id "Novel00147"; transcript_id "Novel00147.1"; exon_number "18";
Rsa1.0_00104.1	novelGene	exon	37349	37558	-	gene_id "Novel00147"; transcript_id "Novel00147.1"; exon_number "19";
Rsa1.0_00104.1	novelGene	exon	205922	206853	-	gene_id "Novel00148"; transcript_id "Novel00148.1"; exon_number "1";
Rsa1.0_00104.1	novelGene	exon	206943	207511	-	gene_id "Novel00148"; transcript_id "Novel00148.1"; exon_number "2";
Rsa1.0_00104.1	novelGene	exon	207604	209287	-	gene_id "Novel00149"; transcript_id "Novel00149.1"; exon_number "1";
Rsa1.0_00104.1	novelGene	exon	209365	209933	-	gene_id "Novel00149"; transcript_id "Novel00149.1"; exon_number "2";
Rsa1.0_00104.1	novelGene	exon	210016	210409	-	gene_id "Novel00149"; transcript_id "Novel00149.1"; exon_number "3";
Rsa1.0_00104.1	novelGene	exon	210606	210633	-	gene_id "Novel00149"; transcript_id "Novel00149.1"; exon_number "4";
Rsa1.0_00105.1	novelGene	exon	67646	67777	+	gene_id "Novel00150"; transcript_id "Novel00150.1"; exon_number "1";
Rsa1.0_00105.1	novelGene	exon	67946	68143	+	gene_id "Novel00150"; transcript_id "Novel00150.1"; exon_number "2";
Rsa1.0_00105.1	novelGene	exon	68476	68662	+	gene_id "Novel00150"; transcript_id "Novel00150.1"; exon_number "3";
Rsa1.0_00105.1	novelGene	exon	68763	68870	+	gene_id "Novel00150"; transcript_id "Novel00150.1"; exon_number "4";
Rsa1.0_00105.1	novelGene	exon	68959	69107	+	gene_id "Novel00150"; transcript_id "Novel00150.1"; exon_number "5";
Rsa1.0_00106.1	novelGene	exon	123945	124348	-	gene_id "Novel00151"; transcript_id "Novel00151.1"; exon_number "1";
Rsa1.0_00106.1	novelGene	exon	124934	124998	-	gene_id "Novel00151"; transcript_id "Novel00151.1"; exon_number "2";
Rsa1.0_00106.1	novelGene	exon	125140	125347	-	gene_id "Novel00151"; transcript_id "Novel00151.1"; exon_number "3";
Rsa1.0_00107.1	novelGene	exon	84990	85069	+	gene_id "Novel00152"; transcript_id "Novel00152.1"; exon_number "1";
Rsa1.0_00107.1	novelGene	exon	85559	85855	+	gene_id "Novel00152"; transcript_id "Novel00152.1"; exon_number "2";
Rsa1.0_00107.1	novelGene	exon	85958	86242	+	gene_id "Novel00152"; transcript_id "Novel00152.1"; exon_number "3";
Rsa1.0_00107.1	novelGene	exon	85010	85069	+	gene_id "Novel00152"; transcript_id "Novel00152.2"; exon_number "1";
Rsa1.0_00107.1	novelGene	exon	85554	85855	+	gene_id "Novel00152"; transcript_id "Novel00152.2"; exon_number "2";
Rsa1.0_00107.1	novelGene	exon	85958	86242	+	gene_id "Novel00152"; transcript_id "Novel00152.2"; exon_number "3";
Rsa1.0_00108.1	novelGene	exon	36241	36454	+	gene_id "Novel00153"; transcript_id "Novel00153.1"; exon_number "1";
Rsa1.0_00108.1	novelGene	exon	36886	37057	+	gene_id "Novel00153"; transcript_id "Novel00153.1"; exon_number "2";
Rsa1.0_00108.1	novelGene	exon	37426	37505	+	gene_id "Novel00153"; transcript_id "Novel00153.1"; exon_number "3";
Rsa1.0_00108.1	novelGene	exon	37657	37743	+	gene_id "Novel00153"; transcript_id "Novel00153.1"; exon_number "4";
Rsa1.0_00108.1	novelGene	exon	37838	37888	+	gene_id "Novel00153"; transcript_id "Novel00153.1"; exon_number "5";
Rsa1.0_00108.1	novelGene	exon	37996	38113	+	gene_id "Novel00153"; transcript_id "Novel00153.1"; exon_number "6";
Rsa1.0_00108.1	novelGene	exon	38211	38267	+	gene_id "Novel00153"; transcript_id "Novel00153.1"; exon_number "7";
Rsa1.0_00108.1	novelGene	exon	38359	38423	+	gene_id "Novel00153"; transcript_id "Novel00153.1"; exon_number "8";
Rsa1.0_00108.1	novelGene	exon	38501	38584	+	gene_id "Novel00153"; transcript_id "Novel00153.1"; exon_number "9";
Rsa1.0_00108.1	novelGene	exon	38668	38718	+	gene_id "Novel00153"; transcript_id "Novel00153.1"; exon_number "10";
Rsa1.0_00108.1	novelGene	exon	38808	38870	+	gene_id "Novel00153"; transcript_id "Novel00153.1"; exon_number "11";
Rsa1.0_00108.1	novelGene	exon	38961	39007	+	gene_id "Novel00153"; transcript_id "Novel00153.1"; exon_number "12";
Rsa1.0_00108.1	novelGene	exon	39101	39170	+	gene_id "Novel00153"; transcript_id "Novel00153.1"; exon_number "13";
Rsa1.0_00108.1	novelGene	exon	39275	39337	+	gene_id "Novel00153"; transcript_id "Novel00153.1"; exon_number "14";
Rsa1.0_00108.1	novelGene	exon	39457	39546	+	gene_id "Novel00153"; transcript_id "Novel00153.1"; exon_number "15";
Rsa1.0_00108.1	novelGene	exon	39632	39898	+	gene_id "Novel00153"; transcript_id "Novel00153.1"; exon_number "16";
Rsa1.0_00108.1	novelGene	exon	39989	40074	+	gene_id "Novel00153"; transcript_id "Novel00153.1"; exon_number "17";
Rsa1.0_00108.1	novelGene	exon	40160	40208	+	gene_id "Novel00153"; transcript_id "Novel00153.1"; exon_number "18";
Rsa1.0_00108.1	novelGene	exon	40301	40381	+	gene_id "Novel00153"; transcript_id "Novel00153.1"; exon_number "19";
Rsa1.0_00108.1	novelGene	exon	40466	40559	+	gene_id "Novel00153"; transcript_id "Novel00153.1"; exon_number "20";
Rsa1.0_00108.1	novelGene	exon	40647	41020	+	gene_id "Novel00153"; transcript_id "Novel00153.1"; exon_number "21";
Rsa1.0_00108.1	novelGene	exon	36559	36566	+	gene_id "Novel00153"; transcript_id "Novel00153.2"; exon_number "1";
Rsa1.0_00108.1	novelGene	exon	36886	37057	+	gene_id "Novel00153"; transcript_id "Novel00153.2"; exon_number "2";
Rsa1.0_00108.1	novelGene	exon	37426	37505	+	gene_id "Novel00153"; transcript_id "Novel00153.2"; exon_number "3";
Rsa1.0_00108.1	novelGene	exon	37657	37743	+	gene_id "Novel00153"; transcript_id "Novel00153.2"; exon_number "4";
Rsa1.0_00108.1	novelGene	exon	37838	37888	+	gene_id "Novel00153"; transcript_id "Novel00153.2"; exon_number "5";
Rsa1.0_00108.1	novelGene	exon	37996	38113	+	gene_id "Novel00153"; transcript_id "Novel00153.2"; exon_number "6";
Rsa1.0_00108.1	novelGene	exon	38211	38267	+	gene_id "Novel00153"; transcript_id "Novel00153.2"; exon_number "7";
Rsa1.0_00108.1	novelGene	exon	38359	38584	+	gene_id "Novel00153"; transcript_id "Novel00153.2"; exon_number "8";
Rsa1.0_00108.1	novelGene	exon	38668	38718	+	gene_id "Novel00153"; transcript_id "Novel00153.2"; exon_number "9";
Rsa1.0_00108.1	novelGene	exon	38808	38870	+	gene_id "Novel00153"; transcript_id "Novel00153.2"; exon_number "10";
Rsa1.0_00108.1	novelGene	exon	38961	39007	+	gene_id "Novel00153"; transcript_id "Novel00153.2"; exon_number "11";
Rsa1.0_00108.1	novelGene	exon	39101	39170	+	gene_id "Novel00153"; transcript_id "Novel00153.2"; exon_number "12";
Rsa1.0_00108.1	novelGene	exon	39275	39337	+	gene_id "Novel00153"; transcript_id "Novel00153.2"; exon_number "13";
Rsa1.0_00108.1	novelGene	exon	39457	39546	+	gene_id "Novel00153"; transcript_id "Novel00153.2"; exon_number "14";
Rsa1.0_00108.1	novelGene	exon	39632	39898	+	gene_id "Novel00153"; transcript_id "Novel00153.2"; exon_number "15";
Rsa1.0_00108.1	novelGene	exon	39989	40074	+	gene_id "Novel00153"; transcript_id "Novel00153.2"; exon_number "16";
Rsa1.0_00108.1	novelGene	exon	40160	40208	+	gene_id "Novel00153"; transcript_id "Novel00153.2"; exon_number "17";
Rsa1.0_00108.1	novelGene	exon	40301	40381	+	gene_id "Novel00153"; transcript_id "Novel00153.2"; exon_number "18";
Rsa1.0_00108.1	novelGene	exon	40466	40559	+	gene_id "Novel00153"; transcript_id "Novel00153.2"; exon_number "19";
Rsa1.0_00108.1	novelGene	exon	40647	41020	+	gene_id "Novel00153"; transcript_id "Novel00153.2"; exon_number "20";
Rsa1.0_00108.1	novelGene	exon	413017	413384	+	gene_id "Novel00154"; transcript_id "Novel00154.1"; exon_number "1";
Rsa1.0_00108.1	novelGene	exon	413737	414121	+	gene_id "Novel00154"; transcript_id "Novel00154.1"; exon_number "2";
Rsa1.0_00110.1	novelGene	exon	39907	40063	-	gene_id "Novel00155"; transcript_id "Novel00155.1"; exon_number "1";
Rsa1.0_00110.1	novelGene	exon	40166	42467	-	gene_id "Novel00155"; transcript_id "Novel00155.1"; exon_number "2";
Rsa1.0_00111.1	novelGene	exon	89533	90535	+	gene_id "Novel00156"; transcript_id "Novel00156.1"; exon_number "1";
Rsa1.0_00111.1	novelGene	exon	90634	90774	+	gene_id "Novel00156"; transcript_id "Novel00156.1"; exon_number "2";
Rsa1.0_00111.1	novelGene	exon	90859	91000	+	gene_id "Novel00156"; transcript_id "Novel00156.1"; exon_number "3";
Rsa1.0_00111.1	novelGene	exon	91258	91515	+	gene_id "Novel00156"; transcript_id "Novel00156.1"; exon_number "4";
Rsa1.0_00111.1	novelGene	exon	89533	90535	+	gene_id "Novel00156"; transcript_id "Novel00156.2"; exon_number "1";
Rsa1.0_00111.1	novelGene	exon	90634	90774	+	gene_id "Novel00156"; transcript_id "Novel00156.2"; exon_number "2";
Rsa1.0_00111.1	novelGene	exon	90859	91000	+	gene_id "Novel00156"; transcript_id "Novel00156.2"; exon_number "3";
Rsa1.0_00111.1	novelGene	exon	91250	91515	+	gene_id "Novel00156"; transcript_id "Novel00156.2"; exon_number "4";
Rsa1.0_00111.1	novelGene	exon	160328	160539	+	gene_id "Novel00157"; transcript_id "Novel00157.1"; exon_number "1";
Rsa1.0_00111.1	novelGene	exon	160873	160986	+	gene_id "Novel00157"; transcript_id "Novel00157.1"; exon_number "2";
Rsa1.0_00111.1	novelGene	exon	161075	161195	+	gene_id "Novel00157"; transcript_id "Novel00157.1"; exon_number "3";
Rsa1.0_00111.1	novelGene	exon	161264	161442	+	gene_id "Novel00157"; transcript_id "Novel00157.1"; exon_number "4";
Rsa1.0_00111.1	novelGene	exon	161676	161725	+	gene_id "Novel00158"; transcript_id "Novel00158.1"; exon_number "1";
Rsa1.0_00111.1	novelGene	exon	161815	161943	+	gene_id "Novel00158"; transcript_id "Novel00158.1"; exon_number "2";
Rsa1.0_00111.1	novelGene	exon	162027	162107	+	gene_id "Novel00158"; transcript_id "Novel00158.1"; exon_number "3";
Rsa1.0_00111.1	novelGene	exon	162182	162391	+	gene_id "Novel00158"; transcript_id "Novel00158.1"; exon_number "4";
Rsa1.0_00111.1	novelGene	exon	162471	163191	+	gene_id "Novel00158"; transcript_id "Novel00158.1"; exon_number "5";
Rsa1.0_00111.1	novelGene	exon	332286	332408	+	gene_id "Novel00159"; transcript_id "Novel00159.1"; exon_number "1";
Rsa1.0_00111.1	novelGene	exon	332777	333147	+	gene_id "Novel00159"; transcript_id "Novel00159.1"; exon_number "2";
Rsa1.0_00111.1	novelGene	exon	333239	333466	+	gene_id "Novel00159"; transcript_id "Novel00159.1"; exon_number "3";
Rsa1.0_00111.1	novelGene	exon	333549	333903	+	gene_id "Novel00159"; transcript_id "Novel00159.1"; exon_number "4";
Rsa1.0_00111.1	novelGene	exon	333988	334112	+	gene_id "Novel00159"; transcript_id "Novel00159.1"; exon_number "5";
Rsa1.0_00111.1	novelGene	exon	334198	334333	+	gene_id "Novel00159"; transcript_id "Novel00159.1"; exon_number "6";
Rsa1.0_00111.1	novelGene	exon	334414	334561	+	gene_id "Novel00159"; transcript_id "Novel00159.1"; exon_number "7";
Rsa1.0_00111.1	novelGene	exon	332476	332500	+	gene_id "Novel00159"; transcript_id "Novel00159.2"; exon_number "1";
Rsa1.0_00111.1	novelGene	exon	332777	333147	+	gene_id "Novel00159"; transcript_id "Novel00159.2"; exon_number "2";
Rsa1.0_00111.1	novelGene	exon	333239	333466	+	gene_id "Novel00159"; transcript_id "Novel00159.2"; exon_number "3";
Rsa1.0_00111.1	novelGene	exon	333549	333903	+	gene_id "Novel00159"; transcript_id "Novel00159.2"; exon_number "4";
Rsa1.0_00111.1	novelGene	exon	333988	334112	+	gene_id "Novel00159"; transcript_id "Novel00159.2"; exon_number "5";
Rsa1.0_00111.1	novelGene	exon	334198	334333	+	gene_id "Novel00159"; transcript_id "Novel00159.2"; exon_number "6";
Rsa1.0_00111.1	novelGene	exon	334414	334561	+	gene_id "Novel00159"; transcript_id "Novel00159.2"; exon_number "7";
Rsa1.0_00111.1	novelGene	exon	290419	290461	-	gene_id "Novel00160"; transcript_id "Novel00160.1"; exon_number "1";
Rsa1.0_00111.1	novelGene	exon	290549	290693	-	gene_id "Novel00160"; transcript_id "Novel00160.1"; exon_number "2";
Rsa1.0_00113.1	novelGene	exon	3736	4261	+	gene_id "Novel00161"; transcript_id "Novel00161.1"; exon_number "1";
Rsa1.0_00113.1	novelGene	exon	4410	5299	+	gene_id "Novel00161"; transcript_id "Novel00161.1"; exon_number "2";
Rsa1.0_00115.1	novelGene	exon	93120	94113	+	gene_id "Novel00162"; transcript_id "Novel00162.1"; exon_number "1";
Rsa1.0_00115.1	novelGene	exon	93125	93350	+	gene_id "Novel00162"; transcript_id "Novel00162.2"; exon_number "1";
Rsa1.0_00115.1	novelGene	exon	93640	94113	+	gene_id "Novel00162"; transcript_id "Novel00162.2"; exon_number "2";
Rsa1.0_00115.1	novelGene	exon	93233	93350	+	gene_id "Novel00162"; transcript_id "Novel00162.3"; exon_number "1";
Rsa1.0_00115.1	novelGene	exon	93628	94113	+	gene_id "Novel00162"; transcript_id "Novel00162.3"; exon_number "2";
Rsa1.0_00115.1	novelGene	exon	58899	59181	-	gene_id "Novel00163"; transcript_id "Novel00163.1"; exon_number "1";
Rsa1.0_00115.1	novelGene	exon	59266	59343	-	gene_id "Novel00163"; transcript_id "Novel00163.1"; exon_number "2";
Rsa1.0_00115.1	novelGene	exon	59448	59501	-	gene_id "Novel00163"; transcript_id "Novel00163.1"; exon_number "3";
Rsa1.0_00115.1	novelGene	exon	59606	59669	-	gene_id "Novel00163"; transcript_id "Novel00163.1"; exon_number "4";
Rsa1.0_00115.1	novelGene	exon	59790	59835	-	gene_id "Novel00163"; transcript_id "Novel00163.1"; exon_number "5";
Rsa1.0_00115.1	novelGene	exon	59969	60041	-	gene_id "Novel00163"; transcript_id "Novel00163.1"; exon_number "6";
Rsa1.0_00115.1	novelGene	exon	60206	60277	-	gene_id "Novel00163"; transcript_id "Novel00163.1"; exon_number "7";
Rsa1.0_00115.1	novelGene	exon	60383	60475	-	gene_id "Novel00163"; transcript_id "Novel00163.1"; exon_number "8";
Rsa1.0_00115.1	novelGene	exon	60861	60913	-	gene_id "Novel00163"; transcript_id "Novel00163.1"; exon_number "9";
Rsa1.0_00115.1	novelGene	exon	61132	61222	-	gene_id "Novel00163"; transcript_id "Novel00163.1"; exon_number "10";
Rsa1.0_00115.1	novelGene	exon	61789	61816	-	gene_id "Novel00163"; transcript_id "Novel00163.1"; exon_number "11";
Rsa1.0_00116.1	novelGene	exon	215078	215346	+	gene_id "Novel00164"; transcript_id "Novel00164.1"; exon_number "1";
Rsa1.0_00116.1	novelGene	exon	215838	215943	+	gene_id "Novel00164"; transcript_id "Novel00164.1"; exon_number "2";
Rsa1.0_00116.1	novelGene	exon	216121	216391	+	gene_id "Novel00164"; transcript_id "Novel00164.1"; exon_number "3";
Rsa1.0_00116.1	novelGene	exon	216475	216699	+	gene_id "Novel00164"; transcript_id "Novel00164.1"; exon_number "4";
Rsa1.0_00116.1	novelGene	exon	216795	216992	+	gene_id "Novel00164"; transcript_id "Novel00164.1"; exon_number "5";
Rsa1.0_00116.1	novelGene	exon	217110	217728	+	gene_id "Novel00164"; transcript_id "Novel00164.1"; exon_number "6";
Rsa1.0_00116.1	novelGene	exon	217849	217988	+	gene_id "Novel00165"; transcript_id "Novel00165.1"; exon_number "1";
Rsa1.0_00116.1	novelGene	exon	218068	218146	+	gene_id "Novel00165"; transcript_id "Novel00165.1"; exon_number "2";
Rsa1.0_00116.1	novelGene	exon	218611	218849	+	gene_id "Novel00165"; transcript_id "Novel00165.1"; exon_number "3";
Rsa1.0_00116.1	novelGene	exon	218928	219232	+	gene_id "Novel00165"; transcript_id "Novel00165.1"; exon_number "4";
Rsa1.0_00116.1	novelGene	exon	219313	219424	+	gene_id "Novel00165"; transcript_id "Novel00165.1"; exon_number "5";
Rsa1.0_00116.1	novelGene	exon	219510	219659	+	gene_id "Novel00165"; transcript_id "Novel00165.1"; exon_number "6";
Rsa1.0_00116.1	novelGene	exon	219842	219941	+	gene_id "Novel00165"; transcript_id "Novel00165.1"; exon_number "7";
Rsa1.0_00116.1	novelGene	exon	220021	220129	+	gene_id "Novel00165"; transcript_id "Novel00165.1"; exon_number "8";
Rsa1.0_00116.1	novelGene	exon	220286	220376	+	gene_id "Novel00165"; transcript_id "Novel00165.1"; exon_number "9";
Rsa1.0_00116.1	novelGene	exon	220647	220771	+	gene_id "Novel00165"; transcript_id "Novel00165.1"; exon_number "10";
Rsa1.0_00116.1	novelGene	exon	220868	221017	+	gene_id "Novel00165"; transcript_id "Novel00165.1"; exon_number "11";
Rsa1.0_00116.1	novelGene	exon	221102	221174	+	gene_id "Novel00165"; transcript_id "Novel00165.1"; exon_number "12";
Rsa1.0_00116.1	novelGene	exon	221371	221551	+	gene_id "Novel00165"; transcript_id "Novel00165.1"; exon_number "13";
Rsa1.0_00116.1	novelGene	exon	221644	221802	+	gene_id "Novel00165"; transcript_id "Novel00165.1"; exon_number "14";
Rsa1.0_00116.1	novelGene	exon	221918	222064	+	gene_id "Novel00165"; transcript_id "Novel00165.1"; exon_number "15";
Rsa1.0_00116.1	novelGene	exon	222138	222371	+	gene_id "Novel00165"; transcript_id "Novel00165.1"; exon_number "16";
Rsa1.0_00116.1	novelGene	exon	222524	222687	+	gene_id "Novel00165"; transcript_id "Novel00165.1"; exon_number "17";
Rsa1.0_00116.1	novelGene	exon	222801	222853	+	gene_id "Novel00165"; transcript_id "Novel00165.1"; exon_number "18";
Rsa1.0_00116.1	novelGene	exon	222940	223018	+	gene_id "Novel00165"; transcript_id "Novel00165.1"; exon_number "19";
Rsa1.0_00116.1	novelGene	exon	223098	223342	+	gene_id "Novel00165"; transcript_id "Novel00165.1"; exon_number "20";
Rsa1.0_00116.1	novelGene	exon	221650	221802	+	gene_id "Novel00165"; transcript_id "Novel00165.2"; exon_number "1";
Rsa1.0_00116.1	novelGene	exon	221918	222064	+	gene_id "Novel00165"; transcript_id "Novel00165.2"; exon_number "2";
Rsa1.0_00116.1	novelGene	exon	222138	222371	+	gene_id "Novel00165"; transcript_id "Novel00165.2"; exon_number "3";
Rsa1.0_00116.1	novelGene	exon	222518	222687	+	gene_id "Novel00165"; transcript_id "Novel00165.2"; exon_number "4";
Rsa1.0_00116.1	novelGene	exon	222801	222853	+	gene_id "Novel00165"; transcript_id "Novel00165.2"; exon_number "5";
Rsa1.0_00116.1	novelGene	exon	222940	223018	+	gene_id "Novel00165"; transcript_id "Novel00165.2"; exon_number "6";
Rsa1.0_00116.1	novelGene	exon	223098	223342	+	gene_id "Novel00165"; transcript_id "Novel00165.2"; exon_number "7";
Rsa1.0_00116.1	novelGene	exon	157900	158575	-	gene_id "Novel00166"; transcript_id "Novel00166.1"; exon_number "1";
Rsa1.0_00116.1	novelGene	exon	158679	159271	-	gene_id "Novel00166"; transcript_id "Novel00166.1"; exon_number "2";
Rsa1.0_00119.1	novelGene	exon	168981	169274	+	gene_id "Novel00167"; transcript_id "Novel00167.1"; exon_number "1";
Rsa1.0_00119.1	novelGene	exon	169353	169424	+	gene_id "Novel00167"; transcript_id "Novel00167.1"; exon_number "2";
Rsa1.0_00119.1	novelGene	exon	169550	169872	+	gene_id "Novel00167"; transcript_id "Novel00167.1"; exon_number "3";
Rsa1.0_00119.1	novelGene	exon	168981	169207	+	gene_id "Novel00167"; transcript_id "Novel00167.2"; exon_number "1";
Rsa1.0_00119.1	novelGene	exon	169550	169872	+	gene_id "Novel00167"; transcript_id "Novel00167.2"; exon_number "2";
Rsa1.0_00119.1	novelGene	exon	169050	169207	+	gene_id "Novel00167"; transcript_id "Novel00167.3"; exon_number "1";
Rsa1.0_00119.1	novelGene	exon	169353	169872	+	gene_id "Novel00167"; transcript_id "Novel00167.3"; exon_number "2";
Rsa1.0_00120.1	novelGene	exon	226584	226969	-	gene_id "Novel00168"; transcript_id "Novel00168.1"; exon_number "1";
Rsa1.0_00120.1	novelGene	exon	227816	228004	-	gene_id "Novel00168"; transcript_id "Novel00168.1"; exon_number "2";
Rsa1.0_00120.1	novelGene	exon	228196	228288	-	gene_id "Novel00168"; transcript_id "Novel00168.1"; exon_number "3";
Rsa1.0_00120.1	novelGene	exon	228435	228516	-	gene_id "Novel00168"; transcript_id "Novel00168.1"; exon_number "4";
Rsa1.0_00121.1	novelGene	exon	274873	275164	+	gene_id "Novel00169"; transcript_id "Novel00169.1"; exon_number "1";
Rsa1.0_00121.1	novelGene	exon	275319	275688	+	gene_id "Novel00169"; transcript_id "Novel00169.1"; exon_number "2";
Rsa1.0_00121.1	novelGene	exon	274873	275164	+	gene_id "Novel00169"; transcript_id "Novel00169.2"; exon_number "1";
Rsa1.0_00121.1	novelGene	exon	275470	275688	+	gene_id "Novel00169"; transcript_id "Novel00169.2"; exon_number "2";
Rsa1.0_00122.1	novelGene	exon	67193	67531	+	gene_id "Novel00170"; transcript_id "Novel00170.1"; exon_number "1";
Rsa1.0_00122.1	novelGene	exon	67730	67827	+	gene_id "Novel00170"; transcript_id "Novel00170.1"; exon_number "2";
Rsa1.0_00122.1	novelGene	exon	67919	67999	+	gene_id "Novel00170"; transcript_id "Novel00170.1"; exon_number "3";
Rsa1.0_00122.1	novelGene	exon	68168	68751	+	gene_id "Novel00170"; transcript_id "Novel00170.1"; exon_number "4";
Rsa1.0_00122.1	novelGene	exon	239080	239273	+	gene_id "Novel00171"; transcript_id "Novel00171.1"; exon_number "1";
Rsa1.0_00122.1	novelGene	exon	239357	240250	+	gene_id "Novel00171"; transcript_id "Novel00171.1"; exon_number "2";
Rsa1.0_00123.1	novelGene	exon	256886	257018	+	gene_id "Novel00172"; transcript_id "Novel00172.1"; exon_number "1";
Rsa1.0_00123.1	novelGene	exon	257103	257454	+	gene_id "Novel00172"; transcript_id "Novel00172.1"; exon_number "2";
Rsa1.0_00123.1	novelGene	exon	257538	257643	+	gene_id "Novel00172"; transcript_id "Novel00172.1"; exon_number "3";
Rsa1.0_00123.1	novelGene	exon	257722	257826	+	gene_id "Novel00172"; transcript_id "Novel00172.1"; exon_number "4";
Rsa1.0_00123.1	novelGene	exon	258102	258278	+	gene_id "Novel00172"; transcript_id "Novel00172.1"; exon_number "5";
Rsa1.0_00123.1	novelGene	exon	258487	258582	+	gene_id "Novel00172"; transcript_id "Novel00172.1"; exon_number "6";
Rsa1.0_00123.1	novelGene	exon	258662	259181	+	gene_id "Novel00172"; transcript_id "Novel00172.1"; exon_number "7";
Rsa1.0_00125.1	novelGene	exon	164470	164742	-	gene_id "Novel00173"; transcript_id "Novel00173.1"; exon_number "1";
Rsa1.0_00125.1	novelGene	exon	164824	164886	-	gene_id "Novel00173"; transcript_id "Novel00173.1"; exon_number "2";
Rsa1.0_00125.1	novelGene	exon	164978	165078	-	gene_id "Novel00173"; transcript_id "Novel00173.1"; exon_number "3";
Rsa1.0_00125.1	novelGene	exon	165218	165239	-	gene_id "Novel00173"; transcript_id "Novel00173.1"; exon_number "4";
Rsa1.0_00126.1	novelGene	exon	91	139	+	gene_id "Novel00174"; transcript_id "Novel00174.1"; exon_number "1";
Rsa1.0_00126.1	novelGene	exon	244	374	+	gene_id "Novel00174"; transcript_id "Novel00174.1"; exon_number "2";
Rsa1.0_00126.1	novelGene	exon	500	646	+	gene_id "Novel00174"; transcript_id "Novel00174.1"; exon_number "3";
Rsa1.0_00126.1	novelGene	exon	756	864	+	gene_id "Novel00174"; transcript_id "Novel00174.1"; exon_number "4";
Rsa1.0_00126.1	novelGene	exon	103	139	+	gene_id "Novel00174"; transcript_id "Novel00174.2"; exon_number "1";
Rsa1.0_00126.1	novelGene	exon	234	374	+	gene_id "Novel00174"; transcript_id "Novel00174.2"; exon_number "2";
Rsa1.0_00126.1	novelGene	exon	500	646	+	gene_id "Novel00174"; transcript_id "Novel00174.2"; exon_number "3";
Rsa1.0_00126.1	novelGene	exon	756	864	+	gene_id "Novel00174"; transcript_id "Novel00174.2"; exon_number "4";
Rsa1.0_00126.1	novelGene	exon	104	139	+	gene_id "Novel00174"; transcript_id "Novel00174.3"; exon_number "1";
Rsa1.0_00126.1	novelGene	exon	234	374	+	gene_id "Novel00174"; transcript_id "Novel00174.3"; exon_number "2";
Rsa1.0_00126.1	novelGene	exon	508	646	+	gene_id "Novel00174"; transcript_id "Novel00174.3"; exon_number "3";
Rsa1.0_00126.1	novelGene	exon	756	864	+	gene_id "Novel00174"; transcript_id "Novel00174.3"; exon_number "4";
Rsa1.0_00126.1	novelGene	exon	109	139	+	gene_id "Novel00174"; transcript_id "Novel00174.4"; exon_number "1";
Rsa1.0_00126.1	novelGene	exon	502	625	+	gene_id "Novel00174"; transcript_id "Novel00174.4"; exon_number "2";
Rsa1.0_00126.1	novelGene	exon	756	864	+	gene_id "Novel00174"; transcript_id "Novel00174.4"; exon_number "3";
Rsa1.0_00127.1	novelGene	exon	72697	72743	+	gene_id "Novel00175"; transcript_id "Novel00175.1"; exon_number "1";
Rsa1.0_00127.1	novelGene	exon	73004	73084	+	gene_id "Novel00175"; transcript_id "Novel00175.1"; exon_number "2";
Rsa1.0_00127.1	novelGene	exon	73179	73345	+	gene_id "Novel00175"; transcript_id "Novel00175.1"; exon_number "3";
Rsa1.0_00127.1	novelGene	exon	73426	73569	+	gene_id "Novel00175"; transcript_id "Novel00175.1"; exon_number "4";
Rsa1.0_00127.1	novelGene	exon	73685	73813	+	gene_id "Novel00175"; transcript_id "Novel00175.1"; exon_number "5";
Rsa1.0_00127.1	novelGene	exon	73902	74276	+	gene_id "Novel00175"; transcript_id "Novel00175.1"; exon_number "6";
Rsa1.0_00128.1	novelGene	exon	90690	91076	+	gene_id "Novel00176"; transcript_id "Novel00176.1"; exon_number "1";
Rsa1.0_00128.1	novelGene	exon	91556	91741	+	gene_id "Novel00176"; transcript_id "Novel00176.1"; exon_number "2";
Rsa1.0_00128.1	novelGene	exon	91840	91995	+	gene_id "Novel00176"; transcript_id "Novel00176.1"; exon_number "3";
Rsa1.0_00128.1	novelGene	exon	92296	94095	+	gene_id "Novel00176"; transcript_id "Novel00176.1"; exon_number "4";
Rsa1.0_00128.1	novelGene	exon	94184	94699	+	gene_id "Novel00176"; transcript_id "Novel00176.1"; exon_number "5";
Rsa1.0_00130.1	novelGene	exon	32160	32385	-	gene_id "Novel00177"; transcript_id "Novel00177.1"; exon_number "1";
Rsa1.0_00130.1	novelGene	exon	32482	32571	-	gene_id "Novel00177"; transcript_id "Novel00177.1"; exon_number "2";
Rsa1.0_00130.1	novelGene	exon	32668	32812	-	gene_id "Novel00177"; transcript_id "Novel00177.1"; exon_number "3";
Rsa1.0_00130.1	novelGene	exon	32989	33089	-	gene_id "Novel00177"; transcript_id "Novel00177.1"; exon_number "4";
Rsa1.0_00130.1	novelGene	exon	33173	33213	-	gene_id "Novel00177"; transcript_id "Novel00177.1"; exon_number "5";
Rsa1.0_00130.1	novelGene	exon	33295	33403	-	gene_id "Novel00177"; transcript_id "Novel00177.1"; exon_number "6";
Rsa1.0_00132.1	novelGene	exon	48092	48304	+	gene_id "Novel00178"; transcript_id "Novel00178.1"; exon_number "1";
Rsa1.0_00132.1	novelGene	exon	48463	48739	+	gene_id "Novel00178"; transcript_id "Novel00178.1"; exon_number "2";
Rsa1.0_00132.1	novelGene	exon	48092	48351	+	gene_id "Novel00178"; transcript_id "Novel00178.2"; exon_number "1";
Rsa1.0_00132.1	novelGene	exon	48463	48657	+	gene_id "Novel00178"; transcript_id "Novel00178.2"; exon_number "2";
Rsa1.0_00132.1	novelGene	exon	48981	49168	+	gene_id "Novel00178"; transcript_id "Novel00178.2"; exon_number "3";
Rsa1.0_00133.1	novelGene	exon	8	559	+	gene_id "Novel00179"; transcript_id "Novel00179.1"; exon_number "1";
Rsa1.0_00133.1	novelGene	exon	863	1392	+	gene_id "Novel00179"; transcript_id "Novel00179.1"; exon_number "2";
Rsa1.0_00133.1	novelGene	exon	66099	66495	+	gene_id "Novel00180"; transcript_id "Novel00180.1"; exon_number "1";
Rsa1.0_00133.1	novelGene	exon	66626	66685	+	gene_id "Novel00180"; transcript_id "Novel00180.1"; exon_number "2";
Rsa1.0_00133.1	novelGene	exon	66765	66811	+	gene_id "Novel00180"; transcript_id "Novel00180.1"; exon_number "3";
Rsa1.0_00133.1	novelGene	exon	66900	67077	+	gene_id "Novel00180"; transcript_id "Novel00180.1"; exon_number "4";
Rsa1.0_00133.1	novelGene	exon	73487	73752	+	gene_id "Novel00181"; transcript_id "Novel00181.1"; exon_number "1";
Rsa1.0_00133.1	novelGene	exon	73849	73919	+	gene_id "Novel00181"; transcript_id "Novel00181.1"; exon_number "2";
Rsa1.0_00133.1	novelGene	exon	74005	74183	+	gene_id "Novel00181"; transcript_id "Novel00181.1"; exon_number "3";
Rsa1.0_00135.1	novelGene	exon	91403	91644	-	gene_id "Novel00182"; transcript_id "Novel00182.1"; exon_number "1";
Rsa1.0_00135.1	novelGene	exon	91727	91970	-	gene_id "Novel00182"; transcript_id "Novel00182.1"; exon_number "2";
Rsa1.0_00135.1	novelGene	exon	91403	91641	-	gene_id "Novel00182"; transcript_id "Novel00182.2"; exon_number "1";
Rsa1.0_00135.1	novelGene	exon	91727	93066	-	gene_id "Novel00182"; transcript_id "Novel00182.2"; exon_number "2";
Rsa1.0_00136.1	novelGene	exon	64050	64408	-	gene_id "Novel00183"; transcript_id "Novel00183.1"; exon_number "1";
Rsa1.0_00136.1	novelGene	exon	64488	64688	-	gene_id "Novel00183"; transcript_id "Novel00183.1"; exon_number "2";
Rsa1.0_00136.1	novelGene	exon	64763	64903	-	gene_id "Novel00183"; transcript_id "Novel00183.1"; exon_number "3";
Rsa1.0_00136.1	novelGene	exon	64988	65218	-	gene_id "Novel00183"; transcript_id "Novel00183.1"; exon_number "4";
Rsa1.0_00136.1	novelGene	exon	65301	65906	-	gene_id "Novel00183"; transcript_id "Novel00183.1"; exon_number "5";
Rsa1.0_00136.1	novelGene	exon	65980	66161	-	gene_id "Novel00183"; transcript_id "Novel00183.1"; exon_number "6";
Rsa1.0_00136.1	novelGene	exon	66478	66681	-	gene_id "Novel00183"; transcript_id "Novel00183.1"; exon_number "7";
Rsa1.0_00142.1	novelGene	exon	103784	104731	-	gene_id "Novel00184"; transcript_id "Novel00184.1"; exon_number "1";
Rsa1.0_00142.1	novelGene	exon	104816	104963	-	gene_id "Novel00184"; transcript_id "Novel00184.1"; exon_number "2";
Rsa1.0_00142.1	novelGene	exon	105040	105184	-	gene_id "Novel00184"; transcript_id "Novel00184.1"; exon_number "3";
Rsa1.0_00142.1	novelGene	exon	105270	105400	-	gene_id "Novel00184"; transcript_id "Novel00184.1"; exon_number "4";
Rsa1.0_00142.1	novelGene	exon	105496	105602	-	gene_id "Novel00184"; transcript_id "Novel00184.1"; exon_number "5";
Rsa1.0_00142.1	novelGene	exon	105871	105887	-	gene_id "Novel00185"; transcript_id "Novel00185.1"; exon_number "1";
Rsa1.0_00142.1	novelGene	exon	106012	106061	-	gene_id "Novel00185"; transcript_id "Novel00185.1"; exon_number "2";
Rsa1.0_00142.1	novelGene	exon	106143	106425	-	gene_id "Novel00185"; transcript_id "Novel00185.1"; exon_number "3";
Rsa1.0_00142.1	novelGene	exon	106627	106726	-	gene_id "Novel00185"; transcript_id "Novel00185.1"; exon_number "4";
Rsa1.0_00145.1	novelGene	exon	35968	36128	+	gene_id "Novel00186"; transcript_id "Novel00186.1"; exon_number "1";
Rsa1.0_00145.1	novelGene	exon	36205	36568	+	gene_id "Novel00186"; transcript_id "Novel00186.1"; exon_number "2";
Rsa1.0_00145.1	novelGene	exon	37046	37103	+	gene_id "Novel00187"; transcript_id "Novel00187.1"; exon_number "1";
Rsa1.0_00145.1	novelGene	exon	37172	37224	+	gene_id "Novel00187"; transcript_id "Novel00187.1"; exon_number "2";
Rsa1.0_00145.1	novelGene	exon	37292	37367	+	gene_id "Novel00187"; transcript_id "Novel00187.1"; exon_number "3";
Rsa1.0_00145.1	novelGene	exon	37443	38378	+	gene_id "Novel00187"; transcript_id "Novel00187.1"; exon_number "4";
Rsa1.0_00145.1	novelGene	exon	22415	22480	-	gene_id "Novel00188"; transcript_id "Novel00188.1"; exon_number "1";
Rsa1.0_00145.1	novelGene	exon	22588	22683	-	gene_id "Novel00188"; transcript_id "Novel00188.1"; exon_number "2";
Rsa1.0_00145.1	novelGene	exon	22780	22856	-	gene_id "Novel00188"; transcript_id "Novel00188.1"; exon_number "3";
Rsa1.0_00145.1	novelGene	exon	22972	23040	-	gene_id "Novel00188"; transcript_id "Novel00188.1"; exon_number "4";
Rsa1.0_00145.1	novelGene	exon	24011	24064	-	gene_id "Novel00188"; transcript_id "Novel00188.1"; exon_number "5";
Rsa1.0_00145.1	novelGene	exon	24182	24227	-	gene_id "Novel00188"; transcript_id "Novel00188.1"; exon_number "6";
Rsa1.0_00145.1	novelGene	exon	24317	24354	-	gene_id "Novel00188"; transcript_id "Novel00188.1"; exon_number "7";
Rsa1.0_00145.1	novelGene	exon	24464	24510	-	gene_id "Novel00188"; transcript_id "Novel00188.1"; exon_number "8";
Rsa1.0_00145.1	novelGene	exon	24793	25072	-	gene_id "Novel00188"; transcript_id "Novel00188.1"; exon_number "9";
Rsa1.0_00145.1	novelGene	exon	25168	25260	-	gene_id "Novel00188"; transcript_id "Novel00188.1"; exon_number "10";
Rsa1.0_00145.1	novelGene	exon	25342	25496	-	gene_id "Novel00188"; transcript_id "Novel00188.1"; exon_number "11";
Rsa1.0_00145.1	novelGene	exon	22415	22480	-	gene_id "Novel00188"; transcript_id "Novel00188.2"; exon_number "1";
Rsa1.0_00145.1	novelGene	exon	22588	22683	-	gene_id "Novel00188"; transcript_id "Novel00188.2"; exon_number "2";
Rsa1.0_00145.1	novelGene	exon	22780	22856	-	gene_id "Novel00188"; transcript_id "Novel00188.2"; exon_number "3";
Rsa1.0_00145.1	novelGene	exon	22972	23040	-	gene_id "Novel00188"; transcript_id "Novel00188.2"; exon_number "4";
Rsa1.0_00145.1	novelGene	exon	24011	24064	-	gene_id "Novel00188"; transcript_id "Novel00188.2"; exon_number "5";
Rsa1.0_00145.1	novelGene	exon	24182	24227	-	gene_id "Novel00188"; transcript_id "Novel00188.2"; exon_number "6";
Rsa1.0_00145.1	novelGene	exon	24317	24354	-	gene_id "Novel00188"; transcript_id "Novel00188.2"; exon_number "7";
Rsa1.0_00145.1	novelGene	exon	24464	24510	-	gene_id "Novel00188"; transcript_id "Novel00188.2"; exon_number "8";
Rsa1.0_00145.1	novelGene	exon	24793	25072	-	gene_id "Novel00188"; transcript_id "Novel00188.2"; exon_number "9";
Rsa1.0_00145.1	novelGene	exon	25172	25260	-	gene_id "Novel00188"; transcript_id "Novel00188.2"; exon_number "10";
Rsa1.0_00145.1	novelGene	exon	25342	25593	-	gene_id "Novel00188"; transcript_id "Novel00188.2"; exon_number "11";
Rsa1.0_00145.1	novelGene	exon	26638	27832	-	gene_id "Novel00189"; transcript_id "Novel00189.1"; exon_number "1";
Rsa1.0_00145.1	novelGene	exon	27902	27994	-	gene_id "Novel00189"; transcript_id "Novel00189.1"; exon_number "2";
Rsa1.0_00145.1	novelGene	exon	28063	28152	-	gene_id "Novel00189"; transcript_id "Novel00189.1"; exon_number "3";
Rsa1.0_00145.1	novelGene	exon	28250	28314	-	gene_id "Novel00189"; transcript_id "Novel00189.1"; exon_number "4";
Rsa1.0_00145.1	novelGene	exon	28403	28473	-	gene_id "Novel00189"; transcript_id "Novel00189.1"; exon_number "5";
Rsa1.0_00145.1	novelGene	exon	28542	28580	-	gene_id "Novel00189"; transcript_id "Novel00189.1"; exon_number "6";
Rsa1.0_00145.1	novelGene	exon	29295	30029	-	gene_id "Novel00189"; transcript_id "Novel00189.1"; exon_number "7";
Rsa1.0_00145.1	novelGene	exon	93692	93970	-	gene_id "Novel00190"; transcript_id "Novel00190.1"; exon_number "1";
Rsa1.0_00145.1	novelGene	exon	94054	94107	-	gene_id "Novel00190"; transcript_id "Novel00190.1"; exon_number "2";
Rsa1.0_00145.1	novelGene	exon	94176	94325	-	gene_id "Novel00190"; transcript_id "Novel00190.1"; exon_number "3";
Rsa1.0_00145.1	novelGene	exon	94421	94514	-	gene_id "Novel00190"; transcript_id "Novel00190.1"; exon_number "4";
Rsa1.0_00145.1	novelGene	exon	94686	94793	-	gene_id "Novel00190"; transcript_id "Novel00190.1"; exon_number "5";
Rsa1.0_00145.1	novelGene	exon	94888	95020	-	gene_id "Novel00190"; transcript_id "Novel00190.1"; exon_number "6";
Rsa1.0_00145.1	novelGene	exon	95121	95389	-	gene_id "Novel00190"; transcript_id "Novel00190.1"; exon_number "7";
Rsa1.0_00146.1	novelGene	exon	43317	43695	+	gene_id "Novel00191"; transcript_id "Novel00191.1"; exon_number "1";
Rsa1.0_00146.1	novelGene	exon	43798	43943	+	gene_id "Novel00191"; transcript_id "Novel00191.1"; exon_number "2";
Rsa1.0_00146.1	novelGene	exon	44012	44087	+	gene_id "Novel00191"; transcript_id "Novel00191.1"; exon_number "3";
Rsa1.0_00146.1	novelGene	exon	44205	44246	+	gene_id "Novel00191"; transcript_id "Novel00191.1"; exon_number "4";
Rsa1.0_00146.1	novelGene	exon	44361	44423	+	gene_id "Novel00191"; transcript_id "Novel00191.1"; exon_number "5";
Rsa1.0_00146.1	novelGene	exon	44848	44897	+	gene_id "Novel00191"; transcript_id "Novel00191.1"; exon_number "6";
Rsa1.0_00146.1	novelGene	exon	45007	45034	+	gene_id "Novel00191"; transcript_id "Novel00191.1"; exon_number "7";
Rsa1.0_00146.1	novelGene	exon	45197	45271	+	gene_id "Novel00191"; transcript_id "Novel00191.1"; exon_number "8";
Rsa1.0_00146.1	novelGene	exon	45356	45466	+	gene_id "Novel00191"; transcript_id "Novel00191.1"; exon_number "9";
Rsa1.0_00146.1	novelGene	exon	45553	45613	+	gene_id "Novel00191"; transcript_id "Novel00191.1"; exon_number "10";
Rsa1.0_00146.1	novelGene	exon	45733	45849	+	gene_id "Novel00191"; transcript_id "Novel00191.1"; exon_number "11";
Rsa1.0_00146.1	novelGene	exon	45926	46038	+	gene_id "Novel00191"; transcript_id "Novel00191.1"; exon_number "12";
Rsa1.0_00146.1	novelGene	exon	46117	46177	+	gene_id "Novel00191"; transcript_id "Novel00191.1"; exon_number "13";
Rsa1.0_00146.1	novelGene	exon	46295	46336	+	gene_id "Novel00191"; transcript_id "Novel00191.1"; exon_number "14";
Rsa1.0_00146.1	novelGene	exon	46418	46458	+	gene_id "Novel00191"; transcript_id "Novel00191.1"; exon_number "15";
Rsa1.0_00146.1	novelGene	exon	46592	46724	+	gene_id "Novel00191"; transcript_id "Novel00191.1"; exon_number "16";
Rsa1.0_00146.1	novelGene	exon	46857	46898	+	gene_id "Novel00191"; transcript_id "Novel00191.1"; exon_number "17";
Rsa1.0_00149.1	novelGene	exon	8030	8175	+	gene_id "Novel00192"; transcript_id "Novel00192.1"; exon_number "1";
Rsa1.0_00149.1	novelGene	exon	8266	8413	+	gene_id "Novel00192"; transcript_id "Novel00192.1"; exon_number "2";
Rsa1.0_00149.1	novelGene	exon	8506	8815	+	gene_id "Novel00192"; transcript_id "Novel00192.1"; exon_number "3";
Rsa1.0_00151.1	novelGene	exon	29493	30382	+	gene_id "Novel00193"; transcript_id "Novel00193.1"; exon_number "1";
Rsa1.0_00151.1	novelGene	exon	30598	30885	+	gene_id "Novel00193"; transcript_id "Novel00193.1"; exon_number "2";
Rsa1.0_00151.1	novelGene	exon	31044	31245	+	gene_id "Novel00193"; transcript_id "Novel00193.1"; exon_number "3";
Rsa1.0_00151.1	novelGene	exon	12327	12599	-	gene_id "Novel00194"; transcript_id "Novel00194.1"; exon_number "1";
Rsa1.0_00151.1	novelGene	exon	12683	12821	-	gene_id "Novel00194"; transcript_id "Novel00194.1"; exon_number "2";
Rsa1.0_00151.1	novelGene	exon	12967	13175	-	gene_id "Novel00194"; transcript_id "Novel00194.1"; exon_number "3";
Rsa1.0_00151.1	novelGene	exon	13346	14018	-	gene_id "Novel00194"; transcript_id "Novel00194.1"; exon_number "4";
Rsa1.0_00151.1	novelGene	exon	14186	14347	-	gene_id "Novel00194"; transcript_id "Novel00194.1"; exon_number "5";
Rsa1.0_00151.1	novelGene	exon	14574	14789	-	gene_id "Novel00194"; transcript_id "Novel00194.1"; exon_number "6";
Rsa1.0_00151.1	novelGene	exon	14871	14990	-	gene_id "Novel00194"; transcript_id "Novel00194.1"; exon_number "7";
Rsa1.0_00151.1	novelGene	exon	15133	15276	-	gene_id "Novel00194"; transcript_id "Novel00194.1"; exon_number "8";
Rsa1.0_00151.1	novelGene	exon	15361	15400	-	gene_id "Novel00194"; transcript_id "Novel00194.1"; exon_number "9";
Rsa1.0_00151.1	novelGene	exon	15723	15901	-	gene_id "Novel00194"; transcript_id "Novel00194.1"; exon_number "10";
Rsa1.0_00151.1	novelGene	exon	15984	16067	-	gene_id "Novel00194"; transcript_id "Novel00194.1"; exon_number "11";
Rsa1.0_00151.1	novelGene	exon	16181	16243	-	gene_id "Novel00194"; transcript_id "Novel00194.1"; exon_number "12";
Rsa1.0_00151.1	novelGene	exon	16377	16454	-	gene_id "Novel00194"; transcript_id "Novel00194.1"; exon_number "13";
Rsa1.0_00151.1	novelGene	exon	16538	16612	-	gene_id "Novel00194"; transcript_id "Novel00194.1"; exon_number "14";
Rsa1.0_00151.1	novelGene	exon	16804	16864	-	gene_id "Novel00194"; transcript_id "Novel00194.1"; exon_number "15";
Rsa1.0_00151.1	novelGene	exon	16934	17130	-	gene_id "Novel00194"; transcript_id "Novel00194.1"; exon_number "16";
Rsa1.0_00151.1	novelGene	exon	17267	17344	-	gene_id "Novel00194"; transcript_id "Novel00194.1"; exon_number "17";
Rsa1.0_00151.1	novelGene	exon	17444	17554	-	gene_id "Novel00194"; transcript_id "Novel00194.1"; exon_number "18";
Rsa1.0_00151.1	novelGene	exon	17887	18054	-	gene_id "Novel00194"; transcript_id "Novel00194.1"; exon_number "19";
Rsa1.0_00151.1	novelGene	exon	18148	18671	-	gene_id "Novel00194"; transcript_id "Novel00194.1"; exon_number "20";
Rsa1.0_00151.1	novelGene	exon	12327	12599	-	gene_id "Novel00194"; transcript_id "Novel00194.2"; exon_number "1";
Rsa1.0_00151.1	novelGene	exon	12683	12821	-	gene_id "Novel00194"; transcript_id "Novel00194.2"; exon_number "2";
Rsa1.0_00151.1	novelGene	exon	12967	13175	-	gene_id "Novel00194"; transcript_id "Novel00194.2"; exon_number "3";
Rsa1.0_00151.1	novelGene	exon	13346	14018	-	gene_id "Novel00194"; transcript_id "Novel00194.2"; exon_number "4";
Rsa1.0_00151.1	novelGene	exon	14186	14347	-	gene_id "Novel00194"; transcript_id "Novel00194.2"; exon_number "5";
Rsa1.0_00151.1	novelGene	exon	14574	14789	-	gene_id "Novel00194"; transcript_id "Novel00194.2"; exon_number "6";
Rsa1.0_00151.1	novelGene	exon	14871	14990	-	gene_id "Novel00194"; transcript_id "Novel00194.2"; exon_number "7";
Rsa1.0_00151.1	novelGene	exon	15133	15276	-	gene_id "Novel00194"; transcript_id "Novel00194.2"; exon_number "8";
Rsa1.0_00151.1	novelGene	exon	15361	15400	-	gene_id "Novel00194"; transcript_id "Novel00194.2"; exon_number "9";
Rsa1.0_00151.1	novelGene	exon	15723	15901	-	gene_id "Novel00194"; transcript_id "Novel00194.2"; exon_number "10";
Rsa1.0_00151.1	novelGene	exon	15984	16067	-	gene_id "Novel00194"; transcript_id "Novel00194.2"; exon_number "11";
Rsa1.0_00151.1	novelGene	exon	16181	16243	-	gene_id "Novel00194"; transcript_id "Novel00194.2"; exon_number "12";
Rsa1.0_00151.1	novelGene	exon	16377	16454	-	gene_id "Novel00194"; transcript_id "Novel00194.2"; exon_number "13";
Rsa1.0_00151.1	novelGene	exon	16538	16612	-	gene_id "Novel00194"; transcript_id "Novel00194.2"; exon_number "14";
Rsa1.0_00151.1	novelGene	exon	16804	16864	-	gene_id "Novel00194"; transcript_id "Novel00194.2"; exon_number "15";
Rsa1.0_00151.1	novelGene	exon	16934	17130	-	gene_id "Novel00194"; transcript_id "Novel00194.2"; exon_number "16";
Rsa1.0_00151.1	novelGene	exon	17267	17344	-	gene_id "Novel00194"; transcript_id "Novel00194.2"; exon_number "17";
Rsa1.0_00151.1	novelGene	exon	17444	17554	-	gene_id "Novel00194"; transcript_id "Novel00194.2"; exon_number "18";
Rsa1.0_00151.1	novelGene	exon	17887	18054	-	gene_id "Novel00194"; transcript_id "Novel00194.2"; exon_number "19";
Rsa1.0_00151.1	novelGene	exon	18148	18320	-	gene_id "Novel00194"; transcript_id "Novel00194.2"; exon_number "20";
Rsa1.0_00151.1	novelGene	exon	18817	19022	-	gene_id "Novel00194"; transcript_id "Novel00194.2"; exon_number "21";
Rsa1.0_00157.1	novelGene	exon	181884	182411	+	gene_id "Novel00195"; transcript_id "Novel00195.1"; exon_number "1";
Rsa1.0_00157.1	novelGene	exon	182504	182544	+	gene_id "Novel00195"; transcript_id "Novel00195.1"; exon_number "2";
Rsa1.0_00157.1	novelGene	exon	182633	182701	+	gene_id "Novel00195"; transcript_id "Novel00195.1"; exon_number "3";
Rsa1.0_00157.1	novelGene	exon	182842	183030	+	gene_id "Novel00195"; transcript_id "Novel00195.1"; exon_number "4";
Rsa1.0_00157.1	novelGene	exon	183244	183315	+	gene_id "Novel00195"; transcript_id "Novel00195.1"; exon_number "5";
Rsa1.0_00157.1	novelGene	exon	183438	183613	+	gene_id "Novel00195"; transcript_id "Novel00195.1"; exon_number "6";
Rsa1.0_00157.1	novelGene	exon	183698	183818	+	gene_id "Novel00195"; transcript_id "Novel00195.1"; exon_number "7";
Rsa1.0_00157.1	novelGene	exon	184049	184356	+	gene_id "Novel00195"; transcript_id "Novel00195.1"; exon_number "8";
Rsa1.0_00157.1	novelGene	exon	193061	193202	-	gene_id "Novel00196"; transcript_id "Novel00196.1"; exon_number "1";
Rsa1.0_00157.1	novelGene	exon	193273	193432	-	gene_id "Novel00196"; transcript_id "Novel00196.1"; exon_number "2";
Rsa1.0_00159.1	novelGene	exon	417442	417779	+	gene_id "Novel00197"; transcript_id "Novel00197.1"; exon_number "1";
Rsa1.0_00159.1	novelGene	exon	417853	418060	+	gene_id "Novel00197"; transcript_id "Novel00197.1"; exon_number "2";
Rsa1.0_00159.1	novelGene	exon	418157	418373	+	gene_id "Novel00197"; transcript_id "Novel00197.1"; exon_number "3";
Rsa1.0_00159.1	novelGene	exon	418450	418556	+	gene_id "Novel00197"; transcript_id "Novel00197.1"; exon_number "4";
Rsa1.0_00159.1	novelGene	exon	418639	418790	+	gene_id "Novel00197"; transcript_id "Novel00197.1"; exon_number "5";
Rsa1.0_00160.1	novelGene	exon	177018	177373	-	gene_id "Novel00198"; transcript_id "Novel00198.1"; exon_number "1";
Rsa1.0_00160.1	novelGene	exon	177470	178633	-	gene_id "Novel00198"; transcript_id "Novel00198.1"; exon_number "2";
Rsa1.0_00160.1	novelGene	exon	178944	179213	-	gene_id "Novel00198"; transcript_id "Novel00198.1"; exon_number "3";
Rsa1.0_00160.1	novelGene	exon	179317	179616	-	gene_id "Novel00198"; transcript_id "Novel00198.1"; exon_number "4";
Rsa1.0_00160.1	novelGene	exon	179710	180817	-	gene_id "Novel00198"; transcript_id "Novel00198.1"; exon_number "5";
Rsa1.0_00160.1	novelGene	exon	180946	181605	-	gene_id "Novel00198"; transcript_id "Novel00198.1"; exon_number "6";
Rsa1.0_00160.1	novelGene	exon	181723	182392	-	gene_id "Novel00198"; transcript_id "Novel00198.1"; exon_number "7";
Rsa1.0_00160.1	novelGene	exon	186276	186805	-	gene_id "Novel00199"; transcript_id "Novel00199.1"; exon_number "1";
Rsa1.0_00160.1	novelGene	exon	186913	187073	-	gene_id "Novel00199"; transcript_id "Novel00199.1"; exon_number "2";
Rsa1.0_00160.1	novelGene	exon	187194	187304	-	gene_id "Novel00199"; transcript_id "Novel00199.1"; exon_number "3";
Rsa1.0_00160.1	novelGene	exon	187372	187642	-	gene_id "Novel00199"; transcript_id "Novel00199.1"; exon_number "4";
Rsa1.0_00160.1	novelGene	exon	187727	187929	-	gene_id "Novel00199"; transcript_id "Novel00199.1"; exon_number "5";
Rsa1.0_00160.1	novelGene	exon	188016	188018	-	gene_id "Novel00199"; transcript_id "Novel00199.1"; exon_number "6";
Rsa1.0_00160.1	novelGene	exon	186276	186805	-	gene_id "Novel00199"; transcript_id "Novel00199.2"; exon_number "1";
Rsa1.0_00160.1	novelGene	exon	186913	187107	-	gene_id "Novel00199"; transcript_id "Novel00199.2"; exon_number "2";
Rsa1.0_00160.1	novelGene	exon	187194	187304	-	gene_id "Novel00199"; transcript_id "Novel00199.2"; exon_number "3";
Rsa1.0_00160.1	novelGene	exon	187372	187642	-	gene_id "Novel00199"; transcript_id "Novel00199.2"; exon_number "4";
Rsa1.0_00160.1	novelGene	exon	187727	187929	-	gene_id "Novel00199"; transcript_id "Novel00199.2"; exon_number "5";
Rsa1.0_00160.1	novelGene	exon	188021	188281	-	gene_id "Novel00199"; transcript_id "Novel00199.2"; exon_number "6";
Rsa1.0_00160.1	novelGene	exon	188355	188465	-	gene_id "Novel00199"; transcript_id "Novel00199.2"; exon_number "7";
Rsa1.0_00160.1	novelGene	exon	188537	188671	-	gene_id "Novel00199"; transcript_id "Novel00199.2"; exon_number "8";
Rsa1.0_00160.1	novelGene	exon	188757	188896	-	gene_id "Novel00199"; transcript_id "Novel00199.2"; exon_number "9";
Rsa1.0_00160.1	novelGene	exon	189148	189493	-	gene_id "Novel00199"; transcript_id "Novel00199.2"; exon_number "10";
Rsa1.0_00160.1	novelGene	exon	251838	252195	-	gene_id "Novel00200"; transcript_id "Novel00200.1"; exon_number "1";
Rsa1.0_00160.1	novelGene	exon	252273	252521	-	gene_id "Novel00200"; transcript_id "Novel00200.1"; exon_number "2";
Rsa1.0_00164.1	novelGene	exon	17074	17297	-	gene_id "Novel00201"; transcript_id "Novel00201.1"; exon_number "1";
Rsa1.0_00169.1	novelGene	exon	101010	101368	-	gene_id "Novel00202"; transcript_id "Novel00202.1"; exon_number "1";
Rsa1.0_00169.1	novelGene	exon	101453	103485	-	gene_id "Novel00202"; transcript_id "Novel00202.1"; exon_number "2";
Rsa1.0_00170.1	novelGene	exon	177980	178063	+	gene_id "Novel00203"; transcript_id "Novel00203.1"; exon_number "1";
Rsa1.0_00170.1	novelGene	exon	178156	178288	+	gene_id "Novel00203"; transcript_id "Novel00203.1"; exon_number "2";
Rsa1.0_00173.1	novelGene	exon	12948	12991	+	gene_id "Novel00204"; transcript_id "Novel00204.1"; exon_number "1";
Rsa1.0_00173.1	novelGene	exon	14353	14461	+	gene_id "Novel00204"; transcript_id "Novel00204.1"; exon_number "2";
Rsa1.0_00173.1	novelGene	exon	229608	229956	+	gene_id "Novel00205"; transcript_id "Novel00205.1"; exon_number "1";
Rsa1.0_00173.1	novelGene	exon	230079	230634	+	gene_id "Novel00205"; transcript_id "Novel00205.1"; exon_number "2";
Rsa1.0_00176.1	novelGene	exon	187773	188891	+	gene_id "Novel00206"; transcript_id "Novel00206.1"; exon_number "1";
Rsa1.0_00176.1	novelGene	exon	188983	189225	+	gene_id "Novel00206"; transcript_id "Novel00206.1"; exon_number "2";
Rsa1.0_00178.1	novelGene	exon	4273	4591	+	gene_id "Novel00207"; transcript_id "Novel00207.1"; exon_number "1";
Rsa1.0_00178.1	novelGene	exon	4778	4869	+	gene_id "Novel00207"; transcript_id "Novel00207.1"; exon_number "2";
Rsa1.0_00178.1	novelGene	exon	4957	5262	+	gene_id "Novel00207"; transcript_id "Novel00207.1"; exon_number "3";
Rsa1.0_00178.1	novelGene	exon	5351	5572	+	gene_id "Novel00207"; transcript_id "Novel00207.1"; exon_number "4";
Rsa1.0_00178.1	novelGene	exon	5686	5805	+	gene_id "Novel00207"; transcript_id "Novel00207.1"; exon_number "5";
Rsa1.0_00178.1	novelGene	exon	5887	6662	+	gene_id "Novel00207"; transcript_id "Novel00207.1"; exon_number "6";
Rsa1.0_00178.1	novelGene	exon	4640	4869	+	gene_id "Novel00207"; transcript_id "Novel00207.2"; exon_number "1";
Rsa1.0_00178.1	novelGene	exon	4960	5262	+	gene_id "Novel00207"; transcript_id "Novel00207.2"; exon_number "2";
Rsa1.0_00178.1	novelGene	exon	5351	5572	+	gene_id "Novel00207"; transcript_id "Novel00207.2"; exon_number "3";
Rsa1.0_00178.1	novelGene	exon	5686	5805	+	gene_id "Novel00207"; transcript_id "Novel00207.2"; exon_number "4";
Rsa1.0_00178.1	novelGene	exon	5887	6662	+	gene_id "Novel00207"; transcript_id "Novel00207.2"; exon_number "5";
Rsa1.0_00179.1	novelGene	exon	2284	2576	+	gene_id "Novel00208"; transcript_id "Novel00208.1"; exon_number "1";
Rsa1.0_00179.1	novelGene	exon	2944	3166	+	gene_id "Novel00208"; transcript_id "Novel00208.1"; exon_number "2";
Rsa1.0_00179.1	novelGene	exon	2771	2825	+	gene_id "Novel00208"; transcript_id "Novel00208.2"; exon_number "1";
Rsa1.0_00179.1	novelGene	exon	2944	3166	+	gene_id "Novel00208"; transcript_id "Novel00208.2"; exon_number "2";
Rsa1.0_00179.1	novelGene	exon	209986	210179	+	gene_id "Novel00209"; transcript_id "Novel00209.1"; exon_number "1";
Rsa1.0_00179.1	novelGene	exon	210251	210326	+	gene_id "Novel00209"; transcript_id "Novel00209.1"; exon_number "2";
Rsa1.0_00179.1	novelGene	exon	210416	210487	+	gene_id "Novel00209"; transcript_id "Novel00209.1"; exon_number "3";
Rsa1.0_00179.1	novelGene	exon	210558	210726	+	gene_id "Novel00209"; transcript_id "Novel00209.1"; exon_number "4";
Rsa1.0_00179.1	novelGene	exon	210811	210904	+	gene_id "Novel00209"; transcript_id "Novel00209.1"; exon_number "5";
Rsa1.0_00179.1	novelGene	exon	211007	211092	+	gene_id "Novel00209"; transcript_id "Novel00209.1"; exon_number "6";
Rsa1.0_00179.1	novelGene	exon	211171	211274	+	gene_id "Novel00209"; transcript_id "Novel00209.1"; exon_number "7";
Rsa1.0_00179.1	novelGene	exon	211361	211423	+	gene_id "Novel00209"; transcript_id "Novel00209.1"; exon_number "8";
Rsa1.0_00179.1	novelGene	exon	211566	212071	+	gene_id "Novel00209"; transcript_id "Novel00209.1"; exon_number "9";
Rsa1.0_00179.1	novelGene	exon	212158	212314	+	gene_id "Novel00209"; transcript_id "Novel00209.1"; exon_number "10";
Rsa1.0_00179.1	novelGene	exon	212395	212538	+	gene_id "Novel00209"; transcript_id "Novel00209.1"; exon_number "11";
Rsa1.0_00179.1	novelGene	exon	212616	212828	+	gene_id "Novel00209"; transcript_id "Novel00209.1"; exon_number "12";
Rsa1.0_00179.1	novelGene	exon	212913	212967	+	gene_id "Novel00209"; transcript_id "Novel00209.1"; exon_number "13";
Rsa1.0_00179.1	novelGene	exon	213062	213306	+	gene_id "Novel00209"; transcript_id "Novel00209.1"; exon_number "14";
Rsa1.0_00179.1	novelGene	exon	338337	338409	+	gene_id "Novel00210"; transcript_id "Novel00210.1"; exon_number "1";
Rsa1.0_00179.1	novelGene	exon	338775	338967	+	gene_id "Novel00210"; transcript_id "Novel00210.1"; exon_number "2";
Rsa1.0_00179.1	novelGene	exon	30845	31240	-	gene_id "Novel00211"; transcript_id "Novel00211.1"; exon_number "1";
Rsa1.0_00179.1	novelGene	exon	31316	31607	-	gene_id "Novel00211"; transcript_id "Novel00211.1"; exon_number "2";
Rsa1.0_00179.1	novelGene	exon	299695	300006	-	gene_id "Novel00212"; transcript_id "Novel00212.1"; exon_number "1";
Rsa1.0_00179.1	novelGene	exon	300448	300470	-	gene_id "Novel00212"; transcript_id "Novel00212.1"; exon_number "2";
Rsa1.0_00179.1	novelGene	exon	299695	300127	-	gene_id "Novel00212"; transcript_id "Novel00212.2"; exon_number "1";
Rsa1.0_00179.1	novelGene	exon	300448	300509	-	gene_id "Novel00212"; transcript_id "Novel00212.2"; exon_number "2";
Rsa1.0_00179.1	novelGene	exon	300670	300733	-	gene_id "Novel00213"; transcript_id "Novel00213.1"; exon_number "1";
Rsa1.0_00179.1	novelGene	exon	300816	300874	-	gene_id "Novel00213"; transcript_id "Novel00213.1"; exon_number "2";
Rsa1.0_00179.1	novelGene	exon	301143	301561	-	gene_id "Novel00213"; transcript_id "Novel00213.1"; exon_number "3";
Rsa1.0_00179.1	novelGene	exon	300670	300733	-	gene_id "Novel00213"; transcript_id "Novel00213.2"; exon_number "1";
Rsa1.0_00179.1	novelGene	exon	300816	300927	-	gene_id "Novel00213"; transcript_id "Novel00213.2"; exon_number "2";
Rsa1.0_00179.1	novelGene	exon	301143	301178	-	gene_id "Novel00213"; transcript_id "Novel00213.2"; exon_number "3";
Rsa1.0_00179.1	novelGene	exon	301396	301561	-	gene_id "Novel00213"; transcript_id "Novel00213.2"; exon_number "4";
Rsa1.0_00179.1	novelGene	exon	352579	352738	-	gene_id "Novel00214"; transcript_id "Novel00214.1"; exon_number "1";
Rsa1.0_00179.1	novelGene	exon	352825	352950	-	gene_id "Novel00214"; transcript_id "Novel00214.1"; exon_number "2";
Rsa1.0_00180.1	novelGene	exon	20891	21133	-	gene_id "Novel00215"; transcript_id "Novel00215.1"; exon_number "1";
Rsa1.0_00180.1	novelGene	exon	21293	21362	-	gene_id "Novel00215"; transcript_id "Novel00215.1"; exon_number "2";
Rsa1.0_00180.1	novelGene	exon	21441	21528	-	gene_id "Novel00215"; transcript_id "Novel00215.1"; exon_number "3";
Rsa1.0_00180.1	novelGene	exon	21727	21812	-	gene_id "Novel00215"; transcript_id "Novel00215.1"; exon_number "4";
Rsa1.0_00180.1	novelGene	exon	22177	22257	-	gene_id "Novel00215"; transcript_id "Novel00215.1"; exon_number "5";
Rsa1.0_00181.1	novelGene	exon	110057	110316	-	gene_id "Novel00216"; transcript_id "Novel00216.1"; exon_number "1";
Rsa1.0_00181.1	novelGene	exon	110541	110627	-	gene_id "Novel00216"; transcript_id "Novel00216.1"; exon_number "2";
Rsa1.0_00181.1	novelGene	exon	110732	110768	-	gene_id "Novel00216"; transcript_id "Novel00216.1"; exon_number "3";
Rsa1.0_00182.1	novelGene	exon	73455	73705	-	gene_id "Novel00217"; transcript_id "Novel00217.1"; exon_number "1";
Rsa1.0_00182.1	novelGene	exon	73790	73856	-	gene_id "Novel00217"; transcript_id "Novel00217.1"; exon_number "2";
Rsa1.0_00182.1	novelGene	exon	74628	74715	-	gene_id "Novel00217"; transcript_id "Novel00217.1"; exon_number "3";
Rsa1.0_00182.1	novelGene	exon	74845	75100	-	gene_id "Novel00217"; transcript_id "Novel00217.1"; exon_number "4";
Rsa1.0_00182.1	novelGene	exon	75604	75726	-	gene_id "Novel00217"; transcript_id "Novel00217.1"; exon_number "5";
Rsa1.0_00182.1	novelGene	exon	75815	76032	-	gene_id "Novel00217"; transcript_id "Novel00217.1"; exon_number "6";
Rsa1.0_00182.1	novelGene	exon	73455	73705	-	gene_id "Novel00217"; transcript_id "Novel00217.2"; exon_number "1";
Rsa1.0_00182.1	novelGene	exon	73790	73856	-	gene_id "Novel00217"; transcript_id "Novel00217.2"; exon_number "2";
Rsa1.0_00182.1	novelGene	exon	74628	74715	-	gene_id "Novel00217"; transcript_id "Novel00217.2"; exon_number "3";
Rsa1.0_00182.1	novelGene	exon	74845	75095	-	gene_id "Novel00217"; transcript_id "Novel00217.2"; exon_number "4";
Rsa1.0_00182.1	novelGene	exon	75604	75726	-	gene_id "Novel00217"; transcript_id "Novel00217.2"; exon_number "5";
Rsa1.0_00182.1	novelGene	exon	75815	76032	-	gene_id "Novel00217"; transcript_id "Novel00217.2"; exon_number "6";
Rsa1.0_00182.1	novelGene	exon	74636	74715	-	gene_id "Novel00217"; transcript_id "Novel00217.3"; exon_number "1";
Rsa1.0_00182.1	novelGene	exon	74845	75095	-	gene_id "Novel00217"; transcript_id "Novel00217.3"; exon_number "2";
Rsa1.0_00182.1	novelGene	exon	75203	75306	-	gene_id "Novel00217"; transcript_id "Novel00217.3"; exon_number "3";
Rsa1.0_00187.1	novelGene	exon	229072	229207	+	gene_id "Novel00218"; transcript_id "Novel00218.1"; exon_number "1";
Rsa1.0_00187.1	novelGene	exon	229600	229684	+	gene_id "Novel00218"; transcript_id "Novel00218.1"; exon_number "2";
Rsa1.0_00187.1	novelGene	exon	46096	46828	-	gene_id "Novel00219"; transcript_id "Novel00219.1"; exon_number "1";
Rsa1.0_00187.1	novelGene	exon	46922	47017	-	gene_id "Novel00219"; transcript_id "Novel00219.1"; exon_number "2";
Rsa1.0_00187.1	novelGene	exon	47172	47546	-	gene_id "Novel00219"; transcript_id "Novel00219.1"; exon_number "3";
Rsa1.0_00187.1	novelGene	exon	47664	47925	-	gene_id "Novel00219"; transcript_id "Novel00219.1"; exon_number "4";
Rsa1.0_00187.1	novelGene	exon	48022	48232	-	gene_id "Novel00219"; transcript_id "Novel00219.1"; exon_number "5";
Rsa1.0_00187.1	novelGene	exon	48318	48521	-	gene_id "Novel00219"; transcript_id "Novel00219.1"; exon_number "6";
Rsa1.0_00187.1	novelGene	exon	48682	49238	-	gene_id "Novel00219"; transcript_id "Novel00219.1"; exon_number "7";
Rsa1.0_00187.1	novelGene	exon	233612	233993	-	gene_id "Novel00220"; transcript_id "Novel00220.1"; exon_number "1";
Rsa1.0_00187.1	novelGene	exon	234076	234195	-	gene_id "Novel00220"; transcript_id "Novel00220.1"; exon_number "2";
Rsa1.0_00187.1	novelGene	exon	234303	234388	-	gene_id "Novel00220"; transcript_id "Novel00220.1"; exon_number "3";
Rsa1.0_00187.1	novelGene	exon	234465	234537	-	gene_id "Novel00220"; transcript_id "Novel00220.1"; exon_number "4";
Rsa1.0_00187.1	novelGene	exon	234613	235100	-	gene_id "Novel00220"; transcript_id "Novel00220.1"; exon_number "5";
Rsa1.0_00187.1	novelGene	exon	235175	235409	-	gene_id "Novel00220"; transcript_id "Novel00220.1"; exon_number "6";
Rsa1.0_00187.1	novelGene	exon	235491	235838	-	gene_id "Novel00220"; transcript_id "Novel00220.1"; exon_number "7";
Rsa1.0_00187.1	novelGene	exon	235932	236565	-	gene_id "Novel00220"; transcript_id "Novel00220.1"; exon_number "8";
Rsa1.0_00187.1	novelGene	exon	238068	238094	-	gene_id "Novel00220"; transcript_id "Novel00220.1"; exon_number "9";
Rsa1.0_00189.1	novelGene	exon	8614	8671	+	gene_id "Novel00221"; transcript_id "Novel00221.1"; exon_number "1";
Rsa1.0_00189.1	novelGene	exon	8753	9020	+	gene_id "Novel00221"; transcript_id "Novel00221.1"; exon_number "2";
Rsa1.0_00190.1	novelGene	exon	43828	43949	+	gene_id "Novel00222"; transcript_id "Novel00222.1"; exon_number "1";
Rsa1.0_00190.1	novelGene	exon	44086	44149	+	gene_id "Novel00222"; transcript_id "Novel00222.1"; exon_number "2";
Rsa1.0_00190.1	novelGene	exon	51916	52154	+	gene_id "Novel00223"; transcript_id "Novel00223.1"; exon_number "1";
Rsa1.0_00190.1	novelGene	exon	52578	52648	+	gene_id "Novel00223"; transcript_id "Novel00223.1"; exon_number "2";
Rsa1.0_00190.1	novelGene	exon	52715	52850	+	gene_id "Novel00223"; transcript_id "Novel00223.1"; exon_number "3";
Rsa1.0_00190.1	novelGene	exon	52962	53027	+	gene_id "Novel00223"; transcript_id "Novel00223.1"; exon_number "4";
Rsa1.0_00190.1	novelGene	exon	87734	88043	-	gene_id "Novel00224"; transcript_id "Novel00224.1"; exon_number "1";
Rsa1.0_00190.1	novelGene	exon	88128	88222	-	gene_id "Novel00224"; transcript_id "Novel00224.1"; exon_number "2";
Rsa1.0_00190.1	novelGene	exon	88316	88380	-	gene_id "Novel00224"; transcript_id "Novel00224.1"; exon_number "3";
Rsa1.0_00190.1	novelGene	exon	88491	88548	-	gene_id "Novel00224"; transcript_id "Novel00224.1"; exon_number "4";
Rsa1.0_00190.1	novelGene	exon	88640	88709	-	gene_id "Novel00224"; transcript_id "Novel00224.1"; exon_number "5";
Rsa1.0_00190.1	novelGene	exon	88802	88881	-	gene_id "Novel00224"; transcript_id "Novel00224.1"; exon_number "6";
Rsa1.0_00190.1	novelGene	exon	88982	89009	-	gene_id "Novel00224"; transcript_id "Novel00224.1"; exon_number "7";
Rsa1.0_00190.1	novelGene	exon	89095	89156	-	gene_id "Novel00224"; transcript_id "Novel00224.1"; exon_number "8";
Rsa1.0_00190.1	novelGene	exon	89252	89287	-	gene_id "Novel00224"; transcript_id "Novel00224.1"; exon_number "9";
Rsa1.0_00190.1	novelGene	exon	89363	89460	-	gene_id "Novel00224"; transcript_id "Novel00224.1"; exon_number "10";
Rsa1.0_00190.1	novelGene	exon	89559	89642	-	gene_id "Novel00224"; transcript_id "Novel00224.1"; exon_number "11";
Rsa1.0_00190.1	novelGene	exon	89733	89784	-	gene_id "Novel00224"; transcript_id "Novel00224.1"; exon_number "12";
Rsa1.0_00190.1	novelGene	exon	89868	89946	-	gene_id "Novel00224"; transcript_id "Novel00224.1"; exon_number "13";
Rsa1.0_00190.1	novelGene	exon	90034	90075	-	gene_id "Novel00224"; transcript_id "Novel00224.1"; exon_number "14";
Rsa1.0_00190.1	novelGene	exon	90181	90265	-	gene_id "Novel00224"; transcript_id "Novel00224.1"; exon_number "15";
Rsa1.0_00190.1	novelGene	exon	90401	90512	-	gene_id "Novel00224"; transcript_id "Novel00224.1"; exon_number "16";
Rsa1.0_00190.1	novelGene	exon	90577	90661	-	gene_id "Novel00224"; transcript_id "Novel00224.1"; exon_number "17";
Rsa1.0_00190.1	novelGene	exon	90744	90849	-	gene_id "Novel00224"; transcript_id "Novel00224.1"; exon_number "18";
Rsa1.0_00190.1	novelGene	exon	91199	91310	-	gene_id "Novel00224"; transcript_id "Novel00224.1"; exon_number "19";
Rsa1.0_00190.1	novelGene	exon	87734	88043	-	gene_id "Novel00224"; transcript_id "Novel00224.2"; exon_number "1";
Rsa1.0_00190.1	novelGene	exon	88128	88222	-	gene_id "Novel00224"; transcript_id "Novel00224.2"; exon_number "2";
Rsa1.0_00190.1	novelGene	exon	88316	88380	-	gene_id "Novel00224"; transcript_id "Novel00224.2"; exon_number "3";
Rsa1.0_00190.1	novelGene	exon	88491	88548	-	gene_id "Novel00224"; transcript_id "Novel00224.2"; exon_number "4";
Rsa1.0_00190.1	novelGene	exon	88640	88709	-	gene_id "Novel00224"; transcript_id "Novel00224.2"; exon_number "5";
Rsa1.0_00190.1	novelGene	exon	88802	88881	-	gene_id "Novel00224"; transcript_id "Novel00224.2"; exon_number "6";
Rsa1.0_00190.1	novelGene	exon	88982	89009	-	gene_id "Novel00224"; transcript_id "Novel00224.2"; exon_number "7";
Rsa1.0_00190.1	novelGene	exon	89095	89156	-	gene_id "Novel00224"; transcript_id "Novel00224.2"; exon_number "8";
Rsa1.0_00190.1	novelGene	exon	89252	89287	-	gene_id "Novel00224"; transcript_id "Novel00224.2"; exon_number "9";
Rsa1.0_00190.1	novelGene	exon	89363	89460	-	gene_id "Novel00224"; transcript_id "Novel00224.2"; exon_number "10";
Rsa1.0_00190.1	novelGene	exon	89559	89621	-	gene_id "Novel00224"; transcript_id "Novel00224.2"; exon_number "11";
Rsa1.0_00190.1	novelGene	exon	89733	89784	-	gene_id "Novel00224"; transcript_id "Novel00224.2"; exon_number "12";
Rsa1.0_00190.1	novelGene	exon	89868	89946	-	gene_id "Novel00224"; transcript_id "Novel00224.2"; exon_number "13";
Rsa1.0_00190.1	novelGene	exon	90034	90075	-	gene_id "Novel00224"; transcript_id "Novel00224.2"; exon_number "14";
Rsa1.0_00190.1	novelGene	exon	90181	90265	-	gene_id "Novel00224"; transcript_id "Novel00224.2"; exon_number "15";
Rsa1.0_00190.1	novelGene	exon	90401	90512	-	gene_id "Novel00224"; transcript_id "Novel00224.2"; exon_number "16";
Rsa1.0_00190.1	novelGene	exon	90577	90661	-	gene_id "Novel00224"; transcript_id "Novel00224.2"; exon_number "17";
Rsa1.0_00190.1	novelGene	exon	90744	90849	-	gene_id "Novel00224"; transcript_id "Novel00224.2"; exon_number "18";
Rsa1.0_00190.1	novelGene	exon	91199	91334	-	gene_id "Novel00224"; transcript_id "Novel00224.2"; exon_number "19";
Rsa1.0_00190.1	novelGene	exon	182532	182950	-	gene_id "Novel00225"; transcript_id "Novel00225.1"; exon_number "1";
Rsa1.0_00190.1	novelGene	exon	183029	183156	-	gene_id "Novel00225"; transcript_id "Novel00225.1"; exon_number "2";
Rsa1.0_00190.1	novelGene	exon	183213	183294	-	gene_id "Novel00225"; transcript_id "Novel00225.1"; exon_number "3";
Rsa1.0_00194.1	novelGene	exon	55327	55541	+	gene_id "Novel00226"; transcript_id "Novel00226.1"; exon_number "1";
Rsa1.0_00194.1	novelGene	exon	56079	56163	+	gene_id "Novel00226"; transcript_id "Novel00226.1"; exon_number "2";
Rsa1.0_00194.1	novelGene	exon	56296	56631	+	gene_id "Novel00226"; transcript_id "Novel00226.1"; exon_number "3";
Rsa1.0_00194.1	novelGene	exon	96017	96458	-	gene_id "Novel00227"; transcript_id "Novel00227.1"; exon_number "1";
Rsa1.0_00194.1	novelGene	exon	96568	96614	-	gene_id "Novel00227"; transcript_id "Novel00227.1"; exon_number "2";
Rsa1.0_00194.1	novelGene	exon	96709	96784	-	gene_id "Novel00227"; transcript_id "Novel00227.1"; exon_number "3";
Rsa1.0_00194.1	novelGene	exon	96994	97267	-	gene_id "Novel00227"; transcript_id "Novel00227.1"; exon_number "4";
Rsa1.0_00194.1	novelGene	exon	97436	97598	-	gene_id "Novel00227"; transcript_id "Novel00227.1"; exon_number "5";
Rsa1.0_00194.1	novelGene	exon	97777	97876	-	gene_id "Novel00227"; transcript_id "Novel00227.1"; exon_number "6";
Rsa1.0_00194.1	novelGene	exon	97950	98259	-	gene_id "Novel00227"; transcript_id "Novel00227.1"; exon_number "7";
Rsa1.0_00196.1	novelGene	exon	68249	68747	+	gene_id "Novel00228"; transcript_id "Novel00228.1"; exon_number "1";
Rsa1.0_00196.1	novelGene	exon	68819	68982	+	gene_id "Novel00228"; transcript_id "Novel00228.1"; exon_number "2";
Rsa1.0_00196.1	novelGene	exon	69060	69143	+	gene_id "Novel00228"; transcript_id "Novel00228.1"; exon_number "3";
Rsa1.0_00196.1	novelGene	exon	69320	69377	+	gene_id "Novel00228"; transcript_id "Novel00228.1"; exon_number "4";
Rsa1.0_00196.1	novelGene	exon	69663	69716	+	gene_id "Novel00228"; transcript_id "Novel00228.1"; exon_number "5";
Rsa1.0_00196.1	novelGene	exon	69981	70052	+	gene_id "Novel00228"; transcript_id "Novel00228.1"; exon_number "6";
Rsa1.0_00196.1	novelGene	exon	70139	70211	+	gene_id "Novel00228"; transcript_id "Novel00228.1"; exon_number "7";
Rsa1.0_00196.1	novelGene	exon	70381	70553	+	gene_id "Novel00228"; transcript_id "Novel00228.1"; exon_number "8";
Rsa1.0_00196.1	novelGene	exon	70630	70732	+	gene_id "Novel00228"; transcript_id "Novel00228.1"; exon_number "9";
Rsa1.0_00196.1	novelGene	exon	70878	71009	+	gene_id "Novel00228"; transcript_id "Novel00228.1"; exon_number "10";
Rsa1.0_00196.1	novelGene	exon	71092	71214	+	gene_id "Novel00228"; transcript_id "Novel00228.1"; exon_number "11";
Rsa1.0_00196.1	novelGene	exon	71300	71425	+	gene_id "Novel00228"; transcript_id "Novel00228.1"; exon_number "12";
Rsa1.0_00196.1	novelGene	exon	71683	71874	+	gene_id "Novel00228"; transcript_id "Novel00228.1"; exon_number "13";
Rsa1.0_00196.1	novelGene	exon	72044	72241	+	gene_id "Novel00228"; transcript_id "Novel00228.1"; exon_number "14";
Rsa1.0_00196.1	novelGene	exon	72366	72552	+	gene_id "Novel00228"; transcript_id "Novel00228.1"; exon_number "15";
Rsa1.0_00196.1	novelGene	exon	72622	72729	+	gene_id "Novel00228"; transcript_id "Novel00228.1"; exon_number "16";
Rsa1.0_00196.1	novelGene	exon	72828	73011	+	gene_id "Novel00228"; transcript_id "Novel00228.1"; exon_number "17";
Rsa1.0_00196.1	novelGene	exon	68249	68747	+	gene_id "Novel00228"; transcript_id "Novel00228.2"; exon_number "1";
Rsa1.0_00196.1	novelGene	exon	68819	68982	+	gene_id "Novel00228"; transcript_id "Novel00228.2"; exon_number "2";
Rsa1.0_00196.1	novelGene	exon	69060	69143	+	gene_id "Novel00228"; transcript_id "Novel00228.2"; exon_number "3";
Rsa1.0_00196.1	novelGene	exon	69320	69377	+	gene_id "Novel00228"; transcript_id "Novel00228.2"; exon_number "4";
Rsa1.0_00196.1	novelGene	exon	69663	69716	+	gene_id "Novel00228"; transcript_id "Novel00228.2"; exon_number "5";
Rsa1.0_00196.1	novelGene	exon	69981	70052	+	gene_id "Novel00228"; transcript_id "Novel00228.2"; exon_number "6";
Rsa1.0_00196.1	novelGene	exon	70139	70219	+	gene_id "Novel00228"; transcript_id "Novel00228.2"; exon_number "7";
Rsa1.0_00196.1	novelGene	exon	70381	70553	+	gene_id "Novel00228"; transcript_id "Novel00228.2"; exon_number "8";
Rsa1.0_00196.1	novelGene	exon	70630	70732	+	gene_id "Novel00228"; transcript_id "Novel00228.2"; exon_number "9";
Rsa1.0_00196.1	novelGene	exon	70878	71009	+	gene_id "Novel00228"; transcript_id "Novel00228.2"; exon_number "10";
Rsa1.0_00196.1	novelGene	exon	71092	71214	+	gene_id "Novel00228"; transcript_id "Novel00228.2"; exon_number "11";
Rsa1.0_00196.1	novelGene	exon	71300	71425	+	gene_id "Novel00228"; transcript_id "Novel00228.2"; exon_number "12";
Rsa1.0_00196.1	novelGene	exon	71683	71874	+	gene_id "Novel00228"; transcript_id "Novel00228.2"; exon_number "13";
Rsa1.0_00196.1	novelGene	exon	72044	72241	+	gene_id "Novel00228"; transcript_id "Novel00228.2"; exon_number "14";
Rsa1.0_00196.1	novelGene	exon	72366	72552	+	gene_id "Novel00228"; transcript_id "Novel00228.2"; exon_number "15";
Rsa1.0_00196.1	novelGene	exon	72622	72729	+	gene_id "Novel00228"; transcript_id "Novel00228.2"; exon_number "16";
Rsa1.0_00196.1	novelGene	exon	72828	73011	+	gene_id "Novel00228"; transcript_id "Novel00228.2"; exon_number "17";
Rsa1.0_00198.1	novelGene	exon	33153	33329	+	gene_id "Novel00229"; transcript_id "Novel00229.1"; exon_number "1";
Rsa1.0_00198.1	novelGene	exon	33421	33490	+	gene_id "Novel00229"; transcript_id "Novel00229.1"; exon_number "2";
Rsa1.0_00198.1	novelGene	exon	33578	33675	+	gene_id "Novel00229"; transcript_id "Novel00229.1"; exon_number "3";
Rsa1.0_00198.1	novelGene	exon	33763	33901	+	gene_id "Novel00229"; transcript_id "Novel00229.1"; exon_number "4";
Rsa1.0_00198.1	novelGene	exon	33986	34113	+	gene_id "Novel00229"; transcript_id "Novel00229.1"; exon_number "5";
Rsa1.0_00198.1	novelGene	exon	34202	34315	+	gene_id "Novel00229"; transcript_id "Novel00229.1"; exon_number "6";
Rsa1.0_00198.1	novelGene	exon	34390	34506	+	gene_id "Novel00229"; transcript_id "Novel00229.1"; exon_number "7";
Rsa1.0_00198.1	novelGene	exon	34605	34670	+	gene_id "Novel00229"; transcript_id "Novel00229.1"; exon_number "8";
Rsa1.0_00198.1	novelGene	exon	34746	34826	+	gene_id "Novel00229"; transcript_id "Novel00229.1"; exon_number "9";
Rsa1.0_00198.1	novelGene	exon	34910	34987	+	gene_id "Novel00229"; transcript_id "Novel00229.1"; exon_number "10";
Rsa1.0_00198.1	novelGene	exon	35071	35280	+	gene_id "Novel00229"; transcript_id "Novel00229.1"; exon_number "11";
Rsa1.0_00198.1	novelGene	exon	35361	35436	+	gene_id "Novel00229"; transcript_id "Novel00229.1"; exon_number "12";
Rsa1.0_00198.1	novelGene	exon	35535	35668	+	gene_id "Novel00229"; transcript_id "Novel00229.1"; exon_number "13";
Rsa1.0_00198.1	novelGene	exon	35760	36312	+	gene_id "Novel00229"; transcript_id "Novel00229.1"; exon_number "14";
Rsa1.0_00198.1	novelGene	exon	35102	35280	+	gene_id "Novel00229"; transcript_id "Novel00229.2"; exon_number "1";
Rsa1.0_00198.1	novelGene	exon	35361	35439	+	gene_id "Novel00229"; transcript_id "Novel00229.2"; exon_number "2";
Rsa1.0_00198.1	novelGene	exon	35535	35668	+	gene_id "Novel00229"; transcript_id "Novel00229.2"; exon_number "3";
Rsa1.0_00198.1	novelGene	exon	35760	36312	+	gene_id "Novel00229"; transcript_id "Novel00229.2"; exon_number "4";
Rsa1.0_00198.1	novelGene	exon	40466	40828	-	gene_id "Novel00230"; transcript_id "Novel00230.1"; exon_number "1";
Rsa1.0_00198.1	novelGene	exon	40933	41032	-	gene_id "Novel00230"; transcript_id "Novel00230.1"; exon_number "2";
Rsa1.0_00198.1	novelGene	exon	41112	41214	-	gene_id "Novel00230"; transcript_id "Novel00230.1"; exon_number "3";
Rsa1.0_00198.1	novelGene	exon	41295	41429	-	gene_id "Novel00230"; transcript_id "Novel00230.1"; exon_number "4";
Rsa1.0_00198.1	novelGene	exon	41657	41817	-	gene_id "Novel00230"; transcript_id "Novel00230.1"; exon_number "5";
Rsa1.0_00198.1	novelGene	exon	41915	41971	-	gene_id "Novel00230"; transcript_id "Novel00230.1"; exon_number "6";
Rsa1.0_00198.1	novelGene	exon	42056	42130	-	gene_id "Novel00230"; transcript_id "Novel00230.1"; exon_number "7";
Rsa1.0_00198.1	novelGene	exon	42328	42594	-	gene_id "Novel00230"; transcript_id "Novel00230.1"; exon_number "8";
Rsa1.0_00198.1	novelGene	exon	65049	65544	-	gene_id "Novel00231"; transcript_id "Novel00231.1"; exon_number "1";
Rsa1.0_00198.1	novelGene	exon	65616	65887	-	gene_id "Novel00231"; transcript_id "Novel00231.1"; exon_number "2";
Rsa1.0_00198.1	novelGene	exon	70247	70769	-	gene_id "Novel00232"; transcript_id "Novel00232.1"; exon_number "1";
Rsa1.0_00198.1	novelGene	exon	70855	70943	-	gene_id "Novel00232"; transcript_id "Novel00232.1"; exon_number "2";
Rsa1.0_00198.1	novelGene	exon	147635	147805	-	gene_id "Novel00233"; transcript_id "Novel00233.1"; exon_number "1";
Rsa1.0_00198.1	novelGene	exon	148372	148426	-	gene_id "Novel00233"; transcript_id "Novel00233.1"; exon_number "2";
Rsa1.0_00198.1	novelGene	exon	148744	148855	-	gene_id "Novel00233"; transcript_id "Novel00233.1"; exon_number "3";
Rsa1.0_00198.1	novelGene	exon	149322	149367	-	gene_id "Novel00233"; transcript_id "Novel00233.1"; exon_number "4";
Rsa1.0_00198.1	novelGene	exon	149492	149530	-	gene_id "Novel00233"; transcript_id "Novel00233.1"; exon_number "5";
Rsa1.0_00199.1	novelGene	exon	9706	9855	-	gene_id "Novel00234"; transcript_id "Novel00234.1"; exon_number "1";
Rsa1.0_00199.1	novelGene	exon	10056	10445	-	gene_id "Novel00234"; transcript_id "Novel00234.1"; exon_number "2";
Rsa1.0_00200.1	novelGene	exon	12	944	-	gene_id "Novel00235"; transcript_id "Novel00235.1"; exon_number "1";
Rsa1.0_00200.1	novelGene	exon	1024	1067	-	gene_id "Novel00235"; transcript_id "Novel00235.1"; exon_number "2";
Rsa1.0_00200.1	novelGene	exon	1161	1292	-	gene_id "Novel00235"; transcript_id "Novel00235.1"; exon_number "3";
Rsa1.0_00200.1	novelGene	exon	97578	97745	-	gene_id "Novel00236"; transcript_id "Novel00236.1"; exon_number "1";
Rsa1.0_00200.1	novelGene	exon	97845	97952	-	gene_id "Novel00236"; transcript_id "Novel00236.1"; exon_number "2";
Rsa1.0_00200.1	novelGene	exon	98027	98953	-	gene_id "Novel00236"; transcript_id "Novel00236.1"; exon_number "3";
Rsa1.0_00200.1	novelGene	exon	102601	102918	-	gene_id "Novel00237"; transcript_id "Novel00237.1"; exon_number "1";
Rsa1.0_00200.1	novelGene	exon	103004	103127	-	gene_id "Novel00237"; transcript_id "Novel00237.1"; exon_number "2";
Rsa1.0_00200.1	novelGene	exon	103291	103343	-	gene_id "Novel00237"; transcript_id "Novel00237.1"; exon_number "3";
Rsa1.0_00200.1	novelGene	exon	103491	103756	-	gene_id "Novel00237"; transcript_id "Novel00237.1"; exon_number "4";
Rsa1.0_00201.1	novelGene	exon	231714	231871	+	gene_id "Novel00238"; transcript_id "Novel00238.1"; exon_number "1";
Rsa1.0_00201.1	novelGene	exon	232612	232773	+	gene_id "Novel00238"; transcript_id "Novel00238.1"; exon_number "2";
Rsa1.0_00204.1	novelGene	exon	101032	101239	-	gene_id "Novel00239"; transcript_id "Novel00239.1"; exon_number "1";
Rsa1.0_00204.1	novelGene	exon	101370	101421	-	gene_id "Novel00239"; transcript_id "Novel00239.1"; exon_number "2";
Rsa1.0_00204.1	novelGene	exon	101561	101804	-	gene_id "Novel00239"; transcript_id "Novel00239.1"; exon_number "3";
Rsa1.0_00205.1	novelGene	exon	27270	28033	+	gene_id "Novel00240"; transcript_id "Novel00240.1"; exon_number "1";
Rsa1.0_00205.1	novelGene	exon	28124	28859	+	gene_id "Novel00240"; transcript_id "Novel00240.1"; exon_number "2";
Rsa1.0_00205.1	novelGene	exon	29182	29382	+	gene_id "Novel00240"; transcript_id "Novel00240.1"; exon_number "3";
Rsa1.0_00205.1	novelGene	exon	29470	29938	+	gene_id "Novel00240"; transcript_id "Novel00240.1"; exon_number "4";
Rsa1.0_00205.1	novelGene	exon	93407	93835	+	gene_id "Novel00241"; transcript_id "Novel00241.1"; exon_number "1";
Rsa1.0_00205.1	novelGene	exon	94340	94444	+	gene_id "Novel00241"; transcript_id "Novel00241.1"; exon_number "2";
Rsa1.0_00205.1	novelGene	exon	94537	94697	+	gene_id "Novel00241"; transcript_id "Novel00241.1"; exon_number "3";
Rsa1.0_00205.1	novelGene	exon	94789	94881	+	gene_id "Novel00241"; transcript_id "Novel00241.1"; exon_number "4";
Rsa1.0_00205.1	novelGene	exon	94956	95141	+	gene_id "Novel00241"; transcript_id "Novel00241.1"; exon_number "5";
Rsa1.0_00205.1	novelGene	exon	95273	95434	+	gene_id "Novel00241"; transcript_id "Novel00241.1"; exon_number "6";
Rsa1.0_00205.1	novelGene	exon	95532	95676	+	gene_id "Novel00241"; transcript_id "Novel00241.1"; exon_number "7";
Rsa1.0_00205.1	novelGene	exon	95757	95899	+	gene_id "Novel00241"; transcript_id "Novel00241.1"; exon_number "8";
Rsa1.0_00205.1	novelGene	exon	95979	96035	+	gene_id "Novel00241"; transcript_id "Novel00241.1"; exon_number "9";
Rsa1.0_00205.1	novelGene	exon	96104	96183	+	gene_id "Novel00241"; transcript_id "Novel00241.1"; exon_number "10";
Rsa1.0_00205.1	novelGene	exon	96276	96351	+	gene_id "Novel00241"; transcript_id "Novel00241.1"; exon_number "11";
Rsa1.0_00205.1	novelGene	exon	96457	96642	+	gene_id "Novel00241"; transcript_id "Novel00241.1"; exon_number "12";
Rsa1.0_00205.1	novelGene	exon	96735	96802	+	gene_id "Novel00241"; transcript_id "Novel00241.1"; exon_number "13";
Rsa1.0_00205.1	novelGene	exon	96876	96994	+	gene_id "Novel00241"; transcript_id "Novel00241.1"; exon_number "14";
Rsa1.0_00205.1	novelGene	exon	97089	97210	+	gene_id "Novel00241"; transcript_id "Novel00241.1"; exon_number "15";
Rsa1.0_00205.1	novelGene	exon	97294	97392	+	gene_id "Novel00241"; transcript_id "Novel00241.1"; exon_number "16";
Rsa1.0_00205.1	novelGene	exon	97464	97943	+	gene_id "Novel00241"; transcript_id "Novel00241.1"; exon_number "17";
Rsa1.0_00205.1	novelGene	exon	98027	98125	+	gene_id "Novel00241"; transcript_id "Novel00241.1"; exon_number "18";
Rsa1.0_00205.1	novelGene	exon	98207	98449	+	gene_id "Novel00241"; transcript_id "Novel00241.1"; exon_number "19";
Rsa1.0_00205.1	novelGene	exon	98551	98802	+	gene_id "Novel00241"; transcript_id "Novel00241.1"; exon_number "20";
Rsa1.0_00205.1	novelGene	exon	96029	96035	+	gene_id "Novel00241"; transcript_id "Novel00241.2"; exon_number "1";
Rsa1.0_00205.1	novelGene	exon	96101	96183	+	gene_id "Novel00241"; transcript_id "Novel00241.2"; exon_number "2";
Rsa1.0_00205.1	novelGene	exon	96302	96351	+	gene_id "Novel00241"; transcript_id "Novel00241.2"; exon_number "3";
Rsa1.0_00205.1	novelGene	exon	96457	96642	+	gene_id "Novel00241"; transcript_id "Novel00241.2"; exon_number "4";
Rsa1.0_00205.1	novelGene	exon	96735	96802	+	gene_id "Novel00241"; transcript_id "Novel00241.2"; exon_number "5";
Rsa1.0_00205.1	novelGene	exon	96876	96994	+	gene_id "Novel00241"; transcript_id "Novel00241.2"; exon_number "6";
Rsa1.0_00205.1	novelGene	exon	97089	97210	+	gene_id "Novel00241"; transcript_id "Novel00241.2"; exon_number "7";
Rsa1.0_00205.1	novelGene	exon	97294	97392	+	gene_id "Novel00241"; transcript_id "Novel00241.2"; exon_number "8";
Rsa1.0_00205.1	novelGene	exon	97464	97943	+	gene_id "Novel00241"; transcript_id "Novel00241.2"; exon_number "9";
Rsa1.0_00205.1	novelGene	exon	98027	98125	+	gene_id "Novel00241"; transcript_id "Novel00241.2"; exon_number "10";
Rsa1.0_00205.1	novelGene	exon	98207	98449	+	gene_id "Novel00241"; transcript_id "Novel00241.2"; exon_number "11";
Rsa1.0_00205.1	novelGene	exon	98551	98802	+	gene_id "Novel00241"; transcript_id "Novel00241.2"; exon_number "12";
Rsa1.0_00207.1	novelGene	exon	191922	192197	-	gene_id "Novel00242"; transcript_id "Novel00242.1"; exon_number "1";
Rsa1.0_00207.1	novelGene	exon	192300	192950	-	gene_id "Novel00242"; transcript_id "Novel00242.1"; exon_number "2";
Rsa1.0_00207.1	novelGene	exon	193530	193790	-	gene_id "Novel00242"; transcript_id "Novel00242.1"; exon_number "3";
Rsa1.0_00208.1	novelGene	exon	62927	64349	-	gene_id "Novel00243"; transcript_id "Novel00243.1"; exon_number "1";
Rsa1.0_00208.1	novelGene	exon	64461	64577	-	gene_id "Novel00243"; transcript_id "Novel00243.1"; exon_number "2";
Rsa1.0_00208.1	novelGene	exon	64678	64789	-	gene_id "Novel00243"; transcript_id "Novel00243.1"; exon_number "3";
Rsa1.0_00208.1	novelGene	exon	65024	65175	-	gene_id "Novel00243"; transcript_id "Novel00243.1"; exon_number "4";
Rsa1.0_00208.1	novelGene	exon	65409	65480	-	gene_id "Novel00243"; transcript_id "Novel00243.1"; exon_number "5";
Rsa1.0_00208.1	novelGene	exon	65593	65658	-	gene_id "Novel00243"; transcript_id "Novel00243.1"; exon_number "6";
Rsa1.0_00208.1	novelGene	exon	65983	66111	-	gene_id "Novel00243"; transcript_id "Novel00243.1"; exon_number "7";
Rsa1.0_00208.1	novelGene	exon	66195	66250	-	gene_id "Novel00243"; transcript_id "Novel00243.1"; exon_number "8";
Rsa1.0_00208.1	novelGene	exon	66820	66866	-	gene_id "Novel00244"; transcript_id "Novel00244.1"; exon_number "1";
Rsa1.0_00208.1	novelGene	exon	67218	67343	-	gene_id "Novel00244"; transcript_id "Novel00244.1"; exon_number "2";
Rsa1.0_00208.1	novelGene	exon	67420	67470	-	gene_id "Novel00244"; transcript_id "Novel00244.1"; exon_number "3";
Rsa1.0_00208.1	novelGene	exon	67609	67791	-	gene_id "Novel00244"; transcript_id "Novel00244.1"; exon_number "4";
Rsa1.0_00208.1	novelGene	exon	67869	67955	-	gene_id "Novel00244"; transcript_id "Novel00244.1"; exon_number "5";
Rsa1.0_00208.1	novelGene	exon	68043	68153	-	gene_id "Novel00244"; transcript_id "Novel00244.1"; exon_number "6";
Rsa1.0_00208.1	novelGene	exon	68240	68344	-	gene_id "Novel00244"; transcript_id "Novel00244.1"; exon_number "7";
Rsa1.0_00208.1	novelGene	exon	68640	68814	-	gene_id "Novel00244"; transcript_id "Novel00244.1"; exon_number "8";
Rsa1.0_00208.1	novelGene	exon	68894	68932	-	gene_id "Novel00244"; transcript_id "Novel00244.1"; exon_number "9";
Rsa1.0_00208.1	novelGene	exon	69029	69066	-	gene_id "Novel00244"; transcript_id "Novel00244.1"; exon_number "10";
Rsa1.0_00208.1	novelGene	exon	69162	69234	-	gene_id "Novel00244"; transcript_id "Novel00244.1"; exon_number "11";
Rsa1.0_00208.1	novelGene	exon	69451	69653	-	gene_id "Novel00244"; transcript_id "Novel00244.1"; exon_number "12";
Rsa1.0_00208.1	novelGene	exon	69907	69999	-	gene_id "Novel00244"; transcript_id "Novel00244.1"; exon_number "13";
Rsa1.0_00208.1	novelGene	exon	70115	70396	-	gene_id "Novel00244"; transcript_id "Novel00244.1"; exon_number "14";
Rsa1.0_00208.1	novelGene	exon	70586	70730	-	gene_id "Novel00244"; transcript_id "Novel00244.1"; exon_number "15";
Rsa1.0_00213.1	novelGene	exon	12395	12751	-	gene_id "Novel00245"; transcript_id "Novel00245.1"; exon_number "1";
Rsa1.0_00213.1	novelGene	exon	12848	12967	-	gene_id "Novel00245"; transcript_id "Novel00245.1"; exon_number "2";
Rsa1.0_00213.1	novelGene	exon	13131	13235	-	gene_id "Novel00245"; transcript_id "Novel00245.1"; exon_number "3";
Rsa1.0_00213.1	novelGene	exon	13320	13428	-	gene_id "Novel00245"; transcript_id "Novel00245.1"; exon_number "4";
Rsa1.0_00213.1	novelGene	exon	12395	12563	-	gene_id "Novel00245"; transcript_id "Novel00245.2"; exon_number "1";
Rsa1.0_00213.1	novelGene	exon	12629	12751	-	gene_id "Novel00245"; transcript_id "Novel00245.2"; exon_number "2";
Rsa1.0_00213.1	novelGene	exon	12848	12967	-	gene_id "Novel00245"; transcript_id "Novel00245.2"; exon_number "3";
Rsa1.0_00213.1	novelGene	exon	13131	13229	-	gene_id "Novel00245"; transcript_id "Novel00245.2"; exon_number "4";
Rsa1.0_00213.1	novelGene	exon	13320	13622	-	gene_id "Novel00245"; transcript_id "Novel00245.2"; exon_number "5";
Rsa1.0_00214.1	novelGene	exon	80658	81057	-	gene_id "Novel00246"; transcript_id "Novel00246.1"; exon_number "1";
Rsa1.0_00214.1	novelGene	exon	81596	81963	-	gene_id "Novel00246"; transcript_id "Novel00246.1"; exon_number "2";
Rsa1.0_00214.1	novelGene	exon	82069	82243	-	gene_id "Novel00246"; transcript_id "Novel00246.1"; exon_number "3";
Rsa1.0_00214.1	novelGene	exon	82583	82615	-	gene_id "Novel00246"; transcript_id "Novel00246.1"; exon_number "4";
Rsa1.0_00214.1	novelGene	exon	80658	81057	-	gene_id "Novel00246"; transcript_id "Novel00246.2"; exon_number "1";
Rsa1.0_00214.1	novelGene	exon	81596	81963	-	gene_id "Novel00246"; transcript_id "Novel00246.2"; exon_number "2";
Rsa1.0_00214.1	novelGene	exon	82069	82243	-	gene_id "Novel00246"; transcript_id "Novel00246.2"; exon_number "3";
Rsa1.0_00214.1	novelGene	exon	83112	83321	-	gene_id "Novel00246"; transcript_id "Novel00246.2"; exon_number "4";
Rsa1.0_00214.1	novelGene	exon	83416	83517	-	gene_id "Novel00246"; transcript_id "Novel00246.2"; exon_number "5";
Rsa1.0_00214.1	novelGene	exon	83603	83907	-	gene_id "Novel00246"; transcript_id "Novel00246.2"; exon_number "6";
Rsa1.0_00214.1	novelGene	exon	84003	84235	-	gene_id "Novel00247"; transcript_id "Novel00247.1"; exon_number "1";
Rsa1.0_00214.1	novelGene	exon	84335	84452	-	gene_id "Novel00247"; transcript_id "Novel00247.1"; exon_number "2";
Rsa1.0_00214.1	novelGene	exon	84532	84657	-	gene_id "Novel00247"; transcript_id "Novel00247.1"; exon_number "3";
Rsa1.0_00215.1	novelGene	exon	35098	35247	+	gene_id "Novel00248"; transcript_id "Novel00248.1"; exon_number "1";
Rsa1.0_00215.1	novelGene	exon	35340	35423	+	gene_id "Novel00248"; transcript_id "Novel00248.1"; exon_number "2";
Rsa1.0_00215.1	novelGene	exon	35512	35615	+	gene_id "Novel00248"; transcript_id "Novel00248.1"; exon_number "3";
Rsa1.0_00215.1	novelGene	exon	35714	36197	+	gene_id "Novel00248"; transcript_id "Novel00248.1"; exon_number "4";
Rsa1.0_00215.1	novelGene	exon	76926	77486	+	gene_id "Novel00249"; transcript_id "Novel00249.1"; exon_number "1";
Rsa1.0_00215.1	novelGene	exon	77598	77948	+	gene_id "Novel00249"; transcript_id "Novel00249.1"; exon_number "2";
Rsa1.0_00215.1	novelGene	exon	78162	79158	+	gene_id "Novel00249"; transcript_id "Novel00249.1"; exon_number "3";
Rsa1.0_00215.1	novelGene	exon	10664	11194	-	gene_id "Novel00250"; transcript_id "Novel00250.1"; exon_number "1";
Rsa1.0_00215.1	novelGene	exon	11282	11542	-	gene_id "Novel00250"; transcript_id "Novel00250.1"; exon_number "2";
Rsa1.0_00215.1	novelGene	exon	11686	11867	-	gene_id "Novel00250"; transcript_id "Novel00250.1"; exon_number "3";
Rsa1.0_00215.1	novelGene	exon	11953	12533	-	gene_id "Novel00250"; transcript_id "Novel00250.1"; exon_number "4";
Rsa1.0_00215.1	novelGene	exon	12672	12820	-	gene_id "Novel00250"; transcript_id "Novel00250.1"; exon_number "5";
Rsa1.0_00215.1	novelGene	exon	12890	13037	-	gene_id "Novel00250"; transcript_id "Novel00250.1"; exon_number "6";
Rsa1.0_00215.1	novelGene	exon	13243	13405	-	gene_id "Novel00250"; transcript_id "Novel00250.1"; exon_number "7";
Rsa1.0_00215.1	novelGene	exon	13503	13616	-	gene_id "Novel00250"; transcript_id "Novel00250.1"; exon_number "8";
Rsa1.0_00215.1	novelGene	exon	13714	13777	-	gene_id "Novel00250"; transcript_id "Novel00250.1"; exon_number "9";
Rsa1.0_00215.1	novelGene	exon	13864	14140	-	gene_id "Novel00250"; transcript_id "Novel00250.1"; exon_number "10";
Rsa1.0_00215.1	novelGene	exon	14212	14331	-	gene_id "Novel00250"; transcript_id "Novel00250.1"; exon_number "11";
Rsa1.0_00215.1	novelGene	exon	14417	14670	-	gene_id "Novel00250"; transcript_id "Novel00250.1"; exon_number "12";
Rsa1.0_00215.1	novelGene	exon	10664	11194	-	gene_id "Novel00250"; transcript_id "Novel00250.2"; exon_number "1";
Rsa1.0_00215.1	novelGene	exon	11282	11542	-	gene_id "Novel00250"; transcript_id "Novel00250.2"; exon_number "2";
Rsa1.0_00215.1	novelGene	exon	11686	11867	-	gene_id "Novel00250"; transcript_id "Novel00250.2"; exon_number "3";
Rsa1.0_00215.1	novelGene	exon	11953	12533	-	gene_id "Novel00250"; transcript_id "Novel00250.2"; exon_number "4";
Rsa1.0_00215.1	novelGene	exon	12890	13037	-	gene_id "Novel00250"; transcript_id "Novel00250.2"; exon_number "5";
Rsa1.0_00215.1	novelGene	exon	13243	13405	-	gene_id "Novel00250"; transcript_id "Novel00250.2"; exon_number "6";
Rsa1.0_00215.1	novelGene	exon	13503	13616	-	gene_id "Novel00250"; transcript_id "Novel00250.2"; exon_number "7";
Rsa1.0_00215.1	novelGene	exon	13714	13777	-	gene_id "Novel00250"; transcript_id "Novel00250.2"; exon_number "8";
Rsa1.0_00215.1	novelGene	exon	13864	14140	-	gene_id "Novel00250"; transcript_id "Novel00250.2"; exon_number "9";
Rsa1.0_00215.1	novelGene	exon	14212	14331	-	gene_id "Novel00250"; transcript_id "Novel00250.2"; exon_number "10";
Rsa1.0_00215.1	novelGene	exon	14417	14670	-	gene_id "Novel00250"; transcript_id "Novel00250.2"; exon_number "11";
Rsa1.0_00217.1	novelGene	exon	62808	63057	-	gene_id "Novel00251"; transcript_id "Novel00251.1"; exon_number "1";
Rsa1.0_00217.1	novelGene	exon	63316	63525	-	gene_id "Novel00251"; transcript_id "Novel00251.1"; exon_number "2";
Rsa1.0_00218.1	novelGene	exon	148544	149163	+	gene_id "Novel00252"; transcript_id "Novel00252.1"; exon_number "1";
Rsa1.0_00218.1	novelGene	exon	149235	149436	+	gene_id "Novel00252"; transcript_id "Novel00252.1"; exon_number "2";
Rsa1.0_00218.1	novelGene	exon	149536	149857	+	gene_id "Novel00252"; transcript_id "Novel00252.1"; exon_number "3";
Rsa1.0_00218.1	novelGene	exon	149937	150044	+	gene_id "Novel00252"; transcript_id "Novel00252.1"; exon_number "4";
Rsa1.0_00218.1	novelGene	exon	150150	150257	+	gene_id "Novel00252"; transcript_id "Novel00252.1"; exon_number "5";
Rsa1.0_00218.1	novelGene	exon	150332	150397	+	gene_id "Novel00252"; transcript_id "Novel00252.1"; exon_number "6";
Rsa1.0_00218.1	novelGene	exon	150494	150554	+	gene_id "Novel00252"; transcript_id "Novel00252.1"; exon_number "7";
Rsa1.0_00218.1	novelGene	exon	150709	150823	+	gene_id "Novel00252"; transcript_id "Novel00252.1"; exon_number "8";
Rsa1.0_00218.1	novelGene	exon	150946	150987	+	gene_id "Novel00252"; transcript_id "Novel00252.1"; exon_number "9";
Rsa1.0_00218.1	novelGene	exon	151075	151191	+	gene_id "Novel00252"; transcript_id "Novel00252.1"; exon_number "10";
Rsa1.0_00218.1	novelGene	exon	151310	151361	+	gene_id "Novel00252"; transcript_id "Novel00252.1"; exon_number "11";
Rsa1.0_00218.1	novelGene	exon	151464	151602	+	gene_id "Novel00252"; transcript_id "Novel00252.1"; exon_number "12";
Rsa1.0_00218.1	novelGene	exon	151675	151718	+	gene_id "Novel00252"; transcript_id "Novel00252.1"; exon_number "13";
Rsa1.0_00224.1	novelGene	exon	41966	42245	+	gene_id "Novel00253"; transcript_id "Novel00253.1"; exon_number "1";
Rsa1.0_00224.1	novelGene	exon	42600	42713	+	gene_id "Novel00253"; transcript_id "Novel00253.1"; exon_number "2";
Rsa1.0_00224.1	novelGene	exon	42952	43157	+	gene_id "Novel00253"; transcript_id "Novel00253.1"; exon_number "3";
Rsa1.0_00224.1	novelGene	exon	43247	43356	+	gene_id "Novel00253"; transcript_id "Novel00253.1"; exon_number "4";
Rsa1.0_00224.1	novelGene	exon	43447	43681	+	gene_id "Novel00253"; transcript_id "Novel00253.1"; exon_number "5";
Rsa1.0_00224.1	novelGene	exon	43798	43962	+	gene_id "Novel00253"; transcript_id "Novel00253.1"; exon_number "6";
Rsa1.0_00224.1	novelGene	exon	44082	44150	+	gene_id "Novel00253"; transcript_id "Novel00253.1"; exon_number "7";
Rsa1.0_00224.1	novelGene	exon	44234	44470	+	gene_id "Novel00253"; transcript_id "Novel00253.1"; exon_number "8";
Rsa1.0_00224.1	novelGene	exon	44577	44645	+	gene_id "Novel00253"; transcript_id "Novel00253.1"; exon_number "9";
Rsa1.0_00224.1	novelGene	exon	44727	44830	+	gene_id "Novel00253"; transcript_id "Novel00253.1"; exon_number "10";
Rsa1.0_00224.1	novelGene	exon	44927	45097	+	gene_id "Novel00253"; transcript_id "Novel00253.1"; exon_number "11";
Rsa1.0_00224.1	novelGene	exon	41966	42245	+	gene_id "Novel00253"; transcript_id "Novel00253.2"; exon_number "1";
Rsa1.0_00224.1	novelGene	exon	42600	42713	+	gene_id "Novel00253"; transcript_id "Novel00253.2"; exon_number "2";
Rsa1.0_00224.1	novelGene	exon	42952	43157	+	gene_id "Novel00253"; transcript_id "Novel00253.2"; exon_number "3";
Rsa1.0_00224.1	novelGene	exon	43247	43356	+	gene_id "Novel00253"; transcript_id "Novel00253.2"; exon_number "4";
Rsa1.0_00224.1	novelGene	exon	43447	43681	+	gene_id "Novel00253"; transcript_id "Novel00253.2"; exon_number "5";
Rsa1.0_00224.1	novelGene	exon	43789	43962	+	gene_id "Novel00253"; transcript_id "Novel00253.2"; exon_number "6";
Rsa1.0_00224.1	novelGene	exon	44082	44150	+	gene_id "Novel00253"; transcript_id "Novel00253.2"; exon_number "7";
Rsa1.0_00224.1	novelGene	exon	44234	44470	+	gene_id "Novel00253"; transcript_id "Novel00253.2"; exon_number "8";
Rsa1.0_00224.1	novelGene	exon	44577	44645	+	gene_id "Novel00253"; transcript_id "Novel00253.2"; exon_number "9";
Rsa1.0_00224.1	novelGene	exon	44727	44830	+	gene_id "Novel00253"; transcript_id "Novel00253.2"; exon_number "10";
Rsa1.0_00224.1	novelGene	exon	44927	45097	+	gene_id "Novel00253"; transcript_id "Novel00253.2"; exon_number "11";
Rsa1.0_00224.1	novelGene	exon	179768	180130	+	gene_id "Novel00254"; transcript_id "Novel00254.1"; exon_number "1";
Rsa1.0_00224.1	novelGene	exon	180206	180359	+	gene_id "Novel00254"; transcript_id "Novel00254.1"; exon_number "2";
Rsa1.0_00224.1	novelGene	exon	180432	180562	+	gene_id "Novel00254"; transcript_id "Novel00254.1"; exon_number "3";
Rsa1.0_00224.1	novelGene	exon	26088	26570	-	gene_id "Novel00255"; transcript_id "Novel00255.1"; exon_number "1";
Rsa1.0_00224.1	novelGene	exon	27870	28166	-	gene_id "Novel00255"; transcript_id "Novel00255.1"; exon_number "2";
Rsa1.0_00224.1	novelGene	exon	28561	28712	-	gene_id "Novel00255"; transcript_id "Novel00255.1"; exon_number "3";
Rsa1.0_00224.1	novelGene	exon	26088	26570	-	gene_id "Novel00255"; transcript_id "Novel00255.2"; exon_number "1";
Rsa1.0_00224.1	novelGene	exon	27870	28166	-	gene_id "Novel00255"; transcript_id "Novel00255.2"; exon_number "2";
Rsa1.0_00224.1	novelGene	exon	28614	28712	-	gene_id "Novel00255"; transcript_id "Novel00255.2"; exon_number "3";
Rsa1.0_00224.1	novelGene	exon	26088	26570	-	gene_id "Novel00255"; transcript_id "Novel00255.3"; exon_number "1";
Rsa1.0_00224.1	novelGene	exon	27870	28166	-	gene_id "Novel00255"; transcript_id "Novel00255.3"; exon_number "2";
Rsa1.0_00224.1	novelGene	exon	28318	28712	-	gene_id "Novel00255"; transcript_id "Novel00255.3"; exon_number "3";
Rsa1.0_00226.1	novelGene	exon	102213	102362	+	gene_id "Novel00256"; transcript_id "Novel00256.1"; exon_number "1";
Rsa1.0_00226.1	novelGene	exon	102433	102688	+	gene_id "Novel00256"; transcript_id "Novel00256.1"; exon_number "2";
Rsa1.0_00226.1	novelGene	exon	102781	103463	+	gene_id "Novel00256"; transcript_id "Novel00256.1"; exon_number "3";
Rsa1.0_00226.1	novelGene	exon	102213	102362	+	gene_id "Novel00256"; transcript_id "Novel00256.2"; exon_number "1";
Rsa1.0_00226.1	novelGene	exon	102433	102688	+	gene_id "Novel00256"; transcript_id "Novel00256.2"; exon_number "2";
Rsa1.0_00226.1	novelGene	exon	102781	102853	+	gene_id "Novel00256"; transcript_id "Novel00256.2"; exon_number "3";
Rsa1.0_00226.1	novelGene	exon	103811	104011	+	gene_id "Novel00256"; transcript_id "Novel00256.2"; exon_number "4";
Rsa1.0_00234.1	novelGene	exon	6526	6981	+	gene_id "Novel00257"; transcript_id "Novel00257.1"; exon_number "1";
Rsa1.0_00234.1	novelGene	exon	7471	7950	+	gene_id "Novel00257"; transcript_id "Novel00257.1"; exon_number "2";
Rsa1.0_00234.1	novelGene	exon	8821	9226	+	gene_id "Novel00257"; transcript_id "Novel00257.1"; exon_number "3";
Rsa1.0_00234.1	novelGene	exon	9334	9411	+	gene_id "Novel00257"; transcript_id "Novel00257.1"; exon_number "4";
Rsa1.0_00234.1	novelGene	exon	9966	10126	+	gene_id "Novel00257"; transcript_id "Novel00257.1"; exon_number "5";
Rsa1.0_00234.1	novelGene	exon	6530	6981	+	gene_id "Novel00257"; transcript_id "Novel00257.2"; exon_number "1";
Rsa1.0_00234.1	novelGene	exon	7471	7950	+	gene_id "Novel00257"; transcript_id "Novel00257.2"; exon_number "2";
Rsa1.0_00234.1	novelGene	exon	8821	9226	+	gene_id "Novel00257"; transcript_id "Novel00257.2"; exon_number "3";
Rsa1.0_00234.1	novelGene	exon	9334	9411	+	gene_id "Novel00257"; transcript_id "Novel00257.2"; exon_number "4";
Rsa1.0_00234.1	novelGene	exon	9969	10126	+	gene_id "Novel00257"; transcript_id "Novel00257.2"; exon_number "5";
Rsa1.0_00234.1	novelGene	exon	6699	6981	+	gene_id "Novel00257"; transcript_id "Novel00257.3"; exon_number "1";
Rsa1.0_00234.1	novelGene	exon	7471	7950	+	gene_id "Novel00257"; transcript_id "Novel00257.3"; exon_number "2";
Rsa1.0_00234.1	novelGene	exon	8821	9226	+	gene_id "Novel00257"; transcript_id "Novel00257.3"; exon_number "3";
Rsa1.0_00234.1	novelGene	exon	9347	9411	+	gene_id "Novel00257"; transcript_id "Novel00257.3"; exon_number "4";
Rsa1.0_00234.1	novelGene	exon	9966	10126	+	gene_id "Novel00257"; transcript_id "Novel00257.3"; exon_number "5";
Rsa1.0_00234.1	novelGene	exon	23628	23793	+	gene_id "Novel00258"; transcript_id "Novel00258.1"; exon_number "1";
Rsa1.0_00234.1	novelGene	exon	24156	24189	+	gene_id "Novel00258"; transcript_id "Novel00258.1"; exon_number "2";
Rsa1.0_00234.1	novelGene	exon	24306	24377	+	gene_id "Novel00258"; transcript_id "Novel00258.1"; exon_number "3";
Rsa1.0_00234.1	novelGene	exon	24613	24690	+	gene_id "Novel00258"; transcript_id "Novel00258.1"; exon_number "4";
Rsa1.0_00234.1	novelGene	exon	24791	25294	+	gene_id "Novel00258"; transcript_id "Novel00258.1"; exon_number "5";
Rsa1.0_00234.1	novelGene	exon	25370	25597	+	gene_id "Novel00258"; transcript_id "Novel00258.1"; exon_number "6";
Rsa1.0_00234.1	novelGene	exon	25679	26209	+	gene_id "Novel00258"; transcript_id "Novel00258.1"; exon_number "7";
Rsa1.0_00234.1	novelGene	exon	26295	26790	+	gene_id "Novel00258"; transcript_id "Novel00258.1"; exon_number "8";
Rsa1.0_00234.1	novelGene	exon	26870	26973	+	gene_id "Novel00258"; transcript_id "Novel00258.1"; exon_number "9";
Rsa1.0_00234.1	novelGene	exon	27072	27269	+	gene_id "Novel00258"; transcript_id "Novel00258.1"; exon_number "10";
Rsa1.0_00234.1	novelGene	exon	27333	27808	+	gene_id "Novel00258"; transcript_id "Novel00258.1"; exon_number "11";
Rsa1.0_00239.1	novelGene	exon	36032	38203	+	gene_id "Novel00259"; transcript_id "Novel00259.1"; exon_number "1";
Rsa1.0_00239.1	novelGene	exon	38458	39148	+	gene_id "Novel00259"; transcript_id "Novel00259.1"; exon_number "2";
Rsa1.0_00239.1	novelGene	exon	39226	39651	+	gene_id "Novel00259"; transcript_id "Novel00259.1"; exon_number "3";
Rsa1.0_00239.1	novelGene	exon	37230	38203	+	gene_id "Novel00259"; transcript_id "Novel00259.2"; exon_number "1";
Rsa1.0_00239.1	novelGene	exon	38458	38620	+	gene_id "Novel00259"; transcript_id "Novel00259.2"; exon_number "2";
Rsa1.0_00239.1	novelGene	exon	38825	39132	+	gene_id "Novel00259"; transcript_id "Novel00259.2"; exon_number "3";
Rsa1.0_00246.1	novelGene	exon	41816	43922	-	gene_id "Novel00260"; transcript_id "Novel00260.1"; exon_number "1";
Rsa1.0_00246.1	novelGene	exon	44625	44717	-	gene_id "Novel00260"; transcript_id "Novel00260.1"; exon_number "2";
Rsa1.0_00250.1	novelGene	exon	3332	3889	-	gene_id "Novel00261"; transcript_id "Novel00261.1"; exon_number "1";
Rsa1.0_00250.1	novelGene	exon	3968	4353	-	gene_id "Novel00261"; transcript_id "Novel00261.1"; exon_number "2";
Rsa1.0_00251.1	novelGene	exon	39004	39064	+	gene_id "Novel00262"; transcript_id "Novel00262.1"; exon_number "1";
Rsa1.0_00251.1	novelGene	exon	39163	39277	+	gene_id "Novel00262"; transcript_id "Novel00262.1"; exon_number "2";
Rsa1.0_00251.1	novelGene	exon	39417	39707	+	gene_id "Novel00262"; transcript_id "Novel00262.1"; exon_number "3";
Rsa1.0_00251.1	novelGene	exon	86274	86395	+	gene_id "Novel00263"; transcript_id "Novel00263.1"; exon_number "1";
Rsa1.0_00251.1	novelGene	exon	86594	86824	+	gene_id "Novel00263"; transcript_id "Novel00263.1"; exon_number "2";
Rsa1.0_00251.1	novelGene	exon	86944	87076	+	gene_id "Novel00263"; transcript_id "Novel00263.1"; exon_number "3";
Rsa1.0_00251.1	novelGene	exon	87217	87366	+	gene_id "Novel00263"; transcript_id "Novel00263.1"; exon_number "4";
Rsa1.0_00251.1	novelGene	exon	87651	87827	+	gene_id "Novel00263"; transcript_id "Novel00263.1"; exon_number "5";
Rsa1.0_00251.1	novelGene	exon	87952	88206	+	gene_id "Novel00263"; transcript_id "Novel00263.1"; exon_number "6";
Rsa1.0_00251.1	novelGene	exon	88439	88507	+	gene_id "Novel00263"; transcript_id "Novel00263.1"; exon_number "7";
Rsa1.0_00251.1	novelGene	exon	88590	88809	+	gene_id "Novel00263"; transcript_id "Novel00263.1"; exon_number "8";
Rsa1.0_00251.1	novelGene	exon	89039	89250	+	gene_id "Novel00263"; transcript_id "Novel00263.1"; exon_number "9";
Rsa1.0_00251.1	novelGene	exon	89350	89419	+	gene_id "Novel00263"; transcript_id "Novel00263.1"; exon_number "10";
Rsa1.0_00251.1	novelGene	exon	89735	89847	+	gene_id "Novel00263"; transcript_id "Novel00263.1"; exon_number "11";
Rsa1.0_00251.1	novelGene	exon	90030	90180	+	gene_id "Novel00263"; transcript_id "Novel00263.1"; exon_number "12";
Rsa1.0_00251.1	novelGene	exon	90260	90446	+	gene_id "Novel00263"; transcript_id "Novel00263.1"; exon_number "13";
Rsa1.0_00251.1	novelGene	exon	90562	90965	+	gene_id "Novel00263"; transcript_id "Novel00263.1"; exon_number "14";
Rsa1.0_00251.1	novelGene	exon	86278	86395	+	gene_id "Novel00263"; transcript_id "Novel00263.2"; exon_number "1";
Rsa1.0_00251.1	novelGene	exon	86604	86824	+	gene_id "Novel00263"; transcript_id "Novel00263.2"; exon_number "2";
Rsa1.0_00251.1	novelGene	exon	86944	87076	+	gene_id "Novel00263"; transcript_id "Novel00263.2"; exon_number "3";
Rsa1.0_00251.1	novelGene	exon	87217	87366	+	gene_id "Novel00263"; transcript_id "Novel00263.2"; exon_number "4";
Rsa1.0_00251.1	novelGene	exon	87651	87827	+	gene_id "Novel00263"; transcript_id "Novel00263.2"; exon_number "5";
Rsa1.0_00251.1	novelGene	exon	87952	88206	+	gene_id "Novel00263"; transcript_id "Novel00263.2"; exon_number "6";
Rsa1.0_00251.1	novelGene	exon	88439	88507	+	gene_id "Novel00263"; transcript_id "Novel00263.2"; exon_number "7";
Rsa1.0_00251.1	novelGene	exon	88590	88809	+	gene_id "Novel00263"; transcript_id "Novel00263.2"; exon_number "8";
Rsa1.0_00251.1	novelGene	exon	89039	89250	+	gene_id "Novel00263"; transcript_id "Novel00263.2"; exon_number "9";
Rsa1.0_00251.1	novelGene	exon	89329	89419	+	gene_id "Novel00263"; transcript_id "Novel00263.2"; exon_number "10";
Rsa1.0_00251.1	novelGene	exon	89735	89847	+	gene_id "Novel00263"; transcript_id "Novel00263.2"; exon_number "11";
Rsa1.0_00251.1	novelGene	exon	90030	90243	+	gene_id "Novel00263"; transcript_id "Novel00263.2"; exon_number "12";
Rsa1.0_00251.1	novelGene	exon	86278	86395	+	gene_id "Novel00263"; transcript_id "Novel00263.3"; exon_number "1";
Rsa1.0_00251.1	novelGene	exon	86594	86824	+	gene_id "Novel00263"; transcript_id "Novel00263.3"; exon_number "2";
Rsa1.0_00251.1	novelGene	exon	86944	87076	+	gene_id "Novel00263"; transcript_id "Novel00263.3"; exon_number "3";
Rsa1.0_00251.1	novelGene	exon	87217	87366	+	gene_id "Novel00263"; transcript_id "Novel00263.3"; exon_number "4";
Rsa1.0_00251.1	novelGene	exon	87651	87827	+	gene_id "Novel00263"; transcript_id "Novel00263.3"; exon_number "5";
Rsa1.0_00251.1	novelGene	exon	87952	88206	+	gene_id "Novel00263"; transcript_id "Novel00263.3"; exon_number "6";
Rsa1.0_00251.1	novelGene	exon	88439	88482	+	gene_id "Novel00263"; transcript_id "Novel00263.3"; exon_number "7";
Rsa1.0_00251.1	novelGene	exon	88590	88645	+	gene_id "Novel00263"; transcript_id "Novel00263.3"; exon_number "8";
Rsa1.0_00251.1	novelGene	exon	89039	89250	+	gene_id "Novel00263"; transcript_id "Novel00263.3"; exon_number "9";
Rsa1.0_00251.1	novelGene	exon	89350	89419	+	gene_id "Novel00263"; transcript_id "Novel00263.3"; exon_number "10";
Rsa1.0_00251.1	novelGene	exon	89735	89847	+	gene_id "Novel00263"; transcript_id "Novel00263.3"; exon_number "11";
Rsa1.0_00251.1	novelGene	exon	90030	90180	+	gene_id "Novel00263"; transcript_id "Novel00263.3"; exon_number "12";
Rsa1.0_00251.1	novelGene	exon	90260	90446	+	gene_id "Novel00263"; transcript_id "Novel00263.3"; exon_number "13";
Rsa1.0_00251.1	novelGene	exon	90562	90965	+	gene_id "Novel00263"; transcript_id "Novel00263.3"; exon_number "14";
Rsa1.0_00251.1	novelGene	exon	86299	86388	+	gene_id "Novel00263"; transcript_id "Novel00263.4"; exon_number "1";
Rsa1.0_00251.1	novelGene	exon	86594	86824	+	gene_id "Novel00263"; transcript_id "Novel00263.4"; exon_number "2";
Rsa1.0_00251.1	novelGene	exon	86944	87076	+	gene_id "Novel00263"; transcript_id "Novel00263.4"; exon_number "3";
Rsa1.0_00251.1	novelGene	exon	87217	87366	+	gene_id "Novel00263"; transcript_id "Novel00263.4"; exon_number "4";
Rsa1.0_00251.1	novelGene	exon	87651	87827	+	gene_id "Novel00263"; transcript_id "Novel00263.4"; exon_number "5";
Rsa1.0_00251.1	novelGene	exon	87952	88206	+	gene_id "Novel00263"; transcript_id "Novel00263.4"; exon_number "6";
Rsa1.0_00251.1	novelGene	exon	88439	88507	+	gene_id "Novel00263"; transcript_id "Novel00263.4"; exon_number "7";
Rsa1.0_00251.1	novelGene	exon	88590	88645	+	gene_id "Novel00263"; transcript_id "Novel00263.4"; exon_number "8";
Rsa1.0_00251.1	novelGene	exon	88728	88809	+	gene_id "Novel00263"; transcript_id "Novel00263.4"; exon_number "9";
Rsa1.0_00251.1	novelGene	exon	89039	89250	+	gene_id "Novel00263"; transcript_id "Novel00263.4"; exon_number "10";
Rsa1.0_00251.1	novelGene	exon	89350	89419	+	gene_id "Novel00263"; transcript_id "Novel00263.4"; exon_number "11";
Rsa1.0_00251.1	novelGene	exon	89735	89847	+	gene_id "Novel00263"; transcript_id "Novel00263.4"; exon_number "12";
Rsa1.0_00251.1	novelGene	exon	90030	90180	+	gene_id "Novel00263"; transcript_id "Novel00263.4"; exon_number "13";
Rsa1.0_00251.1	novelGene	exon	90260	90446	+	gene_id "Novel00263"; transcript_id "Novel00263.4"; exon_number "14";
Rsa1.0_00251.1	novelGene	exon	90562	90965	+	gene_id "Novel00263"; transcript_id "Novel00263.4"; exon_number "15";
Rsa1.0_00251.1	novelGene	exon	86299	86395	+	gene_id "Novel00263"; transcript_id "Novel00263.5"; exon_number "1";
Rsa1.0_00251.1	novelGene	exon	86594	86824	+	gene_id "Novel00263"; transcript_id "Novel00263.5"; exon_number "2";
Rsa1.0_00251.1	novelGene	exon	86944	87076	+	gene_id "Novel00263"; transcript_id "Novel00263.5"; exon_number "3";
Rsa1.0_00251.1	novelGene	exon	87217	87366	+	gene_id "Novel00263"; transcript_id "Novel00263.5"; exon_number "4";
Rsa1.0_00251.1	novelGene	exon	87651	87827	+	gene_id "Novel00263"; transcript_id "Novel00263.5"; exon_number "5";
Rsa1.0_00251.1	novelGene	exon	87952	88206	+	gene_id "Novel00263"; transcript_id "Novel00263.5"; exon_number "6";
Rsa1.0_00251.1	novelGene	exon	88439	88507	+	gene_id "Novel00263"; transcript_id "Novel00263.5"; exon_number "7";
Rsa1.0_00251.1	novelGene	exon	88590	88645	+	gene_id "Novel00263"; transcript_id "Novel00263.5"; exon_number "8";
Rsa1.0_00251.1	novelGene	exon	88728	88809	+	gene_id "Novel00263"; transcript_id "Novel00263.5"; exon_number "9";
Rsa1.0_00251.1	novelGene	exon	89039	89250	+	gene_id "Novel00263"; transcript_id "Novel00263.5"; exon_number "10";
Rsa1.0_00251.1	novelGene	exon	89350	89419	+	gene_id "Novel00263"; transcript_id "Novel00263.5"; exon_number "11";
Rsa1.0_00251.1	novelGene	exon	89735	89847	+	gene_id "Novel00263"; transcript_id "Novel00263.5"; exon_number "12";
Rsa1.0_00251.1	novelGene	exon	90030	90088	+	gene_id "Novel00263"; transcript_id "Novel00263.5"; exon_number "13";
Rsa1.0_00251.1	novelGene	exon	90260	90446	+	gene_id "Novel00263"; transcript_id "Novel00263.5"; exon_number "14";
Rsa1.0_00251.1	novelGene	exon	90562	90965	+	gene_id "Novel00263"; transcript_id "Novel00263.5"; exon_number "15";
Rsa1.0_00253.1	novelGene	exon	148552	148890	+	gene_id "Novel00264"; transcript_id "Novel00264.1"; exon_number "1";
Rsa1.0_00253.1	novelGene	exon	148991	149182	+	gene_id "Novel00264"; transcript_id "Novel00264.1"; exon_number "2";
Rsa1.0_00253.1	novelGene	exon	149272	149487	+	gene_id "Novel00264"; transcript_id "Novel00264.1"; exon_number "3";
Rsa1.0_00253.1	novelGene	exon	149852	150260	+	gene_id "Novel00264"; transcript_id "Novel00264.1"; exon_number "4";
Rsa1.0_00255.1	novelGene	exon	170763	171015	+	gene_id "Novel00265"; transcript_id "Novel00265.1"; exon_number "1";
Rsa1.0_00255.1	novelGene	exon	171279	171570	+	gene_id "Novel00265"; transcript_id "Novel00265.1"; exon_number "2";
Rsa1.0_00260.1	novelGene	exon	304	924	+	gene_id "Novel00266"; transcript_id "Novel00266.1"; exon_number "1";
Rsa1.0_00260.1	novelGene	exon	308	496	+	gene_id "Novel00266"; transcript_id "Novel00266.2"; exon_number "1";
Rsa1.0_00260.1	novelGene	exon	718	924	+	gene_id "Novel00266"; transcript_id "Novel00266.2"; exon_number "2";
Rsa1.0_00261.1	novelGene	exon	1485	1882	+	gene_id "Novel00267"; transcript_id "Novel00267.1"; exon_number "1";
Rsa1.0_00261.1	novelGene	exon	2232	2525	+	gene_id "Novel00267"; transcript_id "Novel00267.1"; exon_number "2";
Rsa1.0_00261.1	novelGene	exon	2609	3374	+	gene_id "Novel00267"; transcript_id "Novel00267.1"; exon_number "3";
Rsa1.0_00261.1	novelGene	exon	108087	108517	+	gene_id "Novel00268"; transcript_id "Novel00268.1"; exon_number "1";
Rsa1.0_00261.1	novelGene	exon	108624	108760	+	gene_id "Novel00268"; transcript_id "Novel00268.1"; exon_number "2";
Rsa1.0_00261.1	novelGene	exon	108845	108995	+	gene_id "Novel00268"; transcript_id "Novel00268.1"; exon_number "3";
Rsa1.0_00261.1	novelGene	exon	70331	71048	-	gene_id "Novel00269"; transcript_id "Novel00269.1"; exon_number "1";
Rsa1.0_00261.1	novelGene	exon	71148	71262	-	gene_id "Novel00269"; transcript_id "Novel00269.1"; exon_number "2";
Rsa1.0_00261.1	novelGene	exon	71349	71447	-	gene_id "Novel00269"; transcript_id "Novel00269.1"; exon_number "3";
Rsa1.0_00261.1	novelGene	exon	71576	71681	-	gene_id "Novel00269"; transcript_id "Novel00269.1"; exon_number "4";
Rsa1.0_00261.1	novelGene	exon	71763	71814	-	gene_id "Novel00269"; transcript_id "Novel00269.1"; exon_number "5";
Rsa1.0_00261.1	novelGene	exon	71947	72008	-	gene_id "Novel00269"; transcript_id "Novel00269.1"; exon_number "6";
Rsa1.0_00261.1	novelGene	exon	72092	72273	-	gene_id "Novel00269"; transcript_id "Novel00269.1"; exon_number "7";
Rsa1.0_00265.1	novelGene	exon	152123	152733	-	gene_id "Novel00270"; transcript_id "Novel00270.1"; exon_number "1";
Rsa1.0_00265.1	novelGene	exon	152823	152911	-	gene_id "Novel00270"; transcript_id "Novel00270.1"; exon_number "2";
Rsa1.0_00265.1	novelGene	exon	153070	153326	-	gene_id "Novel00270"; transcript_id "Novel00270.1"; exon_number "3";
Rsa1.0_00265.1	novelGene	exon	152123	152705	-	gene_id "Novel00270"; transcript_id "Novel00270.2"; exon_number "1";
Rsa1.0_00265.1	novelGene	exon	152823	152911	-	gene_id "Novel00270"; transcript_id "Novel00270.2"; exon_number "2";
Rsa1.0_00265.1	novelGene	exon	153070	153326	-	gene_id "Novel00270"; transcript_id "Novel00270.2"; exon_number "3";
Rsa1.0_00265.1	novelGene	exon	152123	152606	-	gene_id "Novel00270"; transcript_id "Novel00270.3"; exon_number "1";
Rsa1.0_00265.1	novelGene	exon	152823	152911	-	gene_id "Novel00270"; transcript_id "Novel00270.3"; exon_number "2";
Rsa1.0_00265.1	novelGene	exon	153070	153326	-	gene_id "Novel00270"; transcript_id "Novel00270.3"; exon_number "3";
Rsa1.0_00266.1	novelGene	exon	4216	5706	+	gene_id "Novel00271"; transcript_id "Novel00271.1"; exon_number "1";
Rsa1.0_00266.1	novelGene	exon	5791	5998	+	gene_id "Novel00271"; transcript_id "Novel00271.1"; exon_number "2";
Rsa1.0_00266.1	novelGene	exon	6734	6816	+	gene_id "Novel00271"; transcript_id "Novel00271.1"; exon_number "3";
Rsa1.0_00266.1	novelGene	exon	6897	7054	+	gene_id "Novel00271"; transcript_id "Novel00271.1"; exon_number "4";
Rsa1.0_00266.1	novelGene	exon	7134	7372	+	gene_id "Novel00271"; transcript_id "Novel00271.1"; exon_number "5";
Rsa1.0_00266.1	novelGene	exon	7467	7743	+	gene_id "Novel00271"; transcript_id "Novel00271.1"; exon_number "6";
Rsa1.0_00266.1	novelGene	exon	4216	5706	+	gene_id "Novel00271"; transcript_id "Novel00271.2"; exon_number "1";
Rsa1.0_00266.1	novelGene	exon	5797	5998	+	gene_id "Novel00271"; transcript_id "Novel00271.2"; exon_number "2";
Rsa1.0_00266.1	novelGene	exon	6734	6816	+	gene_id "Novel00271"; transcript_id "Novel00271.2"; exon_number "3";
Rsa1.0_00266.1	novelGene	exon	6897	7054	+	gene_id "Novel00271"; transcript_id "Novel00271.2"; exon_number "4";
Rsa1.0_00266.1	novelGene	exon	7134	7372	+	gene_id "Novel00271"; transcript_id "Novel00271.2"; exon_number "5";
Rsa1.0_00266.1	novelGene	exon	7467	7743	+	gene_id "Novel00271"; transcript_id "Novel00271.2"; exon_number "6";
Rsa1.0_00266.1	novelGene	exon	4263	4820	+	gene_id "Novel00271"; transcript_id "Novel00271.3"; exon_number "1";
Rsa1.0_00266.1	novelGene	exon	5171	5367	+	gene_id "Novel00271"; transcript_id "Novel00271.3"; exon_number "2";
Rsa1.0_00266.1	novelGene	exon	5791	6641	+	gene_id "Novel00271"; transcript_id "Novel00271.3"; exon_number "3";
Rsa1.0_00266.1	novelGene	exon	6734	6816	+	gene_id "Novel00271"; transcript_id "Novel00271.3"; exon_number "4";
Rsa1.0_00266.1	novelGene	exon	6897	7054	+	gene_id "Novel00271"; transcript_id "Novel00271.3"; exon_number "5";
Rsa1.0_00266.1	novelGene	exon	7134	7372	+	gene_id "Novel00271"; transcript_id "Novel00271.3"; exon_number "6";
Rsa1.0_00266.1	novelGene	exon	7467	7743	+	gene_id "Novel00271"; transcript_id "Novel00271.3"; exon_number "7";
Rsa1.0_00266.1	novelGene	exon	4825	5367	+	gene_id "Novel00271"; transcript_id "Novel00271.4"; exon_number "1";
Rsa1.0_00266.1	novelGene	exon	5791	6641	+	gene_id "Novel00271"; transcript_id "Novel00271.4"; exon_number "2";
Rsa1.0_00266.1	novelGene	exon	6734	6816	+	gene_id "Novel00271"; transcript_id "Novel00271.4"; exon_number "3";
Rsa1.0_00266.1	novelGene	exon	6897	7054	+	gene_id "Novel00271"; transcript_id "Novel00271.4"; exon_number "4";
Rsa1.0_00266.1	novelGene	exon	7134	7372	+	gene_id "Novel00271"; transcript_id "Novel00271.4"; exon_number "5";
[truncated: 8,659 more rows]
