# Supplementary material for: Comparative transcriptomics uncovers alternative splicing and molecular marker development in radish (Raphanus sativus L.)
Source: BMC Genomics. 2017 Jul 3;18:505. doi: 10.1186/s12864-017-3874-4 (PMC5496183; doi:10.1186/s12864-017-3874-4)
Supplement: Supplementary file 5 — Putative single nucleotide polymorphisms (SNPs) in the genotypes ‘NAU-YH’, ‘NAU-LB’ and ‘NAU-RG’. (XLSX 1184 kb) [file 12864_2017_3874_MOESM5_ESM.xlsx]

## Sheet: SNP.xls
Scaffold	Position	Ref	Alt	NAU_YH	NAU_LB	NAU_RG
Rsa1.0_00001.1	324526	C	A	1,0	0	12,6
Rsa1.0_00001.1	88721	C	T	0,14	0	0,3
Rsa1.0_00001.1	49667	G	C	0,1	0,1	7,11
Rsa1.0_00001.1	110125	C	G	0,1	0,11	0,7
Rsa1.0_00001.1	110135	T	G	0,1	0,11	0,7
Rsa1.0_00001.1	302310	T	G	0	0,11	0
Rsa1.0_00001.1	110301	T	C	0,2	0,12	0,4
Rsa1.0_00001.1	203566	A	G	22,0	0,13	9,0
Rsa1.0_00001.1	201155	G	A	64,0	0,13	73,0
Rsa1.0_00001.1	201146	A	C	59,0	0,13	70,0
Rsa1.0_00001.1	200536	T	C	70,0	0,13	39,0
Rsa1.0_00001.1	203729	G	A	36,0	0,13	10,0
Rsa1.0_00001.1	203739	C	G	37,0	0,14	11,0
Rsa1.0_00001.1	110188	T	A	0,3	0,15	0,12
Rsa1.0_00001.1	203782	G	C	40,0	0,2	13,0
Rsa1.0_00001.1	30199	A	C	0,18	0,32	2,5
Rsa1.0_00001.1	291683	T	C	3,3	0,4	12,0
Rsa1.0_00001.1	357532	C	G	0,1	0,4	0,14
Rsa1.0_00001.1	356531	G	T	2,5	0,58	0,71
Rsa1.0_00001.1	200542	T	C	65,0	0,9	37,0
Rsa1.0_00001.1	62095	T	C	6,0	0,92	10,4
Rsa1.0_00001.1	36357	G	A	2,12	1,0	3,2
Rsa1.0_00001.1	249376	G	T	0,2	12,0	13,0
Rsa1.0_00001.1	249571	T	G	0,15	18,0	20,0
Rsa1.0_00001.1	93750	G	A	2,1	21,0	1,6
Rsa1.0_00001.1	49636	G	T	1,0	5,0	17,9
Rsa1.0_00001.1	319723	G	A	52,0	51,0	21,7
Rsa1.0_00001.1	249642	G	T	0,12	7,0	27,1
Rsa1.0_00002.1	169213	T	C	0,20	0	0,3
Rsa1.0_00002.1	172481	A	C	4,20	0	0,2
Rsa1.0_00002.1	94781	A	T	1,0	0	0,10
Rsa1.0_00002.1	171931	T	A	0,15	0	0,1
Rsa1.0_00002.1	171846	T	C	0,10	0	0,1
Rsa1.0_00002.1	379151	G	A	0,15	0	0
Rsa1.0_00002.1	17261	T	C	2,0	0,3	28,0
Rsa1.0_00002.1	13736	A	T	5,0	0,3	14,0
Rsa1.0_00002.1	85379	G	A	0,2	0,3	0,15
Rsa1.0_00002.1	13715	C	T	5,2	0,5	13,0
Rsa1.0_00002.1	112257	C	G	0,19	0,5	0,17
Rsa1.0_00002.1	17399	A	G	5,0	0,6	14,0
Rsa1.0_00002.1	13405	C	T	29,0	0,8	36,0
Rsa1.0_00002.1	17310	C	T	3,0	0,9	25,0
Rsa1.0_00002.1	246153	A	G	1,17	1,17	0,7
Rsa1.0_00002.1	437942	C	T	0	10,0	0,6
Rsa1.0_00002.1	245878	T	G	0,19	100,0	26,50
Rsa1.0_00002.1	86452	G	A	0	11,4	0,3
Rsa1.0_00002.1	437914	G	A	0	13,0	1,8
Rsa1.0_00002.1	86387	A	G	1,0	13,5	3,0
Rsa1.0_00002.1	84430	C	T	0,8	27,3	0,9
Rsa1.0_00002.1	168614	C	T	0,41	3,0	1,1
Rsa1.0_00002.1	141593	T	G	54,5	32,13	5,16
Rsa1.0_00002.1	292207	C	G	4,14	44,0	16,7
Rsa1.0_00002.1	141645	G	T	10,1	5,1	1,3
Rsa1.0_00002.1	599931	T	A	1,24	6,0	2,0
Rsa1.0_00002.1	580538	G	A	16,15	62,0	38,2
Rsa1.0_00003.1	133069	T	C	1,45	0,12	1,7
Rsa1.0_00003.1	211245	T	C	5,0	0,13	5,2
Rsa1.0_00003.1	133041	G	A	0,23	0,5	0,1
Rsa1.0_00003.1	133297	G	A	0,29	0,8	1,2
Rsa1.0_00003.1	132476	A	G	29,0	10,0	0,2
Rsa1.0_00003.1	211227	T	C	0,3	11,0	7,0
Rsa1.0_00003.1	278552	A	C	0,2	2,0	0,11
Rsa1.0_00003.1	1264	C	G	60,20	43,19	0,29
Rsa1.0_00004.1	54998	T	A	0	0	0,17
Rsa1.0_00004.1	54706	C	G	0	0	0,16
Rsa1.0_00004.1	9123	T	C	9,0	0,13	9,1
Rsa1.0_00004.1	44302	C	A	0,67	0,181	0,26
Rsa1.0_00004.1	9466	T	C	1,3	28,0	0,7
Rsa1.0_00004.1	176281	T	C	134,0	71,0	146,88
Rsa1.0_00005.1	234082	A	C	0,31	0	0,1
Rsa1.0_00005.1	234101	T	C	0,31	0	0,1
Rsa1.0_00005.1	234392	A	G	0,31	0	0
Rsa1.0_00005.1	234335	A	G	0,21	0	0
Rsa1.0_00005.1	257540	A	G	0,30	0,2	0,2
Rsa1.0_00005.1	308388	C	T	6,6	1,0	9,19
Rsa1.0_00005.1	137611	A	G	0,3	10,0	1,1
Rsa1.0_00005.1	140244	A	T	8,9	11,0	5,4
Rsa1.0_00005.1	257552	G	T	27,0	2,0	0,2
Rsa1.0_00005.1	308309	A	C	27,0	2,8	48,0
Rsa1.0_00005.1	233310	A	T	1,0	3,5	3,11
Rsa1.0_00005.1	143697	C	T	0,2	32,0	6,4
Rsa1.0_00006.1	311007	T	A	30,0	0,21	0
Rsa1.0_00006.1	67352	T	G	1,5	10,19	0,9
Rsa1.0_00006.1	67251	C	A	1,8	14,14	0,10
Rsa1.0_00006.1	23336	A	G	4,14	2,11	7,20
Rsa1.0_00006.1	371227	A	G	18,63	20,19	38,74
Rsa1.0_00006.1	100717	A	G	0	23,10	0
Rsa1.0_00006.1	266735	T	C	5,14	26,0	2,8
Rsa1.0_00006.1	23328	G	C	2,13	3,8	0,17
Rsa1.0_00006.1	266702	G	A	15,8	33,0	5,0
Rsa1.0_00006.1	371198	T	C	64,18	40,0	110,0
Rsa1.0_00006.1	67144	A	G	0,7	42,16	0,4
Rsa1.0_00006.1	266378	C	T	0,10	50,0	19,6
Rsa1.0_00006.1	266497	T	G	0,4	53,0	19,0
Rsa1.0_00006.1	277314	C	T	21,17	71,0	54,34
Rsa1.0_00006.1	2943	A	C	1,2	87,0	1,0
Rsa1.0_00007.1	52951	C	G	12,3	0,2	0
Rsa1.0_00007.1	132895	T	A	0,31	0,54	11,4
Rsa1.0_00007.1	42042	T	G	35,5	0,7	66,4
Rsa1.0_00007.1	41847	T	A	2,5	1,5	45,1
Rsa1.0_00007.1	12625	T	C	6,4	34,0	1,1
Rsa1.0_00007.1	27945	A	G	11,13	56,0	6,17
Rsa1.0_00007.1	184471	T	C	11,0	7,0	6,5
Rsa1.0_00008.1	323333	C	T	0,8	0	53,0
Rsa1.0_00008.1	27524	T	A	10,0	0	3,5
Rsa1.0_00008.1	281660	T	C	3,0	0	11,4
Rsa1.0_00008.1	323361	C	G	0,7	0	0,47
Rsa1.0_00008.1	91304	A	G	0	0	0,17
Rsa1.0_00008.1	3999	A	G	0,2	0	0,12
Rsa1.0_00008.1	293904	T	G	0,16	0	0
Rsa1.0_00008.1	315721	A	T	0	0,11	9,10
Rsa1.0_00008.1	315696	G	T	0	0,12	3,10
Rsa1.0_00008.1	200647	C	G	0,7	0,15	0,2
Rsa1.0_00008.1	90664	A	T	0,6	0,4	0,13
Rsa1.0_00008.1	293193	T	C	17,0	0,5	0,6
Rsa1.0_00008.1	281798	C	A	0,8	0,5	0,22
Rsa1.0_00008.1	46824	A	G	2,2	1,0	18,0
Rsa1.0_00008.1	280044	G	A	0,8	2,0	11,0
Rsa1.0_00008.1	281235	G	C	3,0	2,0	10,5
Rsa1.0_00008.1	48774	A	G	0,9	34,0	0
Rsa1.0_00008.1	48730	T	A	0,3	49,0	0
Rsa1.0_00008.1	281789	G	T	7,0	5,0	16,5
Rsa1.0_00008.1	48430	C	A	7,14	5,0	0,34
Rsa1.0_00008.1	280012	G	T	7,0	7,0	8,17
Rsa1.0_00008.1	47636	A	G	15,58	70,0	0,131
Rsa1.0_00008.1	281873	T	C	16,0	9,0	37,13
Rsa1.0_00009.1	170	C	T	7,19	0	16,0
Rsa1.0_00009.1	133676	T	C	2,1	0,1	16,0
Rsa1.0_00009.1	109368	C	T	12,1	0,1	0,2
Rsa1.0_00009.1	34574	C	A	1,0	0,10	0,12
Rsa1.0_00009.1	33123	T	A	1,8	0,14	4,35
Rsa1.0_00009.1	34903	A	G	0	0,15	0,8
Rsa1.0_00009.1	33452	T	G	0,3	0,28	0,18
Rsa1.0_00009.1	33109	T	G	8,0	0,3	39,0
Rsa1.0_00009.1	61677	C	T	129,0	0,32	86,0
Rsa1.0_00009.1	33480	T	G	0,4	0,39	0,27
Rsa1.0_00009.1	34613	A	G	0,1	0,7	0,10
Rsa1.0_00009.1	34366	C	A	1,5	0,8	15,10
Rsa1.0_00009.1	34396	C	T	6,0	0,8	15,10
Rsa1.0_00009.1	140298	A	C	10,3	1,1	5,0
Rsa1.0_00009.1	34155	C	T	3,4	14,0	25,0
Rsa1.0_00009.1	199070	T	A	0,2	22,0	0,30
Rsa1.0_00009.1	116255	A	G	5,0	25,5	12,12
Rsa1.0_00009.1	66950	A	C	4,23	28,0	6,1
Rsa1.0_00009.1	32961	G	T	0,2	6,0	26,0
Rsa1.0_00010.1	254780	C	T	0	0	0,11
Rsa1.0_00010.1	284238	T	C	0,10	0	0,1
Rsa1.0_00010.1	287514	T	A	0,24	1,0	0,1
Rsa1.0_00010.1	258772	A	T	7,0	10,0	4,3
Rsa1.0_00010.1	190650	C	A	0,1	10,0	0,4
Rsa1.0_00010.1	124805	C	T	3,35	11,0	4,1
Rsa1.0_00010.1	125002	G	A	55,2	48,0	6,5
Rsa1.0_00011.1	107617	T	C	0,3	0	0,64
Rsa1.0_00011.1	149382	G	A	0,16	0	0,50
Rsa1.0_00011.1	128140	G	C	0,34	0	0
Rsa1.0_00011.1	128096	T	C	0,27	0	0
Rsa1.0_00011.1	214204	G	T	0	0,13	1,1
Rsa1.0_00011.1	16325	G	T	0,4	0,4	0,22
Rsa1.0_00011.1	48342	T	C	0,7	1,0	0,15
Rsa1.0_00011.1	16124	C	T	1,0	11,0	4,3
Rsa1.0_00011.1	106968	G	A	0,2	2,0	0,10
Rsa1.0_00011.1	16344	T	A	0,4	4,0	25,6
Rsa1.0_00011.1	16254	G	T	1,2	7,0	13,0
Rsa1.0_00011.1	16226	T	C	0,2	8,0	13,0
Rsa1.0_00012.1	49886	C	G	22,77	0	82,0
Rsa1.0_00012.1	49666	T	C	0,11	0	0,9
Rsa1.0_00012.1	49900	A	T	0,78	0	0,59
Rsa1.0_00012.1	49947	G	A	29,2	0	0,5
Rsa1.0_00012.1	52703	A	G	0,1	1197	0,3
Rsa1.0_00012.1	53918	A	G	0,1	1243	0,2
Rsa1.0_00012.1	83774	T	G	0,1	0,1	40,0
Rsa1.0_00012.1	83769	C	A	0,1	0,1	32,0
Rsa1.0_00012.1	122314	A	G	3,1	0,1	25,2
Rsa1.0_00012.1	52998	A	G	0	0,102	0,4
Rsa1.0_00012.1	53485	T	C	1,0	0,130	2,0
Rsa1.0_00012.1	53588	G	A	0,1	0,206	0,1
Rsa1.0_00012.1	52920	A	C	0	0,21	0,2
Rsa1.0_00012.1	53146	T	C	0	0,21	0
Rsa1.0_00012.1	51990	A	G	0	0,237	0,1
Rsa1.0_00012.1	53930	G	A	0,1	0,243	0,2
Rsa1.0_00012.1	52635	G	A	0,1	0,246	0,4
Rsa1.0_00012.1	52551	C	G	0,1	0,249	0
Rsa1.0_00012.1	53828	C	T	0	0,250	0,2
Rsa1.0_00012.1	52496	T	C	0,3	0,250	0,1
Rsa1.0_00012.1	50781	G	T	3,39	0,34	25,10
Rsa1.0_00012.1	53038	G	A	0	0,34	0,1
Rsa1.0_00012.1	53537	A	G	0	0,71	0,2
Rsa1.0_00012.1	43684	C	T	6,0	15,0	2,5
Rsa1.0_00012.1	53996	C	A	0	2,21	0
Rsa1.0_00012.1	52721	G	A	0	2,70	0,1
Rsa1.0_00012.1	50737	T	C	39,3	34,0	10,25
Rsa1.0_00012.1	13349	G	A	2,0	4,4	1,26
Rsa1.0_00013.1	87597	T	C	0,19	0	0
Rsa1.0_00013.1	106052	G	C	0,3	0,1	11,2
Rsa1.0_00013.1	105365	C	A	1,19	0,13	8,6
Rsa1.0_00013.1	142112	C	G	12,0	0,3	11,2
Rsa1.0_00013.1	201815	G	T	0,49	0,57	0,58
Rsa1.0_00013.1	105229	C	A	12,0	10,0	12,11
Rsa1.0_00013.1	201492	T	A	12,3	11,0	3,3
Rsa1.0_00013.1	105264	T	C	28,0	14,0	18,9
Rsa1.0_00013.1	209445	T	C	0,3	2,0	11,7
Rsa1.0_00013.1	278300	C	T	0,35	40,0	0,45
Rsa1.0_00013.1	278099	C	T	12,0	7,0	4,3
Rsa1.0_00014.1	298795	A	G	10,8	0	6,1
Rsa1.0_00014.1	332540	G	C	0,10	140,0	0,4
Rsa1.0_00014.1	332556	T	C	0,5	149,0	0,1
Rsa1.0_00014.1	331546	G	A	0,2	150,0	60,0
Rsa1.0_00014.1	332705	C	T	17,0	32,0	0,2
Rsa1.0_00014.1	279869	T	C	15,7	6,4	50,4
Rsa1.0_00015.1	363266	A	C	1,0	0	0,26
Rsa1.0_00015.1	384216	C	G	20,0	0,10	15,0
Rsa1.0_00015.1	479748	C	A	1,1	0,15	1,1
Rsa1.0_00015.1	187713	C	A	0	0,2	10,0
Rsa1.0_00015.1	526875	C	T	39,0	0,4	19,0
Rsa1.0_00015.1	477440	C	T	26,9	0,5	10,10
Rsa1.0_00015.1	526720	A	C	29,3	0,7	22,5
Rsa1.0_00015.1	362121	G	A	8,0	1,0	4,24
Rsa1.0_00015.1	363244	C	T	4,0	1,0	3,31
Rsa1.0_00015.1	2615	C	T	15,7	10,0	6,17
Rsa1.0_00015.1	294691	A	G	4,7	10,0	20,9
Rsa1.0_00015.1	282841	C	T	3,4	10,0	17,12
Rsa1.0_00015.1	303357	C	T	4,1	11,0	0,2
Rsa1.0_00015.1	282222	G	C	42,0	20,0	16,14
Rsa1.0_00015.1	304659	G	T	6,25	30,0	21,40
Rsa1.0_00015.1	264840	A	G	8,3	5,2	12,0
Rsa1.0_00015.1	362142	G	A	18,0	6,0	15,31
Rsa1.0_00015.1	186976	A	G	0,1	6,6	48,46
Rsa1.0_00016.1	186185	T	A	2,2	0	10,0
Rsa1.0_00016.1	499238	G	C	33,0	0	0,2
Rsa1.0_00016.1	568535	A	T	0	0	0,15
Rsa1.0_00016.1	238914	G	T	3,4	0,10	0,5
Rsa1.0_00016.1	648259	C	T	0,1	0,10	0
Rsa1.0_00016.1	571559	C	T	7,0	0,11	2,2
Rsa1.0_00016.1	571553	T	C	8,0	0,11	2,2
Rsa1.0_00016.1	579709	G	A	0	0,11	0,8
Rsa1.0_00016.1	571451	T	C	0	0,11	0,5
Rsa1.0_00016.1	271694	T	C	28,0	0,12	3,4
Rsa1.0_00016.1	4944	A	T	104,14	0,12	17,12
Rsa1.0_00016.1	568816	A	T	4,12	0,12	1,10
Rsa1.0_00016.1	568844	C	T	3,18	0,12	0,11
Rsa1.0_00016.1	578454	C	T	15,0	0,16	10,6
Rsa1.0_00016.1	271638	A	G	21,0	0,18	3,5
Rsa1.0_00016.1	447969	G	T	21,6	0,18	27,12
Rsa1.0_00016.1	448061	A	G	17,16	0,19	8,21
Rsa1.0_00016.1	271945	A	T	31,7	0,20	4,2
Rsa1.0_00016.1	648234	C	T	4,0	0,21	0
Rsa1.0_00016.1	647944	G	T	5,0	0,21	0
Rsa1.0_00016.1	647880	A	C	0	0,28	0
Rsa1.0_00016.1	648139	G	A	5,0	0,29	0
Rsa1.0_00016.1	579075	G	A	21,0	0,34	13,30
Rsa1.0_00016.1	188066	G	A	0,11	0,4	0,36
Rsa1.0_00016.1	795787	T	C	0,11	0,4	0,31
Rsa1.0_00016.1	239994	A	T	14,0	0,4	0,3
Rsa1.0_00016.1	354039	G	T	227,1	0,79	160,23
Rsa1.0_00016.1	448112	C	A	11,4	0,8	6,6
Rsa1.0_00016.1	322621	A	G	0,17	0,9	0,1
Rsa1.0_00016.1	579089	C	A	5,3	1,0	10,0
Rsa1.0_00016.1	647893	A	C	0,1	1,28	0
Rsa1.0_00016.1	46617	A	G	2,6	10,0	0,4
Rsa1.0_00016.1	498666	C	A	5,3	10,0	0,33
Rsa1.0_00016.1	571571	G	A	0,5	11,0	2,1
Rsa1.0_00016.1	354003	G	C	192,0	11,4	89,0
Rsa1.0_00016.1	571854	G	T	0,7	14,0	2,0
Rsa1.0_00016.1	571917	G	A	0,15	19,0	7,3
Rsa1.0_00016.1	773594	A	G	2,2	19,1	18,0
Rsa1.0_00016.1	783023	T	C	6,20	2,20	12,28
Rsa1.0_00016.1	516481	G	A	12,0	20,0	3,2
Rsa1.0_00016.1	359285	T	G	24,0	20,0	1,4
Rsa1.0_00016.1	648241	G	A	0,3	20,0	0
Rsa1.0_00016.1	648229	T	C	0,4	22,0	0
Rsa1.0_00016.1	648084	G	A	0,3	33,0	0
Rsa1.0_00016.1	648054	C	T	0,7	46,0	0
Rsa1.0_00016.1	19833	G	T	1,3	5,0	22,4
Rsa1.0_00016.1	498584	C	A	11,0	7,0	4,7
Rsa1.0_00016.1	352989	T	A	0,12	7,0	0,6
Rsa1.0_00016.1	370724	T	C	38,0	87,0	11,10
Rsa1.0_00017.1	285155	T	A	1,0	0	7,10
Rsa1.0_00017.1	86881	T	C	0,2	0	6,63
Rsa1.0_00017.1	495527	A	G	11,5	0	35,26
Rsa1.0_00017.1	262940	A	G	17,0	0	3,5
Rsa1.0_00017.1	708972	T	A	2,0	0	2,10
Rsa1.0_00017.1	261945	A	G	2,4	0	11,0
Rsa1.0_00017.1	1996	T	C	4,0	0	10,7
Rsa1.0_00017.1	708036	T	A	0	0	1,11
Rsa1.0_00017.1	272262	G	T	224,26	0,133	157,18
Rsa1.0_00017.1	649391	C	T	3,11	0,15	4,1
Rsa1.0_00017.1	450387	A	G	14,0	0,2	7,0
Rsa1.0_00017.1	272910	G	A	57,0	0,2	29,0
Rsa1.0_00017.1	362719	C	T	21,7	0,2	11,3
Rsa1.0_00017.1	712359	G	A	1,0	0,2	10,0
Rsa1.0_00017.1	694709	C	T	2,2	0,23	0,10
Rsa1.0_00017.1	272584	G	C	221,0	0,37	120,5
Rsa1.0_00017.1	297580	A	G	15,4	0,4	0,5
Rsa1.0_00017.1	272925	G	A	100,12	0,41	88,12
Rsa1.0_00017.1	649455	G	A	1,20	0,51	17,1
Rsa1.0_00017.1	297480	T	C	217,30	0,53	0,39
Rsa1.0_00017.1	272664	T	C	126,39	0,69	83,6
Rsa1.0_00017.1	272650	T	C	171,60	0,78	117,8
Rsa1.0_00017.1	272569	G	A	190,0	1,21	102,3
Rsa1.0_00017.1	273410	G	A	21,0	12,0	5,5
Rsa1.0_00017.1	194422	G	T	9,2	15,11	13,1
Rsa1.0_00017.1	290280	G	A	29,20	17,0	35,14
Rsa1.0_00017.1	194400	A	G	9,3	19,13	13,1
Rsa1.0_00017.1	556078	T	C	0,1	2,0	4,15
Rsa1.0_00017.1	515917	A	C	4,12	2,3	3,16
Rsa1.0_00017.1	194571	C	T	17,6	20,14	20,3
Rsa1.0_00017.1	262837	G	A	13,5	3,0	9,0
Rsa1.0_00017.1	556050	C	A	2,4	3,0	27,0
Rsa1.0_00017.1	205064	T	C	2,0	4,0	25,11
Rsa1.0_00017.1	195462	A	G	36,6	40,15	81,3
Rsa1.0_00017.1	689490	G	C	2,38	47,0	44,15
Rsa1.0_00017.1	649421	T	A	22,0	51,0	5,12
Rsa1.0_00017.1	212512	T	C	20,8	7,0	22,32
Rsa1.0_00017.1	138969	A	T	11,16	7,8	6,3
Rsa1.0_00017.1	551868	C	A	10,7	72,0	37,3
Rsa1.0_00017.1	212499	C	T	28,12	9,0	25,36
Rsa1.0_00017.1	244107	A	G	12,0	9,1	19,14
Rsa1.0_00017.1	195232	G	A	16,3	9,7	8,2
Rsa1.0_00018.1	140577	T	G	26,49	0	4,2
Rsa1.0_00018.1	59126	T	A	0,6	0	0,15
Rsa1.0_00018.1	268725	T	G	0	0	0,10
Rsa1.0_00018.1	260300	A	T	187,1	0,17	40,4
Rsa1.0_00018.1	260469	A	G	44,4	0,17	2,2
Rsa1.0_00018.1	260379	A	C	236,0	0,20	70,12
Rsa1.0_00018.1	260327	C	T	244,0	0,37	74,16
Rsa1.0_00018.1	274090	G	A	18,0	1,0	4,3
Rsa1.0_00018.1	140364	G	T	26,24	1,1	2,6
Rsa1.0_00018.1	404551	C	T	21,0	10,4	0,1
Rsa1.0_00018.1	406826	C	A	13,0	2,6	7,1
Rsa1.0_00018.1	403443	A	T	0,1	21,0	2,1
Rsa1.0_00018.1	378663	T	A	0,8	24,0	2,9
Rsa1.0_00018.1	403682	T	C	0,3	30,0	18,1
Rsa1.0_00018.1	378620	T	C	0,10	43,0	30,0
Rsa1.0_00018.1	375723	G	A	4,10	43,0	2,0
Rsa1.0_00018.1	375701	A	T	13,0	45,0	1,3
Rsa1.0_00018.1	406901	G	A	5,10	6,5	6,1
Rsa1.0_00018.1	404517	A	C	12,0	8,3	0,2
Rsa1.0_00019.1	111469	G	C	12,0	0	8,8
Rsa1.0_00019.1	111502	A	G	15,0	0	8,3
Rsa1.0_00019.1	110242	G	T	19,0	0	7,3
Rsa1.0_00019.1	265676	A	T	10,0	0	2,8
Rsa1.0_00019.1	116210	T	A	4,0	0	2,11
Rsa1.0_00019.1	120510	T	A	248,0	0	149,96
Rsa1.0_00019.1	293594	T	C	8,0	0	11,7
Rsa1.0_00019.1	239772	C	T	10,8	0	11,4
Rsa1.0_00019.1	27540	G	A	13,0	0	1,6
Rsa1.0_00019.1	286692	T	C	4,8	0	1,19
Rsa1.0_00019.1	26620	C	T	10,1	0,1	3,6
Rsa1.0_00019.1	27967	G	C	12,0	0,1	1,2
Rsa1.0_00019.1	239430	G	A	11,0	0,10	7,0
Rsa1.0_00019.1	110788	A	G	25,15	0,10	48,11
Rsa1.0_00019.1	110403	A	G	61,14	0,12	37,1
Rsa1.0_00019.1	223732	T	C	0	0,13	0
Rsa1.0_00019.1	232396	C	T	12,0	0,15	41,0
Rsa1.0_00019.1	233609	T	A	25,10	0,16	34,0
Rsa1.0_00019.1	297565	A	C	19,0	0,2	14,0
Rsa1.0_00019.1	120325	C	T	183,0	0,3	47,1
Rsa1.0_00019.1	232709	C	T	1,0	0,3	11,0
Rsa1.0_00019.1	16523	C	G	23,7	0,31	2,81
Rsa1.0_00019.1	110340	T	C	47,2	0,4	21,9
Rsa1.0_00019.1	293503	G	A	23,0	0,5	26,0
Rsa1.0_00019.1	110591	G	C	11,7	0,5	21,1
Rsa1.0_00019.1	294480	C	G	4,0	0,5	12,1
Rsa1.0_00019.1	110109	C	A	16,3	0,6	14,0
Rsa1.0_00019.1	110618	C	G	14,8	0,6	12,11
Rsa1.0_00019.1	110446	T	C	41,12	0,7	27,1
Rsa1.0_00019.1	133285	T	C	11,4	0,9	6,6
Rsa1.0_00019.1	110830	A	C	22,13	0,9	58,16
Rsa1.0_00019.1	110910	C	T	28,11	0,9	42,7
Rsa1.0_00019.1	119725	T	C	12,0	1,0	2,6
Rsa1.0_00019.1	110311	G	C	22,0	1,0	11,4
Rsa1.0_00019.1	110380	A	G	70,0	11,0	26,12
Rsa1.0_00019.1	128131	G	A	27,0	12,0	24,34
Rsa1.0_00019.1	127228	A	T	22,0	23,0	24,40
Rsa1.0_00019.1	127252	T	G	25,0	23,0	23,46
Rsa1.0_00019.1	110578	C	A	19,0	5,0	15,7
Rsa1.0_00019.1	127688	A	T	7,0	7,0	0,11
Rsa1.0_00019.1	127327	C	A	11,0	9,0	2,21
Rsa1.0_00020.1	86613	A	C	0,24	0	0,5
Rsa1.0_00020.1	278786	A	G	19,13	0,6	0,4
Rsa1.0_00020.1	9406	C	G	10,2	3,0	4,5
Rsa1.0_00021.1	199236	T	C	0,16	0	0,2
Rsa1.0_00021.1	199368	T	C	0,13	0	0,2
Rsa1.0_00021.1	199199	A	G	0,10	0	0,1
Rsa1.0_00021.1	238007	A	G	0,4	0,2	0,19
Rsa1.0_00021.1	30277	T	G	10,6	0,3	15,0
Rsa1.0_00021.1	174979	A	C	3,0	1,0	7,10
Rsa1.0_00021.1	15376	G	A	2,0	1,2	10,0
Rsa1.0_00021.1	6763	C	G	6,5	15,7	9,0
Rsa1.0_00021.1	175048	T	G	1,0	2,0	16,17
Rsa1.0_00021.1	237817	A	G	8,0	30,0	17,7
Rsa1.0_00021.1	237822	T	C	0,15	8,42	0,72
Rsa1.0_00022.1	22587	C	T	22,0	0,13	16,0
Rsa1.0_00022.1	180690	A	C	0,3	1,0	5,11
Rsa1.0_00022.1	180229	T	G	0,39	1,0	3,19
Rsa1.0_00023.1	84580	C	T	0,9	0	0,30
Rsa1.0_00023.1	824	A	G	8,17	0,27	0,27
Rsa1.0_00023.1	891	T	G	42,0	0,42	38,0
Rsa1.0_00023.1	51371	G	T	0,1	16,0	0,13
Rsa1.0_00023.1	51402	A	C	0,1	18,0	0,13
Rsa1.0_00023.1	872	A	G	8,20	27,0	12,15
Rsa1.0_00023.1	1036	G	A	74,0	71,0	0,15
Rsa1.0_00024.1	96412	T	C	0,11	0	0
Rsa1.0_00024.1	96375	G	A	0,10	0	0
Rsa1.0_00024.1	109498	T	A	1,0	1,0	2,10
Rsa1.0_00024.1	109385	C	T	2,0	1,0	1,12
Rsa1.0_00024.1	108959	T	C	26,14	32,13	52,23
Rsa1.0_00024.1	109005	T	C	9,0	8,0	14,19
Rsa1.0_00025.1	122010	C	G	3,11	0	21,8
Rsa1.0_00025.1	122126	T	A	3,9	0	17,32
Rsa1.0_00025.1	253041	T	C	0	0	12,8
Rsa1.0_00025.1	47000	C	G	0,21	0	0,4
Rsa1.0_00025.1	47045	C	T	0,19	0	0,2
Rsa1.0_00025.1	251260	T	C	0,4	0	0,14
Rsa1.0_00025.1	9249	G	A	0,16	0,11	0,5
Rsa1.0_00025.1	159271	A	G	22,0	0,13	2,15
Rsa1.0_00025.1	12201	A	G	0,9	0,18	0,3
Rsa1.0_00025.1	164661	A	T	0,3	0,5	2,44
Rsa1.0_00025.1	164636	A	G	4,0	1,2	3,36
Rsa1.0_00025.1	12514	C	A	0,14	1,6	0,14
Rsa1.0_00025.1	60345	G	A	5,13	10,1	3,0
Rsa1.0_00025.1	12972	G	T	0,17	11,6	0,4
Rsa1.0_00025.1	11335	C	T	0,7	11,9	0,5
Rsa1.0_00025.1	12170	A	C	0,13	12,6	0,2
Rsa1.0_00025.1	98569	A	G	0	15,6	0
Rsa1.0_00025.1	159301	G	A	16,13	16,0	18,3
Rsa1.0_00025.1	11361	C	T	19,0	17,23	22,0
Rsa1.0_00025.1	256512	C	T	0,6	2,0	24,1
Rsa1.0_00025.1	12241	A	C	0,1	21,0	0,2
Rsa1.0_00025.1	60482	C	T	0,25	27,5	5,13
Rsa1.0_00025.1	64848	G	T	11,3	3,1	2,13
Rsa1.0_00025.1	13469	G	A	0,11	3,5	0,11
Rsa1.0_00025.1	270717	C	A	0,73	39,0	46,7
Rsa1.0_00025.1	60288	C	A	0,11	4,0	3,7
Rsa1.0_00025.1	64824	G	C	18,0	5,0	11,7
Rsa1.0_00025.1	13858	T	C	22,0	7,7	15,0
Rsa1.0_00025.1	12966	G	A	0,14	9,4	0,4
Rsa1.0_00026.1	251618	T	C	16,6	0	9,0
Rsa1.0_00026.1	251667	T	A	10,14	0	4,4
Rsa1.0_00026.1	282210	G	A	3,0	0	2,10
Rsa1.0_00026.1	42681	A	G	125,0	0	18,65
Rsa1.0_00026.1	42618	G	C	247,0	0	99130
Rsa1.0_00026.1	42231	T	G	213,0	0	17105
Rsa1.0_00026.1	171482	T	C	11,2	0,15	4,5
Rsa1.0_00026.1	210049	T	C	41,1	0,43	45,0
Rsa1.0_00026.1	28225	A	G	10,12	12,0	1,0
Rsa1.0_00026.1	231714	C	T	37,0	17,0	12,6
Rsa1.0_00026.1	210067	A	C	13,0	18,0	6,11
Rsa1.0_00026.1	286577	A	G	9,7	19,0	15,5
Rsa1.0_00026.1	1144	G	T	127,13	213,0	176,70
Rsa1.0_00026.1	289007	G	A	10,0	22,0	10,5
Rsa1.0_00026.1	79472	A	T	9,6	24,0	15,0
Rsa1.0_00026.1	286393	C	T	5,5	25,0	23,2
Rsa1.0_00026.1	79493	A	G	16,11	27,0	17,0
Rsa1.0_00026.1	79598	C	G	18,13	33,0	12,11
Rsa1.0_00026.1	4952	A	G	11,4	4,0	6,0
Rsa1.0_00026.1	79727	A	C	52,19	47,0	40,0
Rsa1.0_00026.1	240934	A	G	10,3	5,3	10,17
Rsa1.0_00026.1	52995	C	G	82,0	58,0	38,11
Rsa1.0_00026.1	3769	T	A	4,0	7,3	19,0
Rsa1.0_00026.1	231150	A	G	0,8	8,0	3,13
Rsa1.0_00026.1	209760	C	A	68,0	81,0	58,44
Rsa1.0_00026.1	209748	A	G	72,0	82,0	60,44
Rsa1.0_00026.1	80181	A	G	57,8	86,0	21,14
Rsa1.0_00027.1	99108	A	G	0	0,2	31,0
Rsa1.0_00027.1	97830	T	G	0	0,2	10,0
Rsa1.0_00027.1	161214	A	G	0,12	0,4	1,0
Rsa1.0_00027.1	48297	C	A	11,0	0,9	0
Rsa1.0_00027.1	118211	C	A	0,10	1,0	0,4
Rsa1.0_00027.1	48337	T	C	9,8	1,23	0,5
Rsa1.0_00027.1	157554	T	C	22,0	10,0	3,10
Rsa1.0_00027.1	118152	G	C	0,14	11,0	0,5
Rsa1.0_00027.1	118342	T	C	0,10	2,0	0,2
Rsa1.0_00027.1	5883	A	G	6,0	8,0	0,10
Rsa1.0_00028.1	249807	C	G	16,7	0	8,7
Rsa1.0_00028.1	249797	A	G	16,8	0	8,7
Rsa1.0_00028.1	9404	C	T	0,4	0	2,69
Rsa1.0_00028.1	10549	A	C	0	0	0,21
Rsa1.0_00028.1	10531	A	T	0	0	0,20
Rsa1.0_00028.1	277362	G	T	69,19	0,89	61,0
Rsa1.0_00028.1	9529	G	C	0,3	1,0	1,70
Rsa1.0_00028.1	55142	A	G	23,6	10,5	4,3
Rsa1.0_00028.1	61883	G	T	0,3	13,0	2,0
Rsa1.0_00028.1	252277	C	T	1,14	15,0	12,7
Rsa1.0_00028.1	277417	G	A	26,9	33,10	32,1
Rsa1.0_00029.1	250471	C	A	0	0	5,13
Rsa1.0_00029.1	170932	T	C	0	0	24,22
Rsa1.0_00029.1	149434	A	T	12,0	0	2,8
Rsa1.0_00029.1	172262	T	A	0	0	12,6
Rsa1.0_00029.1	150771	T	C	0,19	0	0,13
Rsa1.0_00029.1	124889	T	G	35,0	0,11	17,22
Rsa1.0_00029.1	5019	T	C	0,24	0,14	0,34
Rsa1.0_00029.1	161357	C	T	0,2	0,2	78,0
Rsa1.0_00029.1	5050	C	T	0,7	0,2	0,13
Rsa1.0_00029.1	124798	A	G	126,0	0,25	94,26
Rsa1.0_00029.1	5072	T	C	0,12	0,3	0,29
Rsa1.0_00029.1	4417	T	C	0,3	0,3	0,11
Rsa1.0_00029.1	124764	T	C	142,0	0,37	131,54
Rsa1.0_00029.1	5181	C	A	0,11	0,4	0,15
Rsa1.0_00029.1	13763	C	T	0	0,41	0
Rsa1.0_00029.1	4458	A	G	0,8	0,5	0,18
Rsa1.0_00029.1	5119	T	C	0,16	0,7	0,31
Rsa1.0_00029.1	5164	C	A	0,11	0,7	0,20
Rsa1.0_00029.1	205619	T	G	0,12	11,0	10,5
Rsa1.0_00029.1	24184	C	G	20,3	26,0	14,12
Rsa1.0_00029.1	24194	T	C	28,9	38,0	17,41
Rsa1.0_00029.1	14286	A	G	0,2	43,0	0,1
Rsa1.0_00029.1	205669	A	C	0,13	9,0	10,8
Rsa1.0_00030.1	124899	G	T	0,9	0	10,3
Rsa1.0_00030.1	62165	C	A	0,15	0,7	1,7
Rsa1.0_00030.1	124990	G	A	0,14	0,9	13,3
Rsa1.0_00030.1	155913	G	T	4,0	11,0	8,3
Rsa1.0_00030.1	212430	T	A	3,0	13,0	0,2
Rsa1.0_00030.1	4361	T	C	50,21	232,0	101,24
Rsa1.0_00030.1	44193	T	G	0,6	24,0	40,0
Rsa1.0_00030.1	6120	A	T	17,66	55,0	36,29
Rsa1.0_00030.1	125385	C	A	0,85	56,0	30,9
Rsa1.0_00030.1	125220	C	T	0,75	56,0	25,10
Rsa1.0_00030.1	155946	C	G	4,0	6,5	11,3
Rsa1.0_00030.1	6237	T	A	19,83	62,0	45,33
Rsa1.0_00030.1	105044	T	C	0,10	7,0	13,0
Rsa1.0_00030.1	124979	G	T	0,2	8,0	14,0
Rsa1.0_00030.1	123907	A	T	6,0	9,0	13,4
Rsa1.0_00031.1	147806	A	G	21,1	0	7,4
Rsa1.0_00031.1	145373	G	C	0	0,32	0
Rsa1.0_00031.1	139007	C	T	19,49	0,69	27,20
Rsa1.0_00031.1	138970	T	A	34,67	0,81	39,25
Rsa1.0_00031.1	35311	C	T	2,7	1,0	19,8
Rsa1.0_00031.1	26277	A	T	0	1,0	1,13
Rsa1.0_00031.1	90642	A	G	6,3	11,0	3,0
Rsa1.0_00031.1	41969	G	A	2,7	11,0	1,0
Rsa1.0_00031.1	26172	T	G	0	2,0	1,11
Rsa1.0_00031.1	26208	T	C	0	2,0	0,23
Rsa1.0_00031.1	138906	A	C	23,15	20,0	5,11
Rsa1.0_00031.1	61768	T	C	2,5	25,0	14,5
Rsa1.0_00031.1	61798	G	A	9,6	48,0	8,19
Rsa1.0_00031.1	23545	A	G	72,39	79,0	51,48
Rsa1.0_00031.1	23799	G	A	3,1	8,0	0,11
Rsa1.0_00032.1	2822	T	C	4,11	0,15	18,5
Rsa1.0_00032.1	205497	T	C	6,0	0,3	18,0
Rsa1.0_00032.1	265952	T	A	10,0	0,4	4,6
Rsa1.0_00032.1	2725	G	T	50,39	0,69	86,6
Rsa1.0_00032.1	2715	C	G	47,40	0,70	85,7
Rsa1.0_00032.1	298508	A	G	0	1,0	30,12
Rsa1.0_00032.1	179756	T	C	15,21	17,0	29,26
Rsa1.0_00032.1	299430	G	T	3,1	2,0	0,14
Rsa1.0_00032.1	259035	C	T	2,4	7,0	16,0
Rsa1.0_00033.1	17042	T	A	3,0	0,1	0,27
Rsa1.0_00033.1	17106	G	T	3,0	0,1	0,17
Rsa1.0_00033.1	31858	G	A	0,9	0,17	0,11
Rsa1.0_00033.1	63949	T	C	205,0	0,2	77,1
Rsa1.0_00033.1	367244	G	T	8,0	0,2	18,0
Rsa1.0_00033.1	398056	A	C	11,0	0,3	2,0
Rsa1.0_00033.1	63869	T	C	38,0	0,5	8,7
Rsa1.0_00033.1	63964	T	C	192,1	0,7	80,1
Rsa1.0_00033.1	63979	C	T	70,53	0,7	64,7
Rsa1.0_00033.1	515266	T	C	8,7	10,3	4,1
Rsa1.0_00033.1	498853	A	G	9,0	11,0	0,2
Rsa1.0_00033.1	134645	T	C	11,7	17,0	12,2
Rsa1.0_00033.1	144609	G	C	5,48	18,11	0,33
Rsa1.0_00033.1	145673	A	G	15,50	22,29	22,22
Rsa1.0_00033.1	743	G	C	53,0	4,10	55,0
Rsa1.0_00033.1	144529	A	C	13,70	45,20	0,68
Rsa1.0_00034.1	86930	A	G	7,0	0	12,7
Rsa1.0_00034.1	34373	A	G	0,2	0,1	0,18
Rsa1.0_00034.1	34299	T	C	1,0	0,10	31,0
Rsa1.0_00034.1	889	G	A	120,9	0,14	49,7
Rsa1.0_00034.1	166622	G	T	0	0,14	10,0
Rsa1.0_00034.1	38676	G	T	0,2	0,15	0
Rsa1.0_00034.1	89449	G	C	17,19	0,17	57,0
Rsa1.0_00034.1	88338	C	G	26,0	0,17	1,0
Rsa1.0_00034.1	166593	A	T	0,1	0,23	0,22
Rsa1.0_00034.1	34352	G	T	2,0	0,3	31,0
Rsa1.0_00034.1	34408	G	A	1,0	0,3	20,0
Rsa1.0_00034.1	33924	T	A	0	0,4	32,0
Rsa1.0_00034.1	89044	C	T	163,0	0,51	12,0
Rsa1.0_00034.1	236951	C	T	58,0	0,6	69,0
Rsa1.0_00034.1	236897	C	T	51,0	0,8	73,10
Rsa1.0_00034.1	33913	G	C	0	0,8	36,0
Rsa1.0_00034.1	34279	T	C	2,0	0,8	28,0
Rsa1.0_00034.1	33838	A	T	0,4	0,9	0,16
Rsa1.0_00034.1	89320	T	C	116,0	0,91	109,0
Rsa1.0_00034.1	89423	A	G	30,67	48,0	65,0
Rsa1.0_00034.1	34274	T	A	0,2	8,0	0,23
Rsa1.0_00035.1	164754	G	C	0,49	0,11	0,36
Rsa1.0_00035.1	164857	A	G	0,20	0,2	0,5
Rsa1.0_00035.1	3442	T	A	0,31	0,25	28,6
Rsa1.0_00035.1	3394	G	A	0,63	0,41	54,16
Rsa1.0_00035.1	57533	T	G	0,101	0,48	0,17
Rsa1.0_00035.1	3327	T	C	54,12	0,50	78,0
Rsa1.0_00035.1	145909	C	T	2,0	10,0	2,3
Rsa1.0_00035.1	145727	G	C	0,1	12,0	3,5
Rsa1.0_00035.1	145373	A	G	3,0	21,0	18,9
Rsa1.0_00035.1	3287	T	A	7,16	31,0	27,6
Rsa1.0_00035.1	146144	C	T	6,1	34,0	0,4
Rsa1.0_00035.1	57499	G	T	142,2	66,0	18,8
Rsa1.0_00035.1	145485	T	C	2,0	8,0	12,4
Rsa1.0_00036.1	147856	C	T	2,0	3,9	3,11
Rsa1.0_00036.1	159302	G	A	22,0	41,0	0,32
Rsa1.0_00036.1	1914	T	A	88,0	84,0	148,88
Rsa1.0_00037.1	213388	A	G	23,0	0	0,2
Rsa1.0_00037.1	280947	C	T	0	0,16	0
Rsa1.0_00037.1	150920	G	T	47,0	0,19	146,0
Rsa1.0_00037.1	294327	A	G	0,2	0,19	0,19
Rsa1.0_00037.1	137967	G	A	14,12	0,31	59,20
Rsa1.0_00037.1	283966	T	C	0	0,36	0
Rsa1.0_00037.1	268307	C	A	0,23	0,45	8,10
Rsa1.0_00037.1	268243	G	T	36,7	0,81	18,11
Rsa1.0_00037.1	293494	A	C	0,2	1,52	0,11
Rsa1.0_00037.1	146455	T	G	0,2	10,0	2,2
Rsa1.0_00037.1	294435	G	A	6,14	117,0	66107
Rsa1.0_00037.1	294539	A	T	16,3	120,0	129,41
Rsa1.0_00037.1	293944	T	C	6,9	121,0	76,45
Rsa1.0_00037.1	294534	C	T	17,3	126,0	130,42
Rsa1.0_00037.1	267205	T	C	30,51	128,0	81,0
Rsa1.0_00037.1	267020	T	G	12,5	14,0	19,0
Rsa1.0_00037.1	293932	G	T	15,2	145,0	103,39
Rsa1.0_00037.1	293839	A	G	5,16	149,0	56,81
Rsa1.0_00037.1	146678	A	C	0	15,0	2,5
Rsa1.0_00037.1	146670	A	G	0	15,0	1,3
Rsa1.0_00037.1	293701	A	T	5,7	151,1	16,9
Rsa1.0_00037.1	293899	G	C	17,7	156,0	100,37
Rsa1.0_00037.1	293585	T	C	6,1	162,0	5,3
Rsa1.0_00037.1	293754	T	C	5,8	181,0	33,61
Rsa1.0_00037.1	175795	A	T	9,8	2,0	14,6
Rsa1.0_00037.1	268207	C	T	0,14	25,0	8,0
Rsa1.0_00037.1	186152	T	G	8,0	4,0	14,9
Rsa1.0_00037.1	293480	A	G	1,1	42,0	10,3
Rsa1.0_00037.1	61172	C	T	36,11	47,0	70,0
Rsa1.0_00037.1	65651	A	G	8,5	48,0	22,4
Rsa1.0_00037.1	294374	A	C	1,6	49,1	36,26
Rsa1.0_00037.1	293507	C	T	0,1	53,0	6,5
Rsa1.0_00037.1	267704	T	G	2,7	53,0	10,2
Rsa1.0_00037.1	306130	C	T	0,6	55,0	15,37
Rsa1.0_00037.1	267083	T	C	24,51	57,0	40,0
Rsa1.0_00037.1	267632	G	C	0,19	57,0	17,6
Rsa1.0_00037.1	181465	A	T	10,51	6,13	3,17
Rsa1.0_00037.1	267674	A	T	2,17	70,0	13,5
Rsa1.0_00037.1	268274	G	C	7,36	81,0	31,0
Rsa1.0_00037.1	293661	G	A	5,5	95,0	12,6
Rsa1.0_00038.1	230043	A	T	27,26	0	0
Rsa1.0_00038.1	280949	C	G	0	0,11	0
Rsa1.0_00038.1	48533	T	C	28,0	0,12	19,5
Rsa1.0_00038.1	49145	A	G	107,0	0,14	71,0
Rsa1.0_00038.1	12446	A	C	0	0,2	13,1
Rsa1.0_00038.1	49133	A	G	45,0	0,3	22,0
Rsa1.0_00038.1	48620	C	A	6,0	0,3	19,0
Rsa1.0_00038.1	49223	C	T	124,1	0,47	110,0
Rsa1.0_00038.1	48498	G	T	20,0	0,5	23,0
Rsa1.0_00038.1	230144	T	C	22,10	1,0	0
Rsa1.0_00038.1	250631	A	T	0,2	10,0	2,1
Rsa1.0_00038.1	209802	C	T	0	8,18	45,25
Rsa1.0_00038.1	239972	C	T	4,0	8,7	16,0
Rsa1.0_00039.1	4095	T	A	0,65	0	0
Rsa1.0_00039.1	113454	T	G	0,35	0,1	0
Rsa1.0_00039.1	212518	A	C	0,2	0,11	0,8
Rsa1.0_00039.1	210994	T	C	21,2	0,13	10,2
Rsa1.0_00039.1	211006	T	G	0,18	0,13	0,12
Rsa1.0_00039.1	212470	C	T	0,3	0,15	0,11
Rsa1.0_00039.1	288720	C	A	1,0	0,16	0
Rsa1.0_00039.1	239598	A	G	0	0,17	0
Rsa1.0_00039.1	239727	A	G	0	0,18	0
Rsa1.0_00039.1	164638	T	C	0,10	10,15	6,8
Rsa1.0_00039.1	44619	C	T	8,17	10,6	8,3
Rsa1.0_00039.1	133709	T	A	0,2	11,0	0,2
Rsa1.0_00039.1	167180	T	C	1,4	11,2	7,2
Rsa1.0_00039.1	167333	C	A	4,4	11,7	1,2
Rsa1.0_00039.1	211035	T	G	6,7	12,0	4,5
Rsa1.0_00039.1	164746	T	C	0,4	2,16	2,3
Rsa1.0_00039.1	167231	C	A	3,4	21,5	6,2
Rsa1.0_00039.1	68590	A	G	15,0	22,1	8,4
Rsa1.0_00039.1	167363	T	A	7,6	23,4	4,4
Rsa1.0_00039.1	167243	G	A	5,6	29,6	10,8
Rsa1.0_00039.1	164836	A	G	1,0	3,2	12,0
Rsa1.0_00039.1	212299	A	G	4,8	31,0	13,4
Rsa1.0_00039.1	212293	A	C	4,8	31,0	13,4
Rsa1.0_00039.1	164968	C	A	1,4	4,6	17,0
Rsa1.0_00039.1	164791	A	G	0,4	5,13	11,3
Rsa1.0_00039.1	164918	T	G	0,2	5,5	15,1
Rsa1.0_00040.1	6537	G	C	7,0	0,15	3,3
Rsa1.0_00040.1	9202	T	C	10,0	0,16	5,21
Rsa1.0_00040.1	6510	T	G	8,0	0,16	1,4
Rsa1.0_00040.1	9121	A	G	10,0	0,17	5,17
Rsa1.0_00040.1	8815	T	A	17,0	0,19	1,9
Rsa1.0_00040.1	57672	T	A	39,0	0,2	7,4
Rsa1.0_00040.1	48188	A	G	6,0	0,2	48,0
Rsa1.0_00040.1	306382	G	T	21,0	0,22	4,22
Rsa1.0_00040.1	306391	A	T	21,0	0,22	4,22
Rsa1.0_00040.1	306135	C	T	12,0	0,23	3,6
Rsa1.0_00040.1	8754	C	T	29,0	0,23	3,10
Rsa1.0_00040.1	292257	T	C	0	0,24	0
Rsa1.0_00040.1	8682	T	C	25,0	0,25	7,15
Rsa1.0_00040.1	48223	C	T	4,0	0,3	30,0
Rsa1.0_00040.1	113781	T	G	0,13	0,3	0,9
Rsa1.0_00040.1	48423	G	A	15,44	0,64	69,0
Rsa1.0_00040.1	48358	G	A	21,54	1,56	43,0
Rsa1.0_00040.1	180916	C	T	1,2	10,0	4,0
Rsa1.0_00040.1	307226	G	A	4,2	11,0	5,0
Rsa1.0_00040.1	181682	C	G	0,4	15,0	3,0
Rsa1.0_00040.1	306126	C	T	0,7	15,0	2,0
Rsa1.0_00040.1	307180	G	T	5,12	19,0	16,5
Rsa1.0_00040.1	306340	G	A	0,16	19,0	14,0
Rsa1.0_00040.1	306942	A	G	5,8	23,0	19,0
Rsa1.0_00040.1	306975	G	T	8,15	30,0	21,0
Rsa1.0_00040.1	224836	A	T	4,6	31,0	52,2
Rsa1.0_00040.1	307056	C	T	7,3	88,0	47,3
Rsa1.0_00041.1	49184	G	A	18,0	0,10	19,9
Rsa1.0_00041.1	50402	A	G	32,0	0,2	0
Rsa1.0_00041.1	53402	T	G	6,0	0,3	21,4
Rsa1.0_00041.1	49233	T	C	19,0	0,7	13,6
Rsa1.0_00041.1	71136	C	T	0,5	19,2	0,4
Rsa1.0_00041.1	56606	A	C	0,10	2,0	0,8
Rsa1.0_00041.1	71406	C	T	0,16	42,19	0,21
Rsa1.0_00042.1	25291	A	C	0,30	0	0
Rsa1.0_00042.1	48473	T	C	0,13	0,11	1,9
Rsa1.0_00042.1	48447	T	C	0,13	0,11	0,10
Rsa1.0_00042.1	88309	T	A	2,0	0,4	48,3
Rsa1.0_00042.1	57339	G	T	21,3	33,2	76,27
Rsa1.0_00043.1	34561	A	C	0	0	0,40
Rsa1.0_00043.1	34505	A	C	0	0	0,39
Rsa1.0_00043.1	34464	C	A	0	0	0,34
Rsa1.0_00043.1	112862	T	A	0	0	0,19
Rsa1.0_00043.1	34472	C	G	0	0	0,16
Rsa1.0_00043.1	34314	A	G	0	0	0,12
Rsa1.0_00043.1	126129	G	A	0	0,10	0
Rsa1.0_00043.1	101438	A	G	0	0,4	0,10
Rsa1.0_00043.1	7341	C	T	1,0	22,0	0,3
Rsa1.0_00043.1	248383	A	T	5,13	25,0	7,0
Rsa1.0_00044.1	45390	T	A	0	0	0,14
Rsa1.0_00044.1	25656	G	C	0	0,14	0
Rsa1.0_00044.1	171687	T	G	3,0	10,0	1,5
Rsa1.0_00044.1	262431	T	C	30,1	26,13	36,12
Rsa1.0_00044.1	171189	G	A	8,3	31,0	8,0
Rsa1.0_00044.1	46087	T	A	12,0	4,0	1,3
Rsa1.0_00044.1	4028	T	A	0	52,0	0,2
Rsa1.0_00045.1	212181	T	C	23,0	0	6,4
Rsa1.0_00045.1	212378	T	C	233,0	0	32,67
Rsa1.0_00045.1	212224	C	T	56,0	0	10,24
Rsa1.0_00045.1	262265	T	G	0	0	0,11
Rsa1.0_00045.1	316518	T	G	0	0,10	3,0
Rsa1.0_00045.1	61390	T	A	1,14	0,14	2,12
Rsa1.0_00045.1	46061	G	A	0	0,19	11,0
Rsa1.0_00045.1	315802	C	G	0	0,2	11,0
Rsa1.0_00045.1	62084	C	G	0,20	0,21	1,10
Rsa1.0_00045.1	45861	A	T	0	0,7	16,0
Rsa1.0_00045.1	45840	T	C	0	0,8	28,0
Rsa1.0_00045.1	93455	T	C	0	1,0	0,11
Rsa1.0_00045.1	16086	A	T	0	10,0	0,2
Rsa1.0_00045.1	313317	C	A	0,3	12,0	2,0
Rsa1.0_00045.1	245277	A	G	25,0	20,0	2,4
Rsa1.0_00045.1	232713	G	A	0,2	22,0	43,1
Rsa1.0_00045.1	245817	C	T	21,0	22,0	0,6
Rsa1.0_00045.1	1744	G	C	3,0	24,0	128,41
Rsa1.0_00045.1	315770	G	A	0,2	3,0	13,0
Rsa1.0_00045.1	246887	C	T	53,1	37,0	16,16
Rsa1.0_00045.1	245331	T	C	45,0	38,0	0,6
Rsa1.0_00045.1	246978	A	G	51,0	45,0	19,8
Rsa1.0_00045.1	245309	G	C	59,0	47,0	2,4
Rsa1.0_00045.1	232694	T	A	1,80	75,0	149,0
Rsa1.0_00045.1	16653	G	A	0	85,0	3,4
Rsa1.0_00045.1	16639	C	G	0	87,0	3,4
Rsa1.0_00045.1	245217	T	G	25,0	9,0	2,2
Rsa1.0_00046.1	87415	G	T	0	0,1	0,14
Rsa1.0_00046.1	102601	A	G	0	0,10	0
Rsa1.0_00046.1	186496	G	C	0,15	1,0	1,8
Rsa1.0_00046.1	45218	G	A	0,7	10,0	1,0
Rsa1.0_00046.1	98688	T	G	10,0	12,0	8,5
Rsa1.0_00046.1	90866	A	G	23,52	14,0	14,28
Rsa1.0_00046.1	73043	G	C	15,0	15,48	13,0
Rsa1.0_00046.1	73051	G	A	5,9	15,51	11,1
Rsa1.0_00046.1	90875	C	A	75,4	17,0	22,24
Rsa1.0_00046.1	72966	A	T	7,0	2,9	10,0
Rsa1.0_00046.1	24100	A	G	45,32	30,40	80,25
Rsa1.0_00046.1	90759	A	G	88,80	83,0	50,78
Rsa1.0_00046.1	90766	T	C	94,92	84,0	50,85
Rsa1.0_00047.1	33105	G	A	3,13	0	1,0
Rsa1.0_00047.1	11151	A	G	1,1	0,12	1,0
Rsa1.0_00047.1	11166	A	C	1,2	0,12	0,1
Rsa1.0_00047.1	9505	G	A	5,5	0,13	3,1
Rsa1.0_00047.1	6893	A	C	9,7	0,14	8,6
Rsa1.0_00047.1	9542	C	T	8,2	0,3	15,0
Rsa1.0_00047.1	115878	T	C	2,0	0,8	0,37
Rsa1.0_00047.1	152648	G	A	28,0	10,0	8,12
Rsa1.0_00047.1	2808	T	C	1,2	10,0	6,1
Rsa1.0_00047.1	127038	T	A	7,18	12,0	3,26
Rsa1.0_00047.1	68516	C	T	6,3	14,0	10,2
Rsa1.0_00047.1	165024	T	G	0,3	49,0	2,2
Rsa1.0_00047.1	6005	A	C	19,5	7,0	38,20
Rsa1.0_00047.1	165159	G	A	0,15	89,0	17,35
Rsa1.0_00048.1	60757	G	T	10,1	0,11	2,1
Rsa1.0_00048.1	131817	T	G	20,51	0,130	20,80
Rsa1.0_00048.1	60677	C	G	5,8	0,16	4,3
Rsa1.0_00048.1	60481	G	T	16,9	0,22	20,9
Rsa1.0_00048.1	129916	A	G	3,11	0,22	1,1
Rsa1.0_00048.1	131028	A	C	0,22	0,23	2,5
Rsa1.0_00048.1	78332	A	T	6,0	0,3	0,12
Rsa1.0_00048.1	60411	G	A	12,13	0,43	40,19
Rsa1.0_00048.1	98194	T	C	139,7	0,43	0,117
Rsa1.0_00048.1	60445	A	G	20,15	0,48	45,24
Rsa1.0_00048.1	126402	T	C	5,2	0,5	1,13
Rsa1.0_00048.1	79467	T	G	1,0	1,2	2,12
Rsa1.0_00048.1	63867	C	T	78,37	114,0	91,6
Rsa1.0_00048.1	62381	A	G	3,6	12,0	0,1
Rsa1.0_00048.1	131197	A	G	1,7	12,21	7,1
Rsa1.0_00048.1	163076	A	G	3,7	17,0	24,0
Rsa1.0_00048.1	63319	G	A	3,2	17,0	2,0
Rsa1.0_00048.1	61775	A	T	13,1	17,0	1,5
Rsa1.0_00048.1	60977	C	T	9,5	17,0	1,2
Rsa1.0_00048.1	63779	T	G	140,49	170,1	83155
Rsa1.0_00048.1	63758	T	C	119,71	175,0	240,4
Rsa1.0_00048.1	61781	A	G	7,7	19,0	1,5
Rsa1.0_00048.1	77340	C	A	6,15	2,0	5,10
Rsa1.0_00048.1	62489	G	A	10,5	21,0	4,4
Rsa1.0_00048.1	64159	G	A	13,3	22,0	4,7
Rsa1.0_00048.1	61745	C	T	9,3	22,0	0,3
Rsa1.0_00048.1	129490	C	T	29,38	26,69	19,26
Rsa1.0_00048.1	61205	C	T	11,13	31,0	4,10
Rsa1.0_00048.1	63343	G	A	6,12	31,0	1,3
Rsa1.0_00048.1	61063	G	T	10,3	33,0	3,3
Rsa1.0_00048.1	62408	G	T	10,9	33,0	2,7
Rsa1.0_00048.1	130707	T	A	29,4	33,23	11,0
Rsa1.0_00048.1	131923	T	C	4,2	35,0	25,0
Rsa1.0_00048.1	131852	T	C	7,8	35,0	16,0
Rsa1.0_00048.1	157653	A	T	0,12	4,0	1,12
Rsa1.0_00048.1	61031	A	C	17,8	42,0	3,5
Rsa1.0_00048.1	61863	G	A	21,0	43,0	0,5
Rsa1.0_00048.1	61148	T	A	9,5	44,0	5,2
Rsa1.0_00048.1	163015	G	A	9,18	45,0	51,0
Rsa1.0_00048.1	62940	A	G	15,15	47,0	3,7
Rsa1.0_00048.1	62868	A	T	9,15	48,0	2,0
Rsa1.0_00048.1	64016	A	T	36,14	54,0	8,17
Rsa1.0_00048.1	61874	T	G	24,0	54,0	2,3
Rsa1.0_00048.1	62144	C	T	21,4	54,0	12,11
Rsa1.0_00048.1	62984	A	T	17,14	58,0	8,0
Rsa1.0_00048.1	131687	A	C	30,10	58,0	43,0
Rsa1.0_00048.1	158807	T	A	8,1	6,0	4,12
Rsa1.0_00048.1	61290	A	G	18,26	60,0	7,37
Rsa1.0_00048.1	62119	G	A	23,3	63,0	5,8
Rsa1.0_00048.1	109573	A	T	19,4	7,0	20,7
Rsa1.0_00048.1	63369	T	C	49,5	85,0	5,12
Rsa1.0_00048.1	64057	C	T	44,24	92,0	4,36
Rsa1.0_00048.1	129534	G	A	33,32	98,0	53,0
Rsa1.0_00049.1	160459	T	C	28,10	0	24,9
Rsa1.0_00049.1	159925	T	A	29,15	0	14,5
Rsa1.0_00049.1	9543	A	C	11,3	1,0	0,5
Rsa1.0_00049.1	8388	C	T	11,46	2,0	0,4
Rsa1.0_00049.1	25966	G	A	7,2	4,0	8,10
Rsa1.0_00049.1	8236	T	C	15,4	4,0	0,7
Rsa1.0_00049.1	7077	A	G	24,1	9,0	1,3
Rsa1.0_00050.1	34045	G	A	0	0,68	61,12
Rsa1.0_00050.1	104536	C	G	2,1	1,0	15,17
Rsa1.0_00050.1	4316	T	G	3,0	10,8	8,1
Rsa1.0_00050.1	188460	T	C	0,3	11,2	0,3
Rsa1.0_00050.1	146693	G	A	27,0	14,10	45,0
Rsa1.0_00050.1	146687	C	T	24,9	16,11	43,13
Rsa1.0_00050.1	18461	A	C	0	17,6	0
Rsa1.0_00050.1	76651	G	A	2,2	5,0	12,0
Rsa1.0_00051.1	3632	C	T	83,0	0	76,24
Rsa1.0_00051.1	2948	A	C	83,0	0	53,58
Rsa1.0_00051.1	2905	A	G	27,0	0	34,26
Rsa1.0_00051.1	3095	A	C	69,0	0	23,11
Rsa1.0_00051.1	102038	T	C	0,35	0	0,7
Rsa1.0_00051.1	102111	G	A	0,28	0	0,1
Rsa1.0_00051.1	102122	G	A	0,20	0	0,1
Rsa1.0_00051.1	4157	G	A	18,0	0,2	8,0
Rsa1.0_00051.1	3714	C	T	12,0	0,2	7,0
Rsa1.0_00051.1	3666	G	A	32,0	0,2	38,0
Rsa1.0_00051.1	4199	A	G	42,0	0,2	16,0
Rsa1.0_00051.1	3605	G	C	103,0	0,20	103,0
Rsa1.0_00051.1	119139	A	G	5,0	0,21	3,1
Rsa1.0_00051.1	3586	C	T	112,0	0,31	72,16
Rsa1.0_00051.1	3839	T	G	6,0	0,4	13,0
Rsa1.0_00051.1	3848	T	C	6,0	0,4	13,0
Rsa1.0_00051.1	48727	G	A	6,5	0,4	1,11
Rsa1.0_00051.1	4274	T	C	65,0	0,44	32,6
Rsa1.0_00051.1	4280	G	A	67,0	0,46	32,7
Rsa1.0_00051.1	5057	T	C	37,0	0,47	35,0
Rsa1.0_00051.1	2837	A	G	27,0	0,5	97,0
Rsa1.0_00051.1	2851	T	C	26,0	0,5	47,50
Rsa1.0_00051.1	3345	A	G	72,0	0,54	23,0
Rsa1.0_00051.1	3378	T	A	75,0	0,56	36,0
Rsa1.0_00051.1	3064	T	G	77,0	0,6	23,6
Rsa1.0_00051.1	5005	T	C	44,0	0,71	19,18
Rsa1.0_00051.1	3044	C	T	80,0	0,9	23,8
Rsa1.0_00051.1	3308	G	A	39,0	1,7	12,0
Rsa1.0_00051.1	3953	C	T	8,0	10,0	4,6
Rsa1.0_00051.1	3441	T	C	92,0	2,5	51,0
Rsa1.0_00051.1	252324	A	G	0,2	4,10	2,2
Rsa1.0_00051.1	5064	A	C	36,0	47,0	16,16
Rsa1.0_00051.1	2809	A	G	19,0	5,0	42,50
Rsa1.0_00051.1	3032	A	G	65,0	9,0	19,15
Rsa1.0_00051.1	3531	G	A	161,0	95,0	56,33
Rsa1.0_00052.1	2886	A	G	0,11	0	8,0
Rsa1.0_00052.1	98718	A	G	5,3	0	14,0
Rsa1.0_00052.1	97884	G	C	10,13	0	1,4
Rsa1.0_00052.1	103546	A	C	0	0	1,19
Rsa1.0_00052.1	52804	T	G	11,13	13,1	11,0
Rsa1.0_00052.1	52887	T	A	14,12	13,1	10,0
Rsa1.0_00052.1	52893	A	T	16,11	14,1	11,0
Rsa1.0_00053.1	72595	C	T	31,1	0	1,3
Rsa1.0_00053.1	72604	A	G	29,1	0	1,3
Rsa1.0_00053.1	73016	T	C	0,29	0	0,9
Rsa1.0_00053.1	72942	C	A	0,30	0	0,6
Rsa1.0_00053.1	73031	T	C	0,16	0	0,4
Rsa1.0_00053.1	62691	A	G	0	0	0,36
Rsa1.0_00053.1	72825	T	C	0,59	0	0,11
Rsa1.0_00053.1	139035	C	T	3,0	0,10	1,0
Rsa1.0_00053.1	138704	T	C	0	0,10	1,0
Rsa1.0_00053.1	211083	T	G	34,28	0,2	0,99
Rsa1.0_00053.1	211070	T	G	29,24	0,2	0,81
Rsa1.0_00053.1	210997	A	T	21,5	0,2	0
Rsa1.0_00053.1	81061	G	A	17,0	0,24	11,0
Rsa1.0_00053.1	94299	G	A	0	0,5	0,12
Rsa1.0_00053.1	246080	C	T	0	1,10	0
Rsa1.0_00053.1	158929	C	A	2,4	10,0	2,6
Rsa1.0_00053.1	47486	A	T	18,8	10,10	1,24
Rsa1.0_00053.1	48475	T	C	18,4	13,5	6,0
Rsa1.0_00053.1	44109	C	T	19,0	15,11	10,0
Rsa1.0_00053.1	230845	G	A	0,3	16,7	0
Rsa1.0_00053.1	60380	A	T	8,0	2,3	14,1
Rsa1.0_00053.1	247697	A	G	0,9	21,0	5,0
Rsa1.0_00053.1	47476	G	T	21,5	21,0	1,24
Rsa1.0_00053.1	81134	G	A	0,2	22,0	10,0
Rsa1.0_00053.1	64503	G	A	50,0	24,0	4,7
Rsa1.0_00053.1	44085	C	T	21,1	24,0	2,7
Rsa1.0_00053.1	60417	C	A	0,8	3,1	10,3
Rsa1.0_00053.1	44061	C	T	13,0	6,4	1,0
Rsa1.0_00053.1	44040	T	C	13,0	8,10	2,1
Rsa1.0_00054.1	64054	T	C	1,0	13,1	16,6
Rsa1.0_00055.1	74592	T	C	0,7	0	0,10
Rsa1.0_00055.1	155533	A	T	16,0	0,11	5,0
Rsa1.0_00055.1	106226	C	G	18,0	0,3	10,0
Rsa1.0_00055.1	402993	G	A	9,0	11,0	2,3
Rsa1.0_00055.1	58096	C	T	0,5	16,0	0,10
Rsa1.0_00055.1	76021	A	C	0,4	2,0	0,21
Rsa1.0_00055.1	46926	C	T	2,2	3,0	14,0
Rsa1.0_00055.1	46965	G	A	2,2	3,0	13,0
Rsa1.0_00055.1	153794	G	T	1,3	32,0	0
Rsa1.0_00055.1	169447	A	T	14,28	36,0	44,0
Rsa1.0_00055.1	179553	G	A	2,0	51,0	2,2
Rsa1.0_00055.1	179572	G	C	3,0	57,0	2,2
Rsa1.0_00055.1	153760	C	G	0,1	61,0	0,10
Rsa1.0_00055.1	153700	T	C	0,5	71,0	0
Rsa1.0_00055.1	211420	T	C	14,8	8,0	22,6
Rsa1.0_00056.1	291865	C	G	0,17	0,14	0,21
Rsa1.0_00056.1	1661	T	C	39,0	0,2	0
Rsa1.0_00056.1	155587	T	C	0	15,23	1,0
Rsa1.0_00056.1	232800	T	C	10,5	3,0	13,0
Rsa1.0_00056.1	215394	T	G	14,7	3,11	12,10
Rsa1.0_00056.1	215302	T	G	7,5	4,16	14,23
Rsa1.0_00056.1	214831	T	A	11,4	6,6	7,2
Rsa1.0_00056.1	141573	A	G	11,1	9,0	1,2
Rsa1.0_00056.1	308995	A	T	12,0	9,13	5,1
Rsa1.0_00057.1	50168	T	C	21,0	0	1,2
Rsa1.0_00057.1	50155	T	A	6,25	0,1	5,2
Rsa1.0_00057.1	10360	G	A	0	0,14	13,2
Rsa1.0_00057.1	102686	A	G	10,0	0,3	12,3
Rsa1.0_00057.1	50091	G	C	9,67	0,38	12,32
Rsa1.0_00057.1	11686	T	C	0	0,44	5,2
Rsa1.0_00057.1	103887	G	A	2,3	10,0	12,2
Rsa1.0_00057.1	50009	T	G	9,56	21,0	32,4
Rsa1.0_00058.1	136774	T	G	0,20	0	5,2
Rsa1.0_00058.1	136927	A	G	0,10	0	1,1
Rsa1.0_00058.1	155699	T	C	0,37	0	0,1
Rsa1.0_00058.1	155590	T	A	0,26	0	0
Rsa1.0_00058.1	89107	A	G	0,2	0,1	0,12
Rsa1.0_00058.1	92992	A	G	2,2	0,10	0,3
Rsa1.0_00058.1	93073	A	G	64,5	0,104	35,5
Rsa1.0_00058.1	87990	T	A	8,0	0,16	13,5
Rsa1.0_00058.1	87782	T	C	6,0	0,21	11,6
Rsa1.0_00058.1	119076	T	C	4,21	0,3	0,1
Rsa1.0_00058.1	87826	A	T	13,0	0,30	22,7
Rsa1.0_00058.1	92753	T	C	19,0	0,5	0,1
Rsa1.0_00058.1	93052	G	A	18,22	0,62	22,7
Rsa1.0_00058.1	92784	G	A	3,21	0,8	0,1
Rsa1.0_00058.1	54355	G	A	150,0	0,89	250,0
Rsa1.0_00058.1	136823	G	A	21,0	1,0	3,2
Rsa1.0_00058.1	136850	C	T	11,7	1,0	2,2
Rsa1.0_00058.1	93079	T	G	23,50	104,0	37,3
Rsa1.0_00058.1	87112	T	C	10,0	13,0	18,11
Rsa1.0_00058.1	91887	G	A	2,12	20,0	4,1
Rsa1.0_00058.1	119942	C	G	5,1	35,0	0,4
Rsa1.0_00059.1	103908	G	A	1,2	0	1,11
Rsa1.0_00059.1	125835	C	T	11,0	0,1	8,4
Rsa1.0_00059.1	125862	C	T	13,0	0,2	10,5
Rsa1.0_00059.1	141723	A	G	39,0	0,2	0,9
Rsa1.0_00059.1	35980	T	A	0,12	0,30	0,94
Rsa1.0_00059.1	147964	C	T	0	0,31	17,10
Rsa1.0_00059.1	147958	A	T	0	0,33	18,12
Rsa1.0_00059.1	125391	T	C	6,0	0,6	11,2
Rsa1.0_00059.1	124628	G	A	0	0,94	16,13
Rsa1.0_00059.1	103855	G	C	14,0	1,0	98,33
Rsa1.0_00059.1	104085	T	G	0,7	1,0	0,19
Rsa1.0_00059.1	104077	G	C	0,7	1,0	0,19
Rsa1.0_00059.1	125751	G	T	0,2	1,3	11,6
Rsa1.0_00059.1	131124	G	T	0,8	10,5	0,16
Rsa1.0_00059.1	125245	T	G	0,4	11,0	8,3
Rsa1.0_00059.1	148013	T	A	7,4	11,1	7,10
Rsa1.0_00059.1	125787	A	C	0,2	2,0	17,0
Rsa1.0_00059.1	125874	G	A	0,13	2,0	14,2
Rsa1.0_00059.1	103656	T	C	0,1	2,0	0,22
Rsa1.0_00059.1	125732	G	C	0,1	2,1	15,0
Rsa1.0_00059.1	103721	C	A	44,0	3,0	137,70
Rsa1.0_00059.1	19924	T	C	10,8	49,55	0,2
Rsa1.0_00059.1	147927	A	G	0,14	80,0	92,37
Rsa1.0_00060.1	143335	G	T	40,0	0	21,6
Rsa1.0_00060.1	144603	G	T	23,0	0,2	8,0
Rsa1.0_00060.1	254138	T	A	11,3	0,2	0,1
Rsa1.0_00060.1	483775	A	G	3,0	0,9	12,0
Rsa1.0_00060.1	372343	A	T	20,7	12,9	8,3
Rsa1.0_00060.1	372699	G	A	24,11	14,11	6,24
Rsa1.0_00060.1	371640	A	C	3,5	15,0	3,0
Rsa1.0_00060.1	373866	A	C	9,4	15,0	2,0
Rsa1.0_00060.1	372328	A	C	3,15	16,0	3,2
Rsa1.0_00060.1	371722	C	T	4,5	16,0	2,0
Rsa1.0_00060.1	44203	G	A	0,3	17,0	0,1
Rsa1.0_00060.1	127503	T	G	69164	189,60	62,68
Rsa1.0_00060.1	127496	T	C	82160	193,53	71,65
Rsa1.0_00060.1	372049	C	T	2,7	20,0	3,3
Rsa1.0_00060.1	47264	G	A	7,5	22,0	0,2
Rsa1.0_00060.1	372298	T	A	13,8	23,0	11,2
Rsa1.0_00060.1	372013	G	A	15,0	24,0	5,3
Rsa1.0_00060.1	373896	A	G	25,2	27,0	9,8
Rsa1.0_00060.1	371821	A	G	11,15	28,0	35,7
Rsa1.0_00060.1	372442	A	G	30,15	28,11	10,4
Rsa1.0_00060.1	372457	A	G	0,53	28,14	0,27
Rsa1.0_00060.1	371956	C	T	7,15	28,16	8,8
Rsa1.0_00060.1	144495	A	T	48,1	4,0	17,9
Rsa1.0_00060.1	372786	A	T	12,15	4,14	16,6
Rsa1.0_00060.1	44084	T	C	0,1	42,0	0,3
Rsa1.0_00060.1	371941	C	T	0,35	47,26	0,38
Rsa1.0_00060.1	371854	C	T	30,8	51,0	5,21
Rsa1.0_00060.1	372771	A	T	12,1	6,3	11,0
Rsa1.0_00060.1	371755	T	G	12,0	68,0	3,9
Rsa1.0_00060.1	371770	G	A	13,8	69,0	37,6
Rsa1.0_00060.1	369823	C	T	20,0	8,0	2,3
Rsa1.0_00060.1	372214	C	T	0,9	8,10	0,3
Rsa1.0_00060.1	369850	A	G	29,1	8,4	14,0
Rsa1.0_00061.1	164521	G	A	5,5	0	10,0
Rsa1.0_00061.1	77641	A	G	2,13	0,10	10,4
Rsa1.0_00061.1	77646	T	C	0,15	0,10	10,4
Rsa1.0_00061.1	184259	G	A	11,0	0,2	17,0
Rsa1.0_00061.1	186576	T	C	0,1	1,1	6,15
Rsa1.0_00061.1	2189	A	G	19,47	68,0	62,10
Rsa1.0_00062.1	264311	G	C	14,5	0,15	21,0
Rsa1.0_00062.1	263948	C	A	41,0	0,27	37,0
Rsa1.0_00062.1	263976	A	C	30,0	0,33	23,0
Rsa1.0_00062.1	264491	A	G	11,11	0,47	6,0
Rsa1.0_00062.1	264385	G	A	15,2	0,5	5,0
Rsa1.0_00062.1	264954	G	T	2,51	0,50	16,70
Rsa1.0_00062.1	264815	C	G	8,0	0,8	17,0
Rsa1.0_00062.1	236786	A	C	10,5	2,0	8,1
Rsa1.0_00062.1	236801	C	G	12,5	2,0	14,1
Rsa1.0_00062.1	264075	T	C	28,0	57,0	32,12
Rsa1.0_00063.1	3806	G	T	9,13	0	0
Rsa1.0_00063.1	140452	A	T	7,0	0,5	22,2
Rsa1.0_00063.1	3607	A	C	20190	0,99	26,27
Rsa1.0_00063.1	88861	T	C	12,14	26,0	4,0
Rsa1.0_00064.1	165202	C	T	0,1	0	14,9
Rsa1.0_00064.1	117397	A	T	0	0,1	0,10
Rsa1.0_00064.1	33239	T	G	79,4	0,10	0,14
Rsa1.0_00064.1	33681	G	C	0,120	0,110	0,151
Rsa1.0_00064.1	115144	A	G	0	0,12	0
Rsa1.0_00064.1	62317	C	G	23,8	0,13	9,12
Rsa1.0_00064.1	116870	C	T	0,15	0,13	1,68
Rsa1.0_00064.1	33925	T	A	0,84	0,133	0,212
Rsa1.0_00064.1	33522	T	C	12,0	0,15	0,2
Rsa1.0_00064.1	33597	T	C	0,121	0,159	1161
Rsa1.0_00064.1	33137	G	A	72,6	0,18	0,9
Rsa1.0_00064.1	33636	C	A	0,168	0,191	0,250
Rsa1.0_00064.1	62561	T	C	10,0	0,2	6,1
Rsa1.0_00064.1	33763	A	T	0,209	0,250	0,250
Rsa1.0_00064.1	32732	C	G	57,10	0,27	0,64
Rsa1.0_00064.1	33012	C	A	35,10	0,28	0,21
Rsa1.0_00064.1	57557	C	A	10,3	0,3	7,1
Rsa1.0_00064.1	116709	G	A	0	0,3	0,31
Rsa1.0_00064.1	63733	G	C	0,11	0,3	0
Rsa1.0_00064.1	32412	T	C	21,11	0,32	0,29
Rsa1.0_00064.1	33032	T	C	28,8	0,32	0,24
Rsa1.0_00064.1	33074	T	C	38,12	0,36	0,32
Rsa1.0_00064.1	33176	G	A	59,2	0,4	0,7
Rsa1.0_00064.1	116724	G	A	0	0,4	0,49
Rsa1.0_00064.1	32649	G	A	33,12	0,42	1,51
Rsa1.0_00064.1	33317	T	C	53,11	0,44	0,50
Rsa1.0_00064.1	32694	C	A	49,16	0,48	2,82
Rsa1.0_00064.1	32485	C	A	32,17	0,53	0,43
Rsa1.0_00064.1	32813	A	G	50,0	0,6	2,13
Rsa1.0_00064.1	32880	C	A	34,2	0,6	1,10
Rsa1.0_00064.1	32780	C	G	51,0	0,6	0,13
Rsa1.0_00064.1	62380	G	C	22,4	0,7	8,7
Rsa1.0_00064.1	33257	T	C	78,2	0,7	0,9
Rsa1.0_00064.1	33352	G	C	54,19	0,74	0,79
Rsa1.0_00064.1	114013	A	G	0,1	0,8	2,13
Rsa1.0_00064.1	57531	T	G	15,8	0,9	9,2
Rsa1.0_00064.1	168840	C	T	0,14	1,0	2,5
Rsa1.0_00064.1	168835	C	G	1,13	1,0	2,4
Rsa1.0_00064.1	211260	C	T	0,16	1,0	1,1
Rsa1.0_00064.1	78887	T	C	41,0	10,0	9,9
Rsa1.0_00064.1	1028	T	A	0,3	10,0	2,0
Rsa1.0_00064.1	129463	G	T	0,6	13,0	0,1
Rsa1.0_00064.1	186233	T	C	0,8	148,0	5,0
Rsa1.0_00064.1	125001	T	A	59130	150,0	106123
Rsa1.0_00064.1	181102	A	G	0,6	25,0	0
Rsa1.0_00064.1	212159	C	T	0,4	3,0	12,0
Rsa1.0_00064.1	185598	C	A	0,2	54,0	4,0
Rsa1.0_00064.1	171075	T	C	1,27	68,1	86,10
Rsa1.0_00065.1	398041	T	C	0	0	1,14
Rsa1.0_00065.1	223779	T	A	2,0	0	0,13
Rsa1.0_00065.1	42426	C	T	1,1	0,10	5,1
Rsa1.0_00065.1	415732	A	G	30,0	0,12	10,2
Rsa1.0_00065.1	414832	C	T	7,15	0,14	0,11
Rsa1.0_00065.1	415696	A	T	29,1	0,15	20,4
Rsa1.0_00065.1	415726	A	G	29,1	0,16	17,4
Rsa1.0_00065.1	411716	C	T	0,3	0,3	0,12
Rsa1.0_00065.1	415053	C	A	18,1	0,3	0,1
Rsa1.0_00065.1	414961	A	G	8,24	0,32	0,15
Rsa1.0_00065.1	415033	T	C	15,10	0,4	0,4
Rsa1.0_00065.1	415339	G	C	7,22	0,44	7,12
Rsa1.0_00065.1	415207	G	A	10,34	0,44	0,26
Rsa1.0_00065.1	415255	A	G	11,40	0,46	0,23
Rsa1.0_00065.1	415061	T	A	15,4	0,7	0,4
Rsa1.0_00065.1	415153	G	C	23,38	0,72	0,24
Rsa1.0_00065.1	207167	G	C	5,4	10,0	0,12
Rsa1.0_00065.1	235622	G	C	76,0	103,0	32,9
Rsa1.0_00065.1	208134	G	C	1,4	12,0	26,2
Rsa1.0_00065.1	207527	G	A	24,0	12,0	16,20
Rsa1.0_00065.1	432144	T	A	6,0	14,0	15,7
Rsa1.0_00065.1	207179	C	T	4,6	14,0	0,12
Rsa1.0_00065.1	437738	T	C	1,2	14,0	0
Rsa1.0_00065.1	233048	G	A	212,0	162,0	1226
Rsa1.0_00065.1	446853	C	T	8,0	17,0	5,11
Rsa1.0_00065.1	446848	C	T	5,0	17,0	2,9
Rsa1.0_00065.1	233450	G	A	202,8	171,1	0,49
Rsa1.0_00065.1	235186	C	G	172,0	175,0	48,85
Rsa1.0_00065.1	233444	G	T	218,7	175,0	0,69
Rsa1.0_00065.1	235088	G	A	182,0	187,0	55,77
Rsa1.0_00065.1	242810	G	A	4,0	19,0	1,3
Rsa1.0_00065.1	415627	T	C	0,10	19,1	0,9
Rsa1.0_00065.1	1503	C	G	6,0	19,12	4,0
Rsa1.0_00065.1	233824	G	A	216,0	190,0	28103
Rsa1.0_00065.1	234811	G	A	200,0	192,0	67,36
Rsa1.0_00065.1	153661	T	G	1,1	2,0	5,16
Rsa1.0_00065.1	233782	G	A	232,7	223,0	92,45
Rsa1.0_00065.1	207488	A	T	33,0	25,0	16,28
Rsa1.0_00065.1	221780	T	C	10,3	25,26	0
Rsa1.0_00065.1	235739	A	G	248,0	250,0	109,30
Rsa1.0_00065.1	438624	C	T	5,15	29,1	0,11
Rsa1.0_00065.1	224070	T	C	16,0	3,0	0,26
Rsa1.0_00065.1	224080	G	T	16,0	3,0	0,26
Rsa1.0_00065.1	415569	T	C	1,13	30,0	4,6
Rsa1.0_00065.1	438667	G	C	5,33	31,1	0,16
Rsa1.0_00065.1	207311	T	C	49,0	33,0	17,19
Rsa1.0_00065.1	207221	C	T	13,20	34,0	3,8
Rsa1.0_00065.1	207326	G	C	52,0	34,0	16,11
Rsa1.0_00065.1	416485	G	C	10,0	36,0	1,5
Rsa1.0_00065.1	207338	T	C	50,0	37,0	12,9
Rsa1.0_00065.1	123487	C	A	0,24	41,2	0,67
Rsa1.0_00065.1	123481	T	G	7,7	42,0	5,24
Rsa1.0_00065.1	221624	A	C	21,1	48,22	0
Rsa1.0_00065.1	141311	A	T	13,7	5,0	1,0
Rsa1.0_00065.1	235007	T	C	58,0	51,0	4,34
Rsa1.0_00065.1	233887	G	A	68,0	51,0	12,17
Rsa1.0_00065.1	415189	G	A	40,15	53,0	20,0
Rsa1.0_00065.1	207892	G	T	16,44	63,0	51,0
Rsa1.0_00065.1	233878	A	C	64,21	63,0	41,0
Rsa1.0_00065.1	233534	A	G	82,0	75,0	7,8
Rsa1.0_00066.1	104927	G	C	7,3	0	55,0
Rsa1.0_00066.1	105188	A	G	0,3	0	14,0
Rsa1.0_00066.1	16419	C	G	12,6	0,1	23,0
Rsa1.0_00066.1	16442	G	C	11,14	0,10	32,1
Rsa1.0_00066.1	47618	C	T	1,10	0,10	0,7
Rsa1.0_00066.1	46457	A	G	0,13	0,11	0,8
Rsa1.0_00066.1	74960	G	A	2,0	0,12	2,0
Rsa1.0_00066.1	83769	A	G	0,17	0,123	0,20
Rsa1.0_00066.1	46433	C	G	0,12	0,13	2,8
Rsa1.0_00066.1	75511	T	G	0	0,13	0,12
Rsa1.0_00066.1	74955	A	C	2,0	0,14	1,1
Rsa1.0_00066.1	48455	G	A	4,14	0,15	3,26
Rsa1.0_00066.1	73768	T	C	0,1	0,16	10,0
Rsa1.0_00066.1	73773	A	G	0,1	0,18	9,0
Rsa1.0_00066.1	73578	A	G	0,1	0,2	19,0
Rsa1.0_00066.1	16201	G	T	4,3	0,3	13,0
Rsa1.0_00066.1	37047	A	G	6,0	0,38	7,0
Rsa1.0_00066.1	47056	A	G	0,12	0,4	3,10
Rsa1.0_00066.1	73557	A	G	0,2	0,4	19,0
Rsa1.0_00066.1	48310	T	A	1,16	0,7	1,23
Rsa1.0_00066.1	48303	C	T	1,15	0,7	1,23
Rsa1.0_00066.1	47588	G	A	0,13	0,7	0,5
Rsa1.0_00066.1	61600	A	C	0	3,0	0,19
Rsa1.0_00066.1	16183	T	C	10,0	8,0	5,12
Rsa1.0_00067.1	361061	A	T	0	0	57,53
Rsa1.0_00067.1	365493	T	G	0	0	28,8
Rsa1.0_00067.1	365517	A	C	0	0	18,7
Rsa1.0_00067.1	364540	T	C	1,0	0	15,19
Rsa1.0_00067.1	247366	C	T	1,0	0	14,5
Rsa1.0_00067.1	165800	A	T	0,10	0	0,6
Rsa1.0_00067.1	372701	C	T	0	0	0,38
Rsa1.0_00067.1	364497	C	T	0,2	0	0,34
Rsa1.0_00067.1	72021	A	G	0,8	0,10	29,0
Rsa1.0_00067.1	35353	C	G	8,0	0,2	11,0
Rsa1.0_00067.1	72395	A	C	0,10	0,22	6,0
Rsa1.0_00067.1	227121	A	T	9,0	0,38	1,0
Rsa1.0_00067.1	165637	A	T	0,6	0,5	0,10
Rsa1.0_00067.1	230335	C	A	5,0	1,0	23,10
Rsa1.0_00067.1	164354	A	G	2,5	10,0	7,0
Rsa1.0_00067.1	211962	C	T	5,21	10,0	15,5
Rsa1.0_00067.1	165584	G	A	8,10	10,0	13,5
Rsa1.0_00067.1	212076	G	T	18,0	10,0	13,18
Rsa1.0_00067.1	211084	A	G	3,7	10,0	12,2
Rsa1.0_00067.1	72905	G	T	7,0	10,0	0,6
Rsa1.0_00067.1	251396	G	A	0,25	10,10	58,11
Rsa1.0_00067.1	212172	C	A	28,0	11,0	19,8
Rsa1.0_00067.1	211077	A	G	4,9	11,0	15,3
Rsa1.0_00067.1	212022	C	T	33,0	11,4	27,0
Rsa1.0_00067.1	237874	C	A	68,0	11,5	117,4
Rsa1.0_00067.1	250969	C	T	0,17	11,6	44,2
Rsa1.0_00067.1	212494	T	A	92,12	110,0	23,34
Rsa1.0_00067.1	212127	G	A	20,0	12,0	23,21
Rsa1.0_00067.1	211156	T	C	7,11	12,0	19,4
Rsa1.0_00067.1	211857	T	C	2,20	12,0	11,3
Rsa1.0_00067.1	31534	T	A	3,0	12,12	4,0
Rsa1.0_00067.1	502	A	G	0,15	12,3	7,11
Rsa1.0_00067.1	209535	C	T	5,2	127,0	14,0
Rsa1.0_00067.1	165536	C	A	29,0	13,0	27,8
Rsa1.0_00067.1	164611	C	A	7,15	13,0	15,15
Rsa1.0_00067.1	163460	T	C	12,0	15,0	6,6
Rsa1.0_00067.1	81543	T	C	0	16,20	7,3
Rsa1.0_00067.1	212220	T	C	38,0	18,0	31,24
Rsa1.0_00067.1	251207	A	C	0,7	18,2	63,2
Rsa1.0_00067.1	72764	G	A	0,4	19,0	0
Rsa1.0_00067.1	31605	T	C	4,0	2,17	3,0
Rsa1.0_00067.1	352052	T	C	0,1	24,0	1,3
Rsa1.0_00067.1	251452	C	T	0,163	25,75	170,57
Rsa1.0_00067.1	72160	T	C	3,11	3,0	34,2
Rsa1.0_00067.1	72818	G	A	7,0	32,1	0,2
Rsa1.0_00067.1	73162	A	G	40,0	38,35	1,9
Rsa1.0_00067.1	212100	T	C	5,7	5,0	22,19
Rsa1.0_00067.1	250341	C	T	6,22	5,5	0,24
Rsa1.0_00067.1	212367	T	A	71,23	59,0	25,28
Rsa1.0_00067.1	212595	C	T	30,17	69,25	0,27
Rsa1.0_00067.1	164665	A	T	15,0	7,0	9,7
Rsa1.0_00067.1	73151	A	G	42,0	71,0	10,4
Rsa1.0_00067.1	72478	G	C	10,0	8,3	11,0
Rsa1.0_00067.1	209601	T	C	2,2	80,3	9,0
Rsa1.0_00067.1	211173	C	A	21,0	9,1	4,19
Rsa1.0_00067.1	250988	G	A	0,8	9,2	42,0
Rsa1.0_00067.1	209552	T	C	5,2	92,0	10,0
Rsa1.0_00068.1	69424	T	C	0,5	0	0,17
Rsa1.0_00068.1	69405	G	T	0,2	0	0,12
Rsa1.0_00068.1	70888	G	C	0	0	0,11
Rsa1.0_00068.1	70853	G	C	0	0	0,11
Rsa1.0_00068.1	30915	A	C	18,14	0	0
Rsa1.0_00068.1	30939	C	T	14,7	0	0
Rsa1.0_00068.1	22717	A	C	0,29	0	0
Rsa1.0_00068.1	30777	A	G	0,24	0	0
Rsa1.0_00068.1	22705	T	A	0,21	0	0
Rsa1.0_00068.1	31941	T	C	0,20	0,1	0,2
Rsa1.0_00068.1	98160	C	T	2,0	0,10	2,0
Rsa1.0_00068.1	98222	A	G	2,0	0,13	3,0
Rsa1.0_00068.1	16808	C	T	45,0	0,13	10,0
Rsa1.0_00068.1	147983	C	T	0,17	0,13	0
Rsa1.0_00068.1	147920	T	A	2,13	0,3	0,1
Rsa1.0_00068.1	17494	A	C	0,13	0,5	0,4
Rsa1.0_00068.1	29482	C	T	14,16	1,0	1,0
Rsa1.0_00068.1	33766	G	A	0,17	1,0	0,1
Rsa1.0_00068.1	32054	T	C	0,22	1,0	0
Rsa1.0_00068.1	26071	C	T	2,19	1,0	0
Rsa1.0_00068.1	25994	C	T	7,15	1,0	0
Rsa1.0_00068.1	23941	T	A	0,15	1,0	0
Rsa1.0_00068.1	26035	T	C	5,14	1,0	0
Rsa1.0_00068.1	17321	G	T	0,54	13,0	0,5
Rsa1.0_00068.1	17227	C	A	0,82	17,0	0,7
Rsa1.0_00068.1	29379	T	A	19,9	2,0	1,1
Rsa1.0_00068.1	31854	C	A	2,21	2,0	0,4
Rsa1.0_00068.1	31814	G	A	0,18	2,0	0,4
Rsa1.0_00068.1	25409	T	C	0,22	2,0	0,2
Rsa1.0_00068.1	25392	T	C	3,17	2,0	0,2
Rsa1.0_00068.1	31714	C	T	0,16	2,0	0,2
Rsa1.0_00068.1	32887	T	A	3,19	2,0	0,1
Rsa1.0_00068.1	16729	C	T	29,8	21,0	8,9
Rsa1.0_00068.1	16688	T	C	10,41	25,0	0,24
Rsa1.0_00068.1	25541	C	A	19,13	3,0	5,2
Rsa1.0_00068.1	25514	T	C	0,36	3,0	0,6
Rsa1.0_00068.1	23101	C	T	0,30	3,0	0,2
Rsa1.0_00068.1	27373	A	C	0,14	3,0	0
Rsa1.0_00068.1	30004	G	C	11,1	3,1	0,5
Rsa1.0_00068.1	30032	G	A	1,11	4,0	5,0
Rsa1.0_00068.1	32404	T	C	0,13	4,0	0,1
Rsa1.0_00068.1	17288	A	G	0,51	6,0	0,4
Rsa1.0_00068.1	35502	C	T	91121	66,0	18,34
Rsa1.0_00068.1	35416	G	A	190,52	68,0	26,20
Rsa1.0_00068.1	16587	T	C	11,5	7,4	4,1
Rsa1.0_00069.1	353494	G	A	10,0	0	0,2
Rsa1.0_00069.1	23078	T	C	0,2	0,1	15,0
Rsa1.0_00069.1	10046	C	T	0,18	0,15	1,6
Rsa1.0_00069.1	130979	G	T	10,0	0,2	2,0
Rsa1.0_00069.1	70398	T	G	0,1	0,3	25,0
Rsa1.0_00069.1	48157	C	A	15,0	0,31	0
Rsa1.0_00069.1	69469	C	T	0,7	0,5	1,18
Rsa1.0_00069.1	69717	T	C	0,9	0,6	0,16
Rsa1.0_00069.1	364435	C	T	13,0	12,0	3,2
Rsa1.0_00069.1	178147	T	C	0,2	12,0	0
Rsa1.0_00069.1	179773	T	A	3,0	18,0	6,3
Rsa1.0_00069.1	191887	A	G	15,0	18,0	22,8
Rsa1.0_00069.1	48101	T	A	0,11	21,0	0
Rsa1.0_00069.1	179756	C	G	0,7	27,0	0,9
Rsa1.0_00069.1	162380	C	A	125,1	38,0	0,5
Rsa1.0_00069.1	15968	T	A	2,2	4,0	29,0
Rsa1.0_00069.1	70359	A	C	7,0	4,0	16,14
Rsa1.0_00069.1	69702	C	T	9,0	6,0	5,11
Rsa1.0_00070.1	48140	A	T	19,0	0,14	11,0
Rsa1.0_00070.1	47917	A	G	17,0	0,2	11,0
Rsa1.0_00070.1	5591	T	G	0,20	0,20	0,27
Rsa1.0_00070.1	5469	A	G	25,4	0,24	15,23
Rsa1.0_00070.1	33608	C	T	1,11	0,8	1,4
Rsa1.0_00070.1	68760	G	A	3,0	0,9	12,2
Rsa1.0_00070.1	56306	T	C	14,0	1,3	55,0
Rsa1.0_00070.1	36266	G	T	0,2	13,0	0,3
Rsa1.0_00070.1	35391	G	A	0,10	14,8	0,8
Rsa1.0_00070.1	36209	C	G	0,2	16,0	0,2
Rsa1.0_00070.1	36097	C	T	0,11	23,7	0,8
Rsa1.0_00070.1	36085	C	G	0,9	24,5	4,8
Rsa1.0_00070.1	36077	G	A	9,0	27,0	6,4
Rsa1.0_00070.1	36106	G	A	18,0	44,0	11,7
Rsa1.0_00070.1	36126	A	T	19,0	44,1	10,7
Rsa1.0_00070.1	48223	C	T	4,0	5,6	26,0
Rsa1.0_00070.1	35979	C	T	3,7	9,6	22,2
Rsa1.0_00071.1	111217	T	C	0	0	1,10
Rsa1.0_00071.1	142414	G	T	13,3	0,14	0,2
Rsa1.0_00071.1	61015	T	C	1,3	0,14	0,12
Rsa1.0_00071.1	70222	A	C	0,4	0,17	0,8
Rsa1.0_00071.1	298656	T	A	28,13	0,21	16,2
Rsa1.0_00071.1	142267	T	A	34,0	0,3	17,2
Rsa1.0_00071.1	233550	A	C	36,7	0,3	15,0
Rsa1.0_00071.1	233493	A	G	23,18	0,4	14,16
Rsa1.0_00071.1	142256	A	C	33,0	0,7	17,5
Rsa1.0_00071.1	763	G	A	10,0	12,0	0,5
Rsa1.0_00071.1	40821	C	G	9,9	13,0	21,0
Rsa1.0_00071.1	41161	G	T	5,6	17,0	41,0
Rsa1.0_00071.1	9696	T	C	8,7	29,0	2,0
Rsa1.0_00071.1	41032	A	G	3,0	3,0	7,12
Rsa1.0_00071.1	209644	G	A	6,0	5,0	12,7
Rsa1.0_00071.1	141488	G	A	11,0	6,0	2,2
Rsa1.0_00071.1	40374	A	G	0,7	6,7	20,0
Rsa1.0_00071.1	40368	C	T	0,9	6,7	20,0
Rsa1.0_00071.1	40263	C	T	4,4	9,3	35,0
Rsa1.0_00072.1	10431	C	A	0,2	0,5	13,5
Rsa1.0_00072.1	10758	G	A	1,0	12,7	18,0
Rsa1.0_00072.1	10710	G	A	0,3	16,24	7,29
Rsa1.0_00072.1	10744	G	A	0,1	9,18	7,25
Rsa1.0_00073.1	2635	A	C	16,6	0	2,0
Rsa1.0_00073.1	2531	A	C	0,16	0	0,4
Rsa1.0_00073.1	144315	G	A	0,3	0	0,11
Rsa1.0_00073.1	98372	G	T	11,0	0,3	14,0
Rsa1.0_00073.1	118503	C	T	0,202	21,0	12,44
Rsa1.0_00073.1	118525	T	A	0,243	28,0	21,89
Rsa1.0_00074.1	128360	G	A	2,11	14,0	4,5
Rsa1.0_00075.1	87495	G	A	0,10	0	0
Rsa1.0_00075.1	2958	A	G	0,5	0,1	0,13
Rsa1.0_00075.1	133196	A	C	12,1	0,5	0,2
Rsa1.0_00075.1	29849	T	C	0,14	0,8	40,1
Rsa1.0_00075.1	31341	C	T	0,15	0,8	2,3
Rsa1.0_00075.1	133936	C	A	0,4	2,11	0,1
Rsa1.0_00075.1	133664	G	T	0,3	2,35	0,3
Rsa1.0_00075.1	133683	T	C	0,3	2,35	0,3
Rsa1.0_00075.1	29835	A	G	2,2	3,0	11,1
Rsa1.0_00075.1	133914	C	G	0,5	3,16	0,1
Rsa1.0_00076.1	75006	C	A	11,0	0	12,4
Rsa1.0_00076.1	104736	G	A	0	0	0,11
Rsa1.0_00076.1	623	G	A	2,7	21,0	8,0
Rsa1.0_00077.1	73698	A	C	6,0	0	11,4
Rsa1.0_00077.1	31958	C	T	0,7	0	1,19
Rsa1.0_00077.1	72143	T	C	0,5	0,13	0,2
Rsa1.0_00077.1	27754	C	A	0	0,18	0,3
Rsa1.0_00077.1	72219	T	C	0,38	0,64	0,17
Rsa1.0_00077.1	120770	G	A	11,6	26,0	11,0
Rsa1.0_00077.1	120758	T	C	13,6	26,0	11,0
Rsa1.0_00078.1	70459	G	A	0,3	0,11	0,4
Rsa1.0_00078.1	70418	C	T	0,10	0,12	0,3
Rsa1.0_00078.1	70294	A	G	0,10	0,15	0,3
Rsa1.0_00078.1	54298	A	C	8,0	0,19	4,0
Rsa1.0_00078.1	4036	A	T	0,2	0,36	0,4
Rsa1.0_00078.1	70532	A	G	0,7	13,0	0,13
Rsa1.0_00078.1	72340	G	A	0,1	14,0	0,2
Rsa1.0_00078.1	68041	T	G	25,21	16,66	19,22
Rsa1.0_00078.1	68107	G	A	3,9	161,9	34,0
Rsa1.0_00078.1	70658	A	G	17,3	19,0	14,10
Rsa1.0_00078.1	68084	A	C	22,22	190,15	44,15
Rsa1.0_00078.1	68068	G	T	48,0	201,0	42,14
Rsa1.0_00078.1	71389	G	A	12,3	25,0	6,5
Rsa1.0_00078.1	71518	A	C	4,22	26,0	17,13
Rsa1.0_00078.1	71413	A	T	25,6	29,0	7,18
Rsa1.0_00078.1	54357	T	G	6,0	3,17	3,0
Rsa1.0_00078.1	71908	C	T	2,4	33,0	10,7
Rsa1.0_00078.1	71902	G	A	3,4	38,0	10,8
Rsa1.0_00079.1	488975	C	A	2,3	0	28,0
Rsa1.0_00079.1	489013	T	A	2,12	0	21,0
Rsa1.0_00079.1	446534	T	C	0,15	0	2,3
Rsa1.0_00079.1	446435	T	C	0,12	0	1,0
Rsa1.0_00079.1	59317	C	T	0,6	0,15	0
Rsa1.0_00079.1	488864	G	A	3,10	0,5	41,0
Rsa1.0_00079.1	488809	A	G	2,10	0,5	23,0
Rsa1.0_00079.1	446347	T	C	0,18	1,0	0,1
Rsa1.0_00079.1	186981	T	C	0	11,0	3,6
Rsa1.0_00079.1	41827	T	G	7,6	131,0	0,10
Rsa1.0_00079.1	541179	T	C	0,2	14,1	6,0
Rsa1.0_00079.1	140880	C	G	163,5	215,0	146,62
Rsa1.0_00079.1	1247	T	C	5,21	248,1	42,0
Rsa1.0_00079.1	541272	A	C	0,2	26,0	7,2
Rsa1.0_00079.1	140605	A	C	11,1	29,0	6,4
Rsa1.0_00079.1	463377	C	T	14,11	3,0	16,0
Rsa1.0_00079.1	463142	A	C	3,6	3,0	13,0
Rsa1.0_00079.1	541167	G	A	0,9	57,0	28,1
Rsa1.0_00079.1	463971	G	A	2,14	6,0	15,0
Rsa1.0_00079.1	463877	A	G	9,6	7,0	20,0
Rsa1.0_00079.1	140694	A	T	60,4	73,0	28,15
Rsa1.0_00079.1	447475	G	A	7,5	9,0	10,0
Rsa1.0_00079.1	41686	C	A	3,13	92,0	0,3
Rsa1.0_00080.1	188184	G	C	0	0,42	0,14
Rsa1.0_00080.1	188234	C	T	0	0,50	0,17
Rsa1.0_00080.1	105838	G	A	4,3	10,0	7,0
Rsa1.0_00080.1	19304	T	G	13,47	15,0	14,0
Rsa1.0_00080.1	21741	A	G	0,43	17,0	0,14
Rsa1.0_00080.1	33606	C	T	0	19,0	0,6
Rsa1.0_00080.1	86249	T	A	0	24,0	3,2
Rsa1.0_00080.1	19540	C	T	2,64	27,0	0,37
Rsa1.0_00080.1	19394	T	C	37,8	6,0	0,14
Rsa1.0_00080.1	19283	A	G	0,42	6,2	0,8
Rsa1.0_00081.1	49369	T	G	0,21	0	0,32
Rsa1.0_00081.1	49707	G	A	0,12	0	0,14
Rsa1.0_00081.1	49178	C	T	0,6	0	0,10
Rsa1.0_00081.1	101406	G	C	0,13	0	0
Rsa1.0_00081.1	28717	A	T	0,10	0,11	0,7
Rsa1.0_00081.1	13544	G	A	0,13	0,8	3,4
Rsa1.0_00081.1	9817	A	T	0,11	0,9	0,10
Rsa1.0_00081.1	129974	A	G	1,0	15,1	7,3
Rsa1.0_00081.1	1422	T	C	36,0	34,0	16,7
Rsa1.0_00081.1	124088	T	C	1,0	61,25	0
Rsa1.0_00082.1	135334	T	C	0,10	0,29	0,7
Rsa1.0_00082.1	20314	A	G	16,1	0,7	39,0
Rsa1.0_00082.1	28241	T	C	27,0	1,0	4,3
Rsa1.0_00082.1	13023	A	G	1,2	1,0	15,0
Rsa1.0_00082.1	133564	C	T	5,0	1,12	6,0
Rsa1.0_00082.1	38818	T	C	20,4	10,0	4,3
Rsa1.0_00082.1	37486	C	T	0,19	10,0	37,0
Rsa1.0_00082.1	135305	G	T	7,0	12,13	15,0
Rsa1.0_00082.1	38712	T	C	53,1	14,0	4,2
Rsa1.0_00082.1	38691	C	T	31,26	14,0	0,10
Rsa1.0_00082.1	25830	T	C	7,0	16,3	6,6
Rsa1.0_00082.1	25851	C	T	8,0	18,4	6,7
Rsa1.0_00082.1	106660	A	G	64,0	19,24	143,0
Rsa1.0_00082.1	14776	T	C	4,3	2,0	25,0
Rsa1.0_00082.1	29803	A	G	13,0	2,3	12,0
Rsa1.0_00082.1	139107	A	T	20,0	3,2	9,0
Rsa1.0_00082.1	38874	C	T	14,5	4,0	2,3
Rsa1.0_00082.1	106609	G	T	151,0	43,18	248,0
Rsa1.0_00082.1	37377	G	T	0,57	55,0	75,1
Rsa1.0_00082.1	38645	T	A	134,52	58,14	19107
Rsa1.0_00082.1	37283	G	A	0,3	6,0	19,0
Rsa1.0_00082.1	137612	A	C	36,0	6,7	12,1
Rsa1.0_00082.1	38733	C	A	12,12	8,0	2,4
Rsa1.0_00083.1	280740	G	T	0	0	0,11
Rsa1.0_00083.1	433154	G	A	100,0	0,2	14,0
Rsa1.0_00083.1	421260	A	C	0,15	1,0	8,9
Rsa1.0_00083.1	136563	A	G	8,5	11,2	0,2
Rsa1.0_00083.1	136383	G	T	15,7	12,0	3,0
Rsa1.0_00083.1	135596	A	T	38,0	12,7	6,13
Rsa1.0_00083.1	136375	G	C	13,7	13,0	3,0
Rsa1.0_00083.1	123979	C	T	3,7	14,0	3,0
Rsa1.0_00083.1	136038	C	A	19,6	15,0	4,0
Rsa1.0_00083.1	135855	C	G	20,9	15,0	3,0
Rsa1.0_00083.1	324152	C	T	36,0	17,0	4,4
Rsa1.0_00083.1	135672	T	C	17,15	17,0	12,0
Rsa1.0_00083.1	324146	G	T	33,0	17,1	5,3
Rsa1.0_00083.1	262277	T	C	0,3	2,0	0,33
Rsa1.0_00083.1	262259	A	G	0,2	2,0	0,32
Rsa1.0_00083.1	332653	T	C	18,8	26,0	0,4
Rsa1.0_00083.1	420061	G	A	0,7	3,0	3,13
Rsa1.0_00083.1	416659	A	C	0,20	4,0	0,10
Rsa1.0_00083.1	132634	A	T	21,0	8,0	2,2
Rsa1.0_00084.1	72270	T	C	220,0	0,103	137,0
Rsa1.0_00084.1	92541	C	A	30,0	0,3	57,0
Rsa1.0_00084.1	26868	G	T	2,22	23,1	25,16
Rsa1.0_00084.1	120208	G	T	15,5	7,0	5,8
Rsa1.0_00085.1	40068	G	A	9,7	0	19,0
Rsa1.0_00085.1	98692	A	C	35,2	0	13,6
Rsa1.0_00085.1	98654	G	A	0,90	0	0,63
Rsa1.0_00085.1	12448	A	C	1,37	0,3	0
Rsa1.0_00085.1	23493	C	A	0,10	0,4	0,17
Rsa1.0_00085.1	12478	T	C	1,15	0,4	0
Rsa1.0_00085.1	12430	A	G	1,50	0,5	0
Rsa1.0_00085.1	94907	T	A	0,2	4,0	0,12
Rsa1.0_00086.1	425975	T	G	2,0	0	5,14
Rsa1.0_00086.1	425931	C	T	2,3	0	16,1
Rsa1.0_00086.1	425942	T	C	2,3	0	14,1
Rsa1.0_00086.1	363108	T	C	0	0	1,20
Rsa1.0_00086.1	363090	T	C	0	0	0,18
Rsa1.0_00086.1	362084	T	G	13,1	15,0	16,5
Rsa1.0_00086.1	375357	A	G	0,192	16,0	10,13
Rsa1.0_00086.1	508	C	G	2,3	66,0	0,4
Rsa1.0_00087.1	368896	C	T	13,0	0,1	0,2
Rsa1.0_00087.1	351104	T	C	0,27	0,106	0,20
Rsa1.0_00087.1	617457	C	G	13,0	0,11	17,6
Rsa1.0_00087.1	96446	G	T	45,2	0,13	25,3
Rsa1.0_00087.1	369022	A	G	11,0	0,2	4,5
Rsa1.0_00087.1	5691	T	C	4,28	0,26	14,24
Rsa1.0_00087.1	368982	A	C	16,0	0,3	5,8
Rsa1.0_00087.1	277666	G	C	5,0	0,3	17,0
Rsa1.0_00087.1	368845	A	G	15,0	0,3	1,3
Rsa1.0_00087.1	104325	A	T	0,11	0,4	0,5
Rsa1.0_00087.1	104373	T	C	0,12	0,5	0,5
Rsa1.0_00087.1	285319	G	A	22,0	0,9	2,12
Rsa1.0_00087.1	285297	T	C	21,0	0,9	2,12
Rsa1.0_00087.1	611718	T	G	1,7	10,0	20,2
Rsa1.0_00087.1	603367	C	A	10,8	11,0	9,7
Rsa1.0_00087.1	191295	C	T	7,4	14,0	17,1
Rsa1.0_00087.1	735454	G	A	0,9	14,0	0,9
Rsa1.0_00087.1	617520	G	A	0,4	15,0	21,8
Rsa1.0_00087.1	190782	A	G	11,3	16,0	0,1
Rsa1.0_00087.1	313430	G	T	24,0	17,0	2,15
Rsa1.0_00087.1	611634	G	A	11,26	19,0	20,0
Rsa1.0_00087.1	96381	G	A	25,0	2,4	7,0
Rsa1.0_00087.1	5854	T	G	12,16	24,0	31,7
Rsa1.0_00087.1	440467	C	T	2,4	3,0	10,0
Rsa1.0_00087.1	62604	A	C	0	4,0	0,26
Rsa1.0_00087.1	432510	T	C	0,1	4,0	0,12
Rsa1.0_00087.1	5558	C	A	53,0	40,0	21,8
Rsa1.0_00087.1	351893	T	G	0,6	7,0	0,14
Rsa1.0_00087.1	624624	A	T	0,50	91,0	28,9
Rsa1.0_00088.1	83431	C	A	16,15	0	4,20
Rsa1.0_00088.1	83414	A	G	15,15	0	3,14
Rsa1.0_00088.1	83752	T	G	23,41	0	2,27
Rsa1.0_00088.1	84935	T	A	2,1	0,13	71,9
Rsa1.0_00088.1	104468	G	A	4,0	0,16	3,1
Rsa1.0_00088.1	104489	T	C	9,0	0,19	4,1
Rsa1.0_00088.1	84984	C	G	1,2	0,24	108,13
Rsa1.0_00088.1	30773	G	A	0,78	0,57	0,34
Rsa1.0_00088.1	85565	G	T	1,0	0,6	14,2
Rsa1.0_00088.1	9773	A	T	15,3	0,7	43,0
Rsa1.0_00088.1	9781	G	A	13,4	0,7	41,2
Rsa1.0_00088.1	9626	G	A	64,27	0,90	76,0
Rsa1.0_00088.1	40112	A	G	0,3	19,0	2,0
Rsa1.0_00089.1	256973	A	G	16,5	0	2,0
Rsa1.0_00089.1	233140	C	A	26,0	0	19,27
Rsa1.0_00089.1	289444	T	A	1,2	0	14,0
Rsa1.0_00089.1	293161	T	A	19,0	0	13,6
Rsa1.0_00089.1	293089	G	A	24,0	0	12,5
Rsa1.0_00089.1	290551	A	G	24,0	0	0,2
Rsa1.0_00089.1	127584	A	G	0,2	0	0,10
Rsa1.0_00089.1	127474	T	C	0,3	0	0,10
Rsa1.0_00089.1	233532	T	C	9,0	0,3	16,0
Rsa1.0_00089.1	201173	T	C	30,0	0,7	8,0
Rsa1.0_00089.1	179756	G	T	0	1,10	0,1
Rsa1.0_00089.1	233624	G	A	6,0	1,3	14,0
Rsa1.0_00089.1	228971	C	A	4,0	1,4	28,0
Rsa1.0_00089.1	98330	T	C	0,13	10,10	0,23
Rsa1.0_00089.1	240698	T	G	5,3	11,0	6,13
Rsa1.0_00089.1	100772	A	G	0,9	11,0	0,13
Rsa1.0_00089.1	97634	T	C	0,17	14,1	0,13
Rsa1.0_00089.1	96103	C	A	0,1	15,0	0,1
Rsa1.0_00089.1	96004	T	A	0,3	16,0	0
Rsa1.0_00089.1	97028	A	T	0,28	17,0	0,9
Rsa1.0_00089.1	101151	C	T	0,10	26,0	0,4
Rsa1.0_00089.1	161554	C	A	8,4	28,0	30,0
Rsa1.0_00089.1	101122	A	G	0,14	35,0	0,7
Rsa1.0_00089.1	96605	A	G	0,40	36,0	0,32
Rsa1.0_00089.1	101044	T	C	0,9	37,0	0,3
Rsa1.0_00089.1	129492	G	A	17,0	41,1	8,11
Rsa1.0_00089.1	163336	T	A	5,3	63,24	17,2
Rsa1.0_00090.1	87176	T	C	12,1	0	7,3
Rsa1.0_00090.1	239132	G	A	4,32	0	11,0
Rsa1.0_00090.1	147972	C	T	12,0	0	1,3
Rsa1.0_00090.1	86572	G	T	3,31	0,6	22,6
Rsa1.0_00090.1	6733	T	G	0,4	0,8	0,16
Rsa1.0_00090.1	241235	T	G	31,0	15,0	40,17
Rsa1.0_00090.1	148337	C	G	54,0	2,4	21,0
Rsa1.0_00090.1	6858	G	A	17,1	25,0	10,4
Rsa1.0_00090.1	239700	T	C	9,7	5,0	12,5
Rsa1.0_00090.1	147670	C	T	20,0	6,0	11,4
Rsa1.0_00090.1	34449	C	A	22124	68,1	46,1
Rsa1.0_00090.1	148115	T	C	26,0	7,0	7,14
Rsa1.0_00090.1	148101	C	G	18,0	7,0	6,11
Rsa1.0_00090.1	239707	C	T	11,7	7,0	21,1
Rsa1.0_00090.1	240115	A	G	36,0	7,0	16,7
Rsa1.0_00090.1	240132	A	T	38,1	8,0	14,11
Rsa1.0_00090.1	148323	T	C	60,0	9,0	16,7
Rsa1.0_00090.1	2881	T	A	11,4	9,3	0
Rsa1.0_00091.1	136955	A	G	4,0	11,4	1,1
Rsa1.0_00092.1	33449	T	A	0,37	0	6,12
Rsa1.0_00092.1	515400	T	C	13,0	0	4,3
Rsa1.0_00092.1	325152	G	A	0	0	2,53
Rsa1.0_00092.1	325228	A	G	0	0	2,41
Rsa1.0_00092.1	33646	C	A	55,0	0	19,13
Rsa1.0_00092.1	33432	C	T	9,19	0	17,0
Rsa1.0_00092.1	645557	A	G	4,0	0	13,12
Rsa1.0_00092.1	511040	T	G	0,14	0	0,7
Rsa1.0_00092.1	325131	G	T	0	0	0,31
Rsa1.0_00092.1	511000	C	G	17,8	0	0,3
Rsa1.0_00092.1	511006	G	T	17,8	0	0,3
Rsa1.0_00092.1	223237	C	A	0,8	0,10	28,12
Rsa1.0_00092.1	347425	C	T	0,18	0,10	0,14
Rsa1.0_00092.1	347469	C	T	0,20	0,12	0,20
Rsa1.0_00092.1	115681	G	A	78145	0,142	70,0
Rsa1.0_00092.1	347561	C	T	0,23	0,16	0,27
Rsa1.0_00092.1	639242	G	C	3,1	0,2	0,18
Rsa1.0_00092.1	633912	A	T	0,3	0,2	0,12
Rsa1.0_00092.1	115564	A	T	250,0	0,203	203,0
Rsa1.0_00092.1	656842	C	T	5,22	0,29	0,19
Rsa1.0_00092.1	336257	T	G	0	0,35	0
Rsa1.0_00092.1	347507	C	T	0,13	0,6	0,10
Rsa1.0_00092.1	187121	T	C	2,1	1,0	4,11
Rsa1.0_00092.1	511472	C	A	1,4	10,0	1,4
Rsa1.0_00092.1	197322	A	G	0,5	11,0	0
Rsa1.0_00092.1	145381	T	C	2,0	12,5	3,0
Rsa1.0_00092.1	335605	T	C	0,1	13,0	0,2
Rsa1.0_00092.1	173995	C	T	6,3	15,0	32,0
Rsa1.0_00092.1	173667	A	G	1,6	17,0	11,2
Rsa1.0_00092.1	43797	A	G	3,0	2,3	10,0
Rsa1.0_00092.1	197376	G	T	5,0	22,0	0,2
Rsa1.0_00092.1	173744	A	T	8,8	29,0	2,12
Rsa1.0_00092.1	197381	T	G	6,8	29,0	0,10
Rsa1.0_00092.1	459768	C	A	16,57	36,0	38,53
Rsa1.0_00092.1	197421	C	T	29,14	41,0	17,0
Rsa1.0_00092.1	335922	T	C	0,1	5,0	0,29
Rsa1.0_00092.1	171790	G	T	3,0	6,0	12,5
Rsa1.0_00093.1	111143	A	G	15,0	0,10	17,0
Rsa1.0_00093.1	22812	A	C	220,0	13,13	105,0
Rsa1.0_00093.1	14087	G	A	0,23	15,6	0,13
Rsa1.0_00093.1	134770	T	A	80,5	17,7	99,3
Rsa1.0_00093.1	14136	A	G	0,2	23,0	0,1
Rsa1.0_00093.1	13983	G	A	0,5	25,5	0,9
Rsa1.0_00093.1	13999	A	G	0,18	42,8	0,24
Rsa1.0_00094.1	5821	T	C	0,17	0,1	0,7
Rsa1.0_00094.1	120157	A	C	0	0,12	0
Rsa1.0_00094.1	121420	T	G	0	0,13	0
Rsa1.0_00094.1	4875	A	C	0,150	0,181	0,162
Rsa1.0_00094.1	9171	A	G	2,0	0,3	11,0
Rsa1.0_00094.1	129155	G	A	2,0	103,0	0,3
Rsa1.0_00094.1	91586	G	A	17,1	11,0	13,13
Rsa1.0_00094.1	129349	A	C	0	40,0	0,2
Rsa1.0_00094.1	86952	G	C	20,15	5,0	37,0
Rsa1.0_00094.1	91873	G	T	14,3	6,0	1,3
Rsa1.0_00094.1	129285	G	A	0	61,0	0,2
Rsa1.0_00094.1	129172	G	T	1,0	71,0	0,4
Rsa1.0_00094.1	91882	G	T	13,5	8,0	5,6
Rsa1.0_00094.1	129220	G	A	1,0	97,0	0,6
Rsa1.0_00096.1	167708	C	A	0,19	0	4,0
Rsa1.0_00096.1	167776	A	G	0,18	0	4,0
Rsa1.0_00096.1	167794	A	T	11,5	0	1,0
Rsa1.0_00096.1	168685	A	G	32,0	0,19	4,0
Rsa1.0_00096.1	169075	T	C	43,0	0,25	12,0
Rsa1.0_00096.1	168458	T	C	62,0	0,28	4,0
Rsa1.0_00096.1	179028	C	T	10,0	10,0	31,9
Rsa1.0_00096.1	120269	C	G	0,5	11,0	3,2
Rsa1.0_00096.1	120252	C	T	0,7	12,0	3,2
Rsa1.0_00096.1	120783	T	G	9,8	13,0	23,0
Rsa1.0_00096.1	120792	T	C	9,8	13,0	23,0
Rsa1.0_00096.1	123626	A	C	4,5	15,0	4,2
Rsa1.0_00096.1	121772	A	T	11,12	16,0	8,1
Rsa1.0_00096.1	120732	T	C	14,0	16,0	14,6
Rsa1.0_00096.1	121183	T	A	1,6	16,0	11,1
Rsa1.0_00096.1	179172	A	G	5,23	17,0	58,0
Rsa1.0_00096.1	176926	T	A	7,3	19,0	8,6
Rsa1.0_00096.1	176714	C	T	21,0	19,0	7,3
Rsa1.0_00096.1	119567	G	A	9,5	19,0	51,1
Rsa1.0_00096.1	155046	A	G	0,6	2,18	0,17
Rsa1.0_00096.1	121859	G	A	6,10	23,0	41,5
Rsa1.0_00096.1	124955	A	C	12,9	24,0	12,1
Rsa1.0_00096.1	178469	A	C	31,0	27,0	9,9
Rsa1.0_00096.1	121817	A	T	15,15	27,0	20,5
Rsa1.0_00096.1	121562	G	A	12,15	28,0	17,3
Rsa1.0_00096.1	168720	C	G	1,51	32,0	4,0
Rsa1.0_00096.1	124916	G	A	19,13	32,0	14,1
Rsa1.0_00096.1	40789	T	C	3,0	4,0	11,4
Rsa1.0_00096.1	119580	G	A	21,15	50,0	113,3
Rsa1.0_00096.1	130918	T	C	11,4	56,0	154,0
Rsa1.0_00096.1	130913	A	G	11,5	61,0	165,0
Rsa1.0_00096.1	176984	A	G	8,3	9,0	12,8
Rsa1.0_00097.1	92178	C	A	17,1	0	1,2
Rsa1.0_00097.1	112258	C	A	0,10	0	0,6
Rsa1.0_00097.1	92225	G	A	0,17	0	0,3
Rsa1.0_00097.1	92243	G	C	0,12	0	0
Rsa1.0_00097.1	89487	A	C	1,0	0,10	0
Rsa1.0_00097.1	30186	A	C	3104	0,106	0,66
Rsa1.0_00097.1	30153	C	T	0,113	0,113	0,87
Rsa1.0_00097.1	5244	A	G	0,25	0,14	0,15
Rsa1.0_00097.1	89533	A	T	2,6	0,28	0,2
Rsa1.0_00097.1	29220	C	T	0,40	0,29	0,22
Rsa1.0_00097.1	112128	T	C	14,8	0,3	32,0
Rsa1.0_00097.1	29565	A	C	0,6	0,5	0,13
Rsa1.0_00097.1	30296	C	T	2,91	0,77	0,54
Rsa1.0_00097.1	115146	G	C	1,1	16,0	0,5
Rsa1.0_00097.1	115165	C	T	1,3	18,0	0,7
Rsa1.0_00097.1	28148	C	T	24,3	20,0	3,7
Rsa1.0_00097.1	29061	C	G	28,7	28,0	2,14
Rsa1.0_00097.1	28179	T	G	36,3	30,0	4,15
Rsa1.0_00097.1	28254	A	G	49,9	46,0	1,32
Rsa1.0_00097.1	27838	T	C	60,1	49,0	4,7
Rsa1.0_00098.1	263851	C	T	13,14	0	0
Rsa1.0_00098.1	263667	C	T	20,58	1,0	0
Rsa1.0_00098.1	263744	C	T	0,53	2,0	0
Rsa1.0_00098.1	295977	A	C	1,5	7,0	12,1
Rsa1.0_00098.1	295982	A	G	1,3	8,0	13,0
Rsa1.0_00099.1	68684	C	T	4,0	0	17,8
Rsa1.0_00099.1	125667	T	G	0,1	0,2	18,0
Rsa1.0_00099.1	41568	C	T	10,0	0,3	5,0
Rsa1.0_00099.1	2192	T	G	0,1	1,0	7,15
Rsa1.0_00099.1	106789	G	T	7,3	10,0	28,0
Rsa1.0_00099.1	133473	G	T	54,1	10,5	20,10
Rsa1.0_00099.1	106901	C	G	5,14	13,0	13,27
Rsa1.0_00099.1	7992	T	C	1,10	2,0	0
Rsa1.0_00099.1	133137	C	T	20,0	2,3	8,0
Rsa1.0_00099.1	69575	A	G	17,0	6,0	30,14
Rsa1.0_00099.1	133546	A	G	40,2	6,9	12,0
Rsa1.0_00099.1	124177	C	G	10,0	8,7	0
Rsa1.0_00099.1	133494	C	T	57,1	9,6	29,1
Rsa1.0_00100.1	4941	C	A	0,2	0	56,0
Rsa1.0_00100.1	5974	A	C	0	0	0,19
Rsa1.0_00100.1	11152	G	A	0	0	0,18
Rsa1.0_00100.1	11230	T	C	0	0	0,15
Rsa1.0_00100.1	6037	C	T	0	0	0,13
Rsa1.0_00100.1	6063	G	A	0	0	0,10
Rsa1.0_00100.1	4781	T	A	0,4	0,1	0,10
Rsa1.0_00100.1	174700	A	G	18,0	0,12	30,0
Rsa1.0_00100.1	175205	T	G	24,0	0,13	13,0
Rsa1.0_00100.1	174163	G	A	54,0	0,16	72,0
Rsa1.0_00100.1	25808	G	C	0,10	0,16	15,22
Rsa1.0_00100.1	175018	G	T	39,0	0,23	39,0
Rsa1.0_00100.1	194941	G	A	0,23	0,23	0,24
Rsa1.0_00100.1	175375	C	T	36,0	0,26	43,0
Rsa1.0_00100.1	175392	C	T	36,0	0,26	42,0
Rsa1.0_00100.1	174779	A	G	34,0	0,3	28,0
Rsa1.0_00100.1	175225	C	A	14,0	0,3	11,0
Rsa1.0_00100.1	176129	T	C	118,0	0,39	121,0
Rsa1.0_00100.1	174963	G	A	40,0	0,4	47,0
Rsa1.0_00100.1	4844	A	G	0,49	0,4	0,72
Rsa1.0_00100.1	174409	G	T	15,0	0,5	19,0
Rsa1.0_00100.1	174981	T	C	41,0	0,7	41,0
Rsa1.0_00100.1	174685	C	T	7,0	0,8	12,0
Rsa1.0_00100.1	4926	T	C	6,0	1,0	10,54
Rsa1.0_00100.1	174318	A	T	0	1,2	13,0
Rsa1.0_00100.1	175072	G	T	54,0	1,47	56,0
Rsa1.0_00100.1	166060	A	C	16,0	3,57	1,0
Rsa1.0_00101.1	65414	A	T	0	0,12	0,3
Rsa1.0_00101.1	65645	G	A	0	0,14	0
Rsa1.0_00101.1	2964	C	T	2,27	0,16	0
Rsa1.0_00101.1	190347	C	A	0,4	0,17	65,0
Rsa1.0_00101.1	190199	T	G	0	0,3	0,13
Rsa1.0_00101.1	190438	C	G	0,10	0,60	74,0
Rsa1.0_00102.1	90356	T	C	2,21	0	0
Rsa1.0_00102.1	27921	C	T	0	1,0	0,10
Rsa1.0_00102.1	90658	G	A	2,34	1,0	0
Rsa1.0_00102.1	48126	G	T	5,5	12,0	7,5
Rsa1.0_00102.1	48184	T	C	4,4	14,0	16,3
Rsa1.0_00103.1	126185	C	T	4,3	22,6	0
Rsa1.0_00103.1	126312	G	A	2,2	7,17	0
Rsa1.0_00104.1	232272	C	T	0,3	0	36,0
Rsa1.0_00104.1	276481	A	G	10,0	0	3,2
Rsa1.0_00104.1	228492	G	C	0	0	18,6
Rsa1.0_00104.1	257012	G	A	2,3	0,1	11,8
Rsa1.0_00104.1	35763	G	C	14,11	0,12	60,0
Rsa1.0_00104.1	206093	A	C	11,27	0,12	0,7
Rsa1.0_00104.1	209740	G	T	3,12	0,12	0,4
Rsa1.0_00104.1	207674	C	T	1,16	0,12	0,4
Rsa1.0_00104.1	208016	A	C	3,17	0,13	0,7
Rsa1.0_00104.1	207207	T	G	1,11	0,13	0,7
Rsa1.0_00104.1	210356	A	G	0,8	0,13	0,4
Rsa1.0_00104.1	208070	T	C	2,23	0,14	0,5
Rsa1.0_00104.1	208643	G	A	0,21	0,15	0,6
Rsa1.0_00104.1	207127	A	C	1,17	0,17	0,6
Rsa1.0_00104.1	206246	G	A	2,23	0,18	0,25
Rsa1.0_00104.1	207740	C	A	1,30	0,19	0,8
Rsa1.0_00104.1	210314	T	G	1,16	0,23	2,12
Rsa1.0_00104.1	35820	A	T	19,17	0,27	49,0
Rsa1.0_00104.1	207012	A	G	1,31	0,32	0,7
Rsa1.0_00104.1	206672	A	C	5,46	0,33	0,38
Rsa1.0_00104.1	33880	C	A	12,4	0,34	22,0
Rsa1.0_00104.1	208727	C	T	1,34	0,37	2,11
Rsa1.0_00104.1	208115	T	G	3,11	0,4	0,4
Rsa1.0_00104.1	206564	T	C	12,59	0,40	2,40
Rsa1.0_00104.1	207041	C	G	3,39	0,42	1,12
Rsa1.0_00104.1	206273	A	G	5,73	0,45	0,34
Rsa1.0_00104.1	274649	A	G	12,5	0,5	4,2
Rsa1.0_00104.1	206552	A	G	12,76	0,51	0,60
Rsa1.0_00104.1	34058	T	C	13,23	0,60	58,0
Rsa1.0_00104.1	34474	A	T	8,28	0,61	21,0
Rsa1.0_00104.1	206471	A	G	7,98	0,68	0,69
Rsa1.0_00104.1	206342	C	A	6117	0,69	0,55
Rsa1.0_00104.1	35754	A	C	14,11	0,8	74,0
Rsa1.0_00104.1	206135	G	A	10,21	0,8	1,6
Rsa1.0_00104.1	206408	A	C	11140	0,88	0,78
Rsa1.0_00104.1	209108	T	A	1,11	1,18	0,2
Rsa1.0_00104.1	256241	A	G	7,0	11,0	7,5
Rsa1.0_00104.1	225646	C	T	1,2	11,0	0
Rsa1.0_00104.1	206657	T	G	24,0	12,0	16,6
Rsa1.0_00104.1	36766	T	G	1,12	16,0	2,2
Rsa1.0_00104.1	65468	A	C	6,0	16,0	0,4
Rsa1.0_00104.1	330316	C	T	14,11	17,0	14,17
Rsa1.0_00104.1	256069	C	T	1,8	18,0	0,26
Rsa1.0_00104.1	334828	T	C	37,0	22,0	19,6
Rsa1.0_00104.1	256215	T	C	10,3	23,0	7,20
Rsa1.0_00104.1	36716	G	T	5,19	31,0	6,0
Rsa1.0_00104.1	334394	C	T	248,0	79,0	50,24
Rsa1.0_00105.1	540	G	A	0,17	0	2,7
Rsa1.0_00105.1	68056	A	T	0,16	0,14	0,14
Rsa1.0_00105.1	3314	T	C	12,0	0,15	22,0
Rsa1.0_00105.1	68996	G	T	1,41	0,41	1,71
Rsa1.0_00105.1	2348	A	G	20,0	23,0	20,11
Rsa1.0_00105.1	2388	T	A	18,0	25,0	20,11
Rsa1.0_00106.1	76184	C	A	0	0	1,10
Rsa1.0_00106.1	76175	A	C	0	0	0,11
Rsa1.0_00106.1	54927	G	T	0	0,12	0,1
Rsa1.0_00106.1	19135	G	A	0	2,0	11,6
Rsa1.0_00106.1	5960	G	C	0,32	22,29	0,18
Rsa1.0_00107.1	295158	T	A	0,12	0	0,1
Rsa1.0_00107.1	369491	T	G	16,0	0,4	4,0
Rsa1.0_00107.1	256649	G	A	0,18	0,4	0,14
Rsa1.0_00107.1	332273	G	A	0,18	10,0	0,1
Rsa1.0_00107.1	85788	C	T	14,0	5,8	8,7
Rsa1.0_00107.1	291982	T	C	62,0	7,1	17,8
Rsa1.0_00107.1	85616	C	T	31,0	8,3	2,0
Rsa1.0_00107.1	86175	G	A	1,2	9,0	11,1
Rsa1.0_00108.1	2781	G	A	15,1	0	9,3
Rsa1.0_00108.1	49967	T	A	1,1	0,1	0,30
Rsa1.0_00108.1	70983	T	C	0	0,28	0,1
Rsa1.0_00108.1	77246	A	C	31,6	0,45	5,27
Rsa1.0_00108.1	77185	A	C	23,0	0,60	38,38
Rsa1.0_00108.1	449843	T	A	7,2	11,0	13,4
Rsa1.0_00108.1	272619	A	T	0,5	20,0	5,5
Rsa1.0_00108.1	272698	T	C	3,35	38,0	34,41
Rsa1.0_00108.1	2915	T	A	16,1	4,0	8,3
Rsa1.0_00108.1	40534	A	T	20,0	7,0	3,3
Rsa1.0_00108.1	41023	T	C	63,0	7,3	7,0
Rsa1.0_00108.1	450091	G	T	21,0	8,7	22,0
Rsa1.0_00108.1	55041	A	C	2,11	9,0	4,3
Rsa1.0_00108.1	55052	G	T	10,2	9,0	1,3
Rsa1.0_00109.1	52507	G	C	69,0	18172	47,0
Rsa1.0_00109.1	52427	T	C	66,1	189,0	17,10
Rsa1.0_00110.1	43519	T	A	0	0	4,14
Rsa1.0_00110.1	40503	G	A	14,0	0	2,2
Rsa1.0_00110.1	43355	G	A	0	0	0,11
Rsa1.0_00110.1	32647	G	C	23,72	0,2	38,13
Rsa1.0_00110.1	32754	C	T	26,0	0,2	25,0
Rsa1.0_00111.1	290682	A	G	0,12	0	0,4
Rsa1.0_00111.1	334759	A	G	10,6	0	0
Rsa1.0_00111.1	332938	C	T	0,60	1102	1145
Rsa1.0_00111.1	334557	G	A	36,80	2100	0,109
Rsa1.0_00111.1	162518	C	T	3,11	0,10	1,9
Rsa1.0_00111.1	334584	A	G	16,8	0,15	0,9
Rsa1.0_00111.1	162557	G	A	6,20	0,16	2,18
Rsa1.0_00111.1	333570	A	G	7,9	0,16	0,9
Rsa1.0_00111.1	90212	C	A	3,2	0,19	8,5
Rsa1.0_00111.1	333843	C	T	20,12	0,19	0,21
Rsa1.0_00111.1	89813	G	A	29,0	0,2	43,0
Rsa1.0_00111.1	91364	C	T	0,3	0,23	8,0
Rsa1.0_00111.1	91357	A	G	0,4	0,23	8,0
Rsa1.0_00111.1	71830	T	C	7,4	0,23	6,0
Rsa1.0_00111.1	162629	A	G	5,11	0,24	2,29
Rsa1.0_00111.1	162665	A	G	5,15	0,25	1,29
Rsa1.0_00111.1	89744	A	G	19,3	0,29	33,16
Rsa1.0_00111.1	90047	C	G	8,0	0,29	12,10
Rsa1.0_00111.1	333588	T	C	4,25	0,30	0,31
Rsa1.0_00111.1	373738	G	A	118,0	0,32	78,6
Rsa1.0_00111.1	89716	C	G	31,0	0,32	49,18
Rsa1.0_00111.1	333684	G	A	61,44	0,33	0,51
Rsa1.0_00111.1	373758	T	C	96,0	0,34	66,9
Rsa1.0_00111.1	333723	C	T	43,20	0,34	0,79
Rsa1.0_00111.1	333293	T	G	8,25	0,39	0,57
Rsa1.0_00111.1	333281	C	T	7,25	0,39	0,57
Rsa1.0_00111.1	373718	C	T	92,0	0,4	65,3
Rsa1.0_00111.1	334566	G	A	26,27	0,49	0,61
Rsa1.0_00111.1	89860	A	G	13,0	0,5	24,5
Rsa1.0_00111.1	71758	T	A	11,0	0,5	24,0
Rsa1.0_00111.1	333037	G	T	0,18	0,51	0,34
Rsa1.0_00111.1	333076	C	T	1,28	0,64	0,53
Rsa1.0_00111.1	334297	C	T	16,80	0,66	0,65
Rsa1.0_00111.1	56430	C	T	21,0	20,0	38,11
Rsa1.0_00111.1	332972	T	C	102,0	204,4	138,42
Rsa1.0_00111.1	333834	G	A	18,17	23,0	22,0
Rsa1.0_00111.1	333807	G	A	26,21	43,0	42,0
Rsa1.0_00111.1	202084	T	C	82,0	44,0	1,15
Rsa1.0_00111.1	333765	C	T	42,13	62,0	102,0
Rsa1.0_00111.1	201426	T	C	19,28	80,0	2,42
Rsa1.0_00111.1	197789	C	T	0,1	98,0	0,1
Rsa1.0_00112.1	1113	G	A	0,5	0	38,2
Rsa1.0_00112.1	25047	T	C	1,0	0	13,5
Rsa1.0_00112.1	23940	G	T	0	0	12,4
Rsa1.0_00112.1	1145	C	G	0,1	0	0,43
Rsa1.0_00112.1	1152	T	A	0	0	0,43
Rsa1.0_00112.1	613	C	A	0,13	0	0,15
Rsa1.0_00112.1	14230	C	T	3,0	1,4	11,0
Rsa1.0_00112.1	34474	A	T	5,0	1,7	17,0
Rsa1.0_00112.1	33158	A	G	2,5	10,0	11,13
Rsa1.0_00112.1	89470	A	T	0	11,8	0
Rsa1.0_00112.1	80822	C	A	5,7	14,0	8,0
Rsa1.0_00112.1	7845	T	C	9,3	16,0	3,6
Rsa1.0_00112.1	84352	A	T	0,10	17,0	2,0
Rsa1.0_00112.1	43252	A	T	1,0	17,12	1,1
Rsa1.0_00112.1	88582	A	T	2,2	43,3	6,0
Rsa1.0_00112.1	89345	G	A	3,0	47,47	6,8
Rsa1.0_00112.1	63529	T	C	6,1	5,6	18,3
Rsa1.0_00113.1	3964	G	T	33,14	0	8,3
Rsa1.0_00113.1	3990	T	A	0,38	0	7,4
Rsa1.0_00113.1	4666	G	A	0,35	0	2,14
Rsa1.0_00113.1	4966	A	G	0,9	0	19,3
Rsa1.0_00113.1	4949	C	T	0,10	0	18,6
Rsa1.0_00113.1	52589	A	G	1,0	0	12,6
Rsa1.0_00113.1	38369	G	A	137,89	0	115,97
Rsa1.0_00113.1	4621	G	C	0,28	0	1,15
Rsa1.0_00113.1	123030	T	C	0,140	0	0,1
Rsa1.0_00113.1	122992	C	T	0,110	0	0
Rsa1.0_00113.1	122020	C	T	0,92	0	0
Rsa1.0_00113.1	122161	T	C	0,77	0	0
Rsa1.0_00113.1	120056	G	A	0,19	0	0
Rsa1.0_00113.1	120111	T	C	0,16	0	0
Rsa1.0_00113.1	122215	G	T	0,16	0	0
Rsa1.0_00113.1	4213	C	T	66,0	0,11	59,0
Rsa1.0_00113.1	4206	T	C	67,0	0,11	59,0
Rsa1.0_00113.1	4459	G	A	0	0,14	2,0
Rsa1.0_00113.1	5230	A	T	0	0,2	10,0
Rsa1.0_00113.1	61713	T	C	33,0	0,22	23,0
Rsa1.0_00113.1	4519	G	C	5,0	0,23	14,0
Rsa1.0_00113.1	5149	G	A	0	0,23	13,0
Rsa1.0_00113.1	4897	G	A	27,0	0,24	23,0
Rsa1.0_00113.1	4693	A	G	41,0	0,31	24,0
Rsa1.0_00113.1	4699	G	T	42,0	0,31	23,0
Rsa1.0_00113.1	32819	G	T	10,0	0,4	3,0
Rsa1.0_00113.1	4808	G	T	32,0	0,50	25,0
Rsa1.0_00113.1	4861	A	G	0,30	0,62	16,19
Rsa1.0_00113.1	4525	G	A	0,7	21,0	6,9
Rsa1.0_00113.1	4505	C	A	0,1	25,0	5,2
Rsa1.0_00114.1	20315	G	T	8,0	21,0	6,4
Rsa1.0_00114.1	7783	T	C	1,23	5,9	0,34
Rsa1.0_00114.1	84409	C	T	18,0	9,0	2,20
Rsa1.0_00115.1	93448	A	T	4,2	17,0	3,0
Rsa1.0_00115.1	93597	A	T	16,10	28,0	12,0
Rsa1.0_00115.1	93630	A	C	6,19	29,0	0,17
Rsa1.0_00115.1	19967	G	C	13,12	37,0	16,6
Rsa1.0_00115.1	93687	A	G	4,6	7,0	0,14
Rsa1.0_00115.1	93785	T	G	0,60	75,0	0,77
Rsa1.0_00115.1	93682	T	A	7,3	8,0	13,1
Rsa1.0_00116.1	324392	A	C	0,1	0,11	4,2
Rsa1.0_00116.1	341906	G	T	0	0,12	0,1
Rsa1.0_00116.1	324497	C	T	0,7	0,13	47,13
Rsa1.0_00116.1	342203	C	T	0,1	0,15	0
Rsa1.0_00116.1	342224	T	C	0,2	0,21	0,1
Rsa1.0_00116.1	342244	A	G	0,2	0,22	0,1
Rsa1.0_00116.1	460	A	G	0,23	1,3	0,31
Rsa1.0_00116.1	222655	C	T	13,0	10,12	11,0
Rsa1.0_00116.1	219038	T	C	11,0	10,14	14,2
Rsa1.0_00116.1	220922	C	T	12,0	13,19	15,4
Rsa1.0_00116.1	69880	T	C	6,8	14,0	8,12
Rsa1.0_00116.1	220985	T	C	14,0	15,8	15,5
Rsa1.0_00116.1	33378	C	T	7,5	2,0	13,0
Rsa1.0_00116.1	324409	C	A	0,4	22,0	31,7
Rsa1.0_00116.1	70165	G	T	13,5	29,0	11,0
Rsa1.0_00116.1	218825	G	A	12,0	3,3	4,1
Rsa1.0_00116.1	219340	T	C	1,0	3,3	16,0
Rsa1.0_00116.1	69828	A	G	10,10	31,0	33,16
Rsa1.0_00116.1	33412	T	C	7,6	4,0	14,0
Rsa1.0_00116.1	219125	T	C	9,0	5,14	3,3
Rsa1.0_00116.1	4540	G	C	5,1	5,4	10,0
Rsa1.0_00116.1	69978	C	A	17,18	53,0	52,18
Rsa1.0_00116.1	223142	C	T	11,0	6,10	8,2
Rsa1.0_00116.1	223133	A	G	10,0	6,10	7,2
Rsa1.0_00116.1	222589	C	A	17,0	6,10	3,3
Rsa1.0_00116.1	218667	C	A	14,0	7,6	11,0
Rsa1.0_00116.1	219017	A	G	9,0	8,12	10,2
Rsa1.0_00116.1	218722	T	C	12,0	8,9	12,0
Rsa1.0_00116.1	218792	T	A	16,0	9,8	6,1
Rsa1.0_00117.1	129336	A	G	0,23	0,14	0,1
Rsa1.0_00117.1	212119	T	C	0	0,17	0
Rsa1.0_00117.1	53942	G	C	13,0	0,2	17,0
Rsa1.0_00117.1	53968	C	T	13,0	0,2	12,0
Rsa1.0_00117.1	129140	C	T	0,62	0,52	0,13
Rsa1.0_00117.1	130074	A	C	0,118	0,98	0,9
Rsa1.0_00117.1	76165	G	C	0,10	1,0	0,36
Rsa1.0_00117.1	76177	T	C	0,5	1,0	0,20
Rsa1.0_00117.1	130480	T	C	0,15	1,14	0
Rsa1.0_00117.1	129123	G	A	65,0	28,27	3,11
Rsa1.0_00117.1	71372	A	C	0,124	3,0	0,120
Rsa1.0_00117.1	128975	C	T	2,31	3,17	0,4
Rsa1.0_00117.1	129319	G	A	5,40	5,29	2,2
Rsa1.0_00118.1	40902	T	A	17,7	0	2,0
Rsa1.0_00118.1	26559	A	C	16,0	11,0	4,4
Rsa1.0_00119.1	391147	T	C	91,0	0	47,32
Rsa1.0_00119.1	391138	T	A	85,0	0	46,32
Rsa1.0_00119.1	449605	T	C	3,2	0	11,10
Rsa1.0_00119.1	3536	C	G	0,1	0,10	0,2
Rsa1.0_00119.1	3873	T	C	0	0,11	0
Rsa1.0_00119.1	3737	G	T	0	0,12	1,1
Rsa1.0_00119.1	3821	C	T	0	0,26	0
Rsa1.0_00119.1	4984	C	T	0,20	0,5	0,7
Rsa1.0_00119.1	449566	T	C	3,10	1,0	34,0
Rsa1.0_00119.1	449084	A	G	0,8	1,0	13,8
Rsa1.0_00119.1	449466	G	A	17,22	10,0	110,0
Rsa1.0_00119.1	208773	C	G	0,12	10,6	0,7
Rsa1.0_00119.1	58993	G	A	16,0	14,0	0,3
Rsa1.0_00119.1	59644	T	C	33,11	26,0	3,4
[truncated: 20,413 more rows]
