# Supplementary material for: Comparative transcriptomics uncovers alternative splicing and molecular marker development in radish (Raphanus sativus L.)
Source: BMC Genomics. 2017 Jul 3;18:505. doi: 10.1186/s12864-017-3874-4 (PMC5496183; doi:10.1186/s12864-017-3874-4)
Supplement: Supplementary file 6 — Putative insertion/deletion (InDel) in the genotypes ‘NAU-YH’, ‘NAU-LB’ and ‘NAU-RG’. (XLSX 517 kb) [file 12864_2017_3874_MOESM6_ESM.xlsx]

## Sheet: InDels
Scaffold	POS	REF	ALT	NAU_LB	NAU_RG	NAU_YH
Rsa1.0_00001.1	323258	G	GA	137,4	62,43	17,2
Rsa1.0_00001.1	238226	T	TA	100,0	2,85	87,4
Rsa1.0_00001.1	334213	CT	C	37,1	18,56	4,25
Rsa1.0_00001.1	329455	CA	C	26,1	36,6	10,17
Rsa1.0_00001.1	168668	C	CA	17,12	21,6	19,5
Rsa1.0_00001.1	109938	AT	A	0,66	0,32	0,10
Rsa1.0_00001.1	101899	AG	A	0,47	0,61	0,69
Rsa1.0_00001.1	199343	TG	T	0,31	18,0	58,0
Rsa1.0_00001.1	110868	G	GT	0,25	0,9	0,3
Rsa1.0_00001.1	323164	AT	A	0,23	5,8	5,1
Rsa1.0_00001.1	324186	G	GC	1,6	141,0	35,0
Rsa1.0_00001.1	190849	G	GA	0,7	65,19	47,0
Rsa1.0_00001.1	249638	TA	T	7,0	27,1	0,12
Rsa1.0_00001.1	357527	T	TA	0,4	0,10	0,1
Rsa1.0_00001.1	54290	TC	T	0,7	0	0,20
Rsa1.0_00001.1	14813	C	CA	7,0	3,6	0,13
Rsa1.0_00002.1	290553	GA	G	230,0	148,33	43,99
Rsa1.0_00002.1	245986	CT	C	153,92	141104	62185
Rsa1.0_00002.1	63112	AG	A	110,0	0,20	82,7
Rsa1.0_00002.1	63155	AT	A	74,0	0,12	53,3
Rsa1.0_00002.1	422963	GA	G	54,1	71,0	7,10
Rsa1.0_00002.1	402697	TA	T	34,3	0,6	0,4
Rsa1.0_00002.1	381048	T	TC	33,6	64,9	8,13
Rsa1.0_00002.1	403970	T	TA	24,9	0,18	0,36
Rsa1.0_00002.1	436703	C	CA	24,0	2,5	1,1
Rsa1.0_00002.1	20866	T	TA	22,0	8,10	15,44
Rsa1.0_00002.1	248800	T	TA	21,8	3,0	1,2
Rsa1.0_00002.1	406263	GA	G	21,9	3,16	1,29
Rsa1.0_00002.1	421572	A	AG	20,0	5,0	0,10
Rsa1.0_00002.1	55197	T	TA	17,0	13,19	27,0
Rsa1.0_00002.1	138337	G	GA	16,0	0,5	5,19
Rsa1.0_00002.1	402643	AC	A	15,0	0,1	0,28
Rsa1.0_00002.1	241956	CA	C	13,7	1,19	13,7
Rsa1.0_00002.1	400980	TA	T	11,0	0	0,24
Rsa1.0_00002.1	55245	TA	T	10,0	11,6	20,0
Rsa1.0_00002.1	251554	G	GT	10,4	4,1	2,3
Rsa1.0_00002.1	558521	GA	G	10,0	9,8	1,8
Rsa1.0_00002.1	369189	T	TA	3102	18,33	48177
Rsa1.0_00002.1	575062	AT	A	0,28	0,10	0,1
Rsa1.0_00002.1	81823	T	TA	0,17	62,64	0,39
Rsa1.0_00002.1	108401	G	GT	3,2	16,2	23,7
Rsa1.0_00002.1	555367	GA	G	4,0	9,35	18,23
Rsa1.0_00003.1	4813	G	GT	12,73	56,75	109100
Rsa1.0_00003.1	87305	A	AC	0,7	27,6	27,11
Rsa1.0_00003.1	133446	GA	G	0,4	0	0,23
Rsa1.0_00004.1	9015	GA	G	12,0	0,4	0,3
Rsa1.0_00004.1	9406	G	GT	0,14	0	4,0
Rsa1.0_00004.1	69229	C	CT	0,14	27,0	92,0
Rsa1.0_00004.1	176190	T	TA	0,12	31,55	5,9
Rsa1.0_00004.1	214147	TA	T	0,11	0,2	0,5
Rsa1.0_00004.1	69425	AT	A	0	13,36	50,38
Rsa1.0_00004.1	70193	A	AC	1,0	0,10	0,4
Rsa1.0_00004.1	69365	A	AC	8,0	6,5	43,11
Rsa1.0_00004.1	225927	GA	G	0,1	0,7	0,15
Rsa1.0_00005.1	138182	TA	T	24,24	94,5	50,3
Rsa1.0_00005.1	276354	CT	C	0,84	0	0
Rsa1.0_00005.1	130967	GA	G	0,18	14,0	7,0
Rsa1.0_00005.1	308369	CT	C	1,6	52,0	25,0
Rsa1.0_00005.1	189560	GA	G	1,9	0,5	3,10
Rsa1.0_00006.1	3829	AG	A	211,0	18,3	0,10
Rsa1.0_00006.1	276045	GA	G	19,28	9,6	7,0
Rsa1.0_00006.1	231224	A	AT	16,0	7,7	0,10
Rsa1.0_00006.1	368795	TA	T	13,3	9,0	0,13
Rsa1.0_00006.1	307777	GA	G	0,219	0	0,15
Rsa1.0_00006.1	311005	AT	A	0,20	0	29,0
Rsa1.0_00006.1	217860	A	AG	1,19	0,23	0,21
Rsa1.0_00006.1	4974	A	AT	7,0	0,19	0,16
Rsa1.0_00006.1	296629	C	CT	1,0	0,13	1,5
Rsa1.0_00006.1	277286	GA	G	5,0	5,12	7,4
Rsa1.0_00006.1	309039	TA	T	8,2	0,4	32,0
Rsa1.0_00006.1	261814	T	TC	5,1	0	30,14
Rsa1.0_00006.1	43294	CA	C	0,2	0	0,15
Rsa1.0_00006.1	16515	C	CA	0,9	0,3	2,13
Rsa1.0_00006.1	243950	T	TA	2,0	0,4	0,11
Rsa1.0_00007.1	13607	CT	C	244,2	168,2	0,6
Rsa1.0_00007.1	30228	G	GA	115,0	28,27	43,36
Rsa1.0_00007.1	30261	AT	A	87,0	42,14	34,13
Rsa1.0_00007.1	30398	CA	C	59,0	40,7	18,10
Rsa1.0_00007.1	14258	C	CT	22,0	13,39	0,6
Rsa1.0_00007.1	41878	G	GT	0,16	32,2	5,12
Rsa1.0_00007.1	41957	T	TA	0,8	82,2	29,5
Rsa1.0_00007.1	214982	AT	A	0,2	20,18	63,0
Rsa1.0_00007.1	214989	T	TA	0,3	19,22	59,0
Rsa1.0_00007.1	41835	AT	A	1,2	14,16	0,3
Rsa1.0_00007.1	224932	C	CA	0	0,18	0
Rsa1.0_00007.1	44542	CA	C	0	3,10	4,0
Rsa1.0_00007.1	182983	GA	G	0,5	3,4	0,26
Rsa1.0_00008.1	146460	AT	A	118,1	190,53	112,2
Rsa1.0_00008.1	51169	C	CT	69,0	0,77	9,32
Rsa1.0_00008.1	162277	C	CT	20,0	0,3	30,18
Rsa1.0_00008.1	67917	C	CG	0,5	90,0	101,0
Rsa1.0_00008.1	28172	G	GT	4,2	22,10	0
Rsa1.0_00008.1	72254	GT	G	0	13,1	11,24
Rsa1.0_00008.1	91236	C	CA	0	1,31	0,1
Rsa1.0_00008.1	185723	T	TA	0,1	0,24	0,14
Rsa1.0_00008.1	90086	GA	G	0,2	6,20	0,6
Rsa1.0_00008.1	27901	CT	C	3,0	0,15	0,4
Rsa1.0_00008.1	90316	GT	G	0,5	1,11	0,5
Rsa1.0_00008.1	5546	GT	G	0,2	0,11	0,11
Rsa1.0_00008.1	294801	G	GC	0,3	0,3	14,0
Rsa1.0_00008.1	294312	A	AT	5,0	1,0	0,17
Rsa1.0_00008.1	294793	T	TC	1,0	2,0	0,12
Rsa1.0_00009.1	158644	CA	C	67,0	0,1	0,10
Rsa1.0_00009.1	29187	C	CT	20,7	1,2	21,14
Rsa1.0_00009.1	202522	CA	C	13,0	12,0	5,5
Rsa1.0_00009.1	148433	A	AG	10,0	5,3	7,4
Rsa1.0_00009.1	97473	AC	A	0,21	0	0
Rsa1.0_00009.1	33092	G	GT	1,5	41,0	10,0
Rsa1.0_00009.1	65022	A	AC	0	13,7	6,26
Rsa1.0_00009.1	157386	C	CA	2,0	10,7	0
Rsa1.0_00009.1	48601	AT	A	0	0,34	0
Rsa1.0_00009.1	60196	CA	C	0	2,19	5,23
Rsa1.0_00009.1	199381	C	CT	8,0	4,13	6,1
Rsa1.0_00009.1	199435	AT	A	7,0	0,12	0,5
Rsa1.0_00009.1	193055	TG	T	0	0,10	0
Rsa1.0_00010.1	117461	G	GA	64,20	0,2	0,11
Rsa1.0_00010.1	258789	AC	A	47,0	0,44	0,21
Rsa1.0_00010.1	81363	GT	G	37,4	0,7	0,13
Rsa1.0_00010.1	177067	CA	C	6,40	4,0	10,0
Rsa1.0_00010.1	269543	G	GT	0,15	1,4	1,29
Rsa1.0_00010.1	217077	CA	C	0,5	11,18	5,0
Rsa1.0_00010.1	254887	T	TC	0	0,11	0
Rsa1.0_00010.1	284236	GT	G	0	0,1	0,10
Rsa1.0_00011.1	168963	T	TG	30,0	33,0	23,37
Rsa1.0_00011.1	222711	G	GA	0,16	0,10	0,5
Rsa1.0_00011.1	16169	AT	A	0,10	0,7	0,1
Rsa1.0_00011.1	48311	A	AT	0	8,35	0,12
Rsa1.0_00011.1	106971	C	CT	2,0	0,11	0,2
Rsa1.0_00012.1	131260	C	CT	31157	209,21	207,23
Rsa1.0_00012.1	29021	AT	A	2,0	26,23	0
Rsa1.0_00012.1	103272	C	CA	1,9	17,2	6,2
Rsa1.0_00013.1	116385	GT	G	80,3	94,46	0,35
Rsa1.0_00013.1	278365	A	AG	60,0	20,16	38,0
Rsa1.0_00013.1	278546	AT	A	30,1	0,13	0,27
Rsa1.0_00013.1	178088	C	CT	16,53	14,8	35,26
Rsa1.0_00013.1	76693	T	TC	13,1	5,3	9,46
Rsa1.0_00013.1	74262	G	GT	0,30	6,14	0,93
Rsa1.0_00013.1	74180	TA	T	0,22	0,6	0,59
Rsa1.0_00013.1	105302	AC	A	0,11	0,24	0,24
Rsa1.0_00013.1	194783	G	GA	6,5	14,8	26,5
Rsa1.0_00013.1	142132	A	AC	0	11,0	0,6
Rsa1.0_00013.1	142086	AT	A	0,3	6,4	18,0
Rsa1.0_00013.1	250954	CA	C	8,0	3,5	11,0
Rsa1.0_00014.1	333071	AG	A	133,0	60,59	235,0
Rsa1.0_00014.1	278006	A	AG	102,0	1,14	1,0
Rsa1.0_00014.1	333178	CA	C	94,0	33,31	170,0
Rsa1.0_00014.1	37537	AT	A	32,0	5,10	23,0
Rsa1.0_00014.1	18794	C	CT	20,0	3,27	2,0
Rsa1.0_00014.1	18799	T	TC	20,0	24,10	0,7
Rsa1.0_00014.1	241823	TA	T	9,43	11,0	23,0
Rsa1.0_00014.1	174841	A	AT	0,16	0,9	0,8
Rsa1.0_00014.1	219974	CA	C	4,15	2,0	2,0
Rsa1.0_00014.1	209379	GT	G	8,12	0	0
Rsa1.0_00014.1	165055	CT	C	3,5	0,35	0,39
Rsa1.0_00014.1	164629	GT	G	3,0	0,6	0,12
Rsa1.0_00015.1	223585	GA	G	53,0	15,8	13,0
Rsa1.0_00015.1	463816	GA	G	53,24	166,0	181,0
Rsa1.0_00015.1	253692	G	GA	26,0	31,16	60,8
Rsa1.0_00015.1	323952	TG	T	21,0	0,26	4,13
Rsa1.0_00015.1	248928	CT	C	18,0	0,13	88,36
Rsa1.0_00015.1	478498	C	CA	18,15	6,3	1,1
Rsa1.0_00015.1	417485	GT	G	13,10	16,0	37,0
Rsa1.0_00015.1	417369	AT	A	3,18	1,15	0,49
Rsa1.0_00015.1	186976	AG	A	0,12	7,77	0,1
Rsa1.0_00015.1	455984	CA	C	0	13,5	3,5
Rsa1.0_00015.1	547250	G	GC	0,9	10,0	6,0
Rsa1.0_00015.1	347002	CT	C	3,0	10,5	7,4
Rsa1.0_00015.1	294552	CT	C	9,1	2,11	4,2
Rsa1.0_00015.1	402298	G	GT	0,4	6,2	21,11
Rsa1.0_00015.1	15340	C	CA	9,2	8,6	13,4
Rsa1.0_00016.1	576576	A	AC	249,0	227,6	76,41
Rsa1.0_00016.1	576584	CT	C	249,0	247,3	85,35
Rsa1.0_00016.1	17394	T	TC	246,0	100,71	161,0
Rsa1.0_00016.1	48414	GA	G	180,0	131,0	139,77
Rsa1.0_00016.1	264152	G	GA	83,30	173,52	51,16
Rsa1.0_00016.1	51187	T	TA	61,5	5,7	31,32
Rsa1.0_00016.1	51346	TA	T	32,0	0,5	21,23
Rsa1.0_00016.1	430334	G	GA	24,4	19,5	21,10
Rsa1.0_00016.1	448015	G	GA	24,0	38,18	21,18
Rsa1.0_00016.1	16907	AT	A	22,0	2,10	18,3
Rsa1.0_00016.1	563408	C	CT	22,9	56,11	22,5
Rsa1.0_00016.1	283517	C	CT	20,17	24,4	40,15
Rsa1.0_00016.1	780912	G	GT	19,14	13,4	21,4
Rsa1.0_00016.1	375698	GA	G	17,0	8,11	11,4
Rsa1.0_00016.1	261114	GA	G	11,0	5,0	0,8
Rsa1.0_00016.1	568907	T	TG	2,54	12,23	60,1
Rsa1.0_00016.1	579054	AT	A	0,36	13,30	20,0
Rsa1.0_00016.1	326645	AC	A	0,28	64,2	0,67
Rsa1.0_00016.1	651969	GA	G	0,25	1,0	2,0
Rsa1.0_00016.1	543061	G	GA	0,16	61,2	110,0
Rsa1.0_00016.1	498642	A	AT	0,14	40,0	12,0
Rsa1.0_00016.1	543979	GA	G	3,13	2,16	37,0
Rsa1.0_00016.1	522475	G	GA	0,11	0,2	1,6
Rsa1.0_00016.1	291455	C	CA	0	102,36	0
Rsa1.0_00016.1	521977	TA	T	0	35,21	0
Rsa1.0_00016.1	744839	CT	C	0	11,0	3113
Rsa1.0_00016.1	47549	GT	G	2,0	5,15	4,1
Rsa1.0_00016.1	527762	AT	A	0,1	4,13	0,15
Rsa1.0_00016.1	806784	TA	T	0,4	0,8	17,2
Rsa1.0_00016.1	785914	G	GA	9,0	4,1	16,22
Rsa1.0_00017.1	700618	T	TA	88,0	98,16	38,27
Rsa1.0_00017.1	555820	AG	A	75,0	44,18	21,6
Rsa1.0_00017.1	604622	CT	C	71,1	9,91	114,51
Rsa1.0_00017.1	613225	C	CA	69,0	19,22	30,15
Rsa1.0_00017.1	613107	T	TC	56,0	16,13	37,6
Rsa1.0_00017.1	689485	CG	C	47,0	43,15	38,2
Rsa1.0_00017.1	551826	A	AG	44,0	25,2	6,5
Rsa1.0_00017.1	204799	C	CT	27,2	14,18	13,1
Rsa1.0_00017.1	319615	CT	C	25,0	38,20	47,0
Rsa1.0_00017.1	746036	G	GA	25,0	25,17	1,10
Rsa1.0_00017.1	591876	A	AT	22,0	12,44	16,14
Rsa1.0_00017.1	40774	TC	T	18,0	4,6	25,2
Rsa1.0_00017.1	571722	A	AC	18,0	11,0	0,6
Rsa1.0_00017.1	617375	GT	G	16,1	8,5	19,4
Rsa1.0_00017.1	195687	A	AC	13,9	25,14	3,0
Rsa1.0_00017.1	206635	G	GT	13,8	23,14	13,10
Rsa1.0_00017.1	285955	G	GT	0,93	34,0	160,0
Rsa1.0_00017.1	398479	G	GA	0,81	0,94	0,160
Rsa1.0_00017.1	286290	C	CT	0,67	247,0	247,0
Rsa1.0_00017.1	412719	CA	C	1,52	116,2	173,3
Rsa1.0_00017.1	481931	TA	T	5,45	8,7	20,24
Rsa1.0_00017.1	363856	G	GA	0,41	29,13	187,6
Rsa1.0_00017.1	363920	G	GT	1,36	88,13	242,5
Rsa1.0_00017.1	286234	G	GT	2,35	136,59	246,0
Rsa1.0_00017.1	645566	C	CA	0,28	19,8	2,4
Rsa1.0_00017.1	313236	AT	A	0,26	11,2	22,0
Rsa1.0_00017.1	473018	A	AC	0,25	20,9	72,28
Rsa1.0_00017.1	466296	G	GC	1,23	32,17	11,34
Rsa1.0_00017.1	364022	AG	A	0,12	106,6	241,0
Rsa1.0_00017.1	320703	G	GT	0,11	3,1	2,2
Rsa1.0_00017.1	408922	CA	C	1,10	0	0
Rsa1.0_00017.1	192023	TA	T	3,1	76,2	17,9
Rsa1.0_00017.1	108599	AT	A	0,6	36,0	23,0
Rsa1.0_00017.1	108668	GT	G	0	35,11	0,15
Rsa1.0_00017.1	80398	C	CT	0,6	16,0	27,4
Rsa1.0_00017.1	86423	C	CA	0	13,34	0,7
Rsa1.0_00017.1	321211	A	AT	0,8	12,3	1,2
Rsa1.0_00017.1	244790	C	CA	5,0	10,9	13,0
Rsa1.0_00017.1	556047	GA	G	3,0	4,26	0,6
Rsa1.0_00017.1	285155	T	TA	0	0,17	0,1
Rsa1.0_00017.1	515915	GT	G	2,3	4,16	4,12
Rsa1.0_00017.1	110012	TC	T	0	0,13	0,1
Rsa1.0_00017.1	719575	GA	G	1,0	0,12	1,1
Rsa1.0_00017.1	660461	AC	A	4,0	4,10	0
Rsa1.0_00017.1	298600	A	AG	0	0,7	91,0
Rsa1.0_00017.1	63720	G	GT	0,5	5,0	13,0
Rsa1.0_00018.1	403933	GA	G	65,5	41,11	0,8
Rsa1.0_00018.1	404484	T	TA	20,11	4,3	18,0
Rsa1.0_00018.1	378588	T	TC	15,23	2,26	0,16
Rsa1.0_00018.1	155032	A	AT	86140	76149	157,80
Rsa1.0_00018.1	106414	G	GT	0,86	1,20	1111
Rsa1.0_00018.1	249897	G	GT	2,84	0,29	37,75
Rsa1.0_00018.1	69128	GT	G	0,48	209,0	238,0
Rsa1.0_00018.1	191304	GA	G	4,17	2,11	6,34
Rsa1.0_00018.1	228945	C	CA	1,11	2,7	57,6
Rsa1.0_00018.1	68952	T	TA	0,9	245,0	245,0
Rsa1.0_00018.1	67994	CA	C	0	24,1	14,6
Rsa1.0_00018.1	141125	G	GA	4,0	0,40	83,0
Rsa1.0_00018.1	259397	G	GT	0,8	3,14	5,4
Rsa1.0_00018.1	228888	TA	T	1,6	6,0	39,2
Rsa1.0_00018.1	140349	TA	T	1,1	1,4	16,13
Rsa1.0_00018.1	406876	CT	C	5,4	6,1	7,10
Rsa1.0_00018.1	123312	G	GT	0,5	0,4	1,10
Rsa1.0_00019.1	218765	GA	G	44,7	81,23	13,0
Rsa1.0_00019.1	133206	A	AT	21,0	16,8	29,0
Rsa1.0_00019.1	281978	C	CA	17,0	31,30	50,0
Rsa1.0_00019.1	230856	C	CT	16,1	25,3	5,24
Rsa1.0_00019.1	127200	T	TA	10,0	12,17	13,0
Rsa1.0_00019.1	218975	G	GA	2,82	16,4	15,4
Rsa1.0_00019.1	221201	CT	C	0,42	37,0	24,0
Rsa1.0_00019.1	177124	G	GA	1,32	129,0	70,0
Rsa1.0_00019.1	73286	AC	A	0,26	1,7	8,12
Rsa1.0_00019.1	232545	C	CA	0,16	35,0	2,2
Rsa1.0_00019.1	232423	T	TA	0,14	35,0	11,0
Rsa1.0_00019.1	281951	T	TG	0,14	66,0	54,0
Rsa1.0_00019.1	232046	TA	T	0,13	55,1	1,5
Rsa1.0_00019.1	116461	G	GA	0,11	9,4	8,6
Rsa1.0_00019.1	112849	C	CA	0,6	168,1	220,1
Rsa1.0_00019.1	232031	G	GA	0	32,11	1,0
Rsa1.0_00019.1	239670	CG	C	0	32,15	80,40
Rsa1.0_00019.1	293500	C	CA	0,5	25,0	21,0
Rsa1.0_00019.1	211040	CT	C	0,5	22,0	26,0
Rsa1.0_00019.1	294465	GA	G	0,8	19,0	4,1
Rsa1.0_00019.1	299387	T	TC	9,0	13,6	9,6
Rsa1.0_00019.1	243409	C	CA	0	10,7	1,0
Rsa1.0_00019.1	269022	G	GC	0	10,11	44,8
Rsa1.0_00019.1	208412	T	TA	0	4,24	1,0
Rsa1.0_00019.1	18923	C	CA	0,5	3,3	28,0
Rsa1.0_00019.1	127364	A	AT	9,0	3,9	13,0
Rsa1.0_00019.1	237827	T	TG	0	5,2	10,5
Rsa1.0_00020.1	61045	C	CT	122,0	140,23	58,85
Rsa1.0_00020.1	197146	C	CA	117,0	41,55	71,65
Rsa1.0_00020.1	42761	T	TA	62,1	4,29	15,19
Rsa1.0_00020.1	102988	A	AC	55,0	17,7	25,0
Rsa1.0_00020.1	103074	G	GT	45,2	21,7	28,0
Rsa1.0_00020.1	121996	C	CA	38,14	7,1	7,1
Rsa1.0_00020.1	139659	AG	A	0,52	23,0	0,49
Rsa1.0_00020.1	77048	T	TG	0,39	0	0
Rsa1.0_00020.1	53245	C	CA	0,20	14,10	7,15
Rsa1.0_00020.1	165801	T	TA	6,0	29,34	5,0
Rsa1.0_00021.1	251210	A	AT	44,0	127,19	0,5
Rsa1.0_00021.1	63565	G	GA	24,5	7,24	11,26
Rsa1.0_00021.1	20197	A	AC	0,8	19,0	20,0
Rsa1.0_00021.1	149315	C	CT	2,1	8,31	8,1
Rsa1.0_00021.1	195496	CT	C	0	0	0,14
Rsa1.0_00022.1	46601	TA	T	0,122	14,29	0,17
Rsa1.0_00022.1	95427	GA	G	2,87	1,29	5160
Rsa1.0_00022.1	22689	CT	C	0,28	18,0	39,0
Rsa1.0_00022.1	86135	T	TA	0,22	22,0	14,0
Rsa1.0_00022.1	129142	CA	C	0,3	35,0	19,12
Rsa1.0_00022.1	22564	CA	C	0,6	11,0	9,0
Rsa1.0_00022.1	67918	T	TA	0,5	1,2	1,10
Rsa1.0_00023.1	105511	C	CT	103,0	31,13	85114
Rsa1.0_00023.1	116834	GA	G	26,0	1,20	17,0
Rsa1.0_00023.1	84683	G	GT	5,0	1,6	1,12
Rsa1.0_00025.1	63706	GC	G	64,0	27,14	9,18
Rsa1.0_00025.1	63680	GT	G	54,0	20,7	8,13
Rsa1.0_00025.1	270806	CA	C	37,0	21,3	0,82
Rsa1.0_00025.1	60474	C	CT	26,5	4,11	0,23
Rsa1.0_00025.1	154413	G	GA	21,9	14,8	0,41
Rsa1.0_00025.1	145270	A	AG	19,0	0,6	4,0
Rsa1.0_00025.1	159009	A	AT	0,11	0,21	0,42
Rsa1.0_00025.1	256481	C	CT	5,6	33,0	19,0
Rsa1.0_00025.1	259838	C	CA	3,1	12,7	0
Rsa1.0_00025.1	157708	CT	C	0	0,8	62,14
Rsa1.0_00025.1	60264	C	CT	2,2	4,6	10,1
Rsa1.0_00025.1	45455	A	AT	9,0	9,0	0,11
Rsa1.0_00026.1	241150	C	CA	97,0	166,0	91,47
Rsa1.0_00026.1	241136	TA	T	50,35	31100	42,72
Rsa1.0_00026.1	233699	G	GT	48,0	20,21	22,10
Rsa1.0_00026.1	285811	T	TA	19,0	22,6	9,18
Rsa1.0_00026.1	171949	CA	C	16,0	5,0	2,6
Rsa1.0_00026.1	46146	A	AT	0,38	0,2	9,2
Rsa1.0_00026.1	293234	CT	C	4,32	5,38	15,16
Rsa1.0_00026.1	243948	GT	G	0,11	6,4	6,20
Rsa1.0_00026.1	133297	C	CA	5,0	87,0	11,28
Rsa1.0_00026.1	281827	A	AC	4,0	18,9	3,0
Rsa1.0_00026.1	229608	C	CA	1,0	6,11	0
Rsa1.0_00026.1	174720	T	TC	5,0	1,0	7,12
Rsa1.0_00027.1	48467	C	CG	92,1	11,8	42,5
Rsa1.0_00027.1	48466	A	AC	65,37	0,21	12,41
Rsa1.0_00027.1	167725	A	AT	65,34	76,2	68,0
Rsa1.0_00027.1	52104	GA	G	25,2	7,5	7,1
Rsa1.0_00027.1	105276	C	CA	12,83	7,41	32,14
Rsa1.0_00027.1	102401	GA	G	0	30,92	0,16
Rsa1.0_00027.1	118046	GA	G	3,0	0,12	0,8
Rsa1.0_00027.1	183885	G	GA	2,5	9,6	45,1
Rsa1.0_00027.1	105194	C	CA	0,2	1,3	14,0
Rsa1.0_00027.1	105208	C	CT	0,2	1,3	11,1
Rsa1.0_00027.1	11406	TC	T	7,0	1,7	4,15
Rsa1.0_00028.1	285984	A	AG	86,0	70,2	75,37
Rsa1.0_00028.1	72728	GT	G	20,2	3,1	10,5
Rsa1.0_00028.1	120226	C	CT	15,0	3,3	6,6
Rsa1.0_00028.1	74854	G	GA	10,2	0,9	0,1
Rsa1.0_00028.1	277297	AC	A	0,52	49,2	58,13
Rsa1.0_00028.1	120273	C	CT	0,13	6,0	12,5
Rsa1.0_00028.1	132666	A	AG	0,11	0	1,7
Rsa1.0_00029.1	11015	A	AT	51,8	29,79	5,60
Rsa1.0_00029.1	250556	T	TA	31,0	3,12	0,17
Rsa1.0_00029.1	257657	C	CT	14,3	1,9	1,10
Rsa1.0_00029.1	249570	C	CA	12,0	5,6	16,3
Rsa1.0_00029.1	97272	A	AG	0,9	17,2	90,0
Rsa1.0_00029.1	125056	TA	T	0,4	3,20	7,0
Rsa1.0_00029.1	184021	CA	C	6,0	2,19	0,29
Rsa1.0_00029.1	184091	G	GT	6,0	4,12	0,11
Rsa1.0_00029.1	129983	GA	G	0,3	4,3	13,0
Rsa1.0_00030.1	149432	A	AT	249,0	0,221	0,250
Rsa1.0_00030.1	141705	TG	T	83,0	25,2	0,6
Rsa1.0_00030.1	213083	GA	G	53,6	38,23	99,4
Rsa1.0_00030.1	141566	GT	G	40,2	3,21	4,18
Rsa1.0_00030.1	103674	TG	T	30,0	25,0	0,10
Rsa1.0_00030.1	148219	C	CA	18,0	0,10	0,15
Rsa1.0_00030.1	148391	C	CT	17,2	3,8	0,5
Rsa1.0_00030.1	152290	AT	A	14,20	0	0
Rsa1.0_00030.1	32208	C	CA	13,1	61,93	0
Rsa1.0_00030.1	138539	G	GA	13,2	14,9	6,3
Rsa1.0_00030.1	140784	CT	C	11,0	0,3	0,5
Rsa1.0_00030.1	32687	CA	C	0	14,0	0,36
Rsa1.0_00030.1	156020	C	CT	6,5	13,0	4,0
Rsa1.0_00030.1	46892	T	TA	4,5	6,2	13,4
Rsa1.0_00031.1	106210	A	AT	143,0	2,49	71,48
Rsa1.0_00031.1	162273	CT	C	68,1	1,8	1,11
Rsa1.0_00031.1	58919	AG	A	62,0	99,37	73,0
Rsa1.0_00031.1	74599	GT	G	16,0	12,8	0,12
Rsa1.0_00031.1	132092	GC	G	10,1	6,5	8,0
Rsa1.0_00031.1	145380	GA	G	1,28	0	0
Rsa1.0_00031.1	129365	CT	C	0,9	26,0	11,7
Rsa1.0_00032.1	146661	C	CA	12,0	10,2	15,7
Rsa1.0_00032.1	204631	T	TC	0,88	149,0	183,17
Rsa1.0_00032.1	192558	AG	A	0,31	178,70	127122
Rsa1.0_00032.1	215909	GA	G	1,28	1,62	15,16
Rsa1.0_00032.1	190916	G	GT	0,12	6,0	1,0
Rsa1.0_00032.1	279671	GA	G	0,7	93,1	100,0
Rsa1.0_00032.1	277647	T	TC	0,5	19,1	11,0
Rsa1.0_00032.1	214641	G	GT	3,8	13,8	9,19
Rsa1.0_00032.1	298507	A	AG	0,1	5,37	0
Rsa1.0_00032.1	299253	C	CT	5,0	8,29	30,6
Rsa1.0_00032.1	193691	CA	C	3,0	0,19	0,3
Rsa1.0_00032.1	139858	C	CT	9,6	2,1	17,3
Rsa1.0_00032.1	143136	GT	G	1,3	0,4	4,10
Rsa1.0_00033.1	144541	A	AC	44,21	0,71	13,78
Rsa1.0_00033.1	356321	TA	T	6,96	166,15	128,56
Rsa1.0_00033.1	136394	G	GA	0,40	0,28	21,25
Rsa1.0_00033.1	485146	AG	A	0,6	0,86	0,5
Rsa1.0_00033.1	463025	T	TG	5,0	6,18	1,1
Rsa1.0_00033.1	486115	C	CT	2,0	5,12	6,0
Rsa1.0_00034.1	33670	T	TA	235,0	0,242	0,15
Rsa1.0_00034.1	79192	C	CT	87,0	5,9	7,20
Rsa1.0_00034.1	89326	C	CT	76,16	88,20	90,25
Rsa1.0_00034.1	166461	T	TA	53,0	0,30	0,1
Rsa1.0_00034.1	58539	C	CA	20,0	0,10	0,15
Rsa1.0_00034.1	166624	CT	C	14,0	0,10	0
Rsa1.0_00034.1	6659	AT	A	0,80	0,166	6,86
Rsa1.0_00034.1	79283	GA	G	0,72	4,0	7,3
Rsa1.0_00034.1	81876	A	AT	0,31	58,0	38,0
Rsa1.0_00034.1	79218	C	CG	0,20	1,0	4,0
Rsa1.0_00034.1	38650	G	GT	0,15	0	2,0
Rsa1.0_00034.1	49343	A	AT	0,15	106,0	31,0
Rsa1.0_00034.1	964	TA	T	0,10	86,0	170,0
Rsa1.0_00034.1	81747	A	AT	1,0	1,25	5,12
Rsa1.0_00034.1	33933	T	TA	0,2	0,25	0
Rsa1.0_00034.1	34233	AC	A	0,1	0,16	0,1
Rsa1.0_00034.1	87843	CT	C	0	0,8	74,9
Rsa1.0_00034.1	86581	GA	G	0	0,5	5,20
Rsa1.0_00035.1	155624	A	AT	77,0	2,7	7,7
Rsa1.0_00035.1	146206	AC	A	48,0	6,0	10,6
Rsa1.0_00035.1	90882	GT	G	25,0	2,13	0,33
Rsa1.0_00035.1	96772	C	CT	23,4	0,3	0,15
Rsa1.0_00035.1	156958	C	CA	0,98	94143	0,170
Rsa1.0_00036.1	1851	T	TC	28,0	21,50	14,37
Rsa1.0_00036.1	147915	AG	A	17,24	61,58	3,18
Rsa1.0_00036.1	1774	CA	C	5,0	6,16	2,12
Rsa1.0_00036.1	148528	GA	G	0,3	0,10	0
Rsa1.0_00037.1	65796	T	TC	148,0	40,29	57,27
Rsa1.0_00037.1	65844	C	CT	136,0	36,39	44,28
Rsa1.0_00037.1	65697	A	AG	130,0	48,0	46,41
Rsa1.0_00037.1	65730	G	GC	129,0	33,18	58,26
Rsa1.0_00037.1	306136	AC	A	53,0	15,37	0,6
Rsa1.0_00037.1	306082	CT	C	40,0	9,2	0,5
Rsa1.0_00037.1	193488	C	CT	21,0	0,32	0
Rsa1.0_00037.1	146429	GT	G	12,0	2,4	0,9
Rsa1.0_00037.1	296854	GT	G	0,141	67,6	23,2
Rsa1.0_00037.1	282790	C	CT	3,20	0	0
Rsa1.0_00037.1	148410	CA	C	0,16	248,0	167,0
Rsa1.0_00037.1	285191	CT	C	0,16	0	0
Rsa1.0_00037.1	186236	AT	A	0,15	44,4	8,4
Rsa1.0_00037.1	238264	T	TG	0,10	0,2	7,5
Rsa1.0_00037.1	148298	T	TA	0,7	11,0	4,0
Rsa1.0_00037.1	182858	C	CA	7,4	5,14	3,0
Rsa1.0_00037.1	242285	A	AT	0,2	1,12	1,0
Rsa1.0_00037.1	241309	CA	C	0,3	0,8	54,0
Rsa1.0_00037.1	16755	G	GA	0,9	0,3	42,1
Rsa1.0_00037.1	16720	G	GT	1,5	0,6	30,9
Rsa1.0_00038.1	144664	GT	G	43,0	0,39	0,41
Rsa1.0_00038.1	144595	CT	C	25,0	4,23	2,16
Rsa1.0_00038.1	233046	TA	T	25,21	61,3	14,27
Rsa1.0_00038.1	233004	A	AG	24,2	56,0	7,6
Rsa1.0_00038.1	203935	CT	C	1,37	117,18	0
Rsa1.0_00038.1	52480	AT	A	0,30	37,9	75,22
Rsa1.0_00038.1	192184	CT	C	5,17	20,0	26,0
Rsa1.0_00038.1	204825	G	GT	0,9	21,0	0
Rsa1.0_00038.1	59854	A	AT	0,5	5,17	0,7
Rsa1.0_00039.1	13817	CT	C	10,8	0,2	0,1
Rsa1.0_00039.1	209996	AC	A	0	0,11	0,2
Rsa1.0_00039.1	202547	C	CT	7,1	8,1	5,12
Rsa1.0_00039.1	209918	G	GA	0	0,3	0,12
Rsa1.0_00040.1	71769	T	TA	122,0	119,14	58,38
Rsa1.0_00040.1	115041	CT	C	116,22	143,46	172,28
Rsa1.0_00040.1	33788	C	CT	62,0	12,25	55,0
Rsa1.0_00040.1	261801	TC	T	47,0	5,3	0,21
Rsa1.0_00040.1	157050	G	GA	34,0	18,0	4,9
Rsa1.0_00040.1	129166	CT	C	27,8	42,26	0
Rsa1.0_00040.1	36578	GT	G	24,0	3,21	76,7
Rsa1.0_00040.1	171371	C	CA	12,3	3,11	1,0
Rsa1.0_00040.1	261722	G	GA	11,0	0	0,5
Rsa1.0_00040.1	2882	AC	A	0,20	72,2	36,0
Rsa1.0_00040.1	3334	TA	T	0,14	9,15	37,0
Rsa1.0_00040.1	39341	CT	C	0	36,0	1,8
Rsa1.0_00040.1	9250	A	AC	0,2	6,10	11,0
Rsa1.0_00040.1	2167	C	CT	8,0	0,10	6,0
Rsa1.0_00040.1	57675	C	CT	0,2	7,4	40,0
Rsa1.0_00040.1	3314	AT	A	0,8	3,6	30,0
Rsa1.0_00041.1	150321	GA	G	82,0	72,0	0,65
Rsa1.0_00041.1	83532	CT	C	51,34	126,0	18,0
Rsa1.0_00041.1	127341	T	TG	27,5	0,34	162,0
Rsa1.0_00041.1	106306	AC	A	16,8	6,0	22,0
Rsa1.0_00041.1	56794	C	CA	128120	95152	247,0
Rsa1.0_00041.1	53539	A	AT	0,136	183,67	249,0
Rsa1.0_00041.1	53541	A	AG	0,128	177,68	242,0
Rsa1.0_00041.1	30792	GT	G	0,42	153,1	39,0
Rsa1.0_00041.1	49273	A	AT	0,8	17,2	25,0
Rsa1.0_00041.1	49282	CT	C	1,6	16,2	23,0
Rsa1.0_00041.1	167730	T	TG	0,6	0	33,3
Rsa1.0_00041.1	167969	T	TC	4,3	0,3	15,0
Rsa1.0_00041.1	127291	TA	T	0,3	0	11,60
Rsa1.0_00041.1	167964	CT	C	6,0	3,0	5,10
Rsa1.0_00042.1	99356	G	GA	0,11	0	0,1
Rsa1.0_00042.1	88341	C	CA	0,4	41,0	1,3
Rsa1.0_00043.1	257011	A	AG	17,0	33,0	8,12
Rsa1.0_00043.1	112915	AT	A	0	0,20	0
Rsa1.0_00044.1	263485	TA	T	86,60	184,5	96,48
Rsa1.0_00044.1	46638	AT	A	44,34	18,41	52,22
Rsa1.0_00044.1	68799	T	TA	29,0	20,16	24,1
Rsa1.0_00044.1	70243	T	TC	27,35	43,0	20,0
Rsa1.0_00044.1	269510	CA	C	22,0	4,8	0,44
Rsa1.0_00044.1	46588	C	CA	144100	175,0	189,57
Rsa1.0_00044.1	158032	A	AT	0,245	15104	192,56
Rsa1.0_00044.1	68934	C	CT	0,80	13120	3103
Rsa1.0_00044.1	164823	G	GA	6,10	8,7	7,15
Rsa1.0_00044.1	67600	TA	T	7,3	0,34	16,11
Rsa1.0_00044.1	67586	TA	T	7,2	2,13	13,6
Rsa1.0_00044.1	115007	CA	C	0,2	0,11	7,4
Rsa1.0_00045.1	232667	C	CT	63,0	126,0	0,92
Rsa1.0_00045.1	160698	C	CA	47,5	5,0	0,6
Rsa1.0_00045.1	14605	C	CT	43,3	31,11	25,3
Rsa1.0_00045.1	193266	GT	G	30,0	58,35	28,0
Rsa1.0_00045.1	97276	AT	A	16,0	0,21	2,10
Rsa1.0_00045.1	252662	GT	G	15,1	2,11	0,4
Rsa1.0_00045.1	187790	T	TA	5,14	0,4	8,0
Rsa1.0_00045.1	317103	G	GT	1,10	12,2	1,0
Rsa1.0_00045.1	93447	TA	T	1,0	0,12	0
Rsa1.0_00046.1	26224	TA	T	26,23	5,23	26,0
Rsa1.0_00046.1	76893	T	TG	11,9	13,0	7,19
Rsa1.0_00046.1	24921	TA	T	1,44	4,18	35,39
Rsa1.0_00046.1	194127	AG	A	0,11	0,1	2,16
Rsa1.0_00046.1	29799	CT	C	0,10	62,17	117,18
Rsa1.0_00046.1	76728	GA	G	7,7	10,0	0,4
Rsa1.0_00046.1	87435	CT	C	0,1	0,14	0
Rsa1.0_00047.1	73832	AG	A	15,0	6,3	7,18
Rsa1.0_00047.1	73761	C	CA	0,16	2,3	14,6
Rsa1.0_00047.1	157751	C	CA	0,15	36,3	9,0
Rsa1.0_00047.1	34175	A	AT	0	15,14	58,28
Rsa1.0_00047.1	115869	GT	G	0,8	0,36	2,0
Rsa1.0_00047.1	118735	AC	A	0	7,0	10,7
Rsa1.0_00048.1	13782	T	TA	203,0	30,25	33,32
Rsa1.0_00048.1	69316	A	AT	36,0	7,6	0,27
Rsa1.0_00048.1	74126	AC	A	33,0	15,5	5,13
Rsa1.0_00048.1	159277	G	GT	18,6	9,5	8,5
Rsa1.0_00048.1	154902	C	CA	11,0	13,0	16,26
Rsa1.0_00048.1	102636	A	AT	10,0	1,17	0,41
Rsa1.0_00048.1	13887	CT	C	0,110	37,18	18,22
Rsa1.0_00048.1	13872	CT	C	0,71	7,10	0,38
Rsa1.0_00048.1	76855	TG	T	1,29	19,2	18,0
Rsa1.0_00048.1	148088	GA	G	1,29	3,2	3,0
Rsa1.0_00048.1	7350	C	CT	0,19	181,0	96,0
Rsa1.0_00048.1	147947	TA	T	0,16	0	0
Rsa1.0_00048.1	7363	TA	T	2,14	173,5	86,6
Rsa1.0_00048.1	130976	CT	C	1,14	2,2	3,9
Rsa1.0_00048.1	149532	G	GA	0,12	0,8	0
Rsa1.0_00048.1	14217	C	CA	0,11	2,13	0,7
Rsa1.0_00048.1	109337	T	TC	7,0	3,20	0,11
Rsa1.0_00048.1	81562	C	CA	0,1	0,10	135,6
Rsa1.0_00048.1	84224	A	AG	0,4	0,2	12,3
Rsa1.0_00049.1	7195	GT	G	12,1	0	4,54
Rsa1.0_00050.1	34175	G	GT	125,16	107,63	8,77
Rsa1.0_00050.1	96009	CT	C	72,0	6,10	29,39
Rsa1.0_00050.1	8016	T	TG	45,0	0,36	34,52
Rsa1.0_00050.1	146435	GA	G	29,0	18,8	21,15
Rsa1.0_00050.1	95847	C	CA	23,0	2,4	7,11
Rsa1.0_00050.1	31180	CT	C	17,8	10,7	0,12
Rsa1.0_00050.1	33549	GA	G	0,18	3,20	1,26
Rsa1.0_00050.1	195597	C	CT	0,17	1,2	2,20
Rsa1.0_00050.1	169913	AT	A	3,10	1,7	0,1
Rsa1.0_00050.1	85178	GT	G	2,9	20,0	3,2
Rsa1.0_00050.1	33552	A	AC	7,8	3,15	4,15
Rsa1.0_00051.1	63648	TA	T	14,0	24,0	2,30
Rsa1.0_00051.1	16018	T	TA	10,0	9,11	6,1
Rsa1.0_00051.1	55186	GA	G	0,40	1,70	71,8
Rsa1.0_00051.1	48637	TG	T	0,28	0,21	0,41
Rsa1.0_00051.1	107187	CA	C	0,25	32,5	35,1
Rsa1.0_00051.1	119173	TA	T	0,21	3,4	3,0
Rsa1.0_00051.1	18880	C	CT	7,18	28,7	49,0
Rsa1.0_00051.1	63641	TA	T	0,14	0,24	30,2
Rsa1.0_00051.1	252255	G	GA	3,13	1,7	0,2
Rsa1.0_00051.1	143592	CG	C	4,0	18,11	28,0
Rsa1.0_00051.1	100887	C	CA	3,0	12,14	5,18
Rsa1.0_00051.1	107306	AT	A	0	0,29	0,25
Rsa1.0_00051.1	26713	TC	T	0	8,0	8,17
Rsa1.0_00052.1	120841	TA	T	247,0	0,53	0,19
Rsa1.0_00052.1	150599	C	CA	14,0	128,0	17,6
Rsa1.0_00052.1	116682	C	CA	0,7	9,1	11,0
Rsa1.0_00053.1	251284	AC	A	21,4	0,5	0,12
Rsa1.0_00053.1	233043	T	TA	20,0	1,6	4,0
Rsa1.0_00053.1	62718	G	GA	0	0,19	0
Rsa1.0_00053.1	151317	A	AC	0,8	4,11	5,4
Rsa1.0_00054.1	92745	T	TA	0,18	57,0	130,0
Rsa1.0_00054.1	15363	TG	T	0,14	0,12	0,7
Rsa1.0_00054.1	104842	C	CA	2,0	48,0	17,8
Rsa1.0_00055.1	154038	G	GA	246,1	1,33	0,84
Rsa1.0_00055.1	71931	CT	C	235,0	0,61	0,2
Rsa1.0_00055.1	153751	C	CT	61,0	0,10	0,2
Rsa1.0_00055.1	87327	GT	G	36,0	0,1	0,4
Rsa1.0_00055.1	164433	A	AC	20,0	28,0	11,5
Rsa1.0_00055.1	158340	GT	G	17,1	10,0	12,5
Rsa1.0_00055.1	59380	C	CT	15,5	0,2	3,5
Rsa1.0_00055.1	388301	GT	G	0,25	16,1	28,0
Rsa1.0_00055.1	401369	T	TC	0,13	9,0	21,0
Rsa1.0_00055.1	167619	T	TA	4,0	17,0	1,19
Rsa1.0_00055.1	99206	C	CT	4,0	0,17	0,9
Rsa1.0_00055.1	106469	C	CT	4,1	9,0	19,8
Rsa1.0_00056.1	110632	G	GT	13,5	0	6,2
Rsa1.0_00056.1	74683	A	AT	10,1	19,0	3,7
Rsa1.0_00056.1	63314	C	CA	0,2	0,16	0,38
Rsa1.0_00056.1	63426	TC	T	4,0	4,4	27,11
Rsa1.0_00057.1	50053	GT	G	0,44	15,27	80,0
Rsa1.0_00057.1	72031	AT	A	0,26	60,21	24,0
Rsa1.0_00057.1	99886	GC	G	0,11	139,0	250,0
Rsa1.0_00058.1	3928	TA	T	40,0	20,14	19,11
Rsa1.0_00058.1	81254	C	CA	13,5	24,11	36,17
Rsa1.0_00058.1	119555	A	AT	12,0	22,0	10,80
Rsa1.0_00058.1	119175	T	TA	1,38	2,40	233,6
Rsa1.0_00058.1	48495	G	GA	0	16,4	15,7
Rsa1.0_00058.1	84877	GT	G	2,0	2,14	12,0
Rsa1.0_00058.1	31800	CT	C	0,9	5,0	10,2
Rsa1.0_00058.1	155586	A	AC	0	0	0,25
Rsa1.0_00059.1	147895	G	GA	79,4	93,42	0,17
Rsa1.0_00059.1	19797	GA	G	41,41	1,3	10,7
Rsa1.0_00059.1	36110	T	TA	30,3	103,5	12,10
Rsa1.0_00059.1	86792	TC	T	19,4	5,38	0,19
Rsa1.0_00059.1	67428	AT	A	15,0	17,14	30,40
Rsa1.0_00059.1	121114	CA	C	14,0	0,7	0,6
Rsa1.0_00059.1	67131	C	CT	13,0	16,4	10,5
Rsa1.0_00059.1	123831	GA	G	0,60	85,26	106,0
Rsa1.0_00059.1	147880	T	TG	8,52	88,27	20,0
Rsa1.0_00059.1	130884	T	TA	0,36	1131	0,6
Rsa1.0_00059.1	36023	T	TG	0,33	0,99	0,13
Rsa1.0_00059.1	130976	G	GT	0,29	0,237	0,2
Rsa1.0_00059.1	131272	CT	C	1,20	0	0,6
Rsa1.0_00059.1	153558	T	TC	0,10	0	1,0
Rsa1.0_00059.1	131115	TA	T	8,0	16,0	0,6
Rsa1.0_00059.1	133378	C	CT	0,1	13,7	1,1
Rsa1.0_00059.1	131099	T	TA	3,8	0,24	7,0
Rsa1.0_00059.1	134657	T	TC	2,6	2,13	0,15
Rsa1.0_00059.1	141710	T	TG	0,7	0,4	37,0
Rsa1.0_00059.1	141589	T	TA	0,1	0,7	23,1
Rsa1.0_00059.1	41047	GT	G	1,1	4,1	12,5
Rsa1.0_00060.1	125820	T	TC	85,75	20,3	42,81
Rsa1.0_00060.1	371763	G	GT	69,0	10,33	20,0
Rsa1.0_00060.1	44227	T	TA	42,0	0,3	0,4
Rsa1.0_00060.1	485216	CA	C	39,10	10,6	53,10
Rsa1.0_00060.1	366177	A	AC	36,19	44,9	30,13
Rsa1.0_00060.1	143225	A	AT	12,0	51,28	166,0
Rsa1.0_00060.1	485284	GT	G	10,3	1,3	9,4
Rsa1.0_00060.1	65382	T	TG	0,103	0	0
Rsa1.0_00060.1	49032	G	GT	1,15	30,16	37,15
Rsa1.0_00060.1	252811	C	CG	0,13	1,3	48,5
Rsa1.0_00061.1	4087	A	AG	120,2	67,5	0,14
Rsa1.0_00061.1	67005	GA	G	7,62	30,28	0
Rsa1.0_00061.1	75916	GC	G	0,61	75,3	1,84
Rsa1.0_00061.1	199731	AT	A	0,17	0	0
Rsa1.0_00061.1	100528	TG	T	0,16	7,25	0,19
Rsa1.0_00061.1	66946	AC	A	0,11	27,15	2,0
Rsa1.0_00062.1	280959	G	GA	28,0	2,8	0,20
Rsa1.0_00063.1	90259	GT	G	8,17	10,0	11,0
Rsa1.0_00064.1	148851	CA	C	16,0	44,7	2,7
Rsa1.0_00064.1	30245	C	CA	0,67	4,4	5,0
Rsa1.0_00064.1	33864	AT	A	0,61	0,66	0,56
Rsa1.0_00064.1	26844	G	GT	0,23	0	0
Rsa1.0_00064.1	6782	T	TA	1,0	20,48	0
Rsa1.0_00064.1	55636	G	GA	0,8	19,0	0,64
Rsa1.0_00064.1	150413	C	CT	0,7	19,2	0
Rsa1.0_00064.1	139458	C	CT	5,7	12,3	1,0
Rsa1.0_00064.1	211141	A	AT	1,0	2,0	16,6
Rsa1.0_00064.1	67263	C	CT	0,9	1,0	10,0
Rsa1.0_00065.1	233040	C	CA	161,0	2227	207,0
Rsa1.0_00065.1	151895	AT	A	73,0	80,27	46,0
Rsa1.0_00065.1	151844	GT	G	58,4	40,2	12,9
Rsa1.0_00065.1	123481	T	TG	41,1	0,28	0,14
Rsa1.0_00065.1	150666	A	AT	22,0	8,5	8,2
Rsa1.0_00065.1	249178	AC	A	20,0	2,9	24,1
Rsa1.0_00065.1	185257	G	GT	15,2	0,1	0,5
Rsa1.0_00065.1	4914	CT	C	3,38	24,10	6,39
Rsa1.0_00065.1	58914	T	TC	3,36	10,0	6,0
Rsa1.0_00065.1	254484	G	GT	0,16	0,8	0,1
Rsa1.0_00065.1	397406	GA	G	1,6	41,1	1,0
Rsa1.0_00065.1	55650	AT	A	0	21,6	27,12
Rsa1.0_00065.1	4679	G	GA	0,4	16,8	2,6
Rsa1.0_00065.1	125774	CT	C	0	12,12	3,0
Rsa1.0_00065.1	390007	A	AG	5,3	11,5	0,42
Rsa1.0_00065.1	205602	T	TC	3,0	0,11	0
Rsa1.0_00065.1	222944	G	GC	0	0,11	0
Rsa1.0_00065.1	255061	C	CT	0,9	3,1	12,0
Rsa1.0_00065.1	51243	T	TA	1,8	8,0	12,0
Rsa1.0_00065.1	38694	CA	C	1,0	0,1	2,31
Rsa1.0_00066.1	90338	G	GA	70,0	0,15	6,37
Rsa1.0_00066.1	62850	G	GT	49,0	12,5	0,4
Rsa1.0_00066.1	90313	CA	C	46,0	0,8	4,7
Rsa1.0_00066.1	37013	AC	A	0,54	8,0	8,1
Rsa1.0_00066.1	19926	GT	G	9,36	6,13	12,47
Rsa1.0_00066.1	61163	TG	T	6,0	7,18	0,4
Rsa1.0_00066.1	16192	CA	C	0,5	5,10	4,4
Rsa1.0_00067.1	227134	CT	C	38,2	0	3,8
Rsa1.0_00067.1	7618	G	GA	25,10	0,25	0,43
Rsa1.0_00067.1	78780	CT	C	23,2	15,8	0,5
Rsa1.0_00067.1	77234	CT	C	21,1	21,0	0,16
Rsa1.0_00067.1	301154	T	TG	15,36	23,0	34,0
Rsa1.0_00067.1	251642	C	CA	4,15	24,25	0,40
Rsa1.0_00067.1	390255	TC	T	0,15	1,2	15,2
Rsa1.0_00067.1	38422	A	AC	0,10	64,0	62,0
Rsa1.0_00067.1	72013	AT	A	0,10	29,0	0,6
Rsa1.0_00067.1	372665	A	AG	0	1,56	0
Rsa1.0_00067.1	230372	G	GT	0	0,11	0,4
Rsa1.0_00067.1	158142	GA	G	4,0	5,1	13,5
Rsa1.0_00068.1	121919	GT	G	212,9	160,39	15,76
Rsa1.0_00068.1	53717	AT	A	13,0	2,2	6,6
Rsa1.0_00068.1	116071	AT	A	0,85	78,0	100,1
Rsa1.0_00068.1	16798	G	GA	1,10	9,0	35,3
Rsa1.0_00068.1	97837	T	TA	0	0,10	0,3
Rsa1.0_00068.1	30858	AT	A	0	0	20,12
Rsa1.0_00068.1	7119	CT	C	0,5	0,3	10,0
Rsa1.0_00068.1	59148	CG	C	0,9	0,7	0,12
Rsa1.0_00069.1	148190	TG	T	162,0	31,68	60,0
Rsa1.0_00069.1	355407	T	TG	154,0	20134	250,0
Rsa1.0_00069.1	148069	T	TG	127,1	120,31	17,50
Rsa1.0_00069.1	206299	T	TA	91,0	243,0	0,62
Rsa1.0_00069.1	135023	AG	A	52,0	0,8	10,0
Rsa1.0_00069.1	69098	TA	T	18,0	8,11	41,0
Rsa1.0_00069.1	179771	G	GA	18,0	0,9	0,3
Rsa1.0_00069.1	169840	GA	G	13,0	0,6	0,5
Rsa1.0_00069.1	178014	TA	T	10,0	0,7	0,7
Rsa1.0_00069.1	131049	G	GT	0,10	3,0	15,0
Rsa1.0_00069.1	68582	G	GT	0,5	86,0	0,7
Rsa1.0_00069.1	18961	GT	G	0	3,46	0,8
Rsa1.0_00069.1	13989	C	CA	1,8	5,3	11,1
Rsa1.0_00070.1	59182	A	AT	42,55	45,0	88,0
Rsa1.0_00070.1	59173	T	TC	33,15	35,0	75,0
Rsa1.0_00070.1	56245	CT	C	15,0	11,12	24,0
Rsa1.0_00070.1	59120	C	CT	12,6	11,0	22,0
Rsa1.0_00070.1	116374	T	TC	0,36	7,17	0,63
Rsa1.0_00070.1	68573	T	TG	0,29	27,8	10,0
Rsa1.0_00070.1	148308	CA	C	7,17	0	0
Rsa1.0_00070.1	68283	C	CT	0,10	5,5	11,0
Rsa1.0_00070.1	53671	C	CT	0	22,9	76,24
Rsa1.0_00070.1	56314	GT	G	0,2	21,33	11,0
Rsa1.0_00070.1	19633	AG	A	5,2	15,0	0,3
Rsa1.0_00070.1	111873	CT	C	0	14,5	10,1
Rsa1.0_00070.1	19559	GT	G	2,1	5,6	1,10
Rsa1.0_00071.1	142609	GA	G	243,0	68,8	116,44
Rsa1.0_00071.1	147964	CT	C	0,78	26,93	10,33
Rsa1.0_00071.1	58324	A	AC	0,19	0,7	0,7
Rsa1.0_00071.1	41393	AC	A	0,14	0,8	0,12
Rsa1.0_00071.1	105817	GA	G	0,5	13,1	18,24
Rsa1.0_00071.1	8323	CA	C	1,8	7,13	7,12
Rsa1.0_00071.1	314900	A	AT	0	1,9	32,7
Rsa1.0_00071.1	66193	C	CA	0	0	27,11
Rsa1.0_00072.1	72920	C	CA	0,18	4,13	0,26
Rsa1.0_00073.1	80450	A	AT	33,0	21,9	23,0
Rsa1.0_00073.1	205650	G	GT	16,8	16,11	1,1
Rsa1.0_00073.1	37076	AT	A	0,7	21,42	0,13
Rsa1.0_00073.1	94188	CA	C	0	20,0	2,17
Rsa1.0_00073.1	98335	T	TA	0,5	18,0	8,0
Rsa1.0_00073.1	97444	C	CT	1,0	12,0	0,14
Rsa1.0_00073.1	39785	GA	G	0,3	7,20	0,6
Rsa1.0_00073.1	36988	G	GA	0,1	4,11	0,4
Rsa1.0_00073.1	9175	A	AG	0,1	9,7	0,59
Rsa1.0_00073.1	2517	A	AC	0	0,6	0,24
Rsa1.0_00073.1	19885	T	TC	0	4,5	0,15
Rsa1.0_00073.1	19974	C	CT	0	4,7	0,12
Rsa1.0_00075.1	27677	CT	C	5,19	6,11	3,23
Rsa1.0_00077.1	22210	AT	A	92,0	37,11	0,56
Rsa1.0_00077.1	135641	GA	G	11,14	10,40	19,22
Rsa1.0_00077.1	84630	CT	C	0,38	96,0	247,0
Rsa1.0_00077.1	109329	GT	G	2,36	25,0	0,34
Rsa1.0_00077.1	133951	T	TA	4,14	15,6	4,5
Rsa1.0_00077.1	54523	TA	T	0,5	21,3	2,0
Rsa1.0_00078.1	66511	T	TA	249,0	0,80	1249
Rsa1.0_00078.1	4027	AT	A	34,0	0,3	0,2
Rsa1.0_00078.1	46199	CT	C	0,23	33,0	71,0
Rsa1.0_00078.1	100531	GA	G	0,8	35,0	65,0
Rsa1.0_00078.1	47763	G	GT	0,9	23,2	79,1
Rsa1.0_00079.1	22533	TA	T	246,0	0,7	56,0
Rsa1.0_00079.1	3333	TA	T	245,5	209,22	100104
Rsa1.0_00079.1	22507	C	CT	232,0	0,11	60,0
Rsa1.0_00079.1	140733	GT	G	95,0	35,19	69,5
Rsa1.0_00079.1	41888	A	AT	87,0	0,3	4,3
Rsa1.0_00079.1	466348	CA	C	73,11	13,14	29,2
Rsa1.0_00079.1	191051	T	TA	24,14	23,4	23,1
Rsa1.0_00079.1	135274	AT	A	16,0	2,9	13,0
Rsa1.0_00079.1	463689	C	CA	13,0	49,0	20,12
Rsa1.0_00079.1	191255	TG	T	11,0	12,0	15,8
Rsa1.0_00079.1	83241	T	TG	0,44	37,30	6,46
Rsa1.0_00079.1	83129	C	CT	2,20	7,4	6,35
Rsa1.0_00079.1	86197	CT	C	0,5	25,17	20,0
Rsa1.0_00079.1	463906	G	GT	6,0	8,0	3,13
Rsa1.0_00080.1	106794	AG	A	88,0	147,0	30,28
Rsa1.0_00080.1	109867	C	CA	63,16	35,6	32,18
Rsa1.0_00080.1	19557	AT	A	35,0	0,39	5,71
Rsa1.0_00080.1	76168	CT	C	0,14	4,15	13,8
Rsa1.0_00081.1	9838	TA	T	49,0	117,53	88,17
Rsa1.0_00081.1	114341	TA	T	23,0	0	0,8
Rsa1.0_00081.1	134558	A	AC	10,0	14,6	0,20
Rsa1.0_00081.1	137290	CA	C	0,10	54,0	54,5
Rsa1.0_00081.1	47705	C	CT	0	4,9	0,12
Rsa1.0_00082.1	19877	C	CT	31,22	247,0	156,0
Rsa1.0_00082.1	138987	CT	C	31,62	97,1	158,1
Rsa1.0_00082.1	127269	CA	C	12,21	13,0	11,0
Rsa1.0_00082.1	20284	TG	T	0,13	57,0	24,5
Rsa1.0_00082.1	55516	T	TG	0,13	25,4	13,0
Rsa1.0_00082.1	55354	TG	T	0,10	7,0	8,0
Rsa1.0_00082.1	14676	T	TA	3,0	52,0	7,12
Rsa1.0_00082.1	41552	T	TC	0	19,0	0,8
Rsa1.0_00082.1	106695	G	GT	4,7	18,2	19,1
Rsa1.0_00082.1	38864	C	CT	3,1	3,2	11,8
Rsa1.0_00082.1	39356	AT	A	2,5	1,1	7,13
Rsa1.0_00082.1	50221	T	TA	3,0	1,0	6,12
Rsa1.0_00083.1	253101	CT	C	128,0	6,12	0,19
Rsa1.0_00083.1	141501	AT	A	44,13	0,87	62,36
Rsa1.0_00083.1	404881	C	CA	34,0	2,12	6,0
Rsa1.0_00083.1	404963	A	AC	21,0	0,6	9,2
Rsa1.0_00083.1	326835	G	GT	0,27	28,10	77,0
Rsa1.0_00083.1	402000	G	GA	0,14	17,4	2,21
Rsa1.0_00083.1	320343	GT	G	6,0	1,0	27,12
Rsa1.0_00085.1	129548	AG	A	0	0,60	0,30
Rsa1.0_00085.1	98715	A	AT	0	0,5	0,13
Rsa1.0_00085.1	70179	AC	A	2,0	0	0,10
Rsa1.0_00086.1	364988	T	TC	25,0	6,10	45,0
Rsa1.0_00086.1	375389	CA	C	16,0	20,10	126,89
Rsa1.0_00086.1	243280	AT	A	0,10	0,15	0,23
Rsa1.0_00086.1	290370	C	CA	1,0	0	10,13
Rsa1.0_00087.1	624621	G	GC	90,0	26,8	0,50
Rsa1.0_00087.1	313413	TA	T	65,0	9,45	73,0
Rsa1.0_00087.1	183364	A	AT	59,0	26,25	0,45
Rsa1.0_00087.1	191225	AG	A	48,0	1,34	39,3
Rsa1.0_00087.1	278211	A	AT	38,0	14,20	20,12
Rsa1.0_00087.1	209977	TC	T	35,0	34,1	12,27
Rsa1.0_00087.1	532190	CA	C	33,80	49,14	136,37
Rsa1.0_00087.1	191554	C	CA	27,4	14,1	30,23
Rsa1.0_00087.1	27425	GA	G	26,0	18,1	3,9
Rsa1.0_00087.1	45179	TA	T	18,0	0,7	0
Rsa1.0_00087.1	66522	AT	A	15,0	0,14	0,19
Rsa1.0_00087.1	435685	CT	C	14,0	145,0	46,30
Rsa1.0_00087.1	210144	G	GT	11,8	0	0
Rsa1.0_00087.1	279652	C	CT	0,191	0,37	190,37
Rsa1.0_00087.1	276041	A	AT	0,70	43,2	52,12
Rsa1.0_00087.1	729018	AT	A	0,34	68,16	12,10
Rsa1.0_00087.1	5535	TA	T	0,25	15,7	4,35
Rsa1.0_00087.1	361761	GT	G	0,23	0,1	0,4
Rsa1.0_00087.1	217549	C	CT	1,21	6,0	33,0
Rsa1.0_00087.1	282056	G	GA	0,10	5,0	14,0
Rsa1.0_00087.1	732323	C	CT	0,3	45,57	11,23
Rsa1.0_00087.1	291181	C	CT	0,9	0,82	11,7
Rsa1.0_00087.1	432525	TA	T	5,0	0,22	0,1
Rsa1.0_00087.1	432127	CA	C	0,7	2,19	20,0
Rsa1.0_00087.1	277662	CA	C	0,3	6,11	5,0
Rsa1.0_00087.1	300640	GT	G	0,7	0,11	15,1
Rsa1.0_00087.1	298550	C	CT	3,0	0,9	193,4
Rsa1.0_00087.1	363972	AT	A	0,5	1,2	16,4
Rsa1.0_00087.1	279486	GT	G	0	3,7	13,0
Rsa1.0_00087.1	352507	A	AT	2,0	0,1	0,13
Rsa1.0_00088.1	9612	C	CA	0,92	10,64	0,93
Rsa1.0_00088.1	9676	AC	A	0,48	81,2	55,22
Rsa1.0_00088.1	131401	GT	G	0,4	15,0	0,4
Rsa1.0_00088.1	104216	C	CA	0,7	3,1	14,0
Rsa1.0_00089.1	240570	TA	T	36,0	10,21	27,14
Rsa1.0_00089.1	390507	G	GA	25,9	15,2	6,1
Rsa1.0_00089.1	153807	T	TA	19,4	1,9	15,21
Rsa1.0_00089.1	240673	GA	G	16,1	9,14	5,7
Rsa1.0_00089.1	275121	GA	G	13,0	17,7	23,7
Rsa1.0_00089.1	349318	CA	C	3,80	2,52	31,16
Rsa1.0_00089.1	7675	T	TG	7,6	19,0	20,0
Rsa1.0_00089.1	352615	GC	G	5,0	10,5	30,0
Rsa1.0_00089.1	227588	GT	G	1,0	9,11	6,0
Rsa1.0_00089.1	127460	C	CT	0	0,11	0,3
Rsa1.0_00090.1	161652	A	AT	28,0	13,6	22,10
Rsa1.0_00090.1	232759	GC	G	6,14	3,4	29,6
Rsa1.0_00090.1	239562	CT	C	6,0	21,2	14,9
Rsa1.0_00090.1	51539	T	TA	0,2	20,17	11,0
Rsa1.0_00090.1	148316	CT	C	9,0	16,7	59,0
Rsa1.0_00090.1	148554	C	CT	4,0	6,1	11,14
Rsa1.0_00090.1	175982	GT	G	3,6	0,3	3,18
Rsa1.0_00090.1	34654	C	CA	3,0	1,0	1,12
Rsa1.0_00091.1	15396	T	TC	0	2,21	0,13
Rsa1.0_00092.1	176071	G	GT	241,0	52,18	77,56
Rsa1.0_00092.1	179356	A	AG	47,0	32,0	12,13
Rsa1.0_00092.1	171233	T	TA	21,7	16,6	15,4
Rsa1.0_00092.1	44473	TC	T	18,3	2,5	6,14
Rsa1.0_00092.1	44474	CT	C	18,7	2,3	6,20
Rsa1.0_00092.1	126027	TA	T	15,7	13,4	40,3
Rsa1.0_00092.1	459709	C	CA	12,0	14,22	29,26
Rsa1.0_00092.1	115550	AT	A	16183	181,16	235,10
Rsa1.0_00092.1	655005	T	TA	1189	0,244	0,242
Rsa1.0_00092.1	20471	CG	C	0,22	0,8	0,19
Rsa1.0_00092.1	656596	TA	T	0,16	0,7	5,14
Rsa1.0_00092.1	336278	TG	T	0,13	0	0
Rsa1.0_00092.1	620614	A	AT	0,13	3,5	0,7
Rsa1.0_00092.1	487860	A	AT	0,12	0,2	0
Rsa1.0_00092.1	515091	G	GT	0,2	29,23	62,3
Rsa1.0_00092.1	325292	TA	T	0	0,27	0
Rsa1.0_00092.1	650860	A	AG	0,1	0,24	11,6
Rsa1.0_00092.1	325061	AT	A	0	1,23	0
Rsa1.0_00092.1	639241	T	TA	0,2	0,18	3,1
Rsa1.0_00092.1	335723	A	AT	3,0	0,12	0,3
Rsa1.0_00092.1	634344	GT	G	0	0,11	0
Rsa1.0_00092.1	510927	T	TA	0	0	0,14
Rsa1.0_00093.1	117250	C	CA	36,7	34,13	25,23
Rsa1.0_00093.1	93622	CA	C	16,0	28,9	25,2
Rsa1.0_00093.1	14082	T	TA	15,6	0,15	0,25
Rsa1.0_00094.1	90004	CA	C	57,0	43,0	39,33
Rsa1.0_00094.1	6137	CT	C	24,10	43,0	131,0
Rsa1.0_00094.1	86590	C	CT	24,0	16,0	59,61
Rsa1.0_00094.1	6029	G	GC	0,151	0,109	0,249
Rsa1.0_00094.1	47208	T	TA	8,58	139,8	118,53
Rsa1.0_00094.1	121400	C	CA	0,12	0	0
Rsa1.0_00095.1	97303	G	GT	0,28	65,0	1,0
Rsa1.0_00096.1	136121	GC	G	140,0	60,20	20,45
Rsa1.0_00097.1	60241	A	AT	66,0	31,21	54,0
Rsa1.0_00097.1	80032	C	CG	47,0	10,16	1,42
Rsa1.0_00097.1	27800	C	CT	35,0	3,7	29,2
Rsa1.0_00097.1	76083	C	CA	18,9	1,1	6,2
Rsa1.0_00097.1	84322	AG	A	14,0	7,6	7,8
Rsa1.0_00097.1	84311	TA	T	2,11	1,11	0,14
Rsa1.0_00097.1	84246	G	GA	0,2	5,8	16,6
Rsa1.0_00098.1	236044	C	CA	0,36	0,11	0,52
Rsa1.0_00098.1	237767	C	CT	0,26	18,0	17,0
Rsa1.0_00098.1	269500	G	GA	4,0	6,0	4,16
Rsa1.0_00099.1	106945	CT	C	15,0	35,3	14,7
Rsa1.0_00099.1	120739	A	AT	12,1	0,13	1,1
Rsa1.0_00099.1	46315	GA	G	0,125	0,165	0,93
Rsa1.0_00099.1	146702	CT	C	0	0,4	13,5
Rsa1.0_00100.1	228873	GA	G	17,0	2,17	17,6
Rsa1.0_00100.1	212035	T	TA	0,191	122122	114,73
Rsa1.0_00100.1	212736	T	TA	0,53	3,57	44,13
Rsa1.0_00100.1	115683	TA	T	3,51	0	0
Rsa1.0_00100.1	185329	T	TG	0,27	0,22	1,21
Rsa1.0_00100.1	186279	C	CA	0,20	11,0	6,0
Rsa1.0_00100.1	152448	A	AT	0,11	6,12	7,28
Rsa1.0_00100.1	182627	GA	G	0	0,17	0,14
Rsa1.0_00100.1	200954	TG	T	0,6	5,7	8,24
Rsa1.0_00101.1	208939	C	CT	39,4	2,5	1,13
Rsa1.0_00101.1	257940	T	TA	35,23	0,37	1123
Rsa1.0_00101.1	4532	T	TG	31,0	0	0,26
Rsa1.0_00101.1	136625	CT	C	11,3	2,5	3,4
Rsa1.0_00101.1	114936	T	TC	0,55	117,99	55,0
Rsa1.0_00101.1	119212	G	GA	2,51	4,50	8133
Rsa1.0_00101.1	185373	A	AC	0,20	3,0	0
Rsa1.0_00101.1	213408	C	CA	0,14	41,4	0,14
Rsa1.0_00101.1	105691	CT	C	0,9	47,0	47,0
Rsa1.0_00101.1	119161	T	TA	9,0	12,6	20,0
Rsa1.0_00101.1	16525	G	GA	0	0,17	0
Rsa1.0_00101.1	224303	CT	C	0	0,6	0,19
Rsa1.0_00101.1	253296	C	CT	0,3	0,7	0,14
Rsa1.0_00102.1	29094	GT	G	36,2	19,38	2,5
Rsa1.0_00103.1	128977	AT	A	11,3	0	0,19
Rsa1.0_00104.1	334362	C	CA	85,0	51,27	247,0
Rsa1.0_00104.1	237944	AT	A	84,1	0,4	6,6
Rsa1.0_00104.1	63090	G	GT	11,8	1,12	12,2
Rsa1.0_00104.1	264244	T	TG	0,17	69,0	32,2
Rsa1.0_00104.1	257025	TC	T	0,11	27,0	15,0
Rsa1.0_00104.1	274162	C	CT	0	50,41	127,14
Rsa1.0_00104.1	257633	CT	C	0,7	42,2	15,16
Rsa1.0_00104.1	164805	C	CA	6,4	36,0	18,8
Rsa1.0_00104.1	44292	CA	C	1,0	17,3	0,7
Rsa1.0_00104.1	154904	C	CA	4,0	7,13	0,10
Rsa1.0_00104.1	201728	GT	G	0,4	1,2	11,3
Rsa1.0_00104.1	206039	C	CT	0,4	0	11,4
Rsa1.0_00104.1	167780	CT	C	0	0,9	1,15
Rsa1.0_00105.1	127008	C	CT	30,10	23,9	57,39
Rsa1.0_00105.1	62326	C	CA	18,1	13,8	30,1
Rsa1.0_00105.1	2447	A	AG	15,0	22,15	16,1
Rsa1.0_00105.1	127068	CT	C	1,16	16,1	64,3
Rsa1.0_00105.1	107768	CT	C	0,11	7,8	5,6
Rsa1.0_00105.1	69093	AT	A	0,5	0,16	1,11
Rsa1.0_00105.1	5618	TA	T	1,0	0,10	0,1
Rsa1.0_00105.1	476	A	AT	0	2,3	0,10
Rsa1.0_00106.1	7644	C	CT	206,3	229,11	102,63
Rsa1.0_00106.1	19418	C	CA	41,0	61,16	15,14
Rsa1.0_00106.1	19256	A	AT	20,0	19,0	8,10
Rsa1.0_00106.1	63703	AT	A	1,17	26,63	16,41
Rsa1.0_00106.1	20799	CT	C	3,5	20,0	4,1
Rsa1.0_00107.1	313709	TA	T	81,3	28,3	25,28
Rsa1.0_00107.1	313474	GT	G	73,3	17,1	36,14
Rsa1.0_00107.1	129076	CG	C	59,25	162,0	247,0
Rsa1.0_00107.1	326278	T	TA	27,11	67,0	67,0
Rsa1.0_00107.1	326302	G	GA	13,4	6,27	20,16
Rsa1.0_00107.1	61199	G	GA	0,12	59,13	33,7
Rsa1.0_00107.1	255657	T	TG	0,10	0	0
Rsa1.0_00107.1	13916	C	CA	0,8	50,11	27,3
Rsa1.0_00107.1	136221	T	TC	7,5	12,13	77,16
Rsa1.0_00107.1	298758	G	GA	0,2	10,7	2,18
Rsa1.0_00107.1	256648	A	AC	0,4	0,14	0,18
Rsa1.0_00107.1	347665	TG	T	0,8	0,2	2,10
Rsa1.0_00108.1	451067	CA	C	45,0	32,5	16,18
Rsa1.0_00108.1	272628	A	AT	30,2	18,11	0,12
Rsa1.0_00108.1	12588	CT	C	26,0	38,2	0,16
Rsa1.0_00108.1	9533	GT	G	19,0	22,3	0,8
Rsa1.0_00108.1	55012	A	AC	16,0	10,0	3,13
Rsa1.0_00108.1	449977	AT	A	12,0	8,14	7,5
Rsa1.0_00108.1	53176	A	AC	11,0	5,22	0,5
Rsa1.0_00108.1	449991	AT	A	11,1	7,12	8,3
Rsa1.0_00108.1	418514	T	TA	10,11	11,3	0,14
Rsa1.0_00108.1	77703	GA	G	0,158	0	0
Rsa1.0_00108.1	144439	A	AT	0,102	0,97	0,73
Rsa1.0_00108.1	76905	G	GA	0,48	1,12	0
Rsa1.0_00108.1	40963	C	CT	1,43	14,1	112,10
Rsa1.0_00108.1	115185	A	AC	0,11	11,6	9,1
Rsa1.0_00108.1	67567	CT	C	0,2	147,2	0,7
Rsa1.0_00108.1	76855	TA	T	3,0	16,6	0,14
Rsa1.0_00108.1	50005	A	AG	0,1	0,96	1,2
Rsa1.0_00109.1	81260	A	AT	10,8	20,9	20,6
Rsa1.0_00110.1	5364	CT	C	248,0	212,36	76,41
Rsa1.0_00110.1	32561	C	CG	14,0	174,29	93108
Rsa1.0_00110.1	36165	A	AG	1,0	63,2	6,7
Rsa1.0_00110.1	36247	C	CT	0,8	46,0	7,0
Rsa1.0_00111.1	191596	AC	A	247,0	0,16	0,9
Rsa1.0_00111.1	201886	CT	C	48,1	0,10	52,0
Rsa1.0_00111.1	270689	C	CT	42,0	5,2	4,22
Rsa1.0_00111.1	55619	A	AT	26,0	10,6	27,11
Rsa1.0_00111.1	321233	A	AT	19,0	8,6	15,3
Rsa1.0_00111.1	373487	A	AT	17,0	67,23	61,0
Rsa1.0_00111.1	338514	C	CT	0,25	0,4	49,17
Rsa1.0_00111.1	189459	CT	C	0,15	45,0	113,0
Rsa1.0_00111.1	381881	A	AC	0,15	183,0	69,0
Rsa1.0_00111.1	160468	C	CT	0,12	2,1	2,1
Rsa1.0_00111.1	178800	TA	T	0,5	45,0	19,0
Rsa1.0_00111.1	373569	AT	A	0	18,10	34,6
Rsa1.0_00111.1	338444	C	CT	0,9	0,5	100,5
Rsa1.0_00111.1	78937	AT	A	0,8	1,0	15,0
Rsa1.0_00111.1	334734	CA	C	0	0	10,6
Rsa1.0_00112.1	59698	AT	A	83,0	5,5	4,5
Rsa1.0_00112.1	59730	C	CT	58,43	5,2	2,2
Rsa1.0_00112.1	83978	TG	T	48,0	1,0	0,6
Rsa1.0_00112.1	90126	AT	A	37,17	4,35	2,1
Rsa1.0_00112.1	13918	C	CG	11,17	31,1	20,0
Rsa1.0_00112.1	768	C	CT	0	28,5	0,6
Rsa1.0_00112.1	63531	C	CA	6,6	17,3	6,1
Rsa1.0_00112.1	22578	C	CT	3,0	17,0	8,8
Rsa1.0_00112.1	28212	A	AT	5,0	14,0	0,12
Rsa1.0_00112.1	106429	T	TG	5,7	13,0	7,0
Rsa1.0_00112.1	56395	T	TG	0	0,48	0,19
Rsa1.0_00113.1	13335	C	CA	12,4	17,27	0,15
Rsa1.0_00113.1	53306	AG	A	0,29	155,0	32,0
Rsa1.0_00113.1	61727	CG	C	0,29	50,0	59,0
Rsa1.0_00113.1	123301	GT	G	0,11	0,15	0,16
Rsa1.0_00113.1	51992	G	GA	0,9	68,0	13,0
Rsa1.0_00113.1	63408	AT	A	4,2	32,14	1,0
Rsa1.0_00113.1	79714	C	CA	2,0	10,7	1,0
Rsa1.0_00113.1	122335	C	CT	0	0	0,15
Rsa1.0_00114.1	29787	AG	A	51,0	87,1	0,93
Rsa1.0_00114.1	42508	GC	G	29,0	84,0	0,9
Rsa1.0_00114.1	84516	T	TC	23,0	12,64	33,0
Rsa1.0_00114.1	66302	C	CT	21,26	33,15	103,0
Rsa1.0_00114.1	100667	TA	T	15,6	8,0	34,0
Rsa1.0_00114.1	65904	GA	G	2,23	3,4	22,0
Rsa1.0_00114.1	7751	A	AG	3,5	0,24	1,18
Rsa1.0_00115.1	51889	T	TA	59,10	2,17	73,10
Rsa1.0_00115.1	113440	CT	C	45,0	57,1	21,7
Rsa1.0_00115.1	51808	C	CT	38,0	0,19	42,2
Rsa1.0_00115.1	51722	GA	G	24,8	0	16,6
Rsa1.0_00115.1	97571	G	GT	19,0	0,2	5,4
Rsa1.0_00115.1	97576	C	CA	11,5	1,0	3,0
Rsa1.0_00115.1	122826	C	CA	1,0	1,19	0,3
Rsa1.0_00116.1	36317	T	TG	243,0	41,58	184,0
Rsa1.0_00116.1	63735	GA	G	89,0	25,0	25,29
Rsa1.0_00116.1	168977	T	TC	26,16	15,1	18,4
Rsa1.0_00116.1	53678	CA	C	11,0	24,18	4,26
Rsa1.0_00116.1	242413	GC	G	0,78	250,0	155,0
Rsa1.0_00116.1	130259	C	CT	0,51	0,8	0,13
Rsa1.0_00116.1	341564	CA	C	8,19	2,1	0
Rsa1.0_00116.1	238639	T	TG	3,0	55,0	12,5
Rsa1.0_00116.1	325325	A	AT	0,1	46,1	0,8
Rsa1.0_00116.1	325290	GA	G	0	25,8	0
Rsa1.0_00116.1	7931	C	CT	6,0	19,12	2,2
Rsa1.0_00116.1	244587	G	GA	0	6,10	0
Rsa1.0_00117.1	55113	A	AG	26,0	0,11	0,12
Rsa1.0_00117.1	129020	T	TC	5,35	0,7	4,45
Rsa1.0_00117.1	18480	C	CA	1,0	18,41	0
Rsa1.0_00117.1	78326	A	AG	0	1,10	2,1
Rsa1.0_00118.1	32203	AT	A	0,22	26,0	20,0
Rsa1.0_00119.1	126033	GT	G	15,10	5,3	15,0
Rsa1.0_00119.1	58997	G	GA	14,0	0,7	19,0
Rsa1.0_00119.1	8727	T	TA	11,0	32,19	7,1
Rsa1.0_00119.1	387248	TC	T	0,18	35,0	33,1
Rsa1.0_00119.1	284369	T	TG	1,5	13,0	15,0
Rsa1.0_00119.1	53871	A	AT	3,0	11,8	1,12
Rsa1.0_00119.1	355673	G	GA	0,3	0,59	0,1
Rsa1.0_00119.1	374623	TC	T	0,5	0,7	0,16
Rsa1.0_00119.1	53952	GA	G	3,0	6,0	1,12
Rsa1.0_00120.1	216828	C	CT	17,6	7,0	0,1
Rsa1.0_00120.1	266296	C	CA	2,17	0,13	0,4
Rsa1.0_00120.1	97177	CA	C	0,12	0,2	0,2
Rsa1.0_00120.1	45417	C	CA	0	3,0	7,12
Rsa1.0_00121.1	254074	G	GA	138,0	18,2	2,15
Rsa1.0_00121.1	54460	T	TC	33,0	2,12	4,27
Rsa1.0_00121.1	264822	A	AC	28,0	21,20	0,1
Rsa1.0_00121.1	54473	T	TC	21,0	0,5	2,20
Rsa1.0_00121.1	6781	C	CT	17,0	9,9	15,0
Rsa1.0_00121.1	10961	GT	G	10,0	12,15	14,6
Rsa1.0_00121.1	47385	TA	T	0,23	0	1,0
Rsa1.0_00121.1	109935	GC	G	0,18	2,1	4,10
Rsa1.0_00121.1	2815	C	CA	3,0	12,10	4,3
Rsa1.0_00122.1	247651	AT	A	0	0,19	0,51
Rsa1.0_00122.1	44644	CT	C	0,3	3,13	0,6
Rsa1.0_00122.1	44379	T	TA	0	0,13	0,4
Rsa1.0_00122.1	5374	C	CA	0	0,12	0
Rsa1.0_00122.1	247511	GA	G	0	0,1	6,17
Rsa1.0_00123.1	168502	A	AC	249,0	43,56	249,0
Rsa1.0_00123.1	48291	C	CT	128,0	1217	38150
Rsa1.0_00123.1	96392	AT	A	31,0	0	16,18
Rsa1.0_00123.1	2719	C	CA	10,0	0,13	0,7
Rsa1.0_00123.1	304703	TA	T	0,45	115,0	249,0
Rsa1.0_00123.1	306692	A	AT	0,29	4,18	1,25
Rsa1.0_00123.1	105998	A	AT	0,28	13,0	12,0
Rsa1.0_00123.1	143243	T	TG	1,27	0,8	5,4
Rsa1.0_00123.1	298059	A	AT	0,14	1,4	4,28
Rsa1.0_00123.1	129976	G	GT	1,0	7,0	12,5
Rsa1.0_00124.1	162572	C	CT	193,6	1,24	12,24
Rsa1.0_00124.1	83919	CA	C	0,26	0,30	45,6
Rsa1.0_00124.1	84846	CA	C	0,9	23,2	8,0
Rsa1.0_00124.1	255033	G	GA	0	14,6	3,0
Rsa1.0_00124.1	47508	A	AC	0	0,101	17226
Rsa1.0_00124.1	81025	T	TC	0	0,13	29,0
Rsa1.0_00124.1	255569	GT	G	0	0,13	0,19
Rsa1.0_00124.1	246409	G	GT	0	1,3	2,10
Rsa1.0_00125.1	164650	AT	A	0,25	0	0
Rsa1.0_00125.1	165079	C	CT	0,16	0	0
Rsa1.0_00125.1	182025	G	GA	1,7	31,0	51,1
Rsa1.0_00125.1	182109	TC	T	2,6	19,0	29,1
Rsa1.0_00125.1	225981	TA	T	0,8	0,11	0
Rsa1.0_00125.1	183613	C	CT	0	7,5	25,3
Rsa1.0_00125.1	154428	AT	A	0,2	0,6	0,23
Rsa1.0_00126.1	16682	CA	C	0,6	19,14	13,0
Rsa1.0_00126.1	806	AT	A	9,0	11,6	4,0
Rsa1.0_00126.1	36357	GT	G	0,6	1,1	0,10
Rsa1.0_00127.1	84781	AT	A	13,0	1,7	0,1
Rsa1.0_00127.1	14023	CT	C	10,16	4,6	4,4
Rsa1.0_00127.1	98159	TA	T	0,48	22,5	30,19
Rsa1.0_00127.1	124949	A	AT	0,11	0,1	0
Rsa1.0_00127.1	110404	AG	A	0,2	18,0	0,5
Rsa1.0_00127.1	110423	G	GA	0,1	17,3	0,6
Rsa1.0_00127.1	104049	AT	A	0	6,21	31,0
Rsa1.0_00128.1	207315	C	CA	87,92	3,0	48,26
Rsa1.0_00128.1	165365	G	GA	54,18	15,10	22,28
Rsa1.0_00128.1	155478	TG	T	35,49	61,58	58157
Rsa1.0_00128.1	52790	T	TG	18,0	2,2	5,10
Rsa1.0_00128.1	90994	T	TA	12,0	0,2	27,18
Rsa1.0_00128.1	61451	AT	A	0,35	30,5	128,1
Rsa1.0_00128.1	81144	TC	T	0,20	1,9	1,34
Rsa1.0_00128.1	107278	A	AT	9,13	31,0	1,13
Rsa1.0_00128.1	202732	TA	T	0,10	14,6	5,2
Rsa1.0_00128.1	203985	TC	T	0	57,25	106,3
Rsa1.0_00128.1	117784	AG	A	4,2	21,85	20,12
Rsa1.0_00128.1	203986	CA	C	0	14,62	35,70
Rsa1.0_00128.1	52627	A	AC	4,0	12,3	8,7
Rsa1.0_00128.1	52625	C	CG	4,0	10,5	4,11
Rsa1.0_00128.1	78884	CA	C	4,3	5,0	1,12
Rsa1.0_00128.1	155712	GT	G	1,3	1,3	7,10
Rsa1.0_00129.1	115275	AC	A	0,52	0,35	3,5
Rsa1.0_00129.1	67012	C	CA	1,21	0	24,3
Rsa1.0_00129.1	39753	CA	C	0	3,61	12,2
Rsa1.0_00129.1	46731	GT	G	0,6	0,16	3,2
Rsa1.0_00129.1	68570	T	TA	0	0	24,8
Rsa1.0_00130.1	781	GA	G	213,2	60157	203,2
Rsa1.0_00130.1	115394	G	GA	79,4	101,10	22,12
Rsa1.0_00130.1	38300	C	CA	24,28	4,1	51,25
Rsa1.0_00130.1	115259	G	GA	21,1	4,2	6,29
Rsa1.0_00130.1	34171	CT	C	14,0	6,0	3,21
Rsa1.0_00130.1	118160	C	CA	12,0	7,5	0,7
Rsa1.0_00130.1	50601	CT	C	0,42	27,1	85,9
Rsa1.0_00130.1	23864	T	TC	8,0	0,18	0
Rsa1.0_00130.1	594	AT	A	1,0	8,11	16,1
Rsa1.0_00130.1	45740	TC	T	0,5	0,7	17,0
Rsa1.0_00131.1	430449	TA	T	85,4	6,5	0,6
Rsa1.0_00131.1	409624	TG	T	84,45	30,41	80,7
Rsa1.0_00131.1	152065	GA	G	50,21	19,5	39,6
Rsa1.0_00131.1	251097	G	GT	23,0	7,4	0,4
Rsa1.0_00131.1	409344	T	TA	21,0	12,9	8,2
Rsa1.0_00131.1	205810	G	GT	18,28	9,14	0,56
Rsa1.0_00131.1	95265	TG	T	16,0	3,9	0
Rsa1.0_00131.1	108507	C	CA	13,9	26,12	15,1
Rsa1.0_00131.1	205874	G	GT	13,5	3,1	0,8
Rsa1.0_00131.1	69281	GT	G	9121	27,40	9178
Rsa1.0_00131.1	155436	CT	C	1,6	12,1	30,3
Rsa1.0_00131.1	77823	A	AC	0,1	0,11	0,1
Rsa1.0_00131.1	409808	CA	C	0,2	0,3	12,0
Rsa1.0_00131.1	192729	CA	C	2,1	0,5	1,16
Rsa1.0_00132.1	45504	C	CT	250,0	190,60	155,82
Rsa1.0_00132.1	46202	GA	G	174,0	2121	18,39
Rsa1.0_00132.1	99852	T	TA	97,0	0,3	0,3
Rsa1.0_00132.1	45704	GA	G	69,0	11,23	7,7
Rsa1.0_00132.1	45649	A	AT	62,0	16,14	7,2
Rsa1.0_00132.1	104830	C	CT	59,0	0,3	0,16
Rsa1.0_00132.1	56781	T	TG	56,0	25,19	45,8
Rsa1.0_00132.1	101939	AT	A	50,0	0,12	0,29
Rsa1.0_00132.1	107866	G	GT	48,0	0,90	2,82
Rsa1.0_00132.1	55647	AT	A	45,0	0,7	4,34
Rsa1.0_00132.1	105961	A	AC	39,0	0,6	4,0
Rsa1.0_00132.1	91002	GT	G	34,0	31,0	3,14
Rsa1.0_00132.1	101929	C	CA	34,15	11,0	23,4
Rsa1.0_00132.1	100056	TG	T	28,0	8,0	14,19
Rsa1.0_00132.1	55615	TA	T	26,0	0,1	3,20
Rsa1.0_00132.1	115324	TC	T	24,0	0,10	0,12
Rsa1.0_00132.1	98506	C	CT	15,0	6,0	0,5
Rsa1.0_00132.1	56342	T	TA	0,3	0,16	0,14
Rsa1.0_00133.1	52916	AT	A	11,36	12,1	37,4
Rsa1.0_00133.1	10063	TA	T	0,52	69,38	0,21
Rsa1.0_00133.1	23165	C	CA	0	91,39	0
Rsa1.0_00133.1	38224	AT	A	0	0,7	0,11
Rsa1.0_00134.1	155696	AC	A	187,1	226,0	94,42
Rsa1.0_00134.1	157562	G	GA	24,0	18,23	14,0
Rsa1.0_00134.1	157503	C	CT	13,5	19,2	1,6
Rsa1.0_00134.1	157496	CT	C	0,13	14,0	0,7
Rsa1.0_00134.1	175938	CG	C	0,8	32,0	0
Rsa1.0_00134.1	6097	A	AT	9,0	4,11	25,0
Rsa1.0_00134.1	6198	TA	T	8,0	4,8	21,0
Rsa1.0_00134.1	44432	TA	T	0	7,6	16,2
Rsa1.0_00134.1	194088	C	CT	8,6	5,0	0,11
Rsa1.0_00135.1	78414	A	AT	7,3	5,8	12,12
Rsa1.0_00136.1	114764	T	TG	145,0	8,56	42,79
Rsa1.0_00136.1	25307	CA	C	20,3	1,13	5,1
Rsa1.0_00136.1	25261	TA	T	15,0	0,6	0,4
Rsa1.0_00136.1	75696	AG	A	0,95	27,70	5108
Rsa1.0_00136.1	36376	TA	T	0,11	20,10	11,3
Rsa1.0_00136.1	34046	AT	A	0,10	0	0
Rsa1.0_00136.1	26611	G	GT	0	22,18	31,1
Rsa1.0_00136.1	36473	TA	T	0,9	19,11	21,3
Rsa1.0_00136.1	55606	C	CT	9,4	10,1	14,7
Rsa1.0_00138.1	76077	GA	G	79,0	47,1	10,9
Rsa1.0_00138.1	232172	GT	G	38,6	11,9	42,20
Rsa1.0_00138.1	59404	CA	C	13,0	15214	0,8
Rsa1.0_00138.1	75259	A	AT	13,4	6,8	2,0
Rsa1.0_00138.1	228279	AT	A	1,0	12,5	0,1
Rsa1.0_00139.1	265762	G	GT	90,30	10,13	90,46
Rsa1.0_00139.1	17751	G	GA	83,69	67,68	69,43
Rsa1.0_00139.1	128079	T	TA	13,7	0,5	0
Rsa1.0_00139.1	149679	TA	T	53183	0,5	0,1
Rsa1.0_00139.1	139250	CG	C	0,12	38,20	32,9
Rsa1.0_00139.1	536	AC	A	0,11	0,26	0,33
Rsa1.0_00139.1	290946	CT	C	8,5	15,10	6,6
Rsa1.0_00139.1	120878	GT	G	1,0	6,1	3,36
Rsa1.0_00139.1	121250	TA	T	0	2,1	2,20
Rsa1.0_00140.1	49568	CT	C	0,35	0,19	0,50
Rsa1.0_00140.1	119829	T	TA	0,19	0	0
Rsa1.0_00140.1	31184	AG	A	0	23,0	0,10
Rsa1.0_00141.1	59871	C	CA	19,0	0,10	32,0
Rsa1.0_00141.1	20967	G	GA	0,4	0,14	0,8
Rsa1.0_00141.1	20937	G	GA	0,7	0,7	0,10
Rsa1.0_00142.1	92892	GA	G	0,21	0,34	0,5
Rsa1.0_00142.1	92979	C	CA	0,19	5,12	16,6
Rsa1.0_00143.1	34565	CT	C	37,0	69,0	0,9
Rsa1.0_00143.1	40762	GT	G	22,0	22,0	13,11
Rsa1.0_00143.1	87406	CT	C	11,1	2,6	15,1
Rsa1.0_00143.1	32867	TA	T	0,77	159,91	248,1
Rsa1.0_00144.1	10809	A	AC	162,0	65,19	111,66
Rsa1.0_00144.1	68791	A	AG	111,0	219,0	0,248
Rsa1.0_00144.1	79434	T	TA	0,219	41,0	20226
Rsa1.0_00144.1	7151	GA	G	0,102	129,27	0,171
Rsa1.0_00144.1	68790	T	TA	3,95	199,5	1,81
Rsa1.0_00144.1	68940	CA	C	0,83	177,0	77,5
Rsa1.0_00144.1	112911	TA	T	0,16	12,2	1,4
Rsa1.0_00144.1	24532	AT	A	0,12	24,13	7,7
Rsa1.0_00144.1	48835	CA	C	0	0,17	0,4
Rsa1.0_00144.1	68579	C	CT	0	2,0	0,10
Rsa1.0_00145.1	246521	T	TA	176,0	33,12	67,0
Rsa1.0_00145.1	18065	C	CT	15,0	1,4	0,13
Rsa1.0_00145.1	242914	G	GA	10,0	2,5	27,0
Rsa1.0_00145.1	38706	G	GA	1,0	19,7	2,0
Rsa1.0_00145.1	54624	C	CA	2,2	14,5	4,0
Rsa1.0_00146.1	2055	G	GT	61,4	14,7	4,0
Rsa1.0_00146.1	2470	GT	G	51,21	29,1	9,0
Rsa1.0_00146.1	82207	T	TC	26,0	25,0	7,6
Rsa1.0_00146.1	86948	TA	T	20,0	28,10	68,0
Rsa1.0_00146.1	2303	G	GA	18,1	20,13	1,0
Rsa1.0_00146.1	82259	C	CT	15,11	4,1	27,0
Rsa1.0_00146.1	43129	TA	T	2,78	0	0
Rsa1.0_00146.1	55698	CA	C	8,15	123,91	101,0
Rsa1.0_00146.1	82552	C	CT	4,0	10,1	2,5
Rsa1.0_00147.1	240061	C	CA	0,64	12,13	24,10
Rsa1.0_00148.1	8074	TA	T	171,0	26,55	12,50
Rsa1.0_00148.1	8034	CT	C	89,0	6,7	12,8
Rsa1.0_00149.1	103043	TG	T	0,28	4,0	4,5
Rsa1.0_00149.1	104343	T	TC	0,17	1,0	2,0
Rsa1.0_00149.1	154944	CT	C	0	0,15	3,3
Rsa1.0_00149.1	136689	A	AT	4,0	6,6	12,2
Rsa1.0_00150.1	152912	G	GT	106,0	38,18	122,0
Rsa1.0_00150.1	152146	TG	T	20,0	0,12	0,2
Rsa1.0_00151.1	43090	C	CA	27,0	0,17	0,18
Rsa1.0_00151.1	45586	TA	T	27,0	0,3	0,5
Rsa1.0_00151.1	43758	A	AG	15,0	1,15	5,9
Rsa1.0_00152.1	239621	GT	G	21,0	8,7	3,2
Rsa1.0_00152.1	111566	TC	T	17,0	5,2	11,4
Rsa1.0_00152.1	106221	C	CA	10,5	15,8	23,3
Rsa1.0_00152.1	214585	AT	A	0,68	0,158	0,110
Rsa1.0_00152.1	80604	AT	A	0,7	2,29	0,11
Rsa1.0_00153.1	13868	T	TA	40,0	49,38	14,40
Rsa1.0_00153.1	24446	A	AT	27,2	44,9	28,44
Rsa1.0_00153.1	20486	T	TG	18,0	0,5	0,10
Rsa1.0_00153.1	169951	A	AT	13,0	5,2	0,12
Rsa1.0_00153.1	24769	GT	G	11,3	4,3	9,1
Rsa1.0_00153.1	20480	CT	C	10,7	5,0	9,0
Rsa1.0_00153.1	88043	A	AT	0,31	1,3	16,0
Rsa1.0_00153.1	192318	G	GA	0,9	53,2	8,10
Rsa1.0_00153.1	109458	TA	T	0	29,50	1,0
Rsa1.0_00153.1	169126	A	AT	0	22,11	0
Rsa1.0_00153.1	169046	TA	T	0	0,30	0
Rsa1.0_00153.1	168827	T	TA	0	2,11	0
Rsa1.0_00153.1	16280	A	AG	0,1	0,4	0,11
Rsa1.0_00154.1	182244	TG	T	69,0	22,2	12,31
Rsa1.0_00154.1	171438	A	AC	24,19	0,39	79,25
Rsa1.0_00154.1	164468	TC	T	20,21	25,4	44,0
Rsa1.0_00154.1	80537	CT	C	122109	25,66	135,76
Rsa1.0_00154.1	172753	GA	G	0,32	0	0,50
Rsa1.0_00154.1	89971	C	CT	0,3	0,22	0,1
Rsa1.0_00154.1	41029	T	TA	0	2,18	1,9
Rsa1.0_00155.1	61005	GT	G	111,1	15,7	30,39
Rsa1.0_00155.1	53984	G	GA	37,2	0,1	0,8
Rsa1.0_00155.1	51180	C	CT	0,118	28,0	240,7
Rsa1.0_00155.1	90232	T	TA	0,13	77,0	36,1
Rsa1.0_00156.1	16362	GA	G	17,6	0	0
Rsa1.0_00156.1	62914	CA	C	11,0	6,8	16,0
Rsa1.0_00157.1	239477	AT	A	162,0	10,6	104,0
Rsa1.0_00157.1	17092	C	CA	83,0	130,0	65,34
Rsa1.0_00157.1	236673	G	GT	48,4	11,0	3,7
Rsa1.0_00157.1	236799	CT	C	34,0	7,8	13,7
Rsa1.0_00157.1	160296	GT	G	0,31	0	1,0
Rsa1.0_00157.1	224456	GA	G	0,18	123,2	125,0
Rsa1.0_00157.1	222032	GC	G	0,15	21,0	0,4
Rsa1.0_00157.1	224476	G	GA	3,14	118,6	136,8
Rsa1.0_00157.1	147039	TA	T	0,7	0,13	0,11
Rsa1.0_00157.1	52641	GA	G	0	4,10	4,0
Rsa1.0_00157.1	147054	AC	A	0,8	0,10	0,8
Rsa1.0_00157.1	146049	TC	T	0,5	0	0,26
Rsa1.0_00157.1	52530	TG	T	0,6	8,0	2,13
Rsa1.0_00158.1	100450	T	TA	0,19	112,0	61,9
Rsa1.0_00159.1	208326	T	TA	248,0	43,25	112,8
Rsa1.0_00159.1	407590	A	AT	75,27	68,11	94,26
Rsa1.0_00159.1	407477	AC	A	65,0	30,8	16,34
Rsa1.0_00159.1	407759	A	AT	30,9	10,2	15,26
Rsa1.0_00159.1	210918	G	GT	28,0	9,0	0,20
Rsa1.0_00159.1	16028	A	AT	16,0	0,10	0,4
Rsa1.0_00159.1	385788	A	AT	12,7	2,0	6,1
Rsa1.0_00159.1	210878	CG	C	0,57	0,35	52,10
Rsa1.0_00159.1	326141	TC	T	0,21	0,34	0,54
Rsa1.0_00159.1	31775	T	TA	0	60,0	6,14
Rsa1.0_00159.1	31398	C	CT	1,0	33,0	3,6
Rsa1.0_00159.1	31872	GT	G	3,0	5,46	4,17
Rsa1.0_00159.1	403314	T	TG	4,0	1,11	17,0
Rsa1.0_00159.1	227915	AT	A	6,0	5,10	0,6
Rsa1.0_00160.1	316873	C	CA	96,0	25,21	71,13
Rsa1.0_00160.1	193245	CT	C	32,0	52,0	4,19
Rsa1.0_00160.1	190870	TA	T	21,0	31,0	2,17
Rsa1.0_00160.1	156226	TA	T	20,0	4,3	21,13
Rsa1.0_00160.1	319734	GT	G	14,0	6,5	8,23
Rsa1.0_00160.1	31093	T	TA	0,14	0,14	20,10
Rsa1.0_00160.1	164773	GA	G	0,13	4,9	4,11
Rsa1.0_00160.1	176285	TA	T	0,10	7,0	1,1
Rsa1.0_00160.1	31079	C	CT	9,0	1,6	28,0
Rsa1.0_00161.1	39135	CA	C	10,0	13,0	11,5
Rsa1.0_00161.1	56949	GC	G	0,11	9,5	10,4
Rsa1.0_00161.1	18874	AG	A	0,2	102,1	22,10
Rsa1.0_00161.1	56953	CT	C	6,5	10,1	6,1
Rsa1.0_00161.1	36079	TA	T	0,3	6,9	7,15
Rsa1.0_00162.1	65137	G	GT	0,35	26,2	0,9
Rsa1.0_00162.1	64047	A	AG	0,34	9,1	0,6
Rsa1.0_00162.1	23891	CT	C	0,8	7,11	0
Rsa1.0_00162.1	100967	A	AT	0	0	2,25
Rsa1.0_00163.1	25978	C	CA	34,0	14,0	13,10
Rsa1.0_00163.1	28460	TG	T	12,0	0,57	0
Rsa1.0_00163.1	10591	AG	A	10,0	0,13	1,0
Rsa1.0_00163.1	64122	TA	T	0,10	0,7	1,11
Rsa1.0_00163.1	10529	A	AT	9,0	4,17	5,0
Rsa1.0_00163.1	56005	A	AT	8,2	3,3	19,10
Rsa1.0_00164.1	47113	CT	C	25,0	36,0	5,48
Rsa1.0_00164.1	53034	AT	A	17,0	14,0	7,5
Rsa1.0_00164.1	98308	TA	T	10,4	0,30	0,5
Rsa1.0_00164.1	47674	C	CT	5,4	1,16	0,2
Rsa1.0_00164.1	46992	GT	G	1,0	0,2	0,10
Rsa1.0_00165.1	61311	CA	C	15,0	2,9	14,0
Rsa1.0_00165.1	26523	AC	A	0,15	63,16	0,46
Rsa1.0_00167.1	90164	AT	A	41,0	16,38	28,0
Rsa1.0_00167.1	95413	A	AC	21,0	0,15	0,40
Rsa1.0_00167.1	108834	A	AT	13,19	0,16	0,34
Rsa1.0_00167.1	76477	TA	T	12,28	0,5	13,7
Rsa1.0_00167.1	90260	CT	C	0,23	35,0	0
Rsa1.0_00167.1	47027	G	GC	1,15	0,6	0,5
Rsa1.0_00167.1	17476	G	GA	2,14	2,1	4,2
Rsa1.0_00167.1	22696	C	CA	6,0	1,5	14,0
Rsa1.0_00168.1	40384	CT	C	35,1	19,19	35,0
Rsa1.0_00168.1	99337	C	CA	29,2	2,2	2,39
Rsa1.0_00168.1	23240	TC	T	23,0	37,15	192,5
Rsa1.0_00168.1	62906	CT	C	22,0	6,5	0
Rsa1.0_00168.1	99511	CT	C	12,0	1,0	3,6
Rsa1.0_00168.1	38914	G	GA	0,87	16,7	0,44
Rsa1.0_00168.1	40332	T	TG	0,25	34,0	27,0
Rsa1.0_00168.1	40421	A	AT	0,10	13,3	2,9
Rsa1.0_00168.1	25190	G	GA	0,7	56,12	138,25
Rsa1.0_00168.1	24735	AC	A	0	1,8	5,14
Rsa1.0_00169.1	95242	C	CT	192,0	142,0	173,74
Rsa1.0_00169.1	93227	AC	A	176,0	0,239	0
Rsa1.0_00169.1	95399	CT	C	91,0	60,5	88,47
Rsa1.0_00169.1	224943	G	GT	78,33	154,48	63,10
Rsa1.0_00169.1	69044	TG	T	0,68	2,69	222,25
Rsa1.0_00169.1	270760	G	GA	0,17	0	0
Rsa1.0_00169.1	28319	G	GA	0,13	30,0	6,13
Rsa1.0_00169.1	58713	GA	G	6,0	3,0	3,16
Rsa1.0_00169.1	27037	C	CA	0	0	0,10
Rsa1.0_00170.1	28617	AC	A	23,0	52,0	13,14
Rsa1.0_00170.1	141419	A	AT	0,61	35,37	94,31
Rsa1.0_00170.1	92173	A	AT	0,55	1249	18232
Rsa1.0_00170.1	23492	TA	T	9,0	24,8	34,0
Rsa1.0_00170.1	35022	T	TA	0,6	20,0	1,17
Rsa1.0_00170.1	22912	TA	T	1,0	1,21	1,2
Rsa1.0_00170.1	109147	C	CT	0,2	0,12	0,3
Rsa1.0_00170.1	74446	TA	T	0,3	6,10	2,5
Rsa1.0_00171.1	50849	GT	G	242,0	10,7	30,4
Rsa1.0_00171.1	33746	C	CT	0,19	0	0,1
Rsa1.0_00171.1	40758	CT	C	0,8	14,13	0,9
Rsa1.0_00172.1	68493	A	AT	22,0	0,83	0,33
Rsa1.0_00173.1	218481	AC	A	18,0	10,8	20,0
Rsa1.0_00173.1	204031	G	GT	12,27	13,0	11,0
Rsa1.0_00173.1	87243	A	AT	1,18	0,20	0,39
Rsa1.0_00173.1	218467	GA	G	0,13	8,7	1,11
Rsa1.0_00174.1	35101	C	CT	3,3	24,12	29,9
Rsa1.0_00175.1	141254	A	AT	125,66	67,53	15,67
Rsa1.0_00175.1	104943	A	AC	39,28	0,38	5,22
Rsa1.0_00175.1	141145	CG	C	53197	107100	103,42
Rsa1.0_00175.1	28824	G	GA	25225	120,77	128122
Rsa1.0_00175.1	141759	A	AG	0,124	0,26	0,29
Rsa1.0_00175.1	25841	GC	G	0,82	0,7	15,12
Rsa1.0_00175.1	35028	G	GA	0,63	25,18	156,74
Rsa1.0_00175.1	25723	C	CG	0	0,15	6,2
Rsa1.0_00176.1	210433	C	CT	52,0	4,3	0,2
Rsa1.0_00176.1	220008	G	GA	38,0	3,19	29,0
Rsa1.0_00176.1	29680	CA	C	13,20	68,85	143,19
Rsa1.0_00176.1	212100	G	GT	81121	12,41	18,2
Rsa1.0_00176.1	186796	GA	G	6150	1166	11234
Rsa1.0_00176.1	152474	A	AC	0,10	16,8	106,0
Rsa1.0_00176.1	1911	C	CT	8,1	28,8	26,20
Rsa1.0_00176.1	2727	G	GT	4,2	10,11	7,7
Rsa1.0_00176.1	152911	CA	C	0,5	4,17	21,0
Rsa1.0_00176.1	152277	AG	A	0,5	3,6	27,0
Rsa1.0_00176.1	150953	CA	C	0,7	0,3	17,0
Rsa1.0_00177.1	58055	CG	C	24,0	9,0	0,16
Rsa1.0_00177.1	41355	G	GA	0,30	0,43	76,0
Rsa1.0_00178.1	67987	T	TA	101,0	0,18	102,17
Rsa1.0_00178.1	67600	G	GC	0,95	53,0	23,92
Rsa1.0_00178.1	67743	C	CT	0,91	63,0	23,79
Rsa1.0_00178.1	12319	CT	C	0,27	241,0	169,24
Rsa1.0_00178.1	95841	G	GA	0,17	11,0	2,34
Rsa1.0_00178.1	66248	A	AT	0,12	10,0	4,8
Rsa1.0_00178.1	100887	C	CT	3,9	68,0	2,5
Rsa1.0_00178.1	91661	GT	G	0,1	56,0	0,4
Rsa1.0_00178.1	30402	C	CA	0	0,20	0,3
Rsa1.0_00178.1	6538	T	TG	0,1	0,6	35,1
Rsa1.0_00178.1	8392	A	AG	0,7	0	0,13
Rsa1.0_00179.1	332360	C	CT	228,0	165,36	99,35
Rsa1.0_00179.1	44319	C	CT	109,0	63,26	10,7
Rsa1.0_00179.1	205775	GA	G	75,0	24,15	42,0
Rsa1.0_00179.1	325360	CA	C	62,0	35,0	51,52
Rsa1.0_00179.1	3090	C	CT	59,29	92,28	130,44
Rsa1.0_00179.1	6745	G	GT	57,31	11,2	1,0
Rsa1.0_00179.1	334099	T	TC	55,0	5,23	18,10
Rsa1.0_00179.1	334634	GC	G	53,0	8,10	3,0
Rsa1.0_00179.1	203971	CT	C	45,1	13,10	10,15
Rsa1.0_00179.1	327065	CT	C	26,0	48,21	23,0
Rsa1.0_00179.1	188870	TA	T	12,2	24,6	15,18
Rsa1.0_00179.1	51897	T	TA	0,124	24,78	0,140
Rsa1.0_00179.1	367944	G	GA	5,0	2,11	4,1
Rsa1.0_00180.1	112670	G	GA	25,7	19,7	58,13
Rsa1.0_00180.1	63584	G	GT	0,23	49,0	19,36
Rsa1.0_00180.1	55726	AG	A	0,14	34,0	3,10
Rsa1.0_00180.1	101886	C	CA	0,12	37,1	6,15
Rsa1.0_00180.1	63632	CA	C	0,11	57,0	42,11
Rsa1.0_00180.1	23925	TA	T	0,10	6,12	1,13
Rsa1.0_00180.1	101132	TA	T	0,10	20,2	3,25
Rsa1.0_00180.1	42445	AT	A	0	83,0	3,5
Rsa1.0_00180.1	102001	CT	C	0,8	56,0	1,9
Rsa1.0_00180.1	63689	G	GA	0,5	44,1	32,11
Rsa1.0_00180.1	24543	C	CA	0,8	19,0	0,4
Rsa1.0_00180.1	36361	C	CT	0,2	10,0	0,18
Rsa1.0_00182.1	36063	G	GA	147,3	174,26	27,32
Rsa1.0_00182.1	114606	A	AT	41,0	12,0	0,5
Rsa1.0_00182.1	131822	G	GC	33,10	2,1	0,13
Rsa1.0_00182.1	114465	GT	G	27,6	0,7	29,1
Rsa1.0_00182.1	120028	C	CA	18,7	0,18	0,29
Rsa1.0_00182.1	75923	C	CT	10,6	23,13	39,0
Rsa1.0_00182.1	124531	T	TA	0,13	0,2	0,4
Rsa1.0_00183.1	70006	GT	G	27,0	5,6	27,1
Rsa1.0_00183.1	34707	T	TA	0,6	54,0	16,0
Rsa1.0_00183.1	96892	C	CA	0,8	23,3	15,3
Rsa1.0_00184.1	214099	C	CA	63,2	3,22	5,23
Rsa1.0_00184.1	49076	CA	C	19,4	0,18	0,3
Rsa1.0_00184.1	214936	C	CT	17,0	6,18	1,6
Rsa1.0_00184.1	106116	C	CA	15,3	0,6	7,40
Rsa1.0_00184.1	100596	T	TC	10,2	0,2	0,4
Rsa1.0_00184.1	215033	CA	C	0,8	0,23	0
Rsa1.0_00185.1	216328	AC	A	86,0	54,47	11,21
Rsa1.0_00185.1	234000	C	CT	30,0	2,15	6,0
Rsa1.0_00185.1	237645	GA	G	29,0	0,11	0,5
Rsa1.0_00185.1	242019	TC	T	20,0	9,11	33,0
Rsa1.0_00185.1	228585	T	TA	0	12,0	0,13
Rsa1.0_00185.1	198276	TG	T	2,0	0,26	0,71
Rsa1.0_00185.1	212317	T	TC	0	0,10	0,3
Rsa1.0_00186.1	110313	CA	C	0,8	10,0	11,8
Rsa1.0_00187.1	206947	G	GA	16,9	10,0	10,0
Rsa1.0_00187.1	233689	CT	C	16,0	18,7	0,9
Rsa1.0_00187.1	243511	GA	G	14,19	1,6	0
Rsa1.0_00188.1	93838	TA	T	61,0	5,7	0
Rsa1.0_00188.1	102554	T	TA	43,0	16,15	0
Rsa1.0_00188.1	102360	T	TA	22,5	16,7	0
Rsa1.0_00188.1	23468	GT	G	16,51	4,0	0,1
Rsa1.0_00188.1	37319	T	TC	0,4	27,4	4,3
Rsa1.0_00188.1	7382	CA	C	0	22,0	8,5
Rsa1.0_00188.1	90609	CA	C	0	10,0	0,7
Rsa1.0_00189.1	545	C	CA	23,0	0,7	44,0
Rsa1.0_00189.1	670	AG	A	22,0	0,6	44,0
Rsa1.0_00189.1	1335	C	CT	2,0	0,42	12,0
Rsa1.0_00190.1	135058	A	AT	237,9	1,66	47,49
Rsa1.0_00190.1	104439	T	TG	88,0	133113	96144
Rsa1.0_00190.1	145561	G	GA	67,0	15,9	35,3
Rsa1.0_00190.1	145465	T	TA	55,0	0,6	13,19
Rsa1.0_00190.1	104254	GT	G	37,0	125123	91152
Rsa1.0_00190.1	128259	TA	T	15,0	0,11	2,17
Rsa1.0_00190.1	52701	TA	T	14,0	0,15	0,8
Rsa1.0_00190.1	290477	A	AG	11,0	0,9	1,11
Rsa1.0_00190.1	52680	G	GC	10,0	0,10	0,5
Rsa1.0_00190.1	41941	T	TA	0,94	0,119	0,70
Rsa1.0_00190.1	9764	CA	C	0,49	22,44	0,46
Rsa1.0_00190.1	303166	A	AT	0,27	0,25	6,16
Rsa1.0_00190.1	36715	T	TA	0,26	0,9	9,13
Rsa1.0_00190.1	18073	TA	T	0,7	24,0	37,6
Rsa1.0_00190.1	68104	TG	T	0	2,18	4,2
Rsa1.0_00190.1	300765	TC	T	0	0,8	30,12
Rsa1.0_00191.1	41954	AG	A	82,0	248,0	69,49
Rsa1.0_00191.1	293207	T	TA	23,32	21,0	0,2
Rsa1.0_00191.1	293269	GT	G	23,52	23,0	0,5
Rsa1.0_00191.1	293217	TG	T	21,20	17,0	0,2
Rsa1.0_00191.1	216280	G	GA	18,0	5,18	19,5
Rsa1.0_00191.1	146335	GA	G	15,0	8,0	31,25
Rsa1.0_00191.1	205611	AT	A	12,0	0,7	1,1
Rsa1.0_00191.1	142745	CT	C	0,27	11,33	0,41
Rsa1.0_00191.1	258068	TA	T	8,5	16,0	5,10
Rsa1.0_00191.1	218036	CT	C	1,0	0,28	3,10
Rsa1.0_00191.1	265155	G	GA	0	0	40,16
Rsa1.0_00192.1	94274	TC	T	35,0	18,3	14,16
Rsa1.0_00192.1	238957	G	GT	0,42	49,3	66,0
Rsa1.0_00192.1	238790	CT	C	0,35	47,0	47,0
Rsa1.0_00192.1	239090	A	AT	0,27	56,0	52,0
Rsa1.0_00192.1	239142	AT	A	0,27	87,0	38,0
Rsa1.0_00192.1	224943	G	GT	0,14	54,1	4,0
Rsa1.0_00192.1	30307	CT	C	0	70,53	1,0
Rsa1.0_00192.1	36211	TA	T	0	7,20	0
Rsa1.0_00192.1	251130	A	AG	1,0	1,16	0,5
Rsa1.0_00192.1	251131	G	GT	1,0	1,16	0,5
Rsa1.0_00192.1	41683	TC	T	0	3,12	0,2
Rsa1.0_00194.1	19455	GC	G	57,0	25,12	0,17
Rsa1.0_00194.1	71468	GC	G	31,0	0,17	0
Rsa1.0_00194.1	74541	TC	T	30,0	3,9	7,2
Rsa1.0_00194.1	41280	GT	G	28,0	1,2	0,32
Rsa1.0_00194.1	64862	A	AT	16,0	6,0	22,20
Rsa1.0_00194.1	17494	AT	A	13,0	29,18	2,11
Rsa1.0_00195.1	247881	C	CT	130,64	43,0	247,0
Rsa1.0_00195.1	219655	G	GA	76,6	29,10	19,4
Rsa1.0_00195.1	217458	AC	A	57,0	0,4	11,5
Rsa1.0_00195.1	106824	TG	T	0,74	0,15	0,19
Rsa1.0_00195.1	104572	C	CT	0,23	0,8	10,3
Rsa1.0_00195.1	236294	GA	G	6,0	10,9	5,0
Rsa1.0_00196.1	96833	C	CT	29,34	24,36	0,69
Rsa1.0_00196.1	61842	T	TC	10,7	2,22	2,32
Rsa1.0_00196.1	50683	G	GA	0,57	0,5	2,5
Rsa1.0_00196.1	81423	GT	G	1,0	10,4	0,5
Rsa1.0_00196.1	18052	C	CT	9,0	5,10	21,0
Rsa1.0_00196.1	66920	C	CT	8,0	1,2	19,9
Rsa1.0_00196.1	102586	GT	G	1,4	2,1	11,3
Rsa1.0_00196.1	102418	C	CA	2,3	0,2	5,24
Rsa1.0_00197.1	23825	C	CT	20,0	0,12	4,14
Rsa1.0_00197.1	93448	C	CT	18,21	34,35	94,0
Rsa1.0_00197.1	64546	T	TC	16,0	26,0	11,6
Rsa1.0_00197.1	47685	GA	G	4,1	16,0	15,8
Rsa1.0_00197.1	88059	G	GC	0	3,30	28,0
Rsa1.0_00197.1	18708	A	AG	0,3	1,16	3,0
Rsa1.0_00198.1	141202	A	AC	111,0	3,2	0,4
Rsa1.0_00198.1	130677	C	CA	104,0	0,11	21,0
Rsa1.0_00198.1	186687	AT	A	0	15,6	3,0
Rsa1.0_00198.1	191422	C	CA	0,2	11,7	7,3
Rsa1.0_00198.1	136816	GC	G	0	0,10	0
Rsa1.0_00199.1	184629	G	GA	6,5	13,5	8,6
Rsa1.0_00200.1	105160	AC	A	159,4	180,32	158,79
Rsa1.0_00200.1	108347	GA	G	38,0	26,3	10,12
Rsa1.0_00200.1	91580	T	TC	12,12	15,18	38,48
Rsa1.0_00200.1	105006	GA	G	0,92	56,93	158,0
Rsa1.0_00200.1	91483	A	AG	3,3	6,1	13,5
Rsa1.0_00201.1	204824	C	CT	129,0	143,5	0,34
Rsa1.0_00201.1	151896	G	GT	89,29	93,16	189,60
Rsa1.0_00201.1	102857	C	CT	18,0	0,8	0,6
Rsa1.0_00201.1	72709	TA	T	16,0	0,20	0,9
Rsa1.0_00201.1	55737	A	AC	0,23	8,9	0,5
Rsa1.0_00201.1	130848	C	CA	0,14	0	0
Rsa1.0_00201.1	39860	G	GT	0,5	10,3	12,10
Rsa1.0_00201.1	228848	C	CA	0,5	1,31	0,2
Rsa1.0_00201.1	55863	AT	A	0,1	3,15	0,17
Rsa1.0_00201.1	210557	A	AC	0,7	0,15	0,10
Rsa1.0_00203.1	38444	GT	G	0	27,0	1,55
Rsa1.0_00204.1	66676	A	AT	18,0	9,4	0,2
Rsa1.0_00204.1	96262	C	CT	2,9	14,1	45,5
Rsa1.0_00204.1	19786	CT	C	2,0	0,16	0
Rsa1.0_00204.1	66980	G	GC	6,0	1,10	0,7
Rsa1.0_00204.1	20401	T	TG	0	0,10	0
Rsa1.0_00205.1	14236	CT	C	51,0	9,0	13,5
Rsa1.0_00205.1	52354	CT	C	48,0	67,28	14,25
Rsa1.0_00205.1	129812	GA	G	47,0	0,1	0,8
Rsa1.0_00205.1	77942	A	AC	43,0	41,2	6,46
Rsa1.0_00205.1	79538	A	AT	40,0	7,15	15,52
Rsa1.0_00205.1	79431	CA	C	23,0	1,13	2,17
Rsa1.0_00205.1	13853	G	GA	15,9	13,2	8,2
Rsa1.0_00205.1	38627	C	CA	0,80	85,16	161,9
Rsa1.0_00205.1	144139	CT	C	6,26	0,5	0,1
Rsa1.0_00205.1	76858	AT	A	8,0	2,7	1,12
Rsa1.0_00206.1	70119	T	TA	78,0	20,7	31,0
Rsa1.0_00206.1	70526	GA	G	16,0	5,16	8,0
Rsa1.0_00207.1	10106	CA	C	54,1	24,15	0,75
Rsa1.0_00208.1	20903	T	TG	221,0	27,68	34,54
Rsa1.0_00208.1	21459	C	CA	156,4	35,87	98,69
Rsa1.0_00208.1	25148	GA	G	0,19	0,13	0,13
Rsa1.0_00209.1	62856	TA	T	33,33	39,0	22,0
Rsa1.0_00209.1	62917	C	CT	10,10	1,0	3,0
Rsa1.0_00211.1	6755	GA	G	15,0	15,5	24,0
Rsa1.0_00211.1	201952	C	CA	0,146	0,3	0
Rsa1.0_00211.1	170114	CA	C	0,17	0,54	0,4
Rsa1.0_00211.1	212738	TA	T	0,13	20,5	0,5
Rsa1.0_00211.1	224437	T	TA	0,10	0	0
Rsa1.0_00211.1	142953	T	TG	2,0	14,0	0,7
Rsa1.0_00211.1	180547	CT	C	0	0,8	0,16
Rsa1.0_00212.1	96971	C	CT	27,0	36,31	35,0
Rsa1.0_00212.1	61333	G	GT	10,14	0,24	0,18
Rsa1.0_00212.1	37979	CT	C	0,73	56,48	0,84
Rsa1.0_00212.1	38014	TA	T	0,64	14,83	0,68
Rsa1.0_00212.1	3119	G	GA	0,10	9,3	7,9
Rsa1.0_00212.1	97135	CT	C	4,0	10,28	3,1
Rsa1.0_00213.1	6924	G	GT	104,12	27,23	6,11
Rsa1.0_00213.1	6890	GA	G	84,0	18,23	0,12
Rsa1.0_00213.1	3299	A	AG	49,0	51,44	18,16
Rsa1.0_00213.1	9483	A	AT	14,0	27,0	1,9
Rsa1.0_00213.1	46652	GT	G	8114	17161	27,59
Rsa1.0_00213.1	20987	TA	T	0,58	0,18	42,0
Rsa1.0_00213.1	36546	TA	T	0,43	0,20	0,36
Rsa1.0_00213.1	36362	CA	C	0,31	0,17	1,31
Rsa1.0_00213.1	97236	C	CA	1,25	128,8	10,9
Rsa1.0_00213.1	89285	TA	T	0,24	58,31	43,39
Rsa1.0_00213.1	12342	A	AT	0,23	14,3	14,2
Rsa1.0_00213.1	44015	GT	G	0,15	1,52	5,6
Rsa1.0_00213.1	44018	CT	C	0,15	3,52	5,6
Rsa1.0_00213.1	39954	CT	C	0	2,17	2,31
Rsa1.0_00213.1	41742	AC	A	0	1,8	0,13
Rsa1.0_00214.1	63789	C	CT	16,0	0,6	29,0
Rsa1.0_00214.1	76247	G	GA	12,3	10,9	2,0
Rsa1.0_00214.1	74510	A	AT	0,27	16,6	6,43
Rsa1.0_00214.1	75858	C	CG	0,20	94,0	12,13
Rsa1.0_00214.1	75896	GA	G	0,18	35,0	5,14
Rsa1.0_00214.1	94825	CT	C	6,0	0,11	11,0
Rsa1.0_00214.1	74616	GT	G	9,0	0,8	14,1
Rsa1.0_00214.1	64265	CG	C	0,9	0,3	0,11
Rsa1.0_00215.1	172601	G	GT	72,0	6,0	25,17
Rsa1.0_00215.1	192388	CT	C	50,1	5,9	4,21
Rsa1.0_00215.1	78826	A	AT	45,0	49,0	7,17
Rsa1.0_00215.1	79540	CA	C	13,0	3,0	0,6
Rsa1.0_00215.1	17906	CG	C	11,0	13,1	0,6
Rsa1.0_00215.1	35844	TA	T	0,8	28,5	0,28
Rsa1.0_00215.1	14606	T	TG	0,9	11,1	36,0
Rsa1.0_00215.1	5817	CT	C	1,3	9,6	47,0
Rsa1.0_00216.1	187890	C	CT	19,0	7,0	3,12
Rsa1.0_00216.1	85467	CT	C	16,0	7,5	0,11
Rsa1.0_00216.1	46522	AG	A	13,0	3,7	2,5
Rsa1.0_00216.1	46547	GA	G	12,0	3,11	0,5
Rsa1.0_00216.1	46016	CT	C	6,0	18,14	8,2
Rsa1.0_00216.1	46071	C	CT	1,4	13,15	4,10
Rsa1.0_00216.1	11222	C	CA	4,3	12,18	53,17
Rsa1.0_00216.1	57434	C	CT	0	0,15	0
Rsa1.0_00216.1	48193	C	CT	4,0	2,10	0,4
Rsa1.0_00217.1	93560	G	GA	0,17	36,0	23,0
Rsa1.0_00217.1	81697	GA	G	4,0	0,9	10,7
Rsa1.0_00218.1	173761	GT	G	145,0	17,2	0,25
Rsa1.0_00218.1	158097	CT	C	142,0	3,1	0,7
Rsa1.0_00218.1	116231	C	CA	130,0	0	0,13
Rsa1.0_00218.1	32188	T	TC	60,0	36,6	0,44
Rsa1.0_00218.1	107819	C	CT	37,0	9,3	4,2
Rsa1.0_00218.1	175507	TA	T	36,0	73,0	16,11
Rsa1.0_00218.1	25662	TA	T	29,0	7,16	0
Rsa1.0_00218.1	33034	GA	G	16,0	31,21	20,0
Rsa1.0_00218.1	164221	C	CA	5,3	18,7	1,2
Rsa1.0_00218.1	164684	C	CG	9,0	1,5	0,15
Rsa1.0_00218.1	164602	T	TA	8,0	4,3	0,12
Rsa1.0_00219.1	42363	C	CG	96,0	0,3	0,17
Rsa1.0_00219.1	45416	TA	T	18,0	0,3	0,2
Rsa1.0_00220.1	153012	CA	C	33,9	61,75	45,63
Rsa1.0_00220.1	19047	C	CA	11,0	24,0	8,14
Rsa1.0_00220.1	143343	GT	G	0,59	13,2	41,6
Rsa1.0_00221.1	30485	TA	T	27,0	52,0	14,9
Rsa1.0_00221.1	106717	G	GT	22,16	1,30	2,59
Rsa1.0_00221.1	24265	A	AT	17,10	8,9	15,6
Rsa1.0_00221.1	92653	T	TG	6,5	0,80	0,18
Rsa1.0_00222.1	42746	CA	C	150,1	0,94	115,15
Rsa1.0_00222.1	17268	G	GT	109,34	30,11	49,14
Rsa1.0_00222.1	148669	C	CA	83,0	23,31	128,21
Rsa1.0_00222.1	138972	GA	G	37,2	21,2	0,14
Rsa1.0_00222.1	57620	C	CA	20,2	0,4	10,5
Rsa1.0_00222.1	41080	TC	T	0,26	0	16,0
Rsa1.0_00222.1	22736	GT	G	0,11	30,56	31,5
Rsa1.0_00222.1	28465	G	GA	0,2	19,9	27,1
Rsa1.0_00222.1	22757	C	CT	0,4	18,21	20,2
Rsa1.0_00222.1	31708	G	GT	0,9	11,8	0,4
Rsa1.0_00222.1	130893	TG	T	2,0	5,0	21,11
Rsa1.0_00223.1	41254	C	CA	63,0	11,6	27,0
Rsa1.0_00223.1	41253	AC	A	62,1	5,13	15,12
Rsa1.0_00223.1	82406	C	CA	0,22	11,1	2,10
Rsa1.0_00223.1	82266	TC	T	0,19	0,2	4,13
Rsa1.0_00223.1	99999	CA	C	0,13	8,4	2,8
Rsa1.0_00223.1	64567	GT	G	0,6	22,0	52,0
Rsa1.0_00223.1	104786	CT	C	0,3	0,14	1,24
Rsa1.0_00224.1	155279	GC	G	38,0	13,6	14,23
Rsa1.0_00224.1	184073	C	CG	38,0	28,0	21,11
Rsa1.0_00224.1	20858	G	GA	25,8	10,0	6,5
Rsa1.0_00224.1	38977	GA	G	20,0	3,6	20,7
Rsa1.0_00224.1	171535	GT	G	17,0	24,5	29,40
Rsa1.0_00224.1	225964	AC	A	13,0	9,0	11,9
Rsa1.0_00224.1	6295	CT	C	1,44	26,86	2,42
Rsa1.0_00224.1	56205	AC	A	0,13	4,0	0
Rsa1.0_00225.1	75414	G	GT	10,0	47,3	0,18
Rsa1.0_00225.1	47819	A	AT	1,93	131,0	167,1
Rsa1.0_00225.1	21010	T	TC	0,10	0,5	0,9
Rsa1.0_00225.1	55508	C	CT	0,10	0,23	7,12
Rsa1.0_00226.1	43669	A	AG	0,18	42,0	16,7
Rsa1.0_00228.1	13171	G	GA	10,0	0,6	12,2
Rsa1.0_00229.1	71799	A	AC	52,0	2,2	12,6
Rsa1.0_00230.1	35280	AT	A	1,17	1,0	0
Rsa1.0_00231.1	61956	C	CT	17,5	50,5	0,1
Rsa1.0_00231.1	14772	T	TG	0,10	1,3	2,0
Rsa1.0_00233.1	85500	T	TA	27,0	0,6	19,5
Rsa1.0_00233.1	84957	A	AT	25,0	2,11	30,9
Rsa1.0_00233.1	82384	GT	G	5,2	0	2,11
Rsa1.0_00234.1	30231	T	TA	0,230	0	0
Rsa1.0_00234.1	30852	C	CT	0,70	7,21	0
Rsa1.0_00234.1	144960	G	GT	0,49	1,7	244,0
Rsa1.0_00234.1	146554	G	GA	0,12	0,16	133,2
Rsa1.0_00234.1	69556	G	GA	0	28,5	26,13
Rsa1.0_00235.1	98295	T	TA	79,0	0,6	30,2
Rsa1.0_00235.1	151320	CT	C	18,0	16,8	6,0
Rsa1.0_00235.1	106523	C	CT	2,0	4,3	12,5
Rsa1.0_00236.1	74380	C	CT	39,18	3,0	2,0
Rsa1.0_00236.1	88469	TA	T	0,3	0,10	1,6
Rsa1.0_00237.1	214526	T	TC	109,0	2,60	15,0
Rsa1.0_00237.1	84067	A	AT	49,0	8,9	31,16
Rsa1.0_00237.1	213843	AC	A	20,0	22,61	2,47
Rsa1.0_00238.1	189697	CA	C	3,0	33211	111,1
Rsa1.0_00238.1	44650	G	GA	0	0,10	33,3
Rsa1.0_00238.1	104055	C	CA	0,4	2,0	5,14
Rsa1.0_00239.1	27843	G	GT	242,8	133116	243,6
Rsa1.0_00240.1	73412	C	CA	32,10	22,9	50,16
Rsa1.0_00240.1	23436	AT	A	14,0	0,30	2,6
Rsa1.0_00240.1	48341	GA	G	1,46	0	0,4
Rsa1.0_00240.1	46820	A	AG	0	0	8,16
Rsa1.0_00241.1	65210	CT	C	64,0	16,31	40,20
Rsa1.0_00241.1	35142	A	AG	13,0	5,27	11,20
Rsa1.0_00241.1	13986	TA	T	0,107	2,0	2,0
Rsa1.0_00243.1	3723	G	GA	17,0	9,18	2,5
Rsa1.0_00243.1	90222	G	GT	11,11	4,0	0
Rsa1.0_00243.1	20625	TC	T	0,12	49,0	146,0
Rsa1.0_00243.1	92642	C	CA	0,12	1,3	0
Rsa1.0_00243.1	4934	T	TC	0,10	80,0	7,0
Rsa1.0_00243.1	56373	TA	T	0	42,0	78,62
Rsa1.0_00243.1	44579	A	AT	0,2	24,0	4,6
Rsa1.0_00243.1	30717	GA	G	0	23,18	56,16
Rsa1.0_00243.1	43098	G	GT	0	15,8	7,0
Rsa1.0_00243.1	46380	T	TA	0	9,19	6,9
Rsa1.0_00243.1	16293	AG	A	5,0	4,7	13,0
Rsa1.0_00243.1	16312	TC	T	0,5	8,0	11,0
Rsa1.0_00243.1	92492	CT	C	0,4	7,9	0,16
Rsa1.0_00244.1	79000	CT	C	0,86	68,38	88,1
Rsa1.0_00245.1	80784	A	AG	0,5	24,0	0,3
Rsa1.0_00245.1	80805	TG	T	0,5	24,0	0,4
Rsa1.0_00246.1	19850	TA	T	75,0	164,21	55,50
Rsa1.0_00246.1	19868	CT	C	33,45	21165	107,0
Rsa1.0_00246.1	43884	CT	C	22,27	72,0	4,26
Rsa1.0_00246.1	56000	AT	A	10,12	0,4	5,8
Rsa1.0_00246.1	73623	CA	C	0	0,23	9,0
Rsa1.0_00246.1	93473	C	CG	3,1	0,13	28,6
Rsa1.0_00246.1	72226	GA	G	0,7	0,5	31,6
Rsa1.0_00247.1	14997	A	AT	46,1	2,29	71,0
Rsa1.0_00247.1	60080	CG	C	0,28	0	0,3
Rsa1.0_00248.1	88591	TA	T	0,11	0	0
Rsa1.0_00249.1	31915	A	AG	45,0	36,0	9,6
Rsa1.0_00249.1	25023	CT	C	0,14	0	2,8
Rsa1.0_00250.1	186167	G	GT	29,9	40,16	12,4
Rsa1.0_00250.1	177773	T	TA	22,0	10,7	15,0
Rsa1.0_00250.1	264508	TA	T	0,31	17,0	12,0
Rsa1.0_00250.1	185416	A	AT	0,25	0,12	0,7
Rsa1.0_00250.1	186128	TC	T	2,18	69,4	7,2
Rsa1.0_00250.1	185419	G	GT	0,18	0,10	0,5
Rsa1.0_00250.1	32376	T	TC	0,16	2,0	8,9
Rsa1.0_00250.1	251607	C	CA	0,16	2,1	5,0
Rsa1.0_00250.1	186138	C	CA	0,14	41,6	3,4
Rsa1.0_00250.1	187292	CT	C	0,3	103,2	17,9
Rsa1.0_00250.1	212837	T	TC	0,7	45,0	18,7
Rsa1.0_00250.1	212908	C	CT	0,7	29,2	17,10
Rsa1.0_00250.1	177855	A	AC	0,9	15,11	9,3
Rsa1.0_00250.1	212830	G	GT	0,3	1,43	1,19
Rsa1.0_00251.1	58320	G	GA	50,24	3,14	5,13
Rsa1.0_00251.1	9559	GT	G	33,33	10,11	54,0
Rsa1.0_00251.1	9399	GA	G	29,12	19,6	61,0
Rsa1.0_00251.1	148167	T	TA	25,0	9,2	1,5
Rsa1.0_00251.1	54444	AT	A	15,20	29,50	15,0
Rsa1.0_00251.1	299243	A	AC	14,0	0,11	2,15
Rsa1.0_00251.1	97792	CT	C	1,8	1,16	4,11
Rsa1.0_00251.1	130795	C	CT	6,5	4,1	19,5
Rsa1.0_00252.1	11006	A	AT	23,0	0,2	0,5
Rsa1.0_00252.1	93587	AC	A	23,0	0	1,11
Rsa1.0_00252.1	42593	C	CA	0,0	80,34	0
Rsa1.0_00252.1	61462	AG	A	0,5	11,0	0
Rsa1.0_00252.1	38223	G	GA	5,0	0,183	27,0
Rsa1.0_00252.1	86164	AT	A	0	0,1	3,22
Rsa1.0_00253.1	145542	AT	A	70,1	0,50	0,82
Rsa1.0_00253.1	189657	C	CA	20,3	8,3	11,4
Rsa1.0_00253.1	194831	G	GT	20,0	0,10	0,19
Rsa1.0_00253.1	98069	T	TA	0,244	198,0	206,40
Rsa1.0_00253.1	220752	CT	C	0	0	0,17
Rsa1.0_00254.1	77488	CT	C	119,29	0,143	0,238
Rsa1.0_00254.1	52420	C	CT	29,14	0,7	0,32
Rsa1.0_00254.1	74263	GT	G	22,8	15,0	7,22
Rsa1.0_00254.1	85498	CT	C	17,7	0,5	1,8
Rsa1.0_00254.1	54789	CG	C	12,0	0,3	0,3
Rsa1.0_00254.1	24723	A	AG	0	0,69	0,42
Rsa1.0_00255.1	58222	T	TA	0	58,2	30,90
Rsa1.0_00255.1	58237	TC	T	0	55,2	25,63
Rsa1.0_00256.1	81329	C	CT	55,0	102,0	0,12
Rsa1.0_00257.1	18208	G	GA	13,0	58,43	192,0
Rsa1.0_00257.1	13933	G	GC	0,29	1,0	0
Rsa1.0_00257.1	15090	C	CA	0,1	9,5	32,1
Rsa1.0_00258.1	45553	TA	T	2,33	67,7	81,1
Rsa1.0_00259.1	150921	TA	T	5,10	0	4,6
Rsa1.0_00260.1	67227	C	CA	238,0	92155	248,0
Rsa1.0_00260.1	71845	GT	G	4,13	0	0
Rsa1.0_00261.1	3143	TA	T	0,245	179,0	89,11
Rsa1.0_00262.1	81103	CA	C	0,11	2,1	0
Rsa1.0_00262.1	76132	C	CA	0,10	28,0	15,2
Rsa1.0_00262.1	76208	AT	A	0,10	10,0	0
Rsa1.0_00262.1	53518	GA	G	0,9	119,71	0,241
Rsa1.0_00262.1	53601	C	CT	0,1	14,0	0,9
Rsa1.0_00263.1	47610	TA	T	57,0	16,27	53,0
Rsa1.0_00263.1	47591	GA	G	35,0	15,0	6,13
Rsa1.0_00263.1	178292	TC	T	24,0	3,7	19,0
Rsa1.0_00263.1	52470	AG	A	13,0	3,0	3,20
Rsa1.0_00263.1	187162	AT	A	0,46	18,18	69,11
Rsa1.0_00263.1	178332	T	TG	0,19	6,2	0,15
Rsa1.0_00263.1	187329	G	GT	0,10	3,4	8,3
Rsa1.0_00263.1	17805	G	GA	3,0	13,4	22,23
Rsa1.0_00263.1	17811	G	GA	6,0	12,16	41,3
Rsa1.0_00263.1	178153	T	TA	0,5	0,11	0,6
Rsa1.0_00263.1	178152	T	TG	2,3	0,11	1,5
Rsa1.0_00263.1	8008	CA	C	0,1	0,3	5,22
Rsa1.0_00263.1	7769	A	AT	0,1	0	2,20
Rsa1.0_00265.1	140088	TG	T	24,0	32,92	4,40
Rsa1.0_00265.1	176587	T	TG	11,0	0,2	0,15
Rsa1.0_00265.1	208144	G	GA	7,0	2,0	5,15
Rsa1.0_00265.1	160000	T	TG	0,7	2,2	4,10
Rsa1.0_00266.1	89244	A	AT	63,0	9,44	12,71
Rsa1.0_00266.1	7133	G	GG	1,0	0,12	2,11
Rsa1.0_00269.1	306953	G	GA	69,0	24,13	32,43
Rsa1.0_00269.1	317775	AC	A	66,0	4,15	61,6
Rsa1.0_00269.1	317766	CA	C	64,2	18,1	23,45
Rsa1.0_00269.1	293169	C	CA	48,0	0,32	25,24
Rsa1.0_00269.1	314867	C	CT	43,0	41,0	31,27
Rsa1.0_00269.1	293026	T	TA	36,0	1,0	0,10
Rsa1.0_00269.1	292066	A	AT	25,0	0	0,5
Rsa1.0_00269.1	323474	AC	A	23,0	13,4	9,5
Rsa1.0_00269.1	291107	T	TA	15,0	13,6	20,0
Rsa1.0_00269.1	329077	AG	A	10,0	0,9	8,3
Rsa1.0_00269.1	276064	A	AT	0,50	0,12	0,24
Rsa1.0_00269.1	314785	TA	T	8,0	32,0	16,51
Rsa1.0_00269.1	315483	GA	G	3,0	27,5	5,12
Rsa1.0_00269.1	279548	T	TA	0	0,55	0
Rsa1.0_00269.1	272113	T	TG	0	0,21	0,7
Rsa1.0_00269.1	38681	CT	C	0,3	2,14	0
Rsa1.0_00270.1	25695	T	TC	242,0	247,0	132100
Rsa1.0_00270.1	15804	C	CA	8,2	11,1	17,9
Rsa1.0_00270.1	69834	T	TC	5,0	0	0,10
Rsa1.0_00271.1	97848	CT	C	75,1	0	3,18
Rsa1.0_00271.1	36305	A	AT	39,0	0,59	0,41
Rsa1.0_00271.1	97917	C	CA	0,106	0	38,0
Rsa1.0_00271.1	36595	AT	A	0,13	0,45	0,14
Rsa1.0_00271.1	73728	TG	T	0,10	0	0
Rsa1.0_00272.1	331025	CA	C	10,5	7,12	16,11
Rsa1.0_00272.1	339559	GT	G	0,30	1,63	0,12
Rsa1.0_00272.1	425501	G	GT	8,0	18,11	48,37
Rsa1.0_00273.1	113939	TA	T	26,0	28,11	36,15
Rsa1.0_00273.1	26396	AT	A	12,0	1,6	20,4
Rsa1.0_00273.1	317993	G	GT	11,0	0,2	2,3
Rsa1.0_00273.1	148009	A	AC	0,18	27,0	37,0
Rsa1.0_00273.1	269000	T	TA	0	7,6	27,8
Rsa1.0_00273.1	288055	TA	T	0,1	0,6	21,0
Rsa1.0_00273.1	38134	CT	C	0,8	5,0	19,8
Rsa1.0_00273.1	269100	G	GA	0	0,2	0,10
Rsa1.0_00275.1	176473	C	CT	123,54	93,4	21,12
Rsa1.0_00275.1	119579	GT	G	3,18	1,0	3,16
Rsa1.0_00275.1	149427	TG	T	5,0	9,0	3,12
Rsa1.0_00276.1	78165	G	GT	51,0	5,6	19,0
Rsa1.0_00276.1	78309	C	CT	34,0	4,3	0,17
Rsa1.0_00276.1	63159	CA	C	11,62	1,1	35,0
Rsa1.0_00276.1	62123	AT	A	0,6	1,0	10,0
Rsa1.0_00277.1	76638	C	CG	0,10	2,4	8,0
Rsa1.0_00277.1	35319	C	CT	0,8	3,1	16,0
Rsa1.0_00278.1	162650	G	GA	15,19	7,16	15,12
Rsa1.0_00278.1	53566	GT	G	8,92	4,0	17,0
Rsa1.0_00278.1	51052	TA	T	0,65	24,0	24,0
Rsa1.0_00278.1	24195	GT	G	0,63	26,0	24,0
Rsa1.0_00278.1	51621	GT	G	4,30	7,0	7,0
Rsa1.0_00278.1	159195	TA	T	0,11	0	0
Rsa1.0_00279.1	37222	C	CA	18,0	9,12	20,30
Rsa1.0_00279.1	37153	TG	T	0,17	9,11	20,12
Rsa1.0_00279.1	85688	TG	T	0,12	0	3,0
Rsa1.0_00279.1	37154	G	GT	8,11	17,4	29,5
Rsa1.0_00279.1	83275	C	CA	0,3	0,13	0,5
Rsa1.0_00280.1	22690	C	CT	0,44	4,0	0,68
Rsa1.0_00280.1	22793	AT	A	0,38	1,4	0,53
Rsa1.0_00280.1	14749	A	AT	0,12	32,0	1,3
Rsa1.0_00280.1	52663	TA	T	0,1	84,0	0,8
Rsa1.0_00280.1	14700	CT	C	0	6,72	53,0
Rsa1.0_00281.1	25270	AG	A	188,0	130,80	223,0
Rsa1.0_00281.1	18165	AT	A	52,0	78,2	8,6
Rsa1.0_00281.1	50425	TA	T	0,226	0	0
Rsa1.0_00281.1	2635	GA	G	0,16	18,8	18,3
Rsa1.0_00281.1	24201	T	TA	1,13	1,5	1,29
Rsa1.0_00281.1	6920	TC	T	0	120,13	63,37
Rsa1.0_00281.1	11304	TT	T	0,7	20,0	5,0
Rsa1.0_00281.1	24289	CT	C	6,9	2,3	14,11
Rsa1.0_00281.1	24149	CA	C	0,6	1,2	0,15
Rsa1.0_00283.1	12343	G	GA	28,11	59,3	12,1
Rsa1.0_00284.1	257015	G	GA	0,12	0	7,1
Rsa1.0_00285.1	140452	T	TA	103,0	82,0	8,8
Rsa1.0_00285.1	140454	A	AT	101,1	83,0	6,9
Rsa1.0_00285.1	75229	A	AC	14,0	0,26	18,5
Rsa1.0_00285.1	108977	G	GA	0,4	15,0	3,6
Rsa1.0_00286.1	11678	C	CT	91,35	60,36	184,64
Rsa1.0_00286.1	23952	G	GT	13,5	3,2	29,8
Rsa1.0_00286.1	29492	A	AT	10,8	0	15,2
Rsa1.0_00286.1	14175	AT	A	1,10	1,0	3,0
Rsa1.0_00287.1	30852	T	TC	0	33,0	19,8
Rsa1.0_00287.1	30306	GA	G	0	3,3	5,14
Rsa1.0_00287.1	56778	T	TA	1,2	1,0	0,14
Rsa1.0_00288.1	38760	C	CT	2,79	43,25	26,17
Rsa1.0_00288.1	39110	T	TC	0,14	8,9	4,5
Rsa1.0_00289.1	95707	T	TC	9,3	17,7	12,1
Rsa1.0_00290.1	156722	G	GA	12,7	1,6	19,7
Rsa1.0_00291.1	64374	C	CT	121,57	69,21	6,0
Rsa1.0_00291.1	18417	AT	A	100,97	123,21	169,51
Rsa1.0_00291.1	17456	C	CG	0,25	69,7	82,4
Rsa1.0_00291.1	8417	C	CT	0,19	32,0	33,4
Rsa1.0_00292.1	6684	TA	T	0,40	20,0	0
Rsa1.0_00292.1	47280	CT	C	0,11	28,0	6,6
Rsa1.0_00293.1	4242	TC	T	51,0	71,28	87,21
Rsa1.0_00293.1	304948	G	GA	14151	167,9	81,12
Rsa1.0_00293.1	308139	A	AC	0,43	36,0	0,24
Rsa1.0_00293.1	299623	TC	T	0,28	0	2,0
Rsa1.0_00293.1	313366	C	CT	0	0,23	53,0
Rsa1.0_00293.1	313125	G	GA	0,5	3,0	11,0
Rsa1.0_00293.1	217919	A	AT	0	0	3,41
Rsa1.0_00294.1	64376	T	TC	65,0	95,0	6,37
Rsa1.0_00294.1	60260	A	AC	51,0	21,0	24,12
Rsa1.0_00294.1	137232	CT	C	17146	28,1	60,0
Rsa1.0_00294.1	68231	T	TC	0,27	11,23	35,11
Rsa1.0_00294.1	54841	CA	C	0,12	0,8	4,17
Rsa1.0_00294.1	42938	C	CA	1,2	4,21	1,0
Rsa1.0_00295.1	32578	GT	G	0,36	7,22	39,0
Rsa1.0_00295.1	86128	TC	T	1,0	0,14	2,0
Rsa1.0_00296.1	43002	AG	A	24,0	31,24	51,43
Rsa1.0_00298.1	319775	AG	A	0,27	64,0	72,3
Rsa1.0_00298.1	319700	G	GT	1,9	52,7	34,3
Rsa1.0_00299.1	6602	G	GA	0,7	5,0	11,0
Rsa1.0_00300.1	70333	AG	A	35,0	1,17	0,15
Rsa1.0_00300.1	36748	AG	A	28,0	12,28	41,7
Rsa1.0_00300.1	22896	GA	G	12,0	10,28	0,32
Rsa1.0_00300.1	67739	CT	C	1,0	15,3	8,6
Rsa1.0_00300.1	64368	CT	C	3,0	12,5	53,2
Rsa1.0_00300.1	35404	C	CA	4,0	0,37	6,12
Rsa1.0_00300.1	30154	G	GT	1,1	5,18	4,5
Rsa1.0_00300.1	91137	A	AT	0	7,13	0
Rsa1.0_00301.1	182385	CT	C	124,0	27,3	6,24
Rsa1.0_00301.1	39142	TG	T	21,0	13,3	30,15
Rsa1.0_00301.1	356009	GT	G	11,6	8,0	5,3
Rsa1.0_00301.1	174510	C	CA	7,3	12,6	12,6
Rsa1.0_00301.1	39254	T	TA	0,7	0,17	2,35
Rsa1.0_00301.1	65572	TG	T	0,4	2,11	0,1
Rsa1.0_00302.1	75780	C	CA	78,38	11,4	71,18
Rsa1.0_00302.1	67217	CA	C	23,1	13,1	27,13
Rsa1.0_00302.1	83171	CT	C	13,1	13,6	3,2
Rsa1.0_00302.1	10784	G	GT	0	2,10	59,12
Rsa1.0_00303.1	12125	C	CA	24,13	18,9	27,21
Rsa1.0_00303.1	57002	CA	C	0,14	126,0	138,7
Rsa1.0_00303.1	57090	AG	A	0,6	250,0	230,5
Rsa1.0_00304.1	60587	CT	C	94,45	13,51	30,83
Rsa1.0_00304.1	45696	T	TA	11,0	10,10	52,0
Rsa1.0_00304.1	77595	T	TA	11,2	40,1	13,13
Rsa1.0_00305.1	91482	C	CT	57,23	56,11	12,36
Rsa1.0_00305.1	93236	G	GA	29,7	47,21	4,2
Rsa1.0_00305.1	22340	T	TC	13,18	9,11	8,34
Rsa1.0_00305.1	92573	T	TA	106119	71,53	9,40
Rsa1.0_00305.1	38350	GT	G	0,17	7,18	0,17
Rsa1.0_00305.1	38446	GT	G	1,8	4,17	1,11
Rsa1.0_00306.1	127160	T	TA	27,1	10,0	24,34
Rsa1.0_00306.1	122343	GA	G	0,50	0,29	0,113
Rsa1.0_00306.1	108148	G	GT	0,45	45,0	49,17
[truncated: 7,437 more rows]
