# Supplementary material for: Comparative transcriptomics uncovers alternative splicing and molecular marker development in radish (Raphanus sativus L.)
Source: BMC Genomics. 2017 Jul 3;18:505. doi: 10.1186/s12864-017-3874-4 (PMC5496183; doi:10.1186/s12864-017-3874-4)
Supplement: Supplementary file 7 — The detailed information of putative SSR markers identified in radish. (XLSX 2112 kb) [file 12864_2017_3874_MOESM7_ESM.xlsx]

## Sheet: Sheet1
Additional file 7: The detailed information of putative SSR markers identified in radish
ID	SSR nr.	SSR type	SSR	size	start	end
TR13291_c2_g5_i1	1	c	(A)15ta(T)11	28	33	60
TR50962_c3_g1_i7	1	c	(A)15ccaac(A)14	34	471	504
TR33347_c0_g2_i1	1	c	(CT)6cactctctg(TC)6	33	31	63
TR50962_c3_g1_i10	1	c	(A)15ccaac(A)14	34	429	462
TR36095_c0_g1_i1	1	c	(AG)7gcgcaccattttaactaattactctctttattatatctctctcactaatatccttcttcgttacgccttttatcactaatttgcatcttgcgc(CT)7tctctcccaaccattgactctctctcttgggatcatcctttatttctgtgactgtgtgcactttc(AG)8	202	2	203
TR25695_c0_g2_i1	1	c	(T)11ctcttcccccccccggcgactccgattgaaaaaccctaatatctccattgtttctaatcgacgaccattacaataactctggttttgcctctgtta(CT)7	121	20	140
TR49871_c2_g2_i1	1	c	(T)10ctgatgcgctatgttgtatg(T)17	47	570	616
TR1719_c0_g2_i1	1	c	(GA)8gttgggcggcacgaaaatatgggtgtaaggaggact(TTG)5	67	112	178
TR2367_c2_g6_i1	1	c	(GA)6taa(AG)8	31	290	320
TR19372_c7_g1_i2	1	c	(A)11gaaaaggtt(A)16	36	2	37
TR23680_c0_g2_i1	1	c	(T)13gaaacgctgtctgaatgt(A)10	41	240	280
TR921_c0_g1_i6	1	c	(T)12aaaataatatattttttataaattgaagttcggtttacaattaaaatcaggtttacaaactaaactagaatt(A)11ctaaaaccag(A)10	115	3	117
TR58138_c3_g1_i2	1	c	(A)10ttgagattcccgatttgaaatatctttgtcgtgtctccttctctgccgtcgtcgtcatctcatctccgtcgtcgtcctcgtcgtctcctctc(CGT)6ctcctctc(CGT)7	149	36	184
TR18054_c0_g1_i1	1	c	(A)18gggaaaacag(A)10	38	31	68
TR5625_c0_g1_i1	1	c	(A)12ggcaaaaagg(A)10gaaaaaaaaagaaag(A)10	57	24	80
TR50832_c0_g1_i1	1	c	(A)10c(AG)6	23	47	69
TR33347_c0_g1_i1	1	c	(CT)6cactctctg(TC)6	33	31	63
TR38954_c0_g1_i1	1	c	(AG)7aagagtcataaagtcaaataaaaatgcttcctttttaagttctgtttcctccgtcgttcggacacatattcatt(TC)7	102	690	791
TR24324_c1_g1_i1	1	c	(TAC)8ctgaagaaggtgtcgatcgagaaggtgttgatcgagaagcca(TC)9	84	181	264
TR11049_c0_g3_i1	1	c	(A)23ctcaaaattatttaatatgaaagccagtt(A)19	71	1	71
TR18610_c5_g6_i1	1	c	(AG)6ggagaggaatctatcaaatggctgtgagaaaagaaaaa(AG)10	70	224	293
TR13291_c2_g1_i1	1	c	(A)11ta(T)15	28	962	989
TR45312_c0_g1_i1	1	c	(A)12gaaaacaacattataactagtttaataaacaag(A)10	55	38	92
TR4497_c0_g1_i1	1	c	(AT)7aaaagccctttatc(A)10	38	570	607
TR35907_c4_g2_i1	1	c	(TGA)7tgttggaagaagga(TTG)6	53	12	64
TR6137_c0_g2_i1	1	c	(T)15atgatttgatttc(T)10	38	663	700
TR32738_c2_g2_i1	1	c	(A)10gctctattatcaaccatcaaggagatcttggattttgatttcaaattacagggaagagttggagtaaaagctgtagagagactaaaatcaatcaag(CTT)5	121	40	160
TR12334_c2_g3_i1	1	c	(TCT)6tcctcgtggagattcat(TTC)5(GTT)5gtctgcaaagtccattggtgagataggtgaaaactacgtcgtttttttttgtt(GA)9	136	5	140
TR41619_c0_g1_i1	1	c	(C)11ttttatctcaatgagtgtaaaac(T)10	44	994	1037
TR37309_c0_g2_i7	1	c	(A)10gagagagagtcaccgagggaactcagacctcaaaagc(A)10	57	10	66
TR6466_c0_g1_i1	1	c	(T)12g(T)11	24	16	39
TR32516_c1_g8_i1	1	c	(T)20aaagggtttttttttaaaaaatttttgg(T)29	77	1	77
TR41619_c0_g1_i2	1	c	(C)11ttttatctcaatgagtgtaaaac(T)10	44	994	1037
TR32516_c1_g6_i1	1	c	(T)20aaagggtttttttttaaaaaatttttgg(T)27	75	1	75
TR48211_c0_g1_i1	1	c	(T)13aaccacgtatatatcaatagtttatatggaatttg(T)10	58	198	255
TR44048_c2_g1_i1	1	c	(A)15ctgaaaactttttttctcaaatcgatccaaaagccttcgtctttcctcaacgttttcatattcctttctgggtttgggttcttttgtttcatcgaccg(T)13	126	97	222
TR29921_c0_g1_i1	1	c	(AT)6accacaaaaggataataagaaaataaaataaaataaaaactctctc(CT)7	72	157	228
TR25899_c0_g1_i1	1	c	(CT)6ccccagaagaagaaagatggaagactctgtttttctgctctgtttattaaatgagaggttagaaaaagagaagagataagtaatgaaagactatta(AG)8	124	72	195
TR50442_c1_g1_i1	1	c	(A)23tttttaaaacttt(A)26	62	24	85
TR37309_c0_g2_i2	1	c	(A)10gagagagagtcaccgagggaactcagacctcaaaagc(A)10	57	10	66
TR56947_c2_g1_i1	1	c	(T)10aatttttttttaaa(T)13	37	189	225
TR54859_c0_g1_i1	1	c	(TC)9tagggtcaataaagttttcaccagc(TCT)5	58	46	103
TR17204_c1_g1_i1	1	c	(TC)8ccccccttcttaga(TTC)5	45	127	171
TR32814_c1_g2_i1	1	c	(TC)7tgattgacaaaatttttgcggaatggttgttttctgttttgacttgaaatgatatgcttttttggttggataatcc(T)11	101	190	290
TR24608_c0_g1_i1	1	c	(T)17ccctttgaa(G)13	39	304	342
TR29851_c0_g1_i5	1	c	(TC)9tttctctctt(TC)6	40	11	50
TR31274_c0_g2_i1	1	c	(A)10cgtggtgaacaatatataatccgaaaacaggtgtatctctatttcttttctgattacctctcttatgttagtctttaaa(T)11	100	134	233
TR51869_c4_g3_i2	2	c	(T)10ctctttctttctttcttctccttgaaaataactggtgatcacactgatcaaggcgaggaaagaaagag(GT)9	96	397	492
TR36055_c3_g1_i2	1	c	(GA)6ggtcgccg(GA)6ggtcgccggagagagagaggtcgccggagaaacagagattgccggagagagaacgtct(GA)6	102	13	114
TR3298_c0_g1_i3	1	c	(CAA)5cagtctttataccttcttttagt(TC)6	50	84	133
TR30088_c0_g1_i4	1	c	(T)10gtatata(TC)9gctttcaatcacgatctacgatgatcttactggtgctgcataacgtaaaacgtaaaatgcgagaggatcgaagctacggaagctcaagggcgaaggat(AG)8ataattcaaaacttcgacggaggagaagagattcagaatctgtgtataaatctgatggtggtctgcactcaccaccaccgttcagaagaaaatagt(GA)9	263	198	460
TR17989_c0_g1_i1	1	c	(AG)8g(T)10	27	1373	1399
TR37309_c0_g2_i6	1	c	(A)10gagagagagtcaccgagggaactcagacctcaaaagc(A)10	57	10	66
TR328_c0_g1_i1	1	c	(A)30ctaatc(T)12	48	1	48
TR32516_c1_g10_i1	1	c	(T)20aaagggtttttttttaaaaaatttttgg(T)28	76	1	76
TR47880_c0_g1_i1	1	c	(T)14ctaaatgagtttcc(T)12	40	97	136
TR1278_c2_g1_i1	1	c	(GAA)5gg(TC)6	29	356	384
TR48211_c0_g1_i2	1	c	(T)13aaccacgtatatatcaatagtttatatggaatttg(T)10	58	177	234
TR12277_c2_g2_i1	1	c	(T)10aatctgcgaaaccagagaaagagcttt(AG)9	55	189	243
TR30177_c0_g1_i1	1	c	(TG)7aagaggagagaaaaaatgttagttggtggcacgagagggagat(GA)6	69	261	329
TR2433_c0_g1_i1	1	c	(T)10aaatcttaaagggcaatgaagataaaaggaaattcttttgga(T)16	68	650	717
TR30138_c0_g1_i1	1	c	(T)11gggtaggaactagggtaaaatatactagcatggagtcgtggtttaatcaaaataag(T)10	77	176	252
TR52453_c3_g1_i1	1	c	(A)10ctgcacatatgttatgatgacttttattcacaaacacaacttttgaagtt(A)11	71	26	96
TR7874_c0_g2_i1	1	c	(CTC)7agcttctaatgcatcagcaagagcttcccaatcatctacacacccgtcatcatcatctgcattgtcctcttccgttatgttactagagctgctgctg(CTA)7	139	14	152
TR24043_c0_g3_i1	1	c	(A)11ctcaaaaccgagtgaaattttcggacataaaaatctctctctaaaaccctttctctga(T)10	79	82	160
TR38934_c0_g1_i1	1	c	(A)10gaaactaaatgaagttccacaaactaatgtgatcttctcgtttatcgtcatttcatatgttatctttttgtcataaattcgaaaatcaagcatttc(TA)9	124	1160	1283
TR2144_c0_g5_i1	1	c	(A)11ttcaacagaacatagc(A)27	54	339	392
TR28690_c0_g1_i1	1	c	(A)18gttgtgagtttagaagctatagccaattacaaaaaaag(A)10	66	6	71
TR27144_c0_g1_i1	1	c	(CAC)5cagcagaagctg(CAC)5	42	558	599
TR3298_c0_g1_i4	1	c	(CAA)5cagtctttataccttcttttagt(TC)6	50	84	133
TR17697_c0_g3_i2	1	c	(A)11cagaagtac(A)10	30	609	638
TR50442_c1_g11_i1	1	c	(A)23tttttaaaacttt(A)28	64	24	87
TR15935_c0_g1_i1	1	c	(TG)7tttt(TC)6	30	235	264
TR6786_c0_g1_i1	1	c	(T)10aattcactcactgtgatcatcgagtttagaaatccatcatgtccac(AG)6	68	72	139
TR39543_c1_g1_i1	1	c	(A)13gaaaacaaa(AAT)5	37	7	43
TR19095_c0_g1_i1	1	c	(A)55gccgagtttgaaaaatcgttactcgttgagaggcgcgctttaacagattaaagcatcgacaaagagaaagcttcttggagagg(GA)7	152	1	152
TR58484_c4_g1_i1	1	c	(T)21aaacacgtgaatgtaataagtactaataagttttaattgtggtaaaagttgcaaacatggtcaatgaaacaaaacaaactgaaa(T)10	115	1	115
TR27750_c1_g1_i1	1	c	(A)10caaaacagtctttcaagaaagttccttcctttttctttctctaatcctccctccatccccatggatgatgattctaaagaaaccaacgaacat(CAG)5	118	92	209
TR45337_c0_g1_i1	1	c	(TC)6gctctt(TC)12	42	101	142
TR52212_c0_g1_i1	2	c	(CT)6tttctttccaag(T)39	63	985	1047
TR50784_c0_g1_i1	1	c	(A)10gagatggagccgccgagaaaaccaaggaaggtgagagagaacgaagatttgatctcgcaggaggaggagagaatctgggagaagaag(A)10	107	140	246
TR12334_c2_g2_i1	1	c	(TCT)6tcctcgtggagattcat(TTC)5(GTT)5gtctgcaaagtccattggtgagataggtgaaaactacgtcgttttttttgtt(GA)9	135	5	139
TR36556_c8_g3_i4	1	c	(A)12caatgg(CTT)8	42	26	67
TR921_c0_g1_i4	1	c	(T)12aaaataatatattttttataaattgaagttcggtttacaattaaaatcaggtttacaaactaaactagaatt(A)11ctaaaaccag(A)10	115	3	117
TR27680_c0_g2_i1	1	c	(AG)7aacgtacgtggatcgagaaac(AG)7	49	9	57
TR9923_c0_g1_i2	1	c	(T)13gggctgagatctcaaatctctaaaacctttctctaaaacgattcttcggggttttagagg(A)10	83	67	149
TR37309_c0_g2_i3	1	c	(A)10gagagagagtcaccgagggaactcagacctcaaaagc(A)10	57	10	66
TR11142_c1_g2_i1	1	c	(GA)7tctggcggagaaggaaaccaaaattgattataactt(CCA)5	65	104	168
TR6786_c0_g1_i2	1	c	(T)13aattcactcactgtgatcatcgagtttagaaatccatcatgtcc(AG)6	69	82	150
TR23794_c0_g1_i1	1	c	(T)10(A)11	21	268	288
TR41619_c0_g1_i3	1	c	(C)11ttttatctcaatgagtgtaaaac(T)10	44	994	1037
TR48086_c0_g2_i1	1	c	(A)10c(CT)8	27	121	147
TR40322_c3_g1_i2	1	c	(T)10c(T)13	24	383	406
TR57911_c0_g1_i1	1	c	(T)10aattttaa(T)30	48	3	50
TR38934_c0_g2_i1	1	c	(A)10gaaactaaatgaagttccacaaactaatgtgatcttctcgtttatcgtcatttcatatgttatctttttgtcataaattcgaaaatcaagcatttc(TA)9	124	1160	1283
TR55295_c0_g2_i1	1	c	(AGA)8agccattg(T)11	43	185	227
TR56810_c0_g1_i1	1	c	(AG)6gagtaatggaggtatgagaggggtgggagatggcgaggggaggaggagaat(ACA)6	81	161	241
TR6833_c1_g1_i1	1	c	(TC)10catatatcttctgagctgtttgacattacagagctgacccaaaagtttatgcctttttgaggtatctttctcgtgaaagctctctca(C)10	117	209	325
TR60132_c0_g2_i1	1	c	(CCG)5(CAG)5	30	139	168
TR38291_c1_g3_i1	1	c	(CT)9gtctcaccgacaaaaa(CT)6	46	57	102
TR41913_c0_g1_i1	1	c	(GA)7ctgcgt(GA)7	34	213	246
TR4748_c0_g3_i1	1	c	(T)14cttt(A)15	33	57	89
TR16820_c0_g1_i1	1	c	(A)14gaaaagtcatttagc(A)19	48	439	486
TR4428_c0_g1_i2	1	c	(A)10ccg(TTC)6	31	23	53
TR30088_c0_g1_i5	1	c	(T)10gtatata(TC)9gctttcaatcacgatctacgatgatcttactggtgctgcataacgtaaaacgtaaaatgcgagaggatcgaagctacggaagctcaagggcgaaggat(AG)8	149	198	346
TR27985_c2_g1_i4	1	c	(T)13aaagagcaaaagatacgcagatactgaaactagggtgaagtgaggagggagagaaagcaactggattacaaaaa(AAAT)5	107	485	591
TR47168_c0_g1_i1	1	c	(A)10ggaaggtatcg(T)12	33	275	307
TR14788_c1_g1_i1	1	c	(GT)10(GA)6	32	386	417
TR51922_c1_g5_i2	3	c	(T)12caagtatgttgcagtattgtaactaactatttagctttgaggtttggtttgatgaatc(T)14	84	851	934
TR34979_c0_g2_i1	2	c	(AG)11aacac(A)10	37	231	267
TR38683_c3_g3_i1	2	c	(A)14ctgtttagactttgc(A)11	40	483	522
TR46378_c0_g1_i1	1	c	(C)12gttaagtgattggccaagtaccttcaataagcgtgctgaaagctactgctcacactctgtttctgctcaaaaaag(A)10	97	174	270
TR3605_c0_g1_i1	1	c	(GAA)5agtgatgatgaggaagac(GAA)5	48	214	261
TR24453_c0_g1_i1	1	c	(TC)14actgacttcttctctg(CT)6	56	33	88
TR27122_c0_g1_i1	1	c	(AG)7atataaattgttttttgttattttcttattcaactttcgg(A)12	66	370	435
TR32516_c1_g7_i1	1	c	(T)20aaagggtttttttttaaaaaatttttgg(T)30	78	1	78
TR31649_c0_g1_i1	1	c	(TC)6gctagctcttgg(CT)10	44	5	48
TR36657_c2_g3_i1	1	c	(ATG)7ag(GCT)11	56	292	347
TR37962_c1_g2_i1	1	c	(TC)7ttgaaaag(T)13	35	1196	1230
TR51869_c4_g3_i1	2	c	(T)10ctctttctttctttcttctccttgaaaataactggtgatcacactgatcaaggcgaggaaagaaagag(GT)11	100	397	496
TR54068_c0_g1_i1	1	c	(A)11gagaaaaagagggaaag(A)11gccaaaagaaaaaaaag(A)11g(A)10taaacacgaagagaaaaaagaaggaataaagcaaaaaggc(A)10	128	1	128
TR47383_c1_g1_i1	1	c	(A)25c(A)10	36	1430	1465
TR11049_c0_g3_i3	1	c	(A)23ctcaaaattatttaatatgaaagccagtt(A)19	71	1	71
TR26272_c0_g1_i4	1	c	(C)11(G)14	25	62	86
TR38291_c1_g2_i1	1	c	(CT)9gtctcaccgacaaaaa(CT)6	46	57	102
TR56339_c4_g1_i4	1	c	(A)10ttcagattcaaaagcaaccaatcatagcattcagactcaaactcttaaaacatatcaagaagagcg(AGA)6	94	93	186
TR7172_c0_g1_i1	1	c	(GA)8tcgagatgagagagagatgagctttcttttcagggaaac(GA)6	67	374	440
TR33968_c0_g1_i1	1	c	(T)11gttatgtttttgaaaagatgttacaaggcaccacacgacaaatctaccatgcctagcatttttaattgtgattcctatttgatgtc(A)11	108	588	695
TR27207_c0_g1_i3	1	c	(T)15gattcgtcacaatatacatgtgtatgcattactaggagtgtacctaatataattatacaacggatctaatagttgc(A)10taacggatataata(T)12	127	543	669
TR30401_c0_g1_i2	1	c	(A)10ctaaaccaac(A)10	30	8	37
TR38010_c0_g1_i1	1	c	(CT)6(TA)7	26	943	968
TR38762_c0_g1_i1	1	c	(A)19gaaaaaaaat(A)12	41	50	90
TR36799_c0_g2_i1	1	c	(A)16ttccatgatgttac(A)11	41	27	67
TR32516_c1_g12_i1	1	c	(T)20aaagggtttttttttaaaaaatttttgg(T)26	74	1	74
TR37309_c0_g2_i4	1	c	(A)10gagagagagtcaccgagggaactcagacctcaaaagc(A)10	57	10	66
TR58516_c1_g2_i1	1	c	(CAA)7gagaaagtgattgctaatgaagataatcagaagcagcagcag(CAA)5gggaacccaaaaccaaac(AAG)7	117	189	305
TR24519_c0_g1_i1	1	c	(A)11gatcggataaaagt(A)12	37	552	588
TR45331_c0_g1_i1	1	c	(CT)8tttttctcc(CT)6	37	163	199
TR26272_c0_g1_i3	1	c	(C)11(G)14	25	62	86
TR6291_c1_g1_i2	1	c	(A)10cg(A)10	22	272	293
TR32200_c0_g1_i1	1	c	(AGT)5aagtgtctgaagtttgtgtgttttggtttagttgcttgtcgaaaaagcaaagaactcgtatttacgttttagtg(T)10	99	39	137
TR32516_c1_g11_i1	1	c	(T)20aaagggtttttttttaaaaaatttttgg(T)25	73	1	73
TR37309_c0_g2_i1	1	c	(A)10gagagagagtcaccgagggaactcagacctcaaaagc(A)10	57	10	66
TR51922_c1_g5_i1	1	c	(T)12caagtatgttgcagtattgtaactaactatttagctttgaggtttggtttgatgaatc(T)14	84	602	685
TR46767_c0_g1_i1	1	c	(AGG)5agagagggaggagaaagctcgcccttgcggtggtgcaatgggagagcataaattctctggttgtcggagttgtttctaccattcaagacgctgcttc(AG)9	130	67	196
TR26393_c1_g2_i2	1	c	(TC)8cctctctcacgcttctcactttcttcgtctctttctttctctctg(TC)6	73	20	92
TR51064_c0_g1_i1	1	c	(TTC)5agttcttttttcaatccccatggatgaagaaaacaacactcgtgtggaagatgcttatgcttgtgtg(GAA)5	97	57	153
TR32516_c1_g9_i1	1	c	(T)20aaagggtttttttttaaaaaatttttgg(T)24	72	1	72
TR52853_c0_g1_i1	1	c	(T)11ggtagagttattaacgtaaatatgatttg(T)14	54	137	190
TR9831_c1_g7_i1	1	c	(A)10gatgcgattacaatcgcaagaaatgaaattctacaaaccctaatccagacattccag(T)12	79	74	152
TR257_c0_g1_i1	1	c	(G)10aaaaagtttttt(A)31	53	12	64
TR9030_c0_g1_i1	1	c	(T)11a(T)10	22	301	322
TR40996_c0_g1_i2	1	c	(GA)9a(AG)7ctcaggggcagaggctaaaacattcgtaaaccctaatttcagcgactgatagagaagaacacattcgtaacccta(ATC)6	126	21	146
TR41444_c4_g1_i3	3	c	(CT)6ccggcggcctatctctctcaggctgtctctttccgcgacctctctcccaga(CT)6	75	598	672
TR6035_c0_g1_i2	1	c	(A)10tcatatattttcttaagt(GAA)5	43	28	70
TR40212_c0_g1_i1	1	c	(A)12tttaaagatgactaaaagaaagt(A)11	46	382	427
TR7491_c3_g5_i3	1	c	(TG)9gatatgatttttatttcgaaagtgcctttcg(TC)6	61	1027	1087
TR571_c0_g4_i1	1	c	(AG)6ttagggttccatttgtgtctctgatgagatcgaggaaggtatggaaagaccttttggttcaaaagggatccatgcataaagttagagatg(T)12	114	189	302
TR52047_c1_g5_i2	1	c	(AG)6attggtgcgtctctggtggagaacttatcgggtcaaaccg(GA)6	64	619	682
TR5609_c3_g2_i2	1	c	(A)15cgcaaaggcgaaacataaaacctctgagtt(AC)8	61	106	166
TR39349_c0_g1_i1	1	c	(T)30acaataaaacgttttcgtagataagatggatttaagacaaggtattccaggtgttc(A)10	96	13	108
TR58377_c2_g1_i4	1	c	(AC)8aaacaatctaaaaacctccccaaaccctaaaaaaaaatctcactttttt(TA)6	77	1170	1246
TR34291_c0_g2_i1	1	c	(A)10cacagaagaaataaataaaaaggaaaaaaaaacggagaatgtgattggtcc(CT)7	75	61	135
TR24400_c3_g1_i2	1	c	(CT)6cggtccggcgagcgctctcttctccgacgcatcg(CT)6cccgaccaaaacccatagctgtctctcccgatctccgacgcaaacccatctcgag(CT)6	125	309	433
TR7938_c0_g1_i1	1	c	(TC)6cgctctctctt(A)12	35	85	119
TR2367_c2_g7_i2	1	c	(GA)7tcctc(CTG)6	37	199	235
TR30854_c1_g2_i1	1	c	(A)10ccctaagaaacctt(GA)12	48	123	170
TR49726_c0_g1_i3	1	c	(CT)12attataagcttcggttttgttatttctctgggagatttggtagagagataatggagaagacaaagttggtgagaatg(T)13	114	515	628
TR35236_c1_g1_i2	1	c	(T)10c(T)13	24	30	53
TR29359_c0_g1_i3	1	c	(TC)6actaatcattgaagaaaactcttgtctctcctgtcttaattcatttcgatcttcaattttgggtgtttcttctgaactattcaagtgtg(T)10	111	2014	2124
TR47771_c0_g1_i3	1	c	(CTG)6ttgttgttgactctgttgcaatagtggtgaggattcggcctctccctgcctacttgggactaactgagac(GAA)5	103	46	148
TR36360_c0_g1_i2	1	c	(T)13ggaaattgaaagattgtttgaaaacaataacccaattaaaccttaacttc(T)11	74	193	266
TR33346_c0_g4_i2	1	c	(T)16cc(T)10	28	14	41
TR34041_c1_g1_i3	1	c	(C)10ttg(TC)6	25	973	997
TR44282_c1_g1_i2	1	c	(T)10gtggacaaaactcta(TTG)6	43	1328	1370
TR32310_c1_g1_i1	1	c	(TCT)5ctccacgtatctccttgatcagctcttcaagctcttcacagagcggttctggagtcagctgaatcatc(TCA)5	98	297	394
TR27001_c2_g1_i3	2	c	(T)10ctgttttaaaggatacaaaactagtctgtctgaatgcgctcactgcttcaccgtactaaactacgca(CTC)5	92	127	218
TR29996_c0_g1_i1	2	c	(GAA)6gatgatggaggaggaggggggaggct(A)10	54	2641	2694
TR4249_c0_g2_i1	1	c	(T)11caatatcccttttcaaggatgaccagactttgttcactgtatgggtttcgacttgattctgatagtaaagtagctgtttgaagtctg(A)13	111	356	466
TR35552_c0_g1_i1	1	c	(A)11cacaaactcaaaaccattcgcgt(CTC)5	49	47	95
TR8376_c0_g1_i1	1	c	(A)12caccccatttttcttttc(T)10	40	9	48
TR7309_c3_g1_i2	1	c	(AG)6t(GA)9	31	603	633
TR1721_c1_g1_i3	2	c	(T)10acttcattttcccc(T)11	35	869	903
TR6314_c0_g1_i6	2	c	(TGG)6tgatggtgtagcgagcgtggccgggagataaatagatccgtcagt(GA)6	75	440	514
TR17355_c0_g2_i1	2	c	(T)10cccagaaagaaaataaactg(T)10	40	710	749
TR56131_c1_g3_i1	1	c	(CT)6gtctttatc(T)11	32	657	688
TR3021_c1_g1_i1	1	c	(CT)6taagctg(AT)10	39	336	374
TR3747_c0_g1_i1	1	c	(T)11atacgaatgacattagtgttcgttgttctgttttgtacaattgagttcttgtg(T)10	74	116	189
TR20422_c0_g1_i1	1	c	(T)12aatcagtataaagaacaccagattttgccattgggtttgttacatttaccatttcattacttctaaatataaagttccaacgttcact(A)23	123	787	909
TR52298_c2_g1_i2	1	c	(T)41ataattttggtctcggctacgagttttgaggtgtgatgataataaagcttttgtgctttaatggaaggaacttaacac(CT)8	135	1	135
TR36285_c3_g1_i1	1	c	(T)10aatataatttggttttaagagctcgtgtctccgggaatcatgcacttctcgcgctctcaggcataaagtcgttttctttattgcc(T)10	105	2716	2820
TR14612_c0_g1_i3	3	c	(TC)6(TA)10	32	4392	4423
TR49328_c0_g1_i4	1	c	(ATG)5aaaatatagatatgcttggggatgttaaagagttaattaaggagagg(ATTA)6	86	1014	1099
TR23132_c0_g1_i7	1	c	(CCA)5agcactactacattgctattaccaccag(CAC)5	58	426	483
TR58724_c0_g1_i2	2	c	(GT)10gacagtgagagagagggcgagtcttttggcagaatcgtc(T)10gttttgtattgaggagtttgtaatgcaaaacatttagagcatagtatcattatctttttaatcattctaagttg(A)10	153	855	1007
TR44326_c1_g1_i8	2	c	(ATT)5ggag(GAA)8	43	3014	3056
TR14712_c5_g1_i2	1	c	(CT)22ccgcgcttttgtatttttttaaaatacattttctcc(A)10	90	1	90
TR14712_c5_g1_i2	2	c	(A)10gtaaagacatgggtgctttggttcctctgtaaaaaactatacctgcttcttgcaaccaccacctttgtatattttcttcttatttttgttttttg(T)10	115	1513	1627
TR32108_c0_g1_i2	1	c	(GGA)5ggcataggcattg(GTT)8	52	20	71
TR41352_c1_g1_i1	2	c	(GA)6atcaacattgcgtaaagagattttgacaaatgca(GAG)8gaaatcaaaaatagagcgtaaagtataatg(A)12	112	446	557
TR47233_c3_g1_i5	1	c	(T)13cc(T)26c(T)14	56	1	56
TR24031_c0_g1_i2	1	c	(T)13gcacaaaaggaaggttattggaattctgaaagcac(A)12	60	468	527
TR7294_c1_g1_i3	1	c	(T)11(A)25	36	4	39
TR49825_c0_g1_i1	2	c	(AT)9caactctagaaacaaaaaagttatgctattatgtaaatatcgttgac(T)13	78	881	958
TR24343_c1_g1_i3	1	c	(A)15gaagcagaaaagtggg(A)10	41	38	78
TR49844_c4_g1_i2	1	c	(A)12ctaatgtttgtctgaaagc(A)11c(A)10	53	808	860
TR27894_c2_g1_i7	2	c	(TTG)5gtagtctcggaaagagcaggccacgaggaagctcccatgacaggtccgacctcagt(AGA)7	92	1511	1602
TR5801_c0_g2_i1	1	c	(T)11ggatttgatgttccaccgaaattagtttgttc(A)11	54	843	896
TR8677_c0_g1_i1	1	c	(A)10catcatattgttagtaggagcttgtgagagtccatggagacctccagctgtctttttaaataaatggttacatctgttggc(A)28	119	379	497
TR36255_c0_g1_i4	1	c	(T)12gaaaaaagcaggaggagagtgaagaagagtgt(AG)12t(GA)8	85	941	1025
TR43935_c3_g1_i1	1	c	(GAT)7gtgtggcaatcgaggtatgctttgaagatggagttggatagatcgttgtggcggtgctgctgatg(GTT)5	101	2162	2262
TR9250_c0_g1_i1	1	c	(TTC)5ctcttttgcaccaagtgcttgtctctacatcatcttgctctctctatctctcttctcttcctgtacataaaacatttc(T)10	103	36	138
TR17438_c1_g2_i1	1	c	(A)11gaactagttccgtaaatactaaacatttgtctacaataagtaaagcaacaagagacgcaaaactccatagagttcttcttctaacttcttaaatc(A)10	116	65	180
TR1496_c2_g1_i1	1	c	(GA)7agttgagaaatagagagagtgcttccaatggaatccgaaccaacggttggtgcctctgcatcag(CAC)6	96	71	166
TR1496_c2_g1_i1	2	c	(AG)6ggaggaggaaggagtgtgttcggtgttgagaggagcggtggggatg(GA)6	70	972	1041
TR495_c2_g2_i3	1	c	(CT)8(AT)7	30	507	536
TR10726_c10_g1_i2	1	c	(CT)8ccagtccgatgtgaaaaaaaaacaacgcttccttccaccttgacgccaaaacacacaacgacatgtctccgtcgtctcgtaactttgga(TTC)5	120	163	282
TR30368_c2_g1_i2	1	c	(A)13ggagaaaatttcacactcacacacaaccacctcgagttctctctaccatacaaaaaaaaagc(A)12	87	421	507
TR17495_c0_g1_i3	1	c	(A)11caaaaatattttcaagaatatatccaaaataaacatctctcacaagaagttgtgcgagagaaaactacaatcacgatttttcttctaatcggattctc(T)10	119	25	143
TR25182_c1_g2_i1	1	c	(T)22c(T)16	39	450	488
TR6285_c1_g3_i2	2	c	(T)10actatcattttattatatgttaattaaatttgatactg(T)10	58	1151	1208
TR4363_c0_g1_i1	2	c	(T)12gcgtttatcttttcgatgtagaattaaaattatgggtcagatagagagagagaaggaggaggagatgat(AG)26	133	512	644
TR8786_c1_g3_i1	1	c	(CTC)6cgtcgaattcgtatgaacacttgatcaaataaaaggttcaaattctc(T)13	78	128	205
TR5852_c0_g1_i1	1	c	(T)10cttttttggcatcattaggaacagagaaaattacgtagagttgcaaagtgagagggcaaaaagaaatttgacat(A)10	94	200	293
TR55129_c2_g1_i6	1	c	(A)10gagattaaaggacatctataaattgacggcgtcaagtcaacgtgcaattaaaaaaaaccgtcaaaggt(A)11	89	15	103
TR55129_c2_g1_i6	2	c	(TTC)6ttattctcttcctttaagactttttatatttctg(T)10	62	1004	1065
TR52047_c1_g5_i9	1	c	(TGG)5tttatcaaaagggctaatggtaggagaagatgtgatatttattattaaatcaaac(T)10	80	601	680
TR31478_c0_g2_i1	1	c	(A)11ctaaaccctttcgcctcgatccaagtctctgcttcgatccaaatccagcagacttggcgttactgcccccttccctttc(T)12gatcgaaagcagtttcactttctgatctctt(TC)7	147	420	566
TR8231_c0_g1_i2	1	c	(T)10gg(A)20	32	19	50
TR26214_c1_g1_i2	1	c	(A)10caaatctaacagtaggggaagcgttagg(GA)7	52	167	218
TR42196_c2_g4_i11	1	c	(A)10gggaagtaacgtgggaaaaggagagaaacttttcaacattattaaaacacgaagaagaagcatcagcagcagcatcacacttctcaagatctca(CT)7	118	2	119
TR45172_c0_g2_i1	1	c	(CAA)5ccagagctacaaacaacaacaagcgttag(ATC)6	62	314	375
TR51598_c1_g1_i2	2	c	(GA)8tgctttagcgatcaaaaaccctaacgagctaaagc(AG)7	65	1203	1267
TR57752_c1_g1_i1	1	c	(AAG)8acactggcg(AGC)5	48	272	319
TR29410_c0_g1_i2	1	c	(TTC)5tctaatcttgtttcctggctttgtttgttttctg(T)10	59	286	344
TR56754_c2_g2_i1	1	c	(TC)6tgttccaagaaagtaagcgagtgaagaaaatgaatcctcccgtcgcgatttat(CTC)6	83	170	252
TR21227_c1_g1_i3	1	c	(TCC)5tcactcgcttcctcgtcttcaatcacaaacctcctaccgactcgcgcacgtcgcaccaccact(TCC)6	96	808	903
TR3739_c4_g1_i1	2	c	(GA)6c(GCT)7	34	847	880
TR40305_c1_g1_i1	1	c	(T)12gttctttttttgtgatgaaaattgttcggtcctgattatctgtgtgtgttgag(A)10	75	65	139
TR16416_c3_g1_i1	1	c	(A)14ttaggtaaaactttgtttcttctattaccatgtgtggggagagaagagatagatacaaatctctttttgatatgtcggaataaagattatttccccc(A)12gtccagctctcctctatccgtagcatcagttttcttcgtcttctctctgtcctgcaagatcata(T)10	197	41	237
TR17995_c2_g1_i2	2	c	(AGA)8ggagaaggagatttggggaagccaacgcatagcgagaaatcatggtatgttcattcaattatcaaaaaggatacatagaagaagaatca(TC)10	133	788	920
TR9954_c0_g1_i1	1	c	(T)10gtttgagacctttcctaccgtgcctcgctgagatctttaccatacacaaacgggtgttc(A)12	81	285	365
TR24145_c4_g2_i1	1	c	(AGG)5tggtgcggtggatggagtttgatcgagatgatgagggaaacgccattgagtgaagctttgagaagtggaggtcgaggaggatgaagaggagga(GGT)7	129	966	1094
TR1703_c0_g2_i1	2	c	(GAA)5aaagaaaaagaagaagaagagcacgacggtggtgatgga(AGG)5	69	1354	1422
TR12551_c1_g2_i14	2	c	(TC)6ttgatgtatcggaggtgctctaagaacatctccattagtgaaattaacggaggggagggggggttcacacagttc(A)10	97	155	251
TR30519_c2_g1_i2	2	c	(ACC)5aacaacagcatcatcaaccacaacatcactagagctaggaacaagatagcctctcgacattacccgctcgagaccacgcttgttctcttttg(CAC)6	125	1684	1808
TR24700_c1_g1_i1	1	c	(A)10gtttcctaatttagct(A)10	36	66	101
TR50442_c1_g9_i1	1	c	(A)23tttttaaaacttt(A)27	63	24	86
TR6156_c0_g1_i2	1	c	(T)12aatcttacgggagcgattcctaatccagcggcagtaatcaatggcgagaacgaagcatttcgcttccagagcacgagatcgcaatcaacctaat(GCG)5	121	178	298
TR27894_c2_g1_i9	2	c	(TTG)5gtagtctcggaaagagcaggccacgaggaagctcccatgacaggtccgacctcagt(AGA)7	92	1508	1599
TR8933_c0_g4_i2	1	c	(A)10tcacaactgtctcccaccttctgttgtatttatgcatgtttatacatatgaatgatccatgg(T)15	87	1007	1093
TR11584_c0_g1_i1	2	c	(AG)6tgtatgttgtgaatagttaaggaggtgagagcgaaagaggg(GA)6	65	584	648
TR1842_c2_g3_i5	1	c	(T)21ctccggtggg(T)22	53	738	790
TR51745_c0_g1_i1	1	c	(A)19tcagagagagacaacgacgaatgttatttctcgccgg(A)12	68	1	68
TR58282_c7_g2_i1	1	c	(CAT)6cagcaaccaaacagtaagttgaaga(ACC)6	61	969	1029
TR49522_c0_g1_i1	1	c	(A)14g(A)13	28	1732	1759
TR5658_c3_g4_i2	1	c	(A)12tcatcaagaattccaaaactttccaactcgagattctcgtgagtgctaataag(CT)7	79	124	202
TR53062_c2_g1_i1	1	c	(CT)6(CAC)5tgaacaaaccgatctgaaaacgcccc(GA)9	71	1	71
TR3072_c2_g1_i1	1	c	(A)11ggttattcc(T)10	30	111	140
TR57381_c0_g1_i2	1	c	(T)10atttgtctttctagttacttaaataattttttatatgcattacctaacac(T)10	70	988	1057
TR12010_c0_g1_i1	1	c	(AG)6aaagagagagaagagagactgggggta(AG)6	51	366	416
TR26093_c1_g1_i2	3	c	(AAC)6gccgtcgtcggagacgtcatcgacgacgtaacc(GGA)5	66	656	721
TR54813_c0_g1_i1	1	c	(A)12gt(A)12	26	79	104
TR6250_c0_g1_i5	1	c	(TG)7atgtgttttcaaataagtctttggtttgtgtgtg(T)14	62	463	524
TR11002_c0_g2_i7	1	c	(TC)6ta(CT)6	26	348	373
TR9635_c1_g1_i2	1	c	(T)10atttgctcctctacagaaaataatcagaggaagtctctttgtaaaa(AG)7	70	634	703
TR40719_c0_g2_i2	1	c	(T)10caaagcaactttttcccacttttgtttac(A)13	52	313	364
TR54114_c0_g1_i1	1	c	(T)10cttttgttttcgttaagc(GA)6	40	318	357
TR13107_c0_g2_i1	1	c	(AG)6aatctttgtgttcttttttatcttctagtgagagagat(AG)8	66	1468	1533
TR39571_c2_g2_i5	1	c	(A)10gattcgatcttttcgactagataattgaagaaagaggaa(AG)6	61	258	318
TR45473_c0_g2_i2	1	c	(AG)8attctttatttttatttctctg(T)11	49	235	283
TR54859_c0_g2_i1	1	c	(TC)9tagggtcaataaagttttcaccagc(TCT)5	58	46	103
TR20709_c3_g3_i1	1	c	(A)10ccctaa(CT)6	28	65	92
TR30580_c0_g1_i1	1	c	(A)11tcccattgttgttttttcttatatatttagccaataaacatatattagtttaaatagcagactatgagataagagagtaa(T)10	101	727	827
TR27489_c1_g4_i2	1	c	(A)12g(A)10	23	260	282
TR39557_c2_g3_i1	1	c	(AGA)5gagtggcgtgatgttttgctagggttttgttttgccacttgatatgggtttacaagtttcttaatggatttctctgagtatgcccagtggcccattata(T)10acgaaatc(T)10	142	1984	2125
TR13219_c3_g1_i1	1	c	(ACC)5gtgaccacctccaccaccacttccatatccacctgctgcaccaccataaccacctcctt(CAC)6	92	368	459
TR26214_c5_g2_i2	1	c	(A)12ttaacgggaatcaaaaccacagaactc(AG)11	61	184	244
TR51869_c5_g2_i8	2	c	(T)10gagatgtaacactttcatagtcatgttgctggtttcctctaaatttagtgtgttgtttttt(A)10	81	437	517
TR7421_c4_g2_i7	5	c	(T)10ctttttctttcaacgagggacggtagaaactgtgtcaagtctccggcgaggcagtaatacataagaagagttcaaac(A)10c(A)10	108	2224	2331
TR7407_c0_g1_i3	1	c	(T)10cacactgagaagatactgatattattaggacatgcttcttcttttggattg(T)11	72	504	575
TR25182_c0_g1_i1	1	c	(T)13gatcctgattgtgtttttattagttcacatgaattagttaaacg(GT)7	71	12	82
TR25182_c0_g1_i1	2	c	(T)10cttta(T)31	46	264	309
TR55187_c0_g1_i1	1	c	(TC)9cgacacagacaca(CT)6	43	68	110
TR14459_c6_g1_i11	1	c	(T)10c(T)10	21	1068	1088
TR19370_c2_g2_i3	1	c	(A)16ttcgatttcaaatct(AG)8	47	10	56
TR23025_c1_g1_i4	1	c	(GA)6ttggggaaagagattgaagagagaggagagagagatatgataagaaagaagg(A)10	74	1248	1321
TR23025_c1_g1_i3	2	c	(GA)6ttggggaaagagattgaagagagaggagagagagatatgataagaaagaagg(A)10	74	1050	1123
TR15495_c0_g1_i1	1	c	(T)10gtactgtaagacatgtataaagtagccgacaaaggaagacgcgactttagatattaaaccgcgaaagagattgaggtctcatggaaataattcaagaacc(A)10	120	17	136
TR3257_c1_g1_i4	1	c	(A)12g(A)10	23	1	23
TR57946_c1_g1_i3	1	c	(A)15tgtaattcccaatcccaagggaaaagaaa(AAG)6	62	96	157
TR49726_c0_g1_i1	1	c	(CT)12attataagcttcggttttgttatttctctgggagatttggtagagagataatggagaagacaaagttggtgagaatg(T)13	114	500	613
TR40602_c1_g2_i1	1	c	(A)16gtaagatagaacagattcgtagaaaaggaagaaagattgtgtacatccaaaacccaggagagaaaatctctgtaaagaagtgatgagaag(T)18	124	1455	1578
TR16183_c0_g1_i3	1	c	(T)14aagtttgtatgtgttttgtatcgttttgc(T)13	56	1385	1440
TR22137_c0_g2_i1	1	c	(AG)6aacgctctgttcaaaattttcttcttcgaaggcg(GA)6ggcgttggagaagatttgacaaagtgttatatgaccaagttaaaattatattaaattaa(T)14	131	182	312
TR36255_c0_g1_i2	1	c	(T)12gaaaaaagcaggaggagagtgaagaagagtgt(AG)12t(GA)8	85	838	922
TR35816_c1_g1_i9	1	c	(ATG)6gaccataggcatctgaccattctgtgacatctgactgtgctgtaacgatgtgttcatgg(GGT)5	92	730	821
TR35816_c1_g1_i9	2	c	(A)11ctaaatctaagcaacaaagctaactcaagagtcgttggcagctcaaaaagaatcaccggcgatgagatgaagaaaaaat(GA)9	108	2387	2494
TR5974_c5_g3_i4	1	c	(TA)8tgccgagaatatcagcaggttagccatctt(TC)8	62	1	62
TR128_c0_g1_i3	1	c	(AG)6gtcgagaaagtttcagagactttgggccaaagggagaaacgtgaggatgagagcggcgag(T)23	95	1894	1988
TR39543_c4_g2_i1	1	c	(T)10c(T)13c(T)10	35	1299	1333
TR39330_c0_g1_i2	1	c	(TC)12cacttgtaaaccaaaagaaacccagattcatc(CT)6	68	57	124
TR4661_c3_g1_i2	1	c	(AGG)5agaaggtcaaagagactgatgctgagattgaagacggactgaaagagaaa(AAG)6	83	409	491
TR38096_c0_g2_i1	1	c	(CT)7ttctctccacgacagatctcatctcattctcttctc(T)11	61	60	120
TR27151_c1_g2_i2	1	c	(T)36a(T)14	51	1021	1071
TR17487_c0_g1_i1	1	c	(T)10cactcgctgagtcgtttttcctcaccattcacttc(AG)11	67	10	76
TR4017_c0_g2_i1	1	c	(GA)7c(AG)19	53	597	649
TR45995_c3_g2_i3	1	c	(T)23acgaaaagatccaactttaataatatcaaaataattgccataatcgtcaacatctgagtcttaattt(A)10tactactacaataaccaccaaaaatattacttcgtccatctctatgttctcttc(A)11	165	1	165
TR29898_c2_g1_i1	1	c	(A)10tgtcggcttgcttaacgagcggcggcggaggagccgccgcatacagtttcgagttagaaaaaatgaaat(CAC)6	97	160	256
TR32589_c0_g1_i1	1	c	(TC)7tgtcttcctcttctccgatctcaatcagaaaacgcgtctttga(TC)6	69	48	116
TR47254_c2_g7_i1	1	c	(AG)7aaagagagaagggaaggcacaaaaaggagacgaagagaagaagaacctttcgcgctctcgacg(A)13	90	579	668
TR15183_c2_g2_i1	1	c	(A)10ttcgtagtagaagcgaagaggag(GAA)6	51	179	229
TR48508_c1_g1_i9	3	c	(ACA)5(ATA)5	30	917	946
TR48264_c1_g1_i3	1	c	(ACC)6gctcgccattttcttacgccgtctacgactgagaaaagccctattaatgaag(A)10	80	2183	2262
TR59406_c0_g2_i1	1	c	(CT)15gaatttatttgagatgtaatgatcggttaaactataatttcgaaaag(A)11	88	19	106
TR55545_c3_g1_i1	1	c	(A)12gaatacaattagctcattttaggtatatgaaaccacaccacccaccaccaaacggacgcaccaagaagaaaccccacatattcaaaagattttatg(A)10ttcaatgaaaccaaactctgatgttgctg(TGA)5	162	132	293
TR38948_c1_g1_i1	1	c	(T)11cttcttttaaccag(A)10	35	417	451
TR4544_c2_g5_i1	1	c	(T)11ccttttaggtttcttcgtccctcctcttcatcagaaatcaaacccatcacgttgaggtcggagccgcca(CCG)5	95	37	131
TR46978_c3_g3_i3	2	c	(TCT)5taccac(AAG)5gtaactgagaagcagcatcgtcaccctggatgtccaaattgttgagctgtagaaaggcactgtcg(GTA)6gccag(GGT)7	145	1546	1690
TR34504_c0_g1_i1	2	c	(CGC)7cgtggaagacatcagaaatgctctattactactcccg(ATC)6	76	1693	1768
TR19285_c3_g2_i5	1	c	(CT)7atatatatatcatcccttcagcttgtaaacttc(T)10	57	27	83
TR47211_c2_g1_i6	1	c	(CAG)5acgtcaccgctgaatcagat(GCA)5	50	139	188
TR38253_c0_g1_i3	1	c	(A)10cttagggaaaa(T)27	48	10	57
TR45834_c2_g1_i4	1	c	(A)18caaaaaaaacgaagaaaagcaaaaaccctattcgcctgctcattctccgacaactctagca(AGC)6	97	24	120
TR9157_c0_g3_i1	1	c	(T)12(A)11	23	1789	1811
TR9501_c2_g1_i1	1	c	(AG)9gttctgatttcgatctttaggtttttatctgagagcttcgtgaggaaaaaaatagtaattttgagatgtggatctgagaatataggct(AG)6tgagaggctgatttcgattttagggtttatgctaagaagaagctcaatagagattcgtgagggag(A)10ggaaaagaaaaaaagaaaaaaggaaaacacaaaaaaagaaaagaaacaaaaagaaaaaaaagaaaac(GA)11	282	1506	1787
TR28760_c2_g1_i1	1	c	(A)23tcgatagacgccctaacaaacgacgccggcgagag(TC)6	70	1	70
TR26523_c3_g1_i8	1	c	(A)12(CA)7aaactctctcaattaaaaaaaatagggagctttcttgtagaattgatttgtacatctggttttaacgtagcagcacttgtcttta(T)10	121	11	131
TR23237_c0_g1_i1	1	c	(A)10cgtcagttagttaaaacacgcgttgccgtgaagtaaccaacccaccgacgtcgg(CAC)6	82	263	344
TR59505_c0_g1_i1	1	c	(T)10attatctaaagactttgttctacgttcaactaaaggttttgcaaaaatgc(A)10	70	273	342
TR2137_c0_g2_i1	1	c	(T)24aaaaaaggctttctagac(T)12	54	226	279
TR17438_c0_g1_i6	1	c	(AT)7agcg(A)10	28	1619	1646
TR56066_c0_g2_i2	1	c	(GT)7tcaccgtcgaagcatccaagatcgtttaagtgtaggtatcatcatcatgaatatcaatggcttccttcttcttcttcgtcctcttcg(TCT)6	119	223	341
TR40259_c0_g2_i2	1	c	(A)13ttaagaaacactactaataagttcctaaagagatgtc(A)10	60	21	80
TR45834_c2_g1_i1	1	c	(A)18caaaaaaaacgaagaaaagcaaaaaccctattcgcctgctcattctccgacaactctagca(AGC)6	97	24	120
TR38586_c0_g2_i1	1	c	(AG)8atgacgaagatctatctcatttaaccaccgtagatgatgaagggagattagcgctggagaaggagaccctaatggccgtttaatgtaattgat(C)11	120	207	326
TR4542_c2_g1_i2	1	c	(GA)6aaagtaagaaagggaatgaaaaaatcagatcgaacttagttttgacgtccgcaaggactat(TC)7ttttcatcttcttccc(CT)6	115	164	278
TR45519_c1_g1_i1	1	c	(GA)7ggagaagaagaagaagcttaccaattattcgaggaaaagatgcgagtc(AG)6g(A)10	85	941	1025
TR14352_c2_g1_i2	1	c	(T)15aatttttattacag(A)10	39	23	61
TR59735_c2_g4_i1	1	c	(A)16gggg(A)19gaaagaataaaaaaaaacgattccgaatccgccgaatctcctctttcaaacaatctccgagg(GA)7	115	10	124
TR57248_c0_g1_i1	1	c	(T)12aataatt(A)11	30	226	255
TR26523_c3_g1_i2	1	c	(A)12(CA)7aaactctctcaattaaaaaaaatagggagctttcttgtagaattgatttgtacatctggttttaacgtagcagcacttgtcttta(T)10	121	11	131
TR153_c1_g2_i1	3	c	(AGA)5aggcataggagaaagccccaaagagacttgaccttcaggagcgtacttcctcggccgtccacgtttcttcttaaccatcggcgtctccatct(GCG)5	122	1145	1266
TR23911_c2_g1_i5	1	c	(A)10gaaaaaagaaaaaacag(A)17gggaaaccc(A)10	63	28	90
TR27520_c0_g1_i1	1	c	(A)11gagtcagatttgatttaaccacagttaacctaaaatgcagtttaaaaatctctacagccgacgatcttccttcattttattttcattggaactatatgt(TC)6	122	117	238
TR49246_c0_g1_i2	3	c	(CTA)5atcc(CTT)6	37	896	932
TR49246_c0_g1_i2	4	c	(T)11gtttgtttgc(T)23	44	1305	1348
TR14156_c0_g1_i1	1	c	(CT)7tcaaaaattgttccttctccttctctctctagataaagctttcattttgat(TC)11	87	25	111
TR13704_c0_g1_i3	1	c	(TGA)5cagt(GAG)6	37	148	184
TR16073_c1_g1_i1	1	c	(TG)6tagactcaggagccaaacttgtaagtaacctggtggtgtaggactcttttcacaaggatttcagatgataaatgcttttagagtctgctctc(T)13	117	277	393
TR58282_c7_g2_i4	1	c	(CAT)6cagcaaccaaacagtaagttgaaga(ACC)6	61	969	1029
TR9006_c0_g1_i1	1	c	(GCA)7gctgctacagaagcagcagttaagt(CAG)6	64	208	271
TR40954_c0_g1_i1	1	c	(T)19ggtgtctgaatag(T)11	43	1	43
TR5368_c0_g1_i1	1	c	(AG)8acacaagtgagatcgattcaattcctctttctt(TC)6	61	13	73
TR5368_c0_g1_i1	2	c	(CT)6c(CT)8	29	224	252
TR17712_c0_g2_i4	2	c	(AG)6ctttctcttcttcttc(T)12aatataattgatttgtggtctctttctctactacttgaggagggg(TC)6tgggtctctt(TC)11	129	3072	3200
TR56599_c3_g1_i2	1	c	(A)15catcatcaactctttggggatgccttaggcggtccagcagctggagcagactgcgaagccggcgt(ACC)6	98	259	356
TR24774_c0_g1_i2	1	c	(GGT)8ggaggtggaggagaataaactggtggtggtggc(GGT)5	72	415	486
TR49726_c0_g1_i4	1	c	(CT)12attataagcttcggttttgttatttctctgggagatttggtagagagataatggagaagacaaagttggtgagaatg(T)13	114	470	583
TR29898_c2_g1_i7	1	c	(A)10tgtcggcttgcttaacgagcggcggcggaggagccgccgcatacagtttcgagttagaaaaaatgaaat(CAC)6	97	160	256
TR49554_c1_g2_i1	1	c	(T)10cttttctttccacgagcgtatgagggagaa(AG)8	56	310	365
TR8035_c0_g1_i1	1	c	(T)36(A)12	48	406	453
TR29957_c0_g1_i1	1	c	(A)10catcaaagctctaacctttatcttgtctgcagatagacattcaaagttgtctaacatagatctatttaatgt(CA)6	94	90	183
TR52525_c2_g1_i4	1	c	(A)10caaaaacaaaaacaaaagtttgt(TC)10cattgatttctacacacagccatctccgaacctccaacacac(CT)6	107	41	147
TR844_c2_g1_i1	1	c	(A)13gacagacaattgataactgagtcgtgaacaaagccggtgcggacataaatggtgaggatcttcgaggcataaaggagataatgatccattttgtcttc(T)11	122	239	360
TR26093_c1_g1_i3	3	c	(AAC)6gccgtcgtcggagacgtcatcgacgacgtaacc(GGA)5	66	656	721
TR33209_c4_g1_i6	1	c	(A)10g(A)10	21	122	142
TR38028_c0_g1_i1	1	c	(CAT)7(CTT)5	36	36	71
TR30756_c4_g1_i1	2	c	(TC)6taaagacggtgaatgtctttctg(TC)7	49	505	553
TR60095_c5_g1_i1	1	c	(A)11gagagaaggaaggggagagaaggaaaggaagaaacaaaaaaaaaggaaagaagg(A)15gaaaaagaggaaggaaaaaagaaagcag(A)12	120	270	389
TR841_c2_g2_i1	1	c	(GTT)5(GCT)6	33	63	95
TR6367_c0_g1_i1	1	c	(TC)6ctctcgtattgcaagggtcgtggtgatgagaagatctgc(CT)9	69	705	773
TR50180_c5_g1_i5	1	c	(TCT)5tcgtcgcaaaggatacagaag(A)10	46	2399	2444
TR35077_c2_g1_i2	2	c	(A)10tgggaggctgctgctttctcttcttattcgttgttgtgctcctctt(CTC)6	74	293	366
TR16578_c0_g1_i1	1	c	(T)11aacaacaatgagaagtatc(T)12	42	12	53
TR54174_c7_g1_i3	2	c	(A)12gatcactctg(A)23	45	1181	1225
TR30088_c0_g1_i1	1	c	(T)10gtatata(TC)9	35	198	232
TR41969_c3_g1_i2	1	c	(TCA)5gagttattgccaccatatttcttgcggccatagctcccttcctcatcatcaccagaacggttcctgcgcccc(TCA)7	108	308	415
TR59507_c2_g1_i2	1	c	(GAA)6gacgacgaggaggagcaagaagacaac(GGA)5	60	24	83
TR3618_c0_g4_i2	1	c	(ACA)6ac(GGA)7	41	22	62
TR51679_c4_g1_i5	2	c	(A)12tcaacaagaaattctc(A)14	42	1319	1360
TR10015_c3_g8_i1	1	c	(A)13gaaaaaaaaaggaaataggtggtgtgttttgctcgtcgtctctacatccacctcattgtttccccgatccaatc(TCCT)5	107	1	107
TR6163_c1_g2_i3	1	c	(GA)6tgggtccgagagagagactgcgt(GA)6tgggtccgagagagagactgcgt(GA)7c(AG)8	101	12	112
TR36681_c1_g1_i1	1	c	(AG)12gcaaagctgcaaatgctgagttttttcacaaacgcgtaaagaagaaaga(AG)6	85	1860	1944
TR35071_c2_g1_i1	2	c	(GGA)5gagtcagttcttcgcgagatgggtgatgacaggcgtacggaggatgaggaagag(GAA)6	87	382	468
TR49889_c1_g1_i5	5	c	(T)10gaaacaaccaaaaattattctctacttactgatttttatcaatcgagaacacagtttcgatgatgatttttg(C)10	92	3708	3799
TR56737_c4_g1_i3	1	c	(GA)7ggatgaggaacataatgtcatcatcacctcactagctttctcctcttatcaataatcaatgtcacaagttaaataag(A)13	104	97	200
TR17978_c1_g1_i4	1	c	(TCT)5accaacggaaactcagaggatccccattctgagtttttcccggacctgcgttcttcttcttcgttgcctaacaatgcttcagaa(GCT)5	114	745	858
TR16581_c0_g2_i5	1	c	(T)12caatttgattgcgcggtccgttggtatagttttgtgatgggcgaaacggattctttaagagataagaaaactaatcagaaacacaagacgaaa(TC)8	121	64	184
TR22322_c2_g2_i4	1	c	(A)10gactcggttgtgttc(TA)8	41	526	566
TR44263_c1_g3_i1	1	c	(T)14attttctcttttattgtttttgttttgg(T)10	52	1023	1074
TR49145_c0_g1_i1	1	c	(GGA)5tggtgttgatgattctagtgacggtggttgggatgaggatgtttatgatgaagatgacaattgttttggtgtggagcataatgcagaggttcatt(ATG)6	128	1088	1215
TR59074_c0_g1_i1	1	c	(T)10c(T)12	23	999	1021
TR43214_c0_g1_i1	1	c	(T)10ccctatgtaatgcttggaagctcgatgatgcttctgttgccttttgcttttgggatcttttgagtaaatctcttagggagttatttttcgatttgg(T)12	118	181	298
TR12164_c4_g3_i11	1	c	(T)10attatctaaagcttattcccaacaaacaaac(A)10	51	1597	1647
TR40906_c2_g2_i5	1	c	(T)14gctttg(T)12	32	59	90
TR27207_c0_g1_i1	1	c	(A)10taacggatataata(T)12	36	617	652
TR57501_c0_g1_i3	1	c	(ACA)5tgcatctggtccccaagaaactgagtaaaatgaccggaatgccttttggttg(A)26	93	55	147
TR20831_c1_g2_i1	1	c	(A)21caaaatttattaactaactaaaaacatcatctctcttctactttctcttcctagctttctctactctctcccaaaatctaactaaa(T)11	118	1	118
TR6023_c0_g1_i1	1	c	(T)13ggatttgtatcttcttctttctcggtttactagtataatactcactcttttgtacc(A)10	79	541	619
TR24011_c0_g1_i7	1	c	(A)10gtatggtttttaatgattctttttttaaataataaaagaaggaattattgctttgtgcaaattcaaacgttacagg(A)11	97	43	139
TR7821_c1_g1_i2	1	c	(GA)6aagcaaattaacatttctccgatggcggcgaaccccaacaacaacagatccgatcacgactcag(ACA)8	100	222	321
TR20709_c3_g3_i6	1	c	(A)10ccctaa(CT)6	28	65	92
TR17959_c1_g1_i1	1	c	(T)13c(T)23	37	3588	3624
TR33905_c1_g1_i1	1	c	(GAA)5gagggagagagatttgagttccgccattgttagagaaatgagattttgtggagct(AG)10	90	136	225
TR3945_c4_g1_i4	1	c	(T)10gaatataaca(T)10	30	36	65
TR17438_c1_g2_i4	1	c	(A)11gaactagttccgtaaatactaaacatttgtctacaataagtaaagcaacaagagacgcaaaactccatagagttcttcttctaacttcttaaatc(A)10	116	65	180
TR26444_c0_g1_i2	1	c	(T)10caggatctacaatcatatctaagtttc(T)10atgcca(T)10	63	899	961
TR4439_c0_g1_i1	1	c	(A)10cattttacattaaaaaaaacacag(GA)6	46	27	72
TR6446_c0_g1_i1	2	c	(T)23c(T)14cttctttttttc(T)15	65	1796	1860
TR59589_c0_g1_i1	1	c	(GA)12gcagaggtgagtctttagctgagaaatgccgcttattttcgtttcgtttacgataaaggcaagaaacaatctc(T)11	108	2515	2622
TR35639_c0_g1_i1	3	c	(T)10gttgggagaagaaaagg(T)37	64	1452	1515
TR13515_c0_g1_i1	1	c	(A)10tatgaaatctctattctatccttttttctttttatttctcctcccaccactgaattcttcgtcgctctt(TC)7	93	4	96
TR23327_c6_g1_i1	1	c	(AAT)5gcatttccccaccgttcagcttatacccggtggtggtggc(ATT)5	70	7	76
TR20290_c0_g1_i5	1	c	(A)23ggg(A)20	46	1	46
TR28325_c5_g5_i1	1	c	(A)12tattatgggggaggagagagatgaaagattgcagagaagctaaccttaacatttatagattcttgggtgttcacacaatcataattattttc(T)10	114	2251	2364
TR37455_c1_g1_i4	1	c	(AAT)5agttattataaataaaactccaaagcttgtctgtaactactctcgtcttcaatgttaatcatttagatctt(GA)18	122	75	196
TR23327_c6_g2_i1	1	c	(AAT)5gcatttccccaccgttcagcttatacccggtggtggtggc(ATT)5	70	7	76
TR20709_c3_g2_i2	1	c	(A)10ccctaa(CT)6	28	65	92
TR42270_c2_g1_i1	1	c	(T)11cttttttcttaggaaagtccgtctctggtttcttaagagaaacgtaaattgaaagtc(T)20(A)12	100	383	482
TR51663_c4_g1_i4	1	c	(AT)8ccttttattaattctcgtatcttagcaacaaatcttatgttattattaaactggtttgtgagtctttgttttacc(A)11	102	616	717
TR36752_c1_g1_i2	2	c	(T)11cttctttggtgtcttgtgatggaagacgatatgaaactaataaaaatctgacaaaagaaaac(A)20	93	1750	1842
TR56339_c1_g1_i1	1	c	(TCT)6tgaccatcacatccatcttcaggaagtttaggtttttcttggacat(TGG)6	82	1374	1455
TR12782_c2_g1_i1	1	c	(TC)12cctctccgcctccattatcttcgaaagaccaaatccaatc(CT)6	76	37	112
TR56813_c0_g3_i1	1	c	(A)28g(A)23	52	1718	1769
TR56296_c0_g1_i1	1	c	(A)10cacaaggaaacaaatcaaaatcgctaattctgactataaacttctattcgattcatcc(TCT)6	86	78	163
TR8231_c0_g1_i1	1	c	(T)10gg(A)20	32	19	50
TR47211_c2_g1_i3	1	c	(CAG)5acgtcaccgctgaatcagat(GCA)5	50	2411	2460
TR8731_c0_g3_i2	1	c	(A)10gcagaacacaacaagtatacaaacacatgattcattttttattcttctttttctttttc(T)11	80	458	537
TR35978_c1_g2_i6	2	c	(TGG)6tgactggaatagacg(GAT)5	48	1417	1464
TR9935_c0_g2_i1	1	c	(A)10ttatctccttttcttcggctgtgccctccctcacgatctcctctcctcc(T)10	69	584	652
TR38233_c0_g1_i1	1	c	(TTCT)5taatatatatctctacgtgatctctcagtcaaaaaaaactctgcgtgatctcaggcgagcagacaaacaa(TC)6	102	1311	1412
TR43083_c0_g1_i2	1	c	(AG)6gtataggaagcttatcacattgtaaaagcacgaactttgagaagagccttgagagaccctaaagatccccct(A)10	94	102	195
TR24100_c7_g1_i3	1	c	(GAA)6gttgga(GAT)7	45	317	361
TR28562_c0_g1_i3	1	c	(AG)8aatcagcgatgagggg(GA)7	46	2070	2115
TR7421_c4_g2_i8	5	c	(T)10ctttttctttcaacgagggacggtagaaactgtgtcaagtctccggcgaggcagtaatacataagaagagttcaaac(A)10c(A)10	108	2154	2261
TR20583_c5_g1_i3	2	c	(CCG)7tctccgctgctgcggaagcgagagaatgagctggaaaacagatcgttcatcgtaaaccaaaatcaaactcaaaaaattgt(GA)6	113	1145	1257
TR39557_c2_g3_i4	1	c	(AGA)5gagtggcgtgatgttttgctagggttttgttttgccacttgatatgggtttacaagtttcttaatggatttctctgagtatgcccagtggcccattata(T)10acgaaatc(T)10	142	1762	1903
TR49816_c1_g3_i1	1	c	(TGT)6cggtcatg(GAT)5	41	1094	1134
TR49953_c0_g2_i2	1	c	(A)10ctgttaataagccctactgatttaatttaaaggatctaatttac(A)14	68	79	146
TR10325_c1_g1_i6	2	c	(T)11actatgctgttgattactggtgggcatatatataatgttttgtttgttgtt(A)23	85	931	1015
TR40505_c0_g2_i1	1	c	(T)12aaaagtgatgtaatatatttttcttgcctagggcgtaaatttgttgttactcattc(T)11	79	941	1019
TR9146_c2_g1_i2	1	c	(A)10taacctaaaggaagaaacgcagtttaaaccgaacgcgcgattgggaaggtg(A)11	72	14	85
TR8715_c0_g1_i1	1	c	(T)10atttttttttggagccaaagcttcattgactagtcttcctcttgttattgaatcctgaaacattgttcctcagattttggagagtta(TC)7	111	151	261
TR15846_c0_g1_i1	1	c	(CCA)5ccggtgaatctataatcatc(T)12	47	369	415
TR31761_c2_g1_i8	2	c	(CTT)5cagatgctttcatgagatcagat(AAC)5	53	353	405
TR3822_c0_g1_i2	1	c	(TG)15(AG)7	44	1148	1191
TR32885_c0_g1_i2	1	c	(AC)6gcacacctaaaagtaaaaggtccggatgacactgtgttacgaactttccttattttaatt(TA)6	84	295	378
TR37477_c3_g2_i3	1	c	(A)10gggacacacagagcaagtggagataggttgctacagtttaggagatctcccaagtacatactacaaaggaagtaagtac(T)10	99	2366	2464
TR6100_c0_g6_i2	1	c	(A)11caattatt(AG)8	35	15	49
TR30888_c0_g1_i1	1	c	(ATC)6ttcggaggaatctggagaatcttcttcgacttcttccacctgcaactcctcgaaatcaagctcgcgaatcagctcgatctgtagc(CT)6	115	1705	1819
TR48603_c3_g1_i4	1	c	(GAA)5acatcgac(TTG)6gtctatcgatctctctggcgcagccattttggagctgacacgagaggtctcgataaagtcgggtcctttcgattataatttaaaac(A)10caagacaaaagggaaccaaaac(CCT)5	174	2713	2886
TR31787_c3_g2_i3	1	c	(TC)7(TA)11	36	778	813
TR50519_c2_g1_i3	1	c	(AG)17aaaggagt(GA)6cagaactctctggctggtc(T)11	84	1	84
TR25469_c1_g1_i4	1	c	(CT)7ttctatttcttaatctttctgcaatttgaattgcgtccttggataaactaa(GAT)5ccgataatt(A)10	99	9	107
TR15555_c1_g2_i2	1	c	(A)11cgttctttttgtttcctcccaaccctaaaacgctatgttctctgtctaacgccgttgcaccgccgttttgttgtttttggccgtga(CT)7	111	52	162
TR8516_c0_g3_i1	1	c	(A)15gtttttctcaggaagcatc(AG)6	46	1181	1226
TR12264_c3_g1_i4	1	c	(T)10c(T)17ata(T)18	49	1222	1270
TR18407_c1_g1_i1	1	c	(AT)6agtaaaaatatatatg(AT)6	40	511	550
TR45598_c0_g2_i2	1	c	(GA)6aagagagagg(GA)6	34	388	421
TR45155_c0_g1_i1	1	c	(T)10cg(T)10cttaccttc(T)10	41	962	1002
TR55165_c0_g1_i1	1	c	(GA)9cttttaaaagttaggtgagagaagtaaagtc(T)10	59	2859	2917
TR3688_c0_g1_i3	1	c	(A)11gaattaaacatttacaccaaaaatataatcaagaaaaatgagatcaattcaagaaattaaatcaaatttaa(T)10	92	1421	1512
TR20730_c0_g1_i1	1	c	(A)12tcttttctacagtattgattcctttgtgtattctaatgtttcgttaatcagtttttatttattttattttagctacaattc(A)29	122	357	478
TR56643_c0_g3_i1	1	c	(TC)17tgtgtgctgc(GT)8	60	1	60
TR13828_c0_g1_i1	1	c	(A)10cgcacgttttgtaataaagagaac(A)10	44	34	77
TR13828_c0_g1_i1	2	c	(CT)6cg(A)10	24	224	247
TR53312_c0_g1_i1	1	c	(GGA)5gaggctgtgaagagatagattgaacaaatacagacttcga(T)11	66	156	221
TR49437_c0_g1_i1	1	c	(A)28ccagggggggccaaattttttcccccagg(A)17	74	482	555
TR47361_c1_g1_i1	1	c	(TCT)5tcatcctcataa(TCT)5	42	796	837
TR31479_c0_g2_i2	2	c	(A)12ctttgctcagacagttcagcgttaactgttcgtcgttcgccacctttcttctctctgcaatcttctcgaacccactctctgcaataaaaggaaaaag(A)10	119	303	421
TR8365_c0_g1_i2	1	c	(T)10ggatttggattggatttgtttgagtttggtgtttggattagctccgagtactatgtcttatttatagacgatatagacagttgacc(A)10	106	1495	1600
TR37455_c1_g1_i3	1	c	(AAT)5agttattataaataaaactccaaagcttgtctgtaactactctcgtcttcaatgttaatcatttagatctt(GA)9	104	75	178
TR51078_c5_g1_i2	1	c	(AG)10ctactgttctatctgaagactgttgtgttgaagtctgg(T)11	69	144	212
TR36390_c0_g1_i1	1	c	(GA)6gt(GA)10	34	561	594
TR7977_c1_g1_i2	1	c	(GA)6c(GA)7	27	12	38
TR3761_c0_g1_i2	1	c	(A)11gaaaaaaaagag(A)13g(A)17tgggaac(A)23	84	435	518
TR40878_c0_g1_i2	1	c	(ACC)7g(CCT)5	37	574	610
TR6531_c2_g1_i1	1	c	(A)10(T)38	48	32	79
TR59505_c0_g1_i3	1	c	(T)10attatctaaagactttgttctacgttcaactaaaggttttgcaaaaatgc(A)10	70	852	921
TR12048_c2_g1_i2	1	c	(CT)9caaagttcctcaccgagccaac(A)13gcttttcgtctttcgattcagcattccgtataatttccttatccaaattcaattaaagaaaaaaagaatcaaagcattcttctgggttcttacagtttct(AG)6a(T)10gttcgagaacagatctctctcgctcctctgttcgtgaccgaac(A)11	230	26	255
TR29560_c0_g2_i1	1	c	(T)13gtcatttcattttgactattattttttttacgaaggtcac(A)10	63	20	82
TR30355_c0_g1_i2	2	c	(A)11gatgcatttatgggcgttgtcattaatctctctacacaatctttagataagaaaagaagtgta(T)13	87	225	311
TR38597_c0_g1_i3	1	c	(A)10ca(AG)6gagagatgagcgagagagatcctaaccgcaagcgtgatgcgaaagagctcgaagcttcaagcgcaagcgtctccctactc(AAG)5	119	422	540
TR25265_c0_g1_i2	1	c	(A)23gagaaaagggaaacgctttttatcgaagctatctgcttgttgaggggatcaagggagaagaaaagaaaagcc(A)11	106	1	106
TR16406_c0_g1_i5	1	c	(TCT)6tcgtaacaatacacacacagttaaagagcactcagagaggagagaaagttttga(T)10	82	1842	1923
TR41305_c0_g5_i1	1	c	(T)11ag(T)10cttg(T)16	43	265	307
TR24658_c1_g3_i3	1	c	(CTT)5cctcatttgaatcagcagccactgaagaa(TCT)5	59	632	690
TR931_c2_g1_i2	1	c	(CT)6aaacacatgtgacaagagattagggagataaat(A)10	55	1492	1546
TR58907_c2_g1_i1	1	c	(A)14gaaagagagagagtgagagagagacagt(GA)6	54	1389	1442
TR18720_c0_g1_i2	2	c	(TCA)6acatcgtaggtctaatgagactgttacagaatgattcataccattgtaataatagtcagtcaccatcactcttg(T)13	105	602	706
TR36799_c0_g2_i2	1	c	(A)16ttccatgatgttac(A)11	41	27	67
TR22425_c1_g1_i3	1	c	(AG)7aagatggggggacctcttctcagagaagaagaaacaaaac(AG)6	66	2364	2429
TR25782_c0_g1_i2	1	c	(AG)12gatggaggt(AG)6	45	1006	1050
TR46624_c0_g2_i1	1	c	(T)10gatttttcagttcttcaactatctatgctccgttcgcc(GA)11	70	5	74
TR34633_c2_g1_i3	1	c	(A)10ctgagaatgaaatctaaaagattgggagaggatgaagctttttattgagagggcgtgaggccctcttttctc(CT)7ttattt(A)11	113	1179	1291
TR11546_c1_g1_i1	1	c	(CT)6cgcatcaggaagatacttaaagaagagagc(GT)8	58	74	131
TR20709_c3_g2_i4	1	c	(A)10ccctaa(CT)6	28	65	92
TR58282_c7_g2_i3	1	c	(CAT)6cagcaaccaaacagtaagttgaaga(ACC)6	61	969	1029
TR22122_c0_g1_i1	1	c	(A)14gaaggttacagtgaagaagaagagtaactaaac(A)11	58	81	138
TR7336_c0_g1_i1	1	c	(TTG)5tattcatatcttgttggtcgatgggaggattgagatgtaaacatacacaccaaacaataatgttgagtc(T)10	94	141	234
TR45101_c0_g3_i1	1	c	(T)15ggaaaaagaccaattttaagtttgtttctttctcgacagcttttctg(T)10	72	561	632
TR51078_c6_g1_i2	1	c	(AGG)7agagcgagagtgggataatgactcatttagcccccgagaatctagaggttcattatctgt(GA)6gggagggggagcgtactcgaaaccctagaatctggaaactgagggagg(GA)10	161	358	518
TR10174_c2_g1_i1	1	c	(T)14(G)12	26	1099	1124
TR41895_c2_g1_i1	2	c	(CT)8tctgtaacttccct(TC)6	42	165	206
TR54174_c7_g1_i2	2	c	(A)12gatcactctg(A)23	45	1410	1454
TR35464_c0_g2_i1	2	c	(TTC)5taaaggtgtgatgatgaaggcagagctg(TCT)5	58	920	977
TR12048_c2_g1_i3	1	c	(CT)9caaagttcctcaccgagccaac(A)13gcttttcgtctttcgattcagcattccgtataatttccttatccaaattcaattaaagaaaaaaagaatcaaagcattcttctgggttcttacagtttct(AG)6a(T)10gttcgagaacagatctctctcgctcctctgttcgtgaccgaac(A)11	230	26	255
TR47400_c0_g1_i1	1	c	(TCT)5cctctctcgtttgaatctgatctgtgttgacttaacgcaacgacttgtgcgaagttaacgatg(GA)6	90	189	278
TR19467_c0_g1_i1	3	c	(ATG)5attccttttcttccatattcaatttattcatatatcattccttttcttccatatattattaactttgaactgaagag(A)10	102	696	797
TR27894_c2_g1_i12	2	c	(TTG)5gtagtctcggaaagagcaggccacgaggaagctcccatgacaggtccgacctcagt(AGA)7	92	1520	1611
TR32961_c0_g1_i1	1	c	(GA)7caaaaagtggagtcttttcatcatcaaatcaaag(GA)12	72	5	76
TR20831_c1_g3_i1	1	c	(A)21caaaatttattaactaactaaaaacatcatctctcttctactttctcttcctagctttctctactctctcccaaaatctaactaaa(T)11	118	1	118
TR46129_c0_g1_i1	1	c	(GA)10gggaggagagagagatatttctcactttcttcattgtttcatct(TC)6ccctctgagatcttccaatcgctctctgtattgtatatgattttcatattt(A)12	139	39	177
TR24043_c0_g1_i1	1	c	(A)11ctcaaaaccgagtgaaattttcggacataaaaatctctctctaaaaccctttctctga(T)10	79	82	160
TR17256_c0_g3_i4	1	c	(AGC)5agatcctccggttgttactcctccaca(GCC)5	57	407	463
TR57777_c3_g1_i1	1	c	(AGG)5acggtttcgtcttctctccgtgtttatctaatcccgccatcgagctatgcaatcacagaaacactttttga(GGC)5	101	387	487
TR57777_c3_g1_i1	2	c	(T)13ggctttgttgtaaagcaaaatgattattctg(T)10atccctatgccttttttaaaggctctgataa(T)14	99	785	883
TR54759_c0_g2_i1	1	c	(T)11gtttgtttgaccgtgtttg(T)26	56	304	359
TR45473_c0_g2_i1	1	c	(AG)8attctttatttttatttctctg(T)11	49	247	295
TR25741_c0_g2_i1	1	c	(T)10ctcgatttatttgcagtttcaaac(T)10	44	50	93
TR32490_c1_g2_i1	2	c	(CT)7ttacaa(T)13	33	2944	2976
TR45133_c0_g3_i1	1	c	(A)29ttttt(A)20	54	848	901
TR58885_c0_g1_i1	1	c	(T)11cttcaagaaaaacagagcaataatgtttttaaaaggattgaattttttgattattac(T)10ctctattgggggtgacaagtgtgacaagcaagttgctgattctggaaggcctgcctgcaaatttagaatactttttaa(CT)6	168	1012	1179
TR13834_c0_g2_i1	1	c	(T)10c(T)12	23	202	224
TR56003_c0_g1_i1	1	c	(A)10caaaaacccaacaccatctttcccataccataagactatcctttttgtaagttgtacggctcctaccaatcatcctaaaggaaccagaaag(A)10	111	71	181
TR3272_c0_g1_i1	1	c	(T)12atataatcgtaacggcgagttggttgtttggtacaagggagggaggcgattaaaccgggcttagcgggagaaagaaagaaagagattacagttac(AG)7	121	181	301
TR33474_c0_g1_i1	1	c	(AC)6(A)11	23	139	161
TR12349_c4_g2_i2	1	c	(AGA)7tcaagaaggagaaggagacactgtggtttacaagccgaagagcgaagtagaccagtcttgctt(CAA)5	99	218	316
TR35410_c2_g2_i4	2	c	(TTC)6gagcttgacaaaatctagggtttcgttcgtctccagatattaggtgaatcagattctttcagctttggatgattaatatagaaaag(A)10	114	677	790
TR10015_c3_g8_i2	1	c	(A)13gaaaaaaaaaggaaataggtggtgtgttttgctcgtcgtctctacatccacctcattgtttccccgatccaatc(TCCT)5	107	1	107
TR33973_c0_g1_i1	1	c	(GAA)6gaggaagag(GAA)5	42	564	605
TR55129_c2_g1_i5	1	c	(TTC)6ttattctcttcctttaagactttttatatttctg(T)10	62	1140	1201
TR2834_c0_g1_i1	1	c	(TCT)8cttactctgtttcttc(A)10	50	121	170
TR20043_c1_g1_i1	1	c	(A)12(TA)8	28	1	28
TR29940_c0_g1_i4	3	c	(TTA)6tctagtgcactaggaggttccgtgggtgggaaaacaaagtggccagacatgtagagaggatgagaggtctctgcttcggaagg(AGT)5	116	997	1112
TR15746_c4_g4_i6	1	c	(T)10gtaactgatacttgtttactctatatatgcctgcttcctttgcaagtctttttctttttttc(T)12	84	874	957
TR36753_c2_g1_i3	1	c	(A)11gagaaaacaagaacatg(T)10	38	1566	1603
TR36196_c0_g1_i1	1	c	(TC)8tgggtttcgccgttccgctacgattctgaaattcttgtttaaaagctttgatcctttgtttcagaatcgtagtagcaatggctttttgattcccccttc(T)10	125	65	189
TR9417_c0_g1_i2	1	c	(A)23g(A)10	34	1	34
TR57082_c7_g3_i2	1	c	(A)12(GA)9	30	43	72
TR22996_c0_g3_i1	1	c	(TC)7ttttttttggttggtggtagagattaa(TC)7	55	64	118
TR50181_c0_g1_i1	1	c	(A)12ttctgagtccggtgcgcatacatcgtagttgttagtttcatttgttgtc(A)12	73	60	132
TR45949_c7_g1_i7	1	c	(CAC)5cgccaccacca(CCT)5	41	1036	1076
TR41324_c0_g2_i1	1	c	(TCA)5tcctcgtcctct(TCA)7ct(ATC)7	71	322	392
TR36198_c1_g1_i1	1	c	(T)10c(A)10	21	891	911
TR36446_c0_g1_i1	1	c	(AAG)7cggaggatggttagagagtggtggaaagatgagtaccgaagagaactcgctaataaa(AAG)5	93	48	140
TR53627_c3_g1_i2	2	c	(CT)7cccatggatttgcaactgaaacaatggaggagc(CAG)5	62	266	327
TR50831_c0_g2_i1	1	c	(A)10ctcaatcaag(AT)6	32	370	401
TR32068_c4_g1_i3	1	c	(AGA)5ttcaccaccacatgaaaatatgagtggttccagtagaaaaaaatcaaaaagaaga(AAG)6	88	1085	1172
TR17065_c0_g1_i2	1	c	(TC)7tatttatatatatatgtatgtgagtt(TG)7	54	864	917
TR47943_c1_g1_i14	1	c	(A)13ttcaccgacgaagagaa(AG)8	46	1034	1079
TR14913_c0_g1_i1	2	c	(A)11gctgagtccttttatcg(T)14	42	322	363
TR27424_c0_g1_i1	1	c	(CAG)7actccttctccttctcctttccaaactcagcaacaacaacagccctcgtttcagccgcagagcagcaattccttcttctcccaacc(GCA)5	122	138	259
TR6553_c0_g1_i1	1	c	(TCT)5tccacttccactttcattgccactgctttctctatttctt(CTC)13	94	179	272
TR36609_c1_g1_i3	1	c	(T)10gtgtttaaatggatttggtttaaatggaaaaactcggggatgggttgttttttgat(A)15	81	1551	1631
TR21527_c2_g4_i1	1	c	(T)11ccc(T)34c(T)22	71	788	858
TR8642_c2_g1_i1	1	c	(T)27(A)10	37	422	458
TR1721_c1_g1_i1	1	c	(T)10acttcattttcccc(T)11	35	678	712
TR29898_c2_g1_i5	1	c	(A)10tgtcggcttgcttaacgagcggcggcggaggagccgccgcatacagtttcgagttagaaaaaatgaaat(CAC)6	97	201	297
TR48479_c4_g2_i1	1	c	(AG)7gaagt(AG)7	33	1650	1682
TR6163_c1_g3_i8	1	c	(A)11tcaaaacataaatcacttctctc(T)10	44	6	49
TR32814_c1_g1_i1	1	c	(TC)7tgattgacaaaatttttgcggaatggttgttttctgttttgacttgaaatgatgcttttttggttggataatc(T)12	99	190	288
TR6035_c0_g1_i1	1	c	(A)10tcatatattttcttaagt(GAA)5	43	28	70
TR34524_c0_g1_i7	1	c	(TC)7ctctccgtgactccgtctctctttcgc(CT)7	55	80	134
TR13164_c0_g1_i1	1	c	(GAAA)6gattaatagtataggatgatgaataaaaccagataaaaacaaatgtctgtgatagttttgtattaccttgggtctgatggttgctaggcttctttcttc(T)10	133	750	882
TR13157_c4_g1_i3	1	c	(A)10ggagctctacttcaaaacctcgaaaggtttgctagggcaccaatccagccactttcactctctctcacacacacaatcgcagcaaactatataacacac(AG)8	125	2	126
TR51604_c2_g2_i4	2	c	(T)11gttctctc(T)14	33	3109	3141
TR2635_c0_g3_i8	1	c	(TC)6caccggattctatg(TC)7	40	310	349
TR29736_c1_g1_i1	2	c	(T)10cctgtcgacgattcctgtaagagagaaggagactttc(T)11	58	661	718
TR41205_c0_g2_i2	1	c	(AG)8(AC)6	28	201	228
TR22526_c0_g1_i1	1	c	(GAA)7ggaaggattcttctgtg(T)11	49	2246	2294
TR5023_c0_g1_i2	1	c	(CAA)7aggtctccacctcaaccaccacc(ACA)5	59	18	76
TR17327_c0_g1_i1	1	c	(A)14tcaaa(TC)6	31	278	308
TR56339_c5_g1_i2	1	c	(TCT)5ttcttcacaag(CA)7	40	264	303
TR1272_c0_g1_i2	1	c	(AG)6acag(A)10	26	2268	2293
TR58488_c0_g2_i1	1	c	(CTT)7cccactcaccg(TCT)5	47	116	162
TR24669_c0_g1_i1	1	c	(AG)6tttcattaccaa(AG)6	36	269	304
TR25329_c3_g1_i1	1	c	(T)13atcttcttcagtttcctttctttctatatactatatgtataaaaaaatgactcttttt(A)13	84	30	113
TR11236_c1_g1_i1	1	c	(TA)6gaccaaaggaatctctaa(T)12	42	295	336
TR56339_c4_g1_i10	1	c	(A)10ttcagattcaaaagcaaccaatcatagcattcagactcaaacttaaaaacaaactcttaaaacatatcaagaagagcg(AGA)6	106	93	198
TR38597_c0_g1_i7	1	c	(A)10ca(AG)6gagagatgagcgagagagatcctaaccgcaagcgtgatgcgaaagagctcgaagcttcaagcgcaagcgtctccctactc(AAG)5	119	422	540
TR15495_c0_g1_i2	1	c	(A)12ctcttttctctataccacatgaagataatgcaatatctcttttt(TG)11	78	60	137
TR58671_c5_g1_i2	1	c	(TC)9tga(CT)6	33	28	60
TR58671_c5_g1_i2	3	c	(A)10cacatttattggattgattcttatcgtttg(A)12	52	1357	1408
TR57537_c0_g1_i1	1	c	(TC)8tagatttgaaatcgaa(T)13	45	2275	2319
TR217_c0_g1_i2	2	c	(TC)6tttgtcacctccatctctaattgtgacaccaccggtgcggattagggcactcttcgatctga(T)10	84	159	242
TR21613_c6_g3_i6	1	c	(A)10caaggaacatagattatttttaagatcgccaaggctggtaatgtgtcagtctaaagcctttttc(A)23	97	344	440
TR33533_c2_g1_i2	2	c	(TCT)7ccacaaaatgtttgattcttttttttc(T)11	59	538	596
TR6399_c2_g5_i1	1	c	(AG)14gccctgtgttatattctcagaaggcttga(T)10	67	164	230
TR3676_c0_g1_i1	1	c	(A)13tcggccattgacacgtgacagtattgtcgt(A)14	57	16	72
TR2077_c0_g1_i1	1	c	(CT)7cg(T)10	26	47	72
TR23789_c0_g1_i1	1	c	(A)10gaaaaatgaagaagacttatgtaacaaagaacaacaaaaacaagttagtgtatca(T)17	82	23	104
TR26955_c0_g2_i1	2	c	(GT)9(GA)11	40	428	467
TR22696_c0_g1_i1	1	c	(T)10ctttcttcttttactttcagaccaaaactaaaagtaaaaacacgtactttgtctc(T)10	75	241	315
TR7890_c0_g1_i1	1	c	(GA)6ccaaaatagtaaagacagaaaaacttcttatggggaggacgaaagccttcagtcaaaaaacttcttatgggaggta(T)11	99	407	505
TR21586_c3_g1_i1	2	c	(CTT)8tctagattctggtttcaa(AG)6	54	574	627
TR40207_c5_g1_i4	1	c	(T)12gctttagaatggtgtggttgatgcatgaggaatccgtgagcatatagtaacgttacagaagtagaatgattccatattcagcttattacc(AG)19	140	434	573
TR50997_c0_g1_i1	1	c	(CGG)5aggggga(GTT)5	37	131	167
TR59276_c4_g1_i1	1	c	(T)19aaaaaaggg(T)12	40	250	289
TR10015_c3_g2_i1	1	c	(A)44g(A)27gaaaaaaaaaggaaataggtggtgtgttttgctcgtcgtctctacatccacctcattgtttccccgatccaatc(TCCT)5	166	1	166
TR60250_c0_g1_i1	1	c	(AG)9aaaccgaaagagatctcctttcgatatgggtttttgctttaaaaccacttaaagaccaataac(AAG)5	96	223	318
TR23808_c0_g1_i1	1	c	(T)15ggtggggatcaagtcggcgcgcagaataatatttgatttttgatcttatattataca(GT)7	86	590	675
TR31797_c2_g1_i1	1	c	(TC)6ccctttctctcatacgctataaaccggagagaggaggattccaggagatagataaagatgtcgtcgagtgtggt(GGA)5	101	206	306
TR14753_c0_g1_i4	3	c	(A)10ttatacttaaaaaagcacaccaaaacccactcaaaggaaattaaaaggagc(A)11	72	2778	2849
TR31049_c0_g1_i2	1	c	(A)10g(A)12	23	362	384
TR42205_c1_g1_i1	1	c	(T)10ccaccactcgtgtttcgagacttttgtctgtaattcagttttgtctgtttgcaggagtgtttgtgtccatccatattttttgtctttataaatt(A)10	114	125	238
TR8907_c0_g1_i4	2	c	(GA)7tcaacaccagtcgccggagacacttgtaagactataatg(T)23gagagttgttgaggattcattgtcaattcaagaagcatcattgctaatatcttttaacataaaaaaact(A)14	159	503	661
TR4577_c0_g1_i4	1	c	(AG)10gttgaatcgaatagcggaaggaaagctcgtggagacagctgatgagagaagcttttcgtt(GA)13	106	58	163
TR7950_c2_g1_i4	1	c	(TA)7gagagagaaagatagagacagagaggttgatcaaattatttgcagagattgttaggtctg(T)11	85	1488	1572
TR837_c0_g1_i1	2	c	(TTC)5atcatcatcatcagcacggacacagctagatctcctagaacagcttacttccaccagcgacggttacttgagtga(TGG)8	114	339	452
TR49941_c0_g1_i2	1	c	(T)27cagtttc(A)11	45	49	93
TR5215_c0_g1_i1	1	c	(TC)6tagc(TA)7	30	502	531
TR37877_c6_g1_i2	1	c	(T)21aaaaccaaacatttttaccttatttaatagtataaattacgaaacatgtaatgttattt(A)10	90	53	142
TR19515_c2_g2_i2	2	c	(T)11gaaatgggcaagtatcatatatgggctggcttgttaaaaaactttcgaaccttgtgaaaacactgtgaaatttcccttattatattttccg(A)18	120	3273	3392
TR21159_c0_g2_i1	1	c	(AG)12tcccatctgtttcttgttaaacctccacagagtcggctgctat(TC)8	83	51	133
TR37720_c0_g1_i1	1	c	(A)10tgtaatataaactaagcgtttaggcatggaaatgtcttttcattaattgggatttagtatgattattgtattactcttttcttcggcag(C)11	110	404	513
TR13459_c3_g1_i4	2	c	(T)10gtttgcgctctccaatcatttatctgagttttccctctctgctttaaaatttatatttcgttcgttttcgtc(A)20	102	1169	1270
TR5249_c0_g1_i1	1	c	(TC)7tataacaatctgttaataatcaat(CAAA)5	58	31	88
TR39017_c2_g1_i8	1	c	(A)10gaaaaaaaaagaaggcattgttggttgtcagtgattccattaacaggggagctctgtttctgaatcgaatttcag(A)10	95	141	235
TR7427_c1_g1_i1	2	c	(TGA)6gtgattgagagtcgaccagactcacctaagataagcctctctacttcctttaaggcttacaaaagc(A)10	94	365	458
TR12421_c5_g2_i4	1	c	(T)10gttttttgttttggaagaattgagaaagaag(T)37	78	806	883
TR60017_c3_g1_i1	1	c	(A)11gaaatgataatacttgtgacggaatcacatagtgcggaa(CT)7	64	100	163
TR26480_c2_g1_i10	1	c	(AG)7ggagctg(T)10	31	1364	1394
TR44017_c0_g1_i1	1	c	(CT)6ccgcctaacgtctcgacggaaaaaag(A)10	48	9	56
TR19404_c2_g1_i4	1	c	(TTG)6ctgcatctgctgtaactgttgctgttgctgctgaac(CTG)5gagctgaatccgctgcagaggcggcaaggactggaggaa(CTG)5	123	1871	1993
TR11371_c3_g1_i3	1	c	(AG)6tcaccaaatagaccaaaccctgaagttaaattcacaccagcaactttggtcattaaccacatccagaaacaca(CT)8	101	246	346
TR25011_c0_g1_i1	1	c	(A)13cagtgtgcccttttactcaacccaaa(CT)8	55	8	62
TR7130_c0_g1_i1	1	c	(T)10agaggggaagaaagaaagaaaacacagagataaagat(GGA)6	65	293	357
TR24100_c6_g1_i5	1	c	(T)10ctta(CT)11	36	51	86
TR56599_c3_g1_i8	1	c	(A)15catcatcaactctttggggatgccttaggcggtccagcagctggagcagactgcgaagccggcgt(ACC)6	98	259	356
TR38997_c0_g3_i1	1	c	(A)11ccacaaaaattgg(A)25	49	10	58
TR28683_c1_g1_i1	1	c	(AG)6tatcttggcct(GA)9	41	270	310
TR40212_c0_g1_i2	2	c	(T)10ctctgtttggtc(T)10	32	1484	1515
TR44017_c0_g1_i5	1	c	(CT)6ccgcctaacgtctcgacggaaaaaag(A)10	48	9	56
TR43559_c3_g2_i7	1	c	(AGC)8ccatgtttgcacctgatcaatctatttggagcttctctcgtggaaacccttctgatgattctcgagcagggccgagttcagctattcatgg(GCA)5	130	216	345
TR59921_c1_g1_i1	1	c	(TA)7tgacatgtgatcgttgacaaaagattacaaaagagagaaaaaaa(AG)6	70	6	75
TR30580_c0_g2_i1	1	c	(A)11tcccattgttgttttttcttatatatttagccaataaacatatattagtttaaatagcagactatgagataagagagtaa(T)10	101	737	837
TR39146_c6_g2_i2	6	c	(CT)6atctctagttttccatttttccacctttttaaaattctctctcttaatggatttggaaa(T)24	95	5080	5174
TR31006_c2_g1_i3	1	c	(TTC)6gttctcttctctgcacatctatctcaatcaa(T)10	59	88	146
TR19067_c0_g4_i1	1	c	(TGT)6ttggatcaatgtgtgatgaagctgcatcatctatttcactgtctccaaacccttctataccatgatctgcaccagcaaccaca(TTG)5	116	353	468
TR36715_c0_g1_i3	1	c	(T)10gaaacacttttttgaaacaatttgtatttggtcttgtatcgtttaaacttagcttatgagtattttcatt(A)29(T)12	121	942	1062
TR30401_c0_g1_i1	1	c	(A)10ctaaaccaac(A)10	30	8	37
TR46984_c0_g2_i1	1	c	(A)10cttaaagaaaaaaggagaatcagac(AT)7	49	57	105
TR37720_c0_g2_i1	1	c	(A)10tgtaatataaactaagcgtttaggcatggaaatgtcttttcattaattgggatttagtatgattattgtattactcttttcttcggcag(C)11	110	425	534
TR55049_c1_g1_i3	1	c	(T)45agagaaaataaacatat(TA)6	74	1	74
TR13459_c3_g1_i2	2	c	(T)10gtttgcgctctccaatcatttatctgagttttccctctctgctttaaaatttatatttcgttcgttttcgtc(A)20	102	796	897
TR40493_c3_g5_i5	2	c	(T)11gtttagatttatttttctagttatctatgttc(T)21	64	1028	1091
TR47697_c2_g1_i4	1	c	(ATA)5atgcttcttagtaacatgaa(GAT)5	50	595	644
TR32900_c2_g1_i2	1	c	(CT)6atctctcctccctagctctctctcaatctcttctccgtttgcgttctcttctccttcttctc(T)10	84	21	104
TR52453_c5_g1_i1	1	c	(T)10ctttcttgttgtttctttttttttaaattgaattgtcaaatatctaa(T)23	80	1047	1126
TR50840_c3_g1_i1	1	c	(AGT)5aactgccacaaacaagctcaaagttatcacctttgagat(A)10	64	27	90
TR58671_c5_g1_i1	1	c	(TC)9tga(CT)6	33	28	60
TR33189_c0_g1_i1	2	c	(T)13aagtttaaagttctagtgagaaaccattggttgtttgtaagcaattgaaagataatgaaagtatattttcttgttaagtttc(A)23	118	343	460
TR43559_c3_g1_i1	1	c	(AGG)6agcttgtacttgttctggcttgtcagattgtgtggactttccttcttcgttgctccccattgctcgatgcagacactctgactacaaagtataact(TC)7taacactcgcagaatggtttctctctctagaaccagagttcggtgcggagagacaaacagcaaagggaagaagagaagaaa(AG)6	221	232	452
TR58427_c0_g1_i1	1	c	(A)15caatctgctgaatgaagaaattacattgcaacagtaaaggttcacagagaaatgatactaacaacaaacaatcttcac(GAA)5	108	27	134
TR6531_c2_g1_i3	1	c	(A)10(T)54	64	32	95
TR20497_c0_g1_i1	1	c	(AG)6atgtactgtgagggagaagacaagaagtgcgtggcgagaacaaaggaggaagagccgaacaagattgatcgtgagcttc(T)23	114	620	733
TR51766_c0_g3_i1	1	c	(TC)6ttttcttttacacttggcctgagtgatccaaccaaacc(A)10tgtaaaaataaaaatgatattt(A)10	92	194	285
TR29809_c2_g1_i2	2	c	(T)11(GA)6	23	1290	1312
TR5465_c3_g2_i2	1	c	(A)41gac(A)10	54	17	70
TR30854_c1_g2_i5	1	c	(A)10ccctaagaaacctt(GA)12	48	123	170
TR24006_c4_g1_i6	1	c	(CTT)5ttttctctctttttctcc(T)10	43	129	171
TR5978_c0_g1_i1	1	c	(T)11ctgtgattagatcttgg(A)10	38	183	220
TR50035_c0_g2_i1	1	c	(A)10gagaaggctttaatttgaatgc(T)11	43	322	364
TR52356_c3_g2_i2	1	c	(A)10ccagaatttgggagaaaaaattataagatttttcaaggaaacaatcacaagttcatcaaagcgaggaaatatgggaaaaag(A)10	101	8	108
TR8061_c1_g1_i4	1	c	(TGA)5aatcaaatattgttttgcttttattccaaccaagaggagggtttctatttgaaaaattggaa(AG)10	97	854	950
TR26214_c4_g2_i2	2	c	(A)19gaacgcagcacaaagagaaaaagggaggaataagcg(A)14	69	510	578
TR50995_c1_g1_i2	1	c	(GA)7aggagacaaattgacgcacaagacg(GA)8	55	278	332
TR47306_c0_g2_i3	1	c	(TC)6tg(T)11	25	2	26
TR55453_c4_g2_i1	1	c	(A)13taatatataacacataaatttgaaatattttgttaacaaaatggagattgtgtccctctctcc(CT)7	90	36	125
TR55188_c4_g1_i8	1	c	(T)13aggattttgtacaaaagaattctaatcagtagaaagtagaaagac(A)10ctattttttcttttggacgtgatgtgtacataaaaactcttaactattctcaaagatatatataaat(A)10	145	4963	5107
TR14426_c1_g1_i1	1	c	(CCG)5tctcttcctcctctccccctgaacccgcctcctcccattggtggtctcattt(TC)13	93	744	836
TR30165_c4_g1_i1	1	c	(GT)12aagtattgtatat(GTG)5	52	2017	2068
TR38593_c0_g2_i1	1	c	(AG)11tgacaaccactgagtgtgccttttcgaacgttgttgctatttgaaggtctttcgttagcgtgttgcttctccttcgac(T)10	110	26	135
TR17836_c0_g3_i6	1	c	(CCA)6ccgttgcttgaggaaacctcatccactctaatctctttaatctcttcggagacggtaggaggaagctggtggctaacagggagtcgatt(AGA)5	122	136	257
TR34633_c2_g1_i8	1	c	(A)10ctgagaatgaaatctaaaagattgggagaggatgaagctttttattgagagggcgtgaggccctcttttctc(CT)7ttattt(A)11	113	1388	1500
TR55255_c2_g3_i3	2	c	(GTG)6aaggagcgacggtggaccatccgggaaggagtgcagcgagagacggagatcttggttatggctattagttcgagaaagcaaatccggcggatgatga(TGG)5	130	276	405
TR55049_c1_g1_i2	1	c	(T)45agagaaaataaacatat(TA)6	74	1	74
TR56345_c0_g3_i3	1	c	(CT)6tcaacaactataaaaagactaaagaatgtcattga(AG)6	59	1177	1235
TR51572_c0_g1_i1	1	c	(GA)12aacaattatggttttcatctgaagatctgattgggtaaaaactccggctgttatgttctgtccgttgatgcttcgaaagatactt(A)16	125	16	140
TR18147_c6_g2_i7	1	c	(A)10ttgaagcttgatttggttcaac(AG)10	52	278	329
TR48508_c1_g1_i1	1	c	(ACA)5(ATA)5	30	819	848
TR43059_c1_g5_i2	1	c	(A)17ggagaaggagaagcaaaacaaaacaaaataataaaaacaaaataaaaagaaaaattcgtcattacacaaccgcacc(CT)6ccttcttttgttgtcttcctgttctgaga(TC)6	146	1	146
TR56477_c0_g3_i1	1	c	(C)11ttttgtgttcttcaccttattaaagaaagcgcgaagcagaaaaccctaaaaccccaatcgaggaat(AG)9	95	132	226
TR201_c5_g2_i2	1	c	(T)16aa(T)12aaaaggtttgagc(T)17	60	610	669
TR49941_c0_g1_i6	1	c	(T)27cagtttc(A)11	45	49	93
TR9831_c1_g3_i2	1	c	(T)26gaacaaaagggattgagattcattaaaaccataacatatgttcttccgacaattacaaaccaaatcatt(A)10	105	32	136
TR24997_c2_g1_i1	1	c	(A)14gaaaagagaaaggcgtctcttcgaaattattcaaatctcacatccaccccg(CT)6aaaaagtatcccgtcgccggcgattaaagtgt(GA)11	131	6	136
TR35758_c0_g1_i1	1	c	(TC)6tgtctcggcgtttgcgtagggtttaaactctgaaaccaaaaacctctc(CT)16	92	44	135
TR49554_c1_g1_i1	1	c	(T)10cttttctttccacgagcgtatgagggagaa(AG)8	56	632	687
TR27185_c0_g1_i1	1	c	(CA)8gaatggacaa(AG)6	38	1	38
TR47152_c2_g2_i1	1	c	(A)22tttcccttcttgga(T)23	59	7	65
TR50844_c3_g2_i1	3	c	(A)10gagacttcttccctctatgtg(TAA)7	52	2181	2232
TR24343_c3_g4_i1	3	c	(TA)8ttattattaagccgtttctt(A)21	57	1767	1823
TR55013_c2_g1_i1	2	c	(AG)10gaagggactgtgtatgtctgagagaagagagagaagataatggaaacggaagcgaagggatagg(GA)8	100	2274	2373
TR22306_c1_g1_i2	1	c	(CA)8gtttcttctg(TC)6	38	170	207
TR35213_c0_g1_i1	1	c	(CCA)7gagacgttctctatc(GGA)5	51	37	87
TR30854_c1_g2_i3	1	c	(A)10ccctaagaaacctt(GA)12	48	123	170
TR7790_c1_g1_i1	1	c	(TTC)5gtcttcttcctcagaagaacgtcaacgacgagttttaaatcgttttctctcaggtactgatgagg(GGA)6	98	932	1029
TR36681_c2_g1_i1	1	c	(T)10aacaaagaatctaaagaaaagaatcaattttttgttacagaaactctctctt(TC)9	80	1941	2020
TR8365_c0_g1_i1	1	c	(T)10ggatttggattggatttgtttgagtttggtgtttggattagctccgagtactatgtcttatttatagacgatatagacagttgacc(A)10	106	1590	1695
TR46978_c1_g1_i3	1	c	(A)14ggttcgaatatc(A)13	39	35	73
TR37196_c0_g1_i1	3	c	(A)11ttaaagactattaaataacaacgcgatttgcttt(A)11	56	820	875
TR44249_c1_g2_i1	1	c	(A)11tattttaaacatcatc(A)11	38	28	65
TR41328_c0_g1_i2	1	c	(GT)6atgtatagatggagtgaaaagggttttaggg(T)15	58	1810	1867
TR7011_c2_g1_i8	1	c	(A)30tatatgttggtatacacccaaaagcaagctattacacgtaactaatcccatatacatataactctatccatcccccaataaaaatcg(A)11	128	1	128
TR851_c2_g3_i4	1	c	(A)13ttccgggagg(A)29ccaaaaaaagaa(AG)6	76	15	90
TR19203_c0_g2_i1	1	c	(AG)6actgaaacaattggtaaatagaggctgagagaaacacgttatttatctttatatactcctcctcctctcttctctttttctttttcc(T)11	110	208	317
TR19787_c0_g1_i1	1	c	(GAA)5ggaagaaactgatggatagaaacaatgctacgtcttccccattattcaattctgtgcagagagttgaagttttttc(T)23	114	1576	1689
TR34504_c0_g1_i2	2	c	(CGC)7cgtggaagacatcagaaatgctctattactactcccg(ATC)6	76	1527	1602
TR56715_c1_g1_i1	1	c	(TGT)10tgcct(CTG)8	59	1	59
TR41915_c4_g1_i1	2	c	(CAT)6cagctcatctaaccccaaatgaccacatcattgacattccaacaaacactccttcacatcatcac(GAG)6	101	455	555
TR1860_c0_g2_i1	1	c	(T)10caaatccagatccaattttgaga(T)10ctcccgacgccgacgagcttgagagattgtgaacaaaaaaataatgacgataca(AG)6	109	3804	3912
TR50982_c0_g1_i1	1	c	(A)10tagtactaggaaagggaggcatttgtaaccaaagagatgtatcaatcaaagctttctcgactc(T)10	83	229	311
TR3162_c0_g1_i2	1	c	(GA)6gccca(AG)17	51	7	57
TR4331_c0_g3_i1	1	c	(GA)7gtctctcttcgcttctctctcgagtgtgtgtgacacaacaaa(CT)7	70	61	130
TR47165_c0_g3_i3	1	c	(A)11gaaatatct(A)11	31	2	32
TR4196_c0_g1_i1	1	c	(T)13aatttgc(A)10	30	36	65
TR55607_c1_g3_i7	1	c	(CT)7cccctcctcttcaatgttt(TC)7	47	112	158
TR9698_c0_g2_i1	1	c	(T)10ctgggtttata(T)13	34	305	338
TR24253_c0_g3_i1	3	c	(TTC)5actctccactgcttccaagtgctcctcatcatcatactcgtctagggttacttctgcc(TCT)5	88	1794	1881
TR6653_c0_g2_i2	3	c	(GA)7cagacttttcctttttttcctctttttttctttttctctattaattctttttt(TC)6	79	613	691
TR23067_c0_g2_i1	1	c	(TC)11ttgc(T)10	36	273	308
TR460_c0_g1_i2	1	c	(TC)6(TA)7tttatagcttttgattctctctatgtcactctttta(TC)6	74	1165	1238
TR38442_c0_g1_i1	1	c	(T)11cctttc(T)10c(T)12	40	2	41
TR38442_c0_g1_i1	2	c	(CAG)5caacaagcaatgatgcagcaagctttgatgcaacaacaccactctctctatcatcctagcctcatggctcctcca(CCT)5	105	175	279
TR27985_c2_g1_i5	1	c	(T)13aaagagcaaaagatacgcagatactgaaactagggtgaagtgaggagggagagaaagcaactggattacaaaaa(AAAT)8	119	2540	2658
TR20127_c0_g1_i2	1	c	(T)10cattttcagtcaaattaagccgaagagagatttttg(T)11	57	176	232
TR46731_c2_g1_i2	2	c	(T)10ctttttttt(TC)11	41	2239	2279
TR11289_c0_g1_i1	1	c	(GT)10ggattattcagttgaagcgtcagcagcgcacagatgcgtggattcttgtgagcttagtaaaagctatcaaggagat(AG)6	108	30	137
TR6564_c1_g4_i3	1	c	(A)18(GA)6	30	4512	4541
TR42091_c2_g5_i2	1	c	(CT)7ccggttaaaaaaaagagtagaaggaggagcgatgaggaaagaggaga(ATC)5	76	130	205
TR51876_c0_g1_i2	1	c	(CT)8acaattcacagc(A)15	43	137	179
TR45949_c7_g1_i2	1	c	(CAC)5cgccaccacca(CCT)5	41	1036	1076
TR35639_c0_g2_i1	3	c	(T)10gttgggagaagaaaagg(T)27	54	1452	1505
TR26536_c2_g3_i2	1	c	(A)11caatgatgtttggg(T)17	42	80	121
TR3742_c0_g1_i2	1	c	(AAG)5aaaaagcaaaaagaatagataag(A)11	49	1218	1266
TR28982_c0_g1_i1	2	c	(A)12gtatagggaaaataaatgagggaaggaaggaagaagaagtcctcctgagataaattaaaaaaaaag(A)10	88	172	259
TR25592_c1_g3_i1	1	c	(G)10agtgaatcaatggagtaaacacgacgccggaccgtttcagatggtgaaaggaagataagacgtcaaagattcatcgccgtacgaa(AG)6	107	308	414
TR47206_c0_g1_i1	3	c	(T)16attttttttt(A)11	37	575	611
TR26112_c0_g1_i2	1	c	(GA)11atcgagggggcgtaggcttgctctgcgtgatcaccggagg(GA)7	76	55	130
TR29977_c0_g3_i1	1	c	(CT)6ccgacacgtttgttttggatctcttcccaaaactgttc(T)10	60	189	248
TR21022_c1_g1_i1	2	c	(T)12aattgaaag(T)10	31	1648	1678
TR29940_c0_g1_i13	3	c	(TTA)6tctagtgcactaggaggttccgtgggtgggaaaacaaagtggccagacatgtagagaggatgagaggtctctgcttcggaagg(AGT)5	116	935	1050
TR46252_c3_g1_i2	2	c	(A)16t(A)23	40	1177	1216
TR20102_c0_g2_i5	1	c	(T)10cttttcttttatgagatcttcgactttggaaacagtgtttatgctgattcaatgtcttc(T)10	79	733	811
TR42062_c0_g5_i1	1	c	(A)14gagagaaagaaaaaagg(A)11	42	51	92
TR42062_c0_g5_i1	2	c	(TC)6ttctgctttgacatgaatcattctttgacttctctcgtccgaaattaggattctcagc(T)10	80	270	349
TR49941_c0_g1_i9	1	c	(T)27cagtttc(A)11	45	49	93
TR37657_c0_g2_i1	2	c	(T)16gg(T)12gctg(T)11	45	377	421
TR36915_c2_g2_i1	1	c	(TCA)5(TCT)5	30	525	554
TR13305_c0_g2_i1	1	c	(CT)6(AT)6	24	1	24
TR844_c2_g1_i2	1	c	(A)13gacagacaattgataactgagtcgtgaacaaagccggtgcggacataaatggtgaggatcttcgaggcataaaggagataatgatccattttgtcttc(T)11	122	239	360
TR30814_c0_g1_i1	1	c	(G)24aa(AG)12	50	18	67
TR47665_c0_g1_i1	1	c	(GA)6atagaatagggggaataaaaggtttgaaaaagaaacaataagaggatgaaagaaaagagactctgccatcatcatacggcc(A)10ggaatatgccaaagaagttacacaaaacaacagaggaagagagaccaatacagaagagggtgatgaaatgcttatgagacc(A)11	195	57	251
TR34633_c2_g4_i4	1	c	(A)10ctgagaatgaaatctaaaagattgggagaggatgaagctttttattgagagggcgtgaggccctcttttctc(CT)7ttattt(A)11	113	1701	1813
TR21940_c0_g1_i1	1	c	(A)10gtaaaatcgttttaat(A)10	36	9	44
TR4748_c0_g1_i1	1	c	(T)14cttt(A)15	33	57	89
TR5609_c3_g3_i1	1	c	(A)15cgcaaaggcgaaacataaaacctctgagtt(AC)8	61	106	166
TR32558_c1_g2_i2	1	c	(A)12tgatactaatcccaa(CTT)8	51	109	159
TR5592_c4_g1_i2	1	c	(A)18(GA)8	34	59	92
TR19446_c2_g1_i4	1	c	(TC)7tgtatattcttagcatcttctctaaaagctgaagcttgagaagagagctcaagattctcttgagtttctgtaatttagatctcattgagata(AG)7	120	64	183
TR36812_c2_g1_i4	2	c	(TC)9tgtttctgaagaattggactttggggaggttgagagattacagctgagatggggtgatgatgaaatagtctttc(T)11ccttttttagaaac(T)11	128	998	1125
TR21130_c0_g1_i1	1	c	(T)12gtc(A)10	25	31	55
TR56715_c1_g1_i2	1	c	(TGT)10tgcct(CTG)8	59	1	59
TR28628_c0_g1_i1	1	c	(T)15attatgggaacaaaatagttgtaataaacgaaaaaaaagaagacatgtaagtcggggaaaaagataaaaataggagacaaaaaaaccg(A)19	122	869	990
TR4791_c4_g1_i6	1	c	(CT)8cgatccatctcgcagag(CT)6	45	1705	1749
TR38659_c3_g2_i2	1	c	(A)10ggaaaaaggaaaaaatcagaaggagattcatctgctctt(GAA)5	64	58	121
TR38659_c3_g2_i2	2	c	(ACA)6acggaga(TGG)5	40	569	608
TR44454_c0_g1_i2	1	c	(AAG)6agtaataaagctttcacctttactcttaaagttccaacttttatattttgggttattttcagcgttcatgtcctctgctttgacactctgagatctt(A)10	125	192	316
TR45519_c1_g1_i2	2	c	(GA)7ggagaagaagaagaagcttaccaattattcgaggaaaagatgcgagtc(AG)6g(A)10	85	906	990
TR29940_c0_g1_i12	3	c	(TTA)6tctagtgcactaggaggttccgtgggtgggaaaacaaagtggccagacatgtagagaggatgagaggtctctgcttcggaagg(AGT)5	116	920	1035
TR18109_c0_g1_i1	1	c	(T)10atctttcggg(A)10	30	1640	1669
TR14218_c1_g1_i2	1	c	(AG)11ttcctttagtgtttgttaaagttgagatc(T)10	61	136	196
TR54670_c1_g1_i1	1	c	(GA)9gcttgaaggagaacgacgaagctttc(A)10	54	62	115
TR54257_c2_g1_i2	1	c	(GA)7agatgtgaagaaacga(AG)6aagctaagaaaaagtgaga(T)13	74	745	818
TR19707_c1_g1_i3	1	c	(T)12atagttactgcaggtgggaagtgaaacaatgcttttggttatttgtgtacaactaggaatc(T)12catag(T)10	100	1308	1407
TR46998_c1_g2_i2	1	c	(AG)6gaggttgtcaaaaaagagagagagaagagaaagagacttccacatgaagacagagtaagggatggtaaaatacagctagcagcaaaaggga(AG)8	119	45	163
TR46998_c1_g2_i2	2	c	(TC)6ttcttatattcta(TC)6	37	291	327
TR2658_c2_g3_i1	1	c	(A)17c(A)23	41	1944	1984
TR8706_c3_g6_i3	1	c	(A)11gtaattttggttcaatttcgacaaattgaatagaaatcaaaacaattcgatcgaatcagagcagaa(T)12	89	2637	2725
TR50693_c0_g1_i1	2	c	(GT)6gcatcaccatgctaatggtatgttcacagatttgcgaatgccgcatcgctctggactcagcattaatcggagtttcccagtacatcct(GA)10	120	1840	1959
TR32490_c1_g2_i3	2	c	(CT)7ttacaa(T)13	33	2938	2970
TR19089_c0_g2_i1	2	c	(GGA)6ggtggattcgatggcggcgcgaggtcgtcggggttgggagagggaagactgcgtagggcggttgatgatcatgtcgtattggagtgggtacagagt(GGA)5	129	1398	1526
TR1696_c1_g2_i2	1	c	(A)10tcaataatctctattgctctgtttctttcctctctttctcgctttaaaaacaaaagtagaaagtg(GAA)5	90	5	94
TR32128_c1_g1_i3	1	c	(AG)7acattaaaggtgagaaaaggacaaagaggaagaagaatcagaagaagacggaaaggtagc(A)11	85	34	118
TR58671_c3_g1_i3	1	c	(AG)6atatggccgtatgagagaatatatttatttatgtatggacaaatggtaaaatgacagaagcttttggttttgg(TC)8	101	280	380
TR60240_c0_g1_i2	1	c	(A)10ccaaaccaccttccttcactc(T)10catccgttcctttcttcttcgcgacttctatcggaggcaaaaaatt(A)10	97	107	203
TR27869_c0_g1_i6	2	c	(ATAC)5tctcgtgttttgcaaatcgtggtgttgatttttgatttttga(T)13	75	356	430
TR10379_c1_g2_i1	1	c	(T)13aatttgattttgtgagtaaaaatcatatcaaacataagagacctcaaaacagtttaaagacgtagtccaataaacaaacaaacaatccattc(A)12	117	19	135
TR14459_c6_g1_i3	1	c	(T)10c(T)10	21	1063	1083
TR32900_c6_g1_i7	1	c	(GGA)5agaagcaaagcaggtgagacgacgacgagagtttctgagtggatctgattggtggaatactgtgggagtgaagtgaaggagtttaggaagagagt(AGG)5	125	424	548
TR26344_c3_g2_i1	1	c	(A)10cactag(A)10gagaaagagaaaaactctagaatgtataaatagaatccccttaagagtcaaaagaaaagaaacatgaaaagaatgggggaaag(A)10	119	16	134
TR5702_c0_g1_i1	1	c	(T)14ggtttctactgatttggggg(T)10	44	2082	2125
TR29848_c0_g1_i1	2	c	(GGA)5ggcaagagttctccc(GGA)5	45	731	775
TR7157_c3_g1_i1	1	c	(A)13gattgtaatcccgattttatccttctagagaaagagagagagacaaaggtgaaggcgtt(TTC)5	87	23	109
TR31521_c1_g1_i5	3	c	(CT)6ccctgtccagtctcaccgcaatggctgtgttgaggaaaaaaaatgacagagcaaa(AG)8	83	1534	1616
TR18737_c1_g1_i2	1	c	(A)23tctttaattaaacgaacatcgacgtcgctgcggagcaaaatcgaaatcgatgtggacgcactcctttcgtt(GAA)6	112	1	112
TR42648_c2_g2_i1	1	c	(TC)7tttctcaaaacagatctttccgc(CT)8	53	4	56
TR51129_c0_g1_i1	1	c	(T)10gtttttcaagattgtacagacagacagattgtagctcaaacac(A)13	66	512	577
TR2987_c0_g1_i1	1	c	(T)11gccttttaactcaaaatatgtaaattgtttatttggtcatgaacttctagaaacatacttataaaagcaac(A)10	92	1	92
TR41328_c0_g1_i3	1	c	(GT)6atgtatagatggagtgaaaagggttttaggg(T)15	58	1798	1855
TR39824_c1_g2_i1	1	c	(T)14acg(T)27	44	1173	1216
TR34213_c0_g1_i4	1	c	(A)10cctctggtccaagaacactaaagattcagaatgatcaaatgttcttatttttgttcctacatc(A)15	88	19	106
TR58788_c0_g1_i3	1	c	(CT)8gtgc(A)11	31	55	85
TR56718_c0_g1_i1	1	c	(T)11gtttcttcactaaaaccctaaaggaaccatctttgta(T)12	60	71	130
TR42196_c2_g4_i3	1	c	(A)10gggaagtaacgtgggaaaaggagagaaacttttcaacattattaaaacacgaagaagaagcatcagcagcagcatcacacttctcaagatctca(CT)7	118	2	119
TR43444_c0_g2_i1	2	c	(AT)7cagttatgtaactgatacattgtgttatatca(T)13	59	732	790
TR49328_c0_g1_i6	1	c	(ATG)5aaaatatagatatgcttggggatgttaaagagttaattaaggagagg(ATTA)6	86	998	1083
TR29374_c0_g1_i1	1	c	(A)55gacatggcaaccacagaggtaaaaccctccgccgctaaaaaccctaaaaagactcggaacccatccctgggtccgaagaaagatct(GAA)5	156	1	156
TR44263_c1_g3_i2	2	c	(T)14attttctcttttattgtttttgttttgg(T)10	52	693	744
TR32310_c1_g1_i3	1	c	(TCT)5ctccacgtatctccttgatcagctcttcaagctcttcacagagcggttctggagtcagctgaatcatc(TCA)5	98	297	394
TR10824_c0_g1_i1	1	c	(AG)9acatttgagtacacc(A)10	43	64	106
TR25758_c0_g1_i1	1	c	(T)12gggcgttaaataaaaatttggaataattccaccgcggggacgaga(GAG)5	72	11	82
TR1707_c0_g2_i3	2	c	(T)10aagttcttgagatttgggagggaaatgcttttgagagaga(AG)12	74	1811	1884
TR1115_c0_g1_i1	1	c	(GAG)5gatgcggaggacgaccgttgttctgcggcggcggagcgttttc(CTG)6	76	404	479
TR17995_c2_g1_i3	2	c	(AGA)8ggagaaggagatttggggaagccaacgcatagcgagaaatcatggtatgttcattcaattatcaaaaaggatacatagaagaagaatca(TC)10	133	788	920
TR28155_c1_g5_i1	1	c	(CT)9atctttcagttcagttctgtaatccctaaatccccaaaatttcagacaagtttagat(TC)7	89	9	97
TR28155_c1_g5_i1	3	c	(T)18(A)11	29	1347	1375
TR12537_c3_g5_i6	1	c	(TC)7(T)11	25	39	63
TR17114_c6_g1_i2	2	c	(CT)7cagaccaaaactttaaatgttgtcacgttctgcaaacgctatcgccttgaagctt(TC)6	81	1569	1649
TR8815_c2_g2_i1	1	c	(CT)6c(CT)7	27	156	182
TR28222_c4_g1_i2	1	c	(GTT)8gtctcaaggacaggtcgagaaagtttctctttgcctggttgctcctcttcaaagctcgcttctgactgtaatatt(A)10	109	924	1032
TR17335_c0_g3_i1	1	c	(AG)6cgatacatagagaaagatatagtgatagagagagatac(AG)6	62	457	518
TR4866_c0_g2_i2	5	c	(CAC)5ctctaca(AGG)5	37	814	850
TR19121_c0_g1_i1	1	c	(CT)6caagtaaaggctgaaagctgtgggttttattgaatgggatcaaagtttc(T)11	72	58	129
TR3855_c0_g1_i1	1	c	(AGA)6taatgatgatggagcgacattgaaaccc(GAG)8atgcagagatctga(AG)6	96	1502	1597
TR23132_c0_g1_i10	3	c	(CCA)5agcactactacattgctattaccaccag(CAC)5	58	693	750
TR22137_c0_g1_i1	1	c	(AG)6aacgctctgttcaaaattttcttcttcgaaggcg(GA)6ggcgttggagaagatttgacaaagtgttatatgaccaagttaaaattatattaaattaa(T)14	131	184	314
TR28325_c4_g1_i1	1	c	(A)12ctgtttcactttcgcatttaaagtctgtaaacaaatctgcagaagagaaacaat(A)10	76	1034	1109
TR59317_c0_g2_i1	1	c	(A)10gagttgtaattaaagttaacctttatccgtttagggaaccgagaaactcttgacgaattgagttat(GA)6	88	81	168
TR48835_c1_g1_i2	3	c	(T)15cttaaacactttctttctttgttttctttttcttcttaaaccatagtaagagcgaattgcataaaaaatacttaataacttgaaaattc(A)16taaaaatgc(A)11	140	1157	1296
TR40157_c0_g1_i1	1	c	(T)11ctataatagttaccacttgcttaagacgacatagattcactttttctcggtaatagtaaattacggtggtgtgagactaactagccgatcgt(AGA)8	127	10	136
TR6637_c7_g1_i1	1	c	(GAA)5gacgacgacgaagaagaggaggaagatgaagaagatgtaggaga(AGG)5	74	33	106
TR21189_c0_g2_i1	2	c	(A)11cagagtcagctcacagctttagcctttagagttgtgtctttaacttgtttttttgggatattttgtgtgtgtttcagtgtaacttatggagatga(T)10	116	1763	1878
TR29050_c3_g1_i2	1	c	(A)18c(AG)9	37	21	57
TR58138_c3_g1_i9	1	c	(A)10ttgagattcccgatttgaaatatctttgtcgtgtctccttctctgccgtcgtcgtcatctcatctccgtcgtcgtcctcgtcgtctcctctc(CGT)6ctcctctc(CGT)7	149	36	184
TR4164_c0_g1_i2	1	c	(TC)23tatattcttcactctgactttgtctgaaaactaga(TC)6	93	1	93
TR45219_c1_g1_i3	1	c	(T)12aaaaccagcaa(T)10	33	752	784
TR56739_c2_g1_i4	1	c	(T)10ctcccacgagtggagatcgcgttcttctgtgc(T)10	52	373	424
TR41858_c1_g2_i1	1	c	(TGG)5gagaaga(GGT)6	40	606	645
TR8101_c0_g1_i1	1	c	(A)13gatacaaagaaaacaag(A)10	40	1	40
TR52313_c1_g2_i1	1	c	(AGA)5ggaagggggcgcaaaatcaaaccctaagaacaaattccaaatctctaagcgacgatgcaagcaaagatcaactctttcttcaagccc(TCT)5	117	101	217
TR460_c0_g1_i7	1	c	(TC)6(TA)7tttatagcttttgattctctctatgtcactctttta(TC)6	74	1199	1272
TR46020_c1_g3_i2	2	c	(AGA)5agcctcgttccatcatgccgaatcgtcgttccaccatctccggctggacgaacaagatccacttggcagaagataaca(CCT)5	108	1586	1693
TR54878_c1_g1_i2	1	c	(A)11gtgaaactatagcataaaaccataaacagtatgatgaacatcggttcggcttagtagccggttagttcgg(T)10	91	1	91
TR5592_c4_g1_i1	1	c	(A)18(GA)8	34	59	92
TR43764_c0_g1_i1	1	c	(A)11ca(AT)6	25	539	563
TR8428_c2_g1_i2	1	c	(T)10gataaatact(A)11	31	1324	1354
TR39715_c0_g1_i2	2	c	(A)11gaaaagaggagaagagtttccagaactagggttcgtatataattacataaacctaatgctcttcatttgttcgagccgtcaagaaaaaaaccaa(T)10	115	711	825
TR5978_c0_g1_i4	1	c	(T)11ctgtgattagatcttgg(A)10	38	183	220
TR25782_c1_g2_i1	1	c	(TC)6tacctccat(TC)15ctccgcctccattgcccagaaaccctag(CT)6	91	14	104
TR33034_c0_g2_i1	2	c	(A)10tatgataggtgggcaaaaacgaaaatcataaaataaaattaaaaacaataaggaaaaaacggatgatac(A)12gatggcaagataaggggaaaaggggaatataataagtagcc(T)10	142	202	343
TR44682_c0_g1_i2	1	c	(A)17g(A)12taacag(A)10	46	40	85
TR52119_c0_g2_i3	1	c	(TC)10ttactatgctctgtttgccctcactcattactctgtctttcttcctcagacaccaattaaaaaaaacttatttctctctgatcgtg(A)10	116	46	161
TR26606_c0_g3_i1	1	c	(TC)6ctc(T)12	27	302	328
TR24992_c0_g1_i3	1	c	(A)10gaaaaagaaagagaaacgcttttcaagttgtgtctatctgtctccacgattcacgccttgagtcttgacc(CCT)5	95	45	139
TR29678_c1_g2_i2	1	c	(GGA)5c(GAG)8	40	226	265
TR7821_c1_g1_i1	1	c	(GA)6aagcaaattaacatttctccgatggcggcgaaccccaacaacaacagatccgatcacgactcag(ACA)8	100	222	321
TR2956_c2_g1_i1	1	c	(T)10agaaagtaaatcaaatcaaaacaaatg(GA)9	55	1391	1445
TR49941_c0_g1_i7	1	c	(T)27cagtttc(A)11	45	49	93
TR11280_c1_g1_i3	1	c	(A)12g(A)31g(A)10	55	1	55
TR33034_c0_g1_i1	2	c	(A)10tatgataggtgggcaaaaacgaaaatcataaaataaaattaaaaacaataaggaaaaaacggatgatac(A)12gatggcaagataaggggaaaaggggaatataataagtagcc(T)11	143	202	344
TR52119_c0_g2_i1	1	c	(TC)10ttactatgctctgtttgccctcactcattactctgtctttcttcctcagacaccaattaaaaaaaacttatttctctctgatcgtg(A)10	116	46	161
TR47591_c1_g1_i5	1	c	(TC)6ttt(TC)6tgggaacatctatcgactcctcgtctcctcttttgcgatctacctg(CT)7	87	35	121
TR17712_c0_g2_i5	2	c	(AG)6ctttctcttcttcttc(T)12aatataattgatttgtggtctctttctctactacttgaggagggg(TC)6tgggtctctt(TC)11	129	3008	3136
TR44398_c0_g3_i2	1	c	(A)10gagatcattattcgtaaagaaaaaaaaatgcaggatccagcagcttattaccagtcgatgatggcgaaacaactacatcag(CAA)6	109	299	407
TR2402_c0_g1_i3	1	c	(T)24agtaaattaacttgattgcattagggggacatgagagtacacacttag(A)11	83	1	83
TR4866_c0_g1_i1	3	c	(TCA)5tcctctgatgcgtcagcgtg(GGA)6	53	2466	2518
TR6023_c0_g1_i2	1	c	(T)13ggatttgtatcttcttctttctcggtttactagtataatactcgcactcttttgtacc(A)11	82	331	412
TR6250_c0_g1_i6	1	c	(TG)7atgtgttttcaaataagtctttggtttgtgtgtg(T)14	62	475	536
TR39142_c4_g1_i3	2	c	(A)10g(A)11	22	378	399
TR34744_c1_g2_i4	1	c	(A)10ttgttatgattgagagaacaaaagaaaacagagtagagaat(GA)10	71	485	555
TR59549_c0_g3_i1	1	c	(T)15gagagagatctaggat(AG)8	47	192	238
TR8773_c0_g1_i2	1	c	(A)10gcctatattcactgac(A)16	42	1323	1364
TR32059_c0_g1_i1	1	c	(G)10aggagaagagaggctttttgagatt(A)10	45	1836	1880
TR60240_c0_g1_i3	1	c	(A)10ccaaaccaccttccttcactc(T)10catccgttcctttcttcttcgcgacttctatcggaggcaaaaaatt(A)10	97	107	203
TR60240_c0_g1_i3	3	c	(T)12ctgggggtttgcaaaatg(T)14	44	428	471
TR2438_c0_g1_i1	1	c	(CT)6ccgtttctcacacgctctctctctccggcgatctctccatccctcaggccttctctctccggtgac(CT)6	90	347	436
TR9295_c4_g1_i1	1	c	(AT)7(AG)8	30	482	511
TR36415_c5_g1_i2	1	c	(T)10c(T)11	22	2013	2034
TR19787_c0_g1_i2	1	c	(GAA)5ggaagaaactgatggatagaaacaatgctacgtcttccccattattcaattctgtgcagagagttgaagttttttc(T)23	114	1549	1662
TR39142_c4_g1_i2	2	c	(A)10g(A)11	22	384	405
TR31718_c1_g1_i1	2	c	(AGA)6agcaacttcttagatccgattctcactccc(CT)7	62	163	224
TR26214_c4_g1_i2	2	c	(A)19gaacgcagcacaaagagaaaaagggaggaataagcg(A)14	69	440	508
TR1938_c0_g1_i1	1	c	(AGA)5ggaagaggatgactacaacc(AAG)5	50	84	133
TR37622_c1_g3_i6	1	c	(T)10gtttatgttggtatttttcatattttgtctaaaagatcagggtttctgtgtgtgtttcaggttattgggaatcg(T)11	95	619	713
TR38569_c4_g1_i2	1	c	(A)11g(A)10	22	42	63
TR48836_c4_g2_i4	2	c	(A)12ggagtttggcttttaatattgtttgttggtatggggctttgctggtcttcttcatctaaatctcctt(CAA)5	94	936	1029
TR48836_c3_g1_i1	1	c	(T)11a(T)10	22	460	481
TR11429_c1_g2_i3	2	c	(TA)7(T)17	31	2388	2418
TR27894_c2_g1_i2	2	c	(TTG)5gtagtctcggaaagagcaggccacgaggaagctcccatgacaggtccgacctcagt(AGA)7	92	1526	1617
TR12277_c2_g1_i2	1	c	(T)10aatctgcgaaaccagagaaagagcttt(AG)9	55	1874	1928
TR59359_c0_g1_i2	1	c	(AG)6gacgacgaagaa(GAGT)5	44	3202	3245
TR7309_c3_g1_i1	1	c	(AG)6t(GA)9	31	614	644
TR2982_c0_g1_i1	2	c	(CT)9ataaaatcgcgattcgatatgatccgagatcgggggagacgaaagggggagacc(T)10	82	1669	1750
TR7524_c1_g1_i3	1	c	(GCT)7gagactgagttggctgctgtaattgttgctgatgctgcaactgttgctgttggggt(TGC)6	95	189	283
TR40989_c0_g1_i4	1	c	(A)14ttttctacatgtttcttcaataccacattcaataatttctctcaccaaccctaattttatccaattcaccgcgccct(ATCCA)6	121	46	166
TR53367_c3_g1_i4	1	c	(GT)7aataagaacactacttgagatccagacacgaaggaaggattgcggtgccaataaaactaatgat(TG)16	110	742	851
TR35769_c0_g3_i3	1	c	(CTT)5cgtcaccatttcctctgtaccaagaccgagagagatagagagagagaaaacgaaaggaagagacatttacatacaaacatacgatcaagggcgatc(TA)8	127	31	157
TR29996_c0_g1_i2	2	c	(GAA)6gatgatggaggaggaggggggaggct(A)10	54	2640	2693
TR18588_c0_g2_i1	1	c	(A)10ctgttcacttcctttgcttt(TTG)5	45	99	143
TR43134_c0_g1_i1	1	c	(T)10cttaccgattcatgcaggtttctaattggagaagaaggtgaaactgaatcgattcg(TC)10	86	123	208
TR52525_c2_g1_i2	1	c	(A)10caaaaacaaaaacaaaagtttgt(TC)10cattgatttctacacacagccatctccgaacctccaacacac(CT)6	107	41	147
TR48191_c0_g2_i1	1	c	(A)13cgagcataaaagaatagatgaatgttcaattg(A)11	56	1	56
TR10418_c0_g1_i1	1	c	(T)11cc(T)15c(T)14ctttttcttg(T)15atcttctgcttttttttcttcttttttc(T)12	108	1	108
TR38390_c0_g1_i1	1	c	(T)11gaagaacaggctaatttatgcatatcttaaaagcatgattgaaacttattagcccttttgtc(A)11	84	305	388
TR51922_c1_g2_i1	1	c	(T)12caagtatgttgcagtattgtaactaactatttagctttgaggtttggtttgatgaatc(T)14	84	616	699
TR60247_c2_g1_i5	1	c	(A)27ggatg(T)10	42	1048	1089
TR18147_c1_g1_i1	1	c	(A)10ttgaagctttgattca(AG)12	50	282	331
TR4508_c1_g1_i2	1	c	(T)10c(T)10	21	958	978
TR42823_c0_g1_i1	1	c	(GTA)6gccag(GGT)7	44	6	49
TR3287_c1_g1_i1	1	c	(A)10caagcttttgagcacacagattcatctggcggctgcttcttgatgattgatgatgcttcttacgctcg(CT)6	90	42	131
TR45028_c0_g1_i1	1	c	(T)28gt(A)17	47	1798	1844
TR38420_c2_g1_i1	1	c	(GA)6ggcggagagagagacgcg(GA)6	42	61	102
TR9202_c1_g1_i3	1	c	(C)55g(C)17	73	1	73
TR15132_c4_g1_i1	1	c	(A)21ggggtttttt(A)33	64	345	408
TR51037_c0_g1_i2	1	c	(T)11gaaccgatgctttagtc(T)10gaaccgatgctttagtc(T)10	65	1261	1325
TR46998_c1_g1_i1	1	c	(AG)6gaggttgtcaaaaaagagagagagaagagaaagagacttccacatgaagacagagtaagggatggtaaaatacagctagcagcaaaaggga(AG)8	119	45	163
TR29241_c1_g2_i6	1	c	(AGA)5atccatttgttc(A)15	42	103	144
TR1362_c0_g1_i2	1	c	(T)12c(T)25	38	26	63
TR26067_c5_g1_i3	1	c	(T)10gtttgttgttgtttctttaaccttttaattttaaagcatacagaa(CT)11	77	328	404
TR26480_c2_g1_i4	1	c	(AG)7ggagctg(T)10	31	1221	1251
TR26062_c2_g2_i4	2	c	(AG)6(TG)6	24	1608	1631
TR46171_c1_g4_i1	1	c	(TC)6ctcaacactttccgtgcagccgtcttcgtctctgagataacaaagac(T)10	69	8	76
TR5465_c3_g1_i2	1	c	(ACC)6gacgacgagagacgaagcagttggttcatcgtctccgccacgagcactaggcttcttccgccccatttatatcttaggtcg(GA)7gggagggatgaagcgtggttggttagggttagcgagattcggagatagcgcggcggcgcagagat(AG)16	210	1097	1306
TR3822_c0_g1_i1	1	c	(A)10gatataaacggacttggaagtggaactctctctcttccttatcc(CT)6	66	118	183
TR22313_c2_g1_i7	1	c	(A)10gacatcctcatcatgttctgtccatcataagctgtctttcaatcttcgttttcaattcttagtag(GA)7	89	34	122
TR10325_c1_g1_i1	1	c	(T)14actatgctgttgattactggtgggcatatatataatgttttgtttgttgtt(A)23	88	2451	2538
TR3277_c1_g1_i2	1	c	(T)10gtgttttcgaaaaatcacaagtacacgagtgaatccgtatcttactttttctatataacctctgttctctctttttttttc(T)10	101	1784	1884
TR31761_c2_g1_i6	2	c	(A)10caaataagagtttgtttgggagaatcttcatcatcattcgaatgtaatctgaatgcttaacacatcattagtttacagatacagattctgtctgaata(T)10	118	1662	1779
TR31761_c2_g1_i6	3	c	(T)18ggtttttttttgtcttttctctttg(T)10	53	4688	4740
TR59921_c1_g1_i2	1	c	(TA)7tgacatgtgatcgttgacaaaagattacaaaagagagaaaaaaa(AG)6	70	6	75
TR43135_c0_g1_i1	1	c	(T)10cttttaagaaaaaagaaacgtgagct(TC)8	52	135	186
TR36125_c4_g6_i4	1	c	(A)12tttaaaaaaaatttt(A)24	51	1030	1080
TR42229_c0_g1_i1	1	c	(G)10aagaacggattggcagagaaagct(CACG)6	58	181	238
TR24145_c4_g3_i1	1	c	(AGG)5tggtgcggtggatggagtttgatcgagatgatgagggaaacgccattgagtgaagctttgagaagtggaggtcgaggaggatgaagaggagga(GGT)7	129	336	464
TR23037_c3_g2_i1	1	c	(T)12gagatctcaaaaacattcattga(T)11	46	182	227
TR22306_c1_g1_i1	1	c	(CA)8gtttcttctg(TC)6	38	170	207
TR56659_c0_g3_i1	1	c	(A)10gcttgaaaacaccataaagaagtaaagatttacagtatctccttgtttctgaaatcttaagtctcctcaagg(A)10	92	340	431
TR57301_c0_g1_i1	1	c	(GA)6cacggcttcgatgatcatccatctgaaaaccgcacagaggaagagagcttacgtgttc(T)10ctgaggttcacgggagagatgaagatctggaaaagaagatagaagaggaggagaagagagatagagaacaaaggaaagtatgacttg(T)16	183	370	552
TR59126_c0_g2_i1	1	c	(CT)8ccctctatatataacttggctatttttatcgagaagtaaaagaagaagccattttttc(AT)6	86	55	140
TR38233_c0_g1_i4	2	c	(TTCT)5taatatatatctctacgtgatctctcagtcaaaaaaaactctgcgtgatctcaggcgagcagacaaacaa(TC)6	102	1324	1425
TR53970_c3_g4_i1	1	c	(GGA)6gactctccgagactcaacctccctcctcagagaaaaggcgaccccgac(GAA)5	81	448	528
TR16073_c1_g2_i1	1	c	(TG)6tagactcaggagccaaacttgtaagtaacctggtggtgtaggactcttttcacaaggatttcagatgataaatgcttttagagtctgctctc(T)13	117	280	396
TR16261_c0_g1_i1	1	c	(CTT)6atcc(TCT)5	37	12	48
TR42373_c0_g1_i2	1	c	(AT)9gaaatgatacttagctgctctactgcaagtatttgcatcattggccgca(T)10	77	20	96
TR8793_c0_g1_i1	2	c	(TC)8tttgttctcgtttcttctctgac(GT)6	51	235	285
TR23299_c1_g1_i2	1	c	(GAGG)5gagaatcaatcaatcaatcgatcgatcgatcatcaagcgatgcgatgcgatgcgaggaggttgtcttgccgccgggagctctctcagctatcctac(TTGT)5	136	1970	2105
TR31570_c5_g1_i4	1	c	(TC)6tgtccatctccttccgttgttcttccc(CT)11	61	1	61
TR21235_c1_g1_i2	2	c	(C)11accc(T)11	26	3652	3677
TR26393_c1_g2_i1	1	c	(TC)8cctctctcacgcttctcactttcttcgtctctttctttctctctg(TC)6	73	20	92
TR58074_c0_g1_i1	1	c	(T)12gtattcggccaag(T)10	35	1629	1663
TR26444_c0_g1_i4	1	c	(T)10caggatctacaatcatatctaagtttc(T)10atgcca(T)10	63	899	961
TR5978_c0_g1_i5	1	c	(T)11ctgtgattagatcttgg(A)10	38	183	220
TR16849_c3_g1_i2	2	c	(T)11gttatcagcactaatgttgtttatgaatgaacatcatcaatcttgaagactttgttttctttgattaaaaaaatcttcttctc(A)11	105	1165	1269
TR48369_c0_g1_i1	1	c	(TTC)6gcaactttttttttgtttgttgtggtcttctccgg(CT)19	91	353	443
TR38096_c0_g2_i2	1	c	(CT)7ttctctccacgacagatctcatctcattctcttctc(T)11	61	60	120
TR47233_c3_g1_i3	1	c	(T)13cc(T)26c(T)14	56	1	56
TR26067_c5_g1_i1	2	c	(T)10gtttgttgttgtttctttaaccttttaattttaaagcatacagaa(CT)19	93	1084	1176
TR32285_c0_g1_i4	1	c	(AG)10gcggagacgatttgcgatggaatcggaagtagaggggaagagacaaacgcgaagccgtcag(T)10	91	3720	3810
TR20043_c1_g1_i3	1	c	(A)12(TA)8	28	1	28
TR46287_c0_g1_i1	1	c	(T)10cgtcgtcg(TC)6	30	16	45
TR35907_c4_g1_i1	1	c	(TGA)7tgttggaagaagga(TTG)6	53	12	64
TR17780_c0_g2_i1	1	c	(T)14attaaaaaacgttttcgcacctttacattggtattggtacacaaagaa(T)10	72	49	120
TR10705_c1_g1_i1	1	c	(T)11ccgtcaatagatatattaaggggccaaaacccagaacaaacaggataaaaacccaatacaaacaaagtccgaaagtccaataaacaagcgggccg(A)10	116	100	215
TR23677_c0_g1_i2	2	c	(GTT)14c(TGG)7	64	674	737
TR29628_c0_g1_i1	1	c	(A)10tttattttgtagaaaaaaataaaaaattggaaaaagacaggaacataggtaggtgaatctctg(TC)6	85	76	160
TR24658_c1_g3_i2	1	c	(CTT)5cctcatttgaatcagcagccactgaagaa(TCT)5	59	238	296
TR1572_c0_g1_i2	1	c	(CT)7cg(AT)6	28	123	150
TR8488_c0_g1_i1	1	c	(GA)9gt(GA)11	42	9	50
TR30899_c1_g1_i3	1	c	(CCA)5tcacctcccccaccatctcctcctccgccgtatatatactcatctccaccacctcctccgccgtctccaacctacgtctactcatct(CCA)6	120	1518	1637
TR7915_c1_g1_i1	1	c	(A)17cataaaat(A)10	35	1202	1236
TR51817_c0_g1_i1	2	c	(TC)7tttcgcatcatttcgtaccctca(TC)9	55	358	412
TR24658_c1_g3_i1	1	c	(CTT)5cctcatttgaatcagcagccactgaagaa(TCT)5	59	239	297
TR27149_c1_g2_i1	1	c	(CTT)5tgttcgtc(GA)7	37	1094	1130
TR36753_c2_g1_i1	1	c	(A)11gagaaaacaagaacatg(T)10	38	1584	1621
TR20825_c0_g1_i1	1	c	(A)10ttgaaattgtttagttgattc(T)10	41	641	681
TR25592_c1_g3_i9	1	c	(G)10agtgaatcaatggagtaaacacgacgccggaccgtttcagatggtgaaaggaagataagacgtcaaagattcatcgccgtacgaa(AG)6	107	453	559
TR29281_c0_g1_i2	1	c	(A)10ttcaaaaccacttctaccaccgagtctttcttcgtctgaattcacacccc(A)12	72	130	201
TR56266_c0_g1_i2	1	c	(TCA)5gaacaatcaaaaccactatcagagctccctgtataagtagaatctgagctttccttcatgtaatcagaagagtcagactcaaca(TCT)5	114	2560	2673
TR40951_c0_g2_i1	1	c	(CTT)5cgtcttcctcatcatcact(TTC)5	49	481	529
TR11991_c0_g1_i1	1	c	(T)15gggtctaaatgtcaatcggattatgatttttcaggcgatggcggtctagagaagctcacttaaaaatagagaacgctcc(AG)7	108	44	151
TR56339_c4_g1_i6	1	c	(A)10ttcagattcaaaagcaaccaatcatagcattcagactcaaactcttaaaacatatcaagaagagcg(AGA)6	94	93	186
TR10597_c0_g1_i2	1	c	(GA)7tcccgc(GA)6	32	929	960
TR17438_c0_g1_i4	1	c	(AT)7agcg(A)10	28	1558	1585
TR15850_c2_g3_i1	1	c	(A)11gagggaaaaagcaagaggaaaaaaggact(TTC)6ggcgaaattaaattcccccc(T)17	95	1241	1335
TR36915_c1_g2_i1	1	c	(T)23caaaagcaaacaaactatttcattacacacaatctataacaaacatcgaccaagaatcacaaaacgggttggtctgcttggaacat(A)11	120	1	120
TR36915_c1_g2_i1	3	c	(TTC)5tttgcttcttgaagagccagcatcggatctaccatctccttcgtatgcctcatctcctgacctcctcatcagcttctccaattacacaaagactgc(T)11	122	2238	2359
TR31652_c1_g1_i2	1	c	(T)11gcgtaacaaactgtaaaaaggaagaatgcagaaaaggaaaaag(A)29	83	361	443
TR24782_c3_g3_i4	1	c	(CA)6cccaaaacgcacgcacgcacaccacaccagcaagttcgttccatacacaacataacacagaatacacac(A)11	92	191	282
TR18727_c0_g2_i3	1	c	(A)11ccttccccttatcatcttgtatatatacagacata(TCT)5	61	21	81
TR18727_c0_g2_i3	2	c	(A)10tcgagcctttcgtcagatcttgacgagattccgcatctgagtc(T)10	63	219	281
TR2992_c0_g3_i1	1	c	(CT)9agctttt(TTC)7	46	133	178
TR50009_c1_g1_i1	1	c	(TTC)5tccttcgatcaatttacctaaagcttcggtgttttctccttctatgagttcatgatcagtaattttgagagcttgttcttcttgtttcttctgt(TTC)5	124	432	555
TR53598_c1_g1_i1	1	c	(A)11g(A)10	22	40	61
TR22122_c0_g1_i2	1	c	(A)14gaaggttacagtgaagaagaagagtaactaaac(A)11	58	81	138
TR32656_c0_g1_i1	1	c	(A)10ttttgcttctgttttttttccagcga(CT)6ccctggccctcgactgctggcgat(TC)6	84	20	103
TR31219_c1_g1_i5	1	c	(AGC)6aacaaccacatgaatgaagtagagaaatacaacaagtatatttaactgaacgag(A)10	82	90	171
TR27894_c2_g1_i8	2	c	(TTG)5gtagtctcggaaagagcaggccacgaggaagctcccatgacaggtccgacctcagt(AGA)7	92	1541	1632
TR25452_c2_g1_i3	1	c	(A)33gaaacc(A)11	50	25	74
TR26393_c1_g2_i3	1	c	(TC)8cctctctcacgcttctcactttcttcgtctctttctttctctctg(TC)6	73	20	92
TR40906_c2_g2_i11	1	c	(T)14gctttg(T)12	32	59	90
TR7011_c2_g1_i4	1	c	(A)30tatatgttggtatacacccaaaagcaagctattacacgtaactaatcccatatacatataactctatccatcccccaataaaaatcg(A)11	128	1	128
TR52494_c0_g1_i1	1	c	(T)22cta(T)12ggaacacacaaatctgagttgatattcttacaaatttcaaccgatacatttttttgctgttgcaatacttgaaagctttgctttataagctgagagc(T)10	144	12	155
TR33167_c0_g1_i1	1	c	(AC)9aaaaagaaaaccattaacaactga(TC)6	54	33	86
TR47971_c1_g1_i1	1	c	(ATTTT)5atttggtggatgaatggaactgagagggctttcttgtgcctgcattcttcttttggtgaatgagacaatattgcttttggatttttagttac(A)12	129	2410	2538
TR47971_c1_g1_i2	1	c	(ATTTT)5atttggtggatgaatggaactgagagggctttcttgtgcctgcattcttcttttggtgaatgagacaatattgcttttggatttttagttac(A)12	129	2410	2538
TR2682_c3_g2_i1	1	c	(TCT)6gtcctcgttgatttcgattttttcttc(T)10	55	844	898
TR54878_c1_g1_i3	1	c	(A)11gtgaaactatagcataaaaccataaacagtatgatgaacatcggttcggcttagtagccggttagttcgg(T)10	91	1	91
TR36189_c0_g2_i1	1	c	(GA)6cggagacgagacccggcg(GA)6cggataagagatgcggcgaagagagagagacgtggagaggagacgctgt(GA)6cgtggagaggatacgcggtgagagagagaggcggagaggagatgcggt(GA)7ggcggagacgcggcg(GA)6cggagacgagacccggcg(GA)6cggataagagatgcggcgaagagagagagacgtggagaggagacgctgt(GA)6cgtggagaggatacgcggtgagagagagaggcggagaggagatgcggt(GA)7	345	13	357
TR12277_c2_g1_i3	1	c	(T)10aatctgcgaaaccagagaaagagcttt(AG)9	55	1997	2051
TR28731_c7_g1_i1	1	c	(AG)10acgtgtaagtttgaaaccagattcttgaaaggaagttaaaacatcgtattctcacgccgcaattacggatgg(A)10	102	709	810
TR45504_c0_g1_i4	1	c	(TTC)7tttatcgaaatctaacaaaaaaagagatcaatcatagcctccttcactaatggtgcctctctgctccacctatcctctctgacaatc(CT)7	122	150	271
TR17995_c2_g1_i1	2	c	(AGA)8ggagaaggagatttggggaagccaacgcatagcgagaaatcatggtatgttcattcaattatcaaaaaggatacatagaagaagaatca(TC)10	133	788	920
TR24761_c2_g3_i1	1	c	(A)11g(A)13	25	211	235
TR39533_c1_g1_i2	1	c	(A)17caggtcaattttaaaattaaggaggaacaaaataagtaaataagttataacaaaatgtcaccaagatgagatgctttctctaag(ATC)5	116	11	126
TR2273_c1_g1_i2	1	c	(AGA)6ctgcaaaatccgagcttccatggcttaaaagataaaacaagagagttgtggcgacgccgggagagagttttgtgtctgcac(GA)10	119	301	419
TR51014_c0_g1_i2	1	c	(T)10actgaacggaggagggacgagatttttga(T)12	51	3043	3093
TR8907_c0_g1_i2	2	c	(GA)7tcaacaccagtcgccggagacacttgtaagactataatg(T)23gagagttgttgaggattcattgtcaattcaagaagcatcattgctaatatcttttaacataaaaaaact(A)14	159	503	661
TR32524_c0_g2_i1	1	c	(T)12ggtagatctcagtttagttttagttttagttttgtctggatattgactagt(AG)9	81	41	121
TR30963_c1_g1_i2	1	c	(T)11cctcttggatgagaatttttggttactctg(T)10	51	1436	1486
TR40331_c5_g1_i3	1	c	(GCG)5(GAG)5	30	161	190
TR42767_c0_g1_i1	2	c	(A)11ctactgtttgtaatatttgtcaaacaaaactatataaattaagaactgcaaggattattt(A)11	82	1463	1544
TR9848_c4_g2_i1	1	c	(GA)8tgtgacaa(AG)9	42	191	232
TR40885_c0_g1_i4	1	c	(A)10cagaaccttcctttcttttctttctttattttctttaatgaatagctctaatttagttgaccaaaagattagctcaaaaaac(A)10	102	1316	1417
TR48479_c4_g2_i3	2	c	(GAG)5cttcttggttgtgatggtggtggtggcg(ATC)6	61	208	268
TR48603_c3_g1_i6	1	c	(TTG)8gtctatcgatctctctggcgcagccattctcgataaagtcgggtcctttcgattataatttaaaac(A)10caagacaaaagggaaccaaaac(CCT)5	137	2682	2818
TR25675_c0_g2_i1	1	c	(TC)6tttctaaaatatcacattcactgttacttacttgttagaacttctca(CT)6	71	49	119
TR31746_c0_g5_i1	1	c	(A)12gcttttctccaaatctgtagtgttttgagag(TC)6	55	93	147
TR35160_c2_g1_i2	1	c	(A)13gcaaaggactcgtagttc(A)12	43	1502	1544
TR14459_c6_g1_i12	1	c	(A)11ttagtaatttaaatcatcatcacattcggacacc(A)10	55	609	663
TR38209_c4_g1_i1	1	c	(AG)6ttgatttgggggggggaattacgtgggaaaggagaagaagacgaagcagtcaagaagacacgc(TTG)10	105	299	403
TR48992_c0_g1_i1	1	c	(TC)11tgtgggaagataatagtctcaatctccaatctccatgaagcttactgcttctgggtgatctttgaattatctgaaagttaagg(T)14	119	57	175
TR53098_c0_g1_i2	1	c	(GA)8agggtgcttaagggagacaatgggggagaaagaagaagaagagagtttgaggtt(AG)7	84	600	683
TR40854_c2_g1_i3	1	c	(T)10g(T)11	22	425	446
TR44475_c0_g1_i2	2	c	(ATT)5atcttcatcttgaacttgtttgtatcctgcctgcataaaaagtttaaaccataaatttatatt(A)23	101	1512	1612
TR48269_c0_g1_i1	1	c	(T)11ccttatcgtttctaaataatttaggaaatgttaattgtatattccttaatcccaatattcgcagccgg(T)14	93	1167	1259
TR27406_c1_g1_i1	1	c	(A)10caactcgctctctctcctcctcctcttcctcatcgctttgctctcagaggaagcaaaacaaacgatccccc(CT)8	97	42	138
TR22527_c0_g1_i1	1	c	(A)10ttggcttgatttagttttcccagacgttctcaaaagctaagatccacaagtaataatacttttgagataaattttagattgcagctgagag(T)13	114	153	266
TR8826_c0_g2_i1	1	c	(A)10cctattgattcttttttcttcttcttggttgtttggttcaatctaatctcttcatcctccatcttcttcagtttggg(T)10	97	65	161
TR55129_c2_g1_i4	1	c	(TTC)6ttattctcttcctttaagactttttatatttctg(T)10	62	1156	1217
TR3464_c2_g1_i3	1	c	(TG)6ttgtgaatacgtctctg(T)11	40	718	757
TR28767_c0_g1_i5	1	c	(A)10cacactgcttccaaatcgaaatcggca(TTC)6	55	133	187
TR19707_c1_g1_i2	1	c	(T)12atagttactgcaggtgggaagtgaaacaatgcttttggttatttgtgtacaactaggaatc(T)12catag(T)10	100	1377	1476
TR16198_c3_g1_i3	1	c	(T)10cttcttctagctagctttgtctaactagatatttgatatgatgtgttagttttttgacaaaaaaaagatattggattgcaaggaaataaagaattttgt(A)12	121	566	686
TR34524_c0_g1_i3	1	c	(TC)7ctctccgtgactccgtctctctttcgc(CT)7	55	80	134
TR54448_c0_g2_i1	1	c	(A)13cattgac(GAA)5	35	324	358
TR14682_c0_g1_i1	1	c	(TGA)7tggagaagaggaggat(GAA)5	52	801	852
TR14356_c1_g1_i2	1	c	(AG)7(TG)6	26	33	58
TR43962_c2_g1_i2	1	c	(T)10aactctcgtcttcatcaagattcttgaatctcatgatgcttaatgtaccatttc(A)13	77	855	931
TR1272_c0_g1_i1	1	c	(AG)6acag(A)10	26	2250	2275
TR29241_c1_g2_i5	1	c	(AGA)5atccatttgttc(A)15	42	103	144
TR10651_c2_g1_i2	1	c	(A)10ctgcaagttacatgaaagttaagaggaggaccagactccgagctccgcggtttaactgtattatgagagatacaatga(AG)9	106	76	181
TR49816_c1_g3_i2	1	c	(TGT)6cggtcatg(GAT)5	41	975	1015
TR40854_c2_g1_i4	1	c	(T)10g(T)11	22	406	427
TR31047_c0_g1_i1	1	c	(AAG)5aacaagactaagatggaagactctgctactgcttagattccgatgctctcatctatgctttttggttttagtgtttttaatttgtgtc(T)10	113	514	626
TR10726_c10_g1_i1	1	c	(CT)8ccagtccgatgtgaaaaaaaacaacgcttccttccaccttgacgccaaaacacacaacgacatgtctccgtcgtctcgtaactttgga(TTC)5	119	163	281
TR31999_c1_g2_i1	1	c	(T)10cagaagaatatgtgtgagttcaaaaatgttcaattagcgcaagggtaaattcctaagct(A)23	92	440	531
TR56756_c4_g2_i4	1	c	(AC)6ataggctatgctttcttatttttgatacattaggttagctactgcatagccaagaacagagtagctgatactaat(AC)6	99	7	105
TR30382_c2_g2_i4	1	c	(CT)8acagcgcattcgcttaaagaagacgaaacaa(TC)9	65	42	106
TR6827_c0_g1_i1	1	c	(GA)6ggggaggaaga(AGG)5	38	2811	2848
TR23587_c1_g1_i1	1	c	(TTA)7ctatcctcgccgttgttctcggattcaaccgataacccggcccggatcccttggagaagatcgagtatcgcagccgagtgt(CTC)5	117	2591	2707
TR9840_c0_g1_i2	1	c	(A)22tcaaagaaccatgtaggttccgt(A)10	55	1014	1068
TR1541_c0_g1_i1	1	c	(T)13aatgagcaagagacacaatcttacttgtctcttgactgtgactttctgtctc(T)11	76	115	190
TR39715_c0_g1_i4	1	c	(A)11gaaaagaggagaagagtttccagaactagggttcgtatataattacataaacctaatgctcttcatttgttcgagccgtcaagaaaaaaaccaa(T)10	115	517	631
TR11002_c0_g2_i8	1	c	(TC)6ta(CT)6	26	348	373
TR36545_c1_g1_i2	1	c	(T)15gggaattggga(T)12	38	1574	1611
TR47610_c0_g1_i2	1	c	(AT)7gtcacagatgggggagactctcttcaagtttggccaccaagaaagaaaatcaacaa(CT)6	82	152	233
TR5408_c0_g1_i1	1	c	(A)10gaaaaaaaaatcagaaaaaaagaaaaaaaaag(A)10g(A)10g(A)10g(A)10	85	424	508
TR44398_c0_g3_i3	1	c	(A)10gagatcattattcgtaaagaaaaaaaaatgcaggatccagcagcttattaccagtcgatgatggcgaaacaactacatcag(CAA)6	109	137	245
TR30593_c4_g1_i2	1	c	(T)10gggatttttcaaatgttctttttttac(T)10	47	305	351
TR3945_c4_g1_i1	1	c	(T)10gaatataaca(T)10	30	36	65
TR2466_c2_g1_i1	1	c	(A)10gaaagatgtgcagtatttacac(A)12	44	3094	3137
TR51989_c0_g1_i2	2	c	(TC)6ggaactctcgaagcaatttggaggaggagaaggtgttctgaagcttggccaaaacaaacgtcactgt(AGA)5	94	1236	1329
TR35995_c1_g2_i1	1	c	(GA)10aaaaaac(A)10	37	127	163
TR41402_c0_g1_i1	1	c	(A)10gactcacttcattttcttcttcctttcaccacttga(CT)9	64	110	173
TR59505_c0_g2_i2	1	c	(T)11gcatttttgcaaaacctttagttgaacgtagaacaaagtctttagataat(A)10	71	135	205
TR23132_c0_g1_i6	3	c	(CCA)5agcactactacattgctattaccaccag(CAC)5	58	693	750
TR47233_c3_g1_i4	1	c	(T)13ccttttttttc(T)29c(T)14	68	1	68
TR44048_c2_g1_i14	1	c	(A)15ctgaaaactttttttctcaaatcgatccaaaagccttcgtctttcctcaacgttttcatattcctttctgggtttgggttcttttgtttcatcgaccg(T)13	126	97	222
TR59505_c0_g1_i2	1	c	(T)10attatctaaagactttgttctacgttcaactaaaggttttgcaaaaatgc(A)10	70	853	922
TR12272_c0_g1_i3	2	c	(T)10attacctatttggtttcatgtcggacaattttttttctggggacgaaac(GA)6	71	1395	1465
TR19446_c2_g1_i3	1	c	(TC)7tgtatattcttagcatcttctctaaaagctgaagcttgagaagagagctcaagattctcttgagtttctgtaatttagatctcattgagata(AG)7	120	64	183
TR51869_c5_g2_i1	2	c	(T)10gagatgtaacactttcatagtcatgttgctggtttcctctaaatttagtgtgttgtttttt(A)10	81	437	517
TR39715_c0_g1_i7	1	c	(A)11gaaaagaggagaagagtttccagaactagggttcgtatataattacataaacctaatgctcttcatttgttcgagccgtcaagaaaaaaaccaa(T)10	115	517	631
TR25534_c0_g2_i1	1	c	(GCC)5gcgggtctcgccgctcccagatctgagactcctccgag(CAA)6	71	927	997
TR23851_c1_g2_i1	1	c	(GAT)7ccctcgatatcatcgacaagagtctattccaatttcgcaaatttggcctccgatttacc(AG)8	96	839	934
TR52168_c0_g1_i1	1	c	(CGA)5aggcggcggaagagttggagctctctctcc(T)13	58	929	986
TR24302_c1_g2_i2	1	c	(TC)7ctccgcagcaacgttcttcacaacctttttctcgtaacagagaagggaagagttctccttttcttgtttac(A)11	96	51	146
TR24302_c1_g2_i1	1	c	(TC)7ctccgcagcaacgttcttcacaacctttttctcgtaacagagaagggaagagttctccttttcttgtttac(A)10	95	51	145
TR16037_c0_g1_i1	1	c	(A)41ctagtagccgactagatgaataattctacaagtcctagtcctcgtc(CTT)5	102	4	105
TR59505_c0_g2_i3	1	c	(T)11gcatttttgcaaaacctttagttgaacgtagaacaaagtctttagataat(A)10	71	135	205
TR31219_c1_g1_i2	1	c	(AGC)6aacaaccacatgaatgaagtagagaaatacaacaagtatatttaactgaacgag(A)10	82	90	171
TR3409_c0_g1_i4	1	c	(T)10cagagagaatcgctcgagcagagagcaattaatgaatggtatgatctgttgtcagattttcg(AGA)6atctgtctgggctgggctgcgtgttggagttgcgatgatctgaataactctttgtcttgtcttttcccccttttttacgcgctc(T)11	185	336	520
TR43083_c0_g1_i3	1	c	(AG)6gtataggaagcttatcacattgtaaaagcacgaactttgagaagagccttgagagaccctaaagatccccct(A)10	94	102	195
TR56739_c2_g1_i2	1	c	(T)10ctcccacgagtggagatcgcgttcttctgtgc(T)10	52	373	424
TR22753_c2_g1_i1	2	c	(T)19cttttttaattcgttttttg(A)13t(A)10	63	275	337
TR16846_c0_g1_i1	1	c	(TGG)6tgatgatgattactagaacataaaccctaatcgatcaaataag(GA)6	73	143	215
TR22837_c1_g1_i1	1	c	(A)10gaataactacaaacattcattttgttatgccctttctc(A)13	61	618	678
TR15760_c2_g1_i1	1	c	(A)14ggaaagaggagacacgaaaaagaaaaaaccaaacaag(A)13	64	1	64
TR27894_c2_g1_i3	2	c	(TTG)5gtagtctcggaaagagcaggccacgaggaagctcccatgacaggtccgacctcagt(AGA)7	92	1508	1599
TR12615_c0_g1_i1	1	c	(AT)8gctcctggtgtgtttggttgaatgcagttttcttatacatctcattcttgtgacatatctaaaaggttaaagtgttttcattc(T)11	110	226	335
TR51679_c4_g1_i12	2	c	(A)12tcaacaagaaattctc(A)14	42	1343	1384
TR2204_c2_g2_i1	1	c	(CT)7caaggaatgtgtttc(T)10	39	147	185
TR24982_c1_g1_i1	1	c	(T)10ctaacaatggaggagctggtttgagaaagagagaagagattctagaaattgagctccaaaaatcccacaagaaaggaag(A)10	99	1365	1463
TR14459_c5_g1_i1	1	c	(T)10ccttttc(T)10	27	50	76
TR58315_c1_g1_i1	1	c	(T)10c(T)10	21	11	31
TR24782_c3_g3_i1	1	c	(CA)6cccaaaacgcacgcacgcacaccacaccagcaagttcgttccatacacaacataacacagaatacacac(A)11	92	191	282
TR15417_c0_g2_i1	1	c	(T)11g(T)11	23	4	26
TR9376_c5_g1_i1	1	c	(AG)7ataagctactccaagaacctaagatcactatcaaaaccagtagaaggaagcactgtgctgagatttttgaaacgcaattgagcaaaataccaagcaga(T)24(A)12	148	1419	1566
TR8228_c1_g1_i2	1	c	(GA)6gtgaaaatggtggaattaatttggttatttctctc(T)38	85	948	1032
TR53199_c1_g1_i4	1	c	(T)11ctcaaattatatttaatta(T)10	40	245	284
TR44090_c0_g1_i1	1	c	(CGG)5aggaggatccaccaccttgatctccagaccttcccgtcgatcgcgagacattttc(GA)12	94	1335	1428
TR39587_c1_g1_i1	1	c	(A)11cagaggaggcggagaaaacagaggatctaaaagagacagagaataatctgcagatgatggaa(AG)9	91	380	470
TR13539_c2_g1_i1	1	c	(A)10c(A)10	21	46	66
TR38164_c0_g1_i1	1	c	(TGA)6tcc(GTT)5	36	789	824
TR21127_c1_g1_i2	1	c	(T)24gaagcaaacggaacagagtaccaatttcgattctcgtttttctatgga(T)10	82	1	82
TR1029_c1_g1_i3	2	c	(T)10gttattaaaaaattttaagaagcttattttagcggggg(GA)13	74	2098	2171
TR20583_c5_g1_i1	2	c	(CCG)7tctccgctgctgcggaagcgagagaatgagctggaaaacagatcgttcatcgtaaaccaaaatcaaactcaaaaaattgt(GA)6	113	1177	1289
TR12277_c2_g1_i1	1	c	(T)10aatctgcgaaaccagagaaagagcttt(AG)9	55	1859	1913
TR17292_c0_g1_i2	2	c	(A)10tcaagagagagagaaagagagaggagagag(GA)7	54	822	875
TR17497_c2_g1_i1	1	c	(CAT)5cacctaatcaatcagcttagaaaagtcaatcataatgggagtacggactgtaatagtcatcaaacgaagaagaagaagatcg(ATC)7agaatcataaacacgatgattctgatagagattatgctcaaaagcaagtcgatcttcatcatcagcatcatcagaca(AAG)6	213	129	341
TR34504_c0_g1_i4	1	c	(CGC)7cgtggaagacatcagaaatgctctattactactcccg(ATC)6	76	1491	1566
TR30814_c3_g2_i2	2	c	(GTT)5caggatcacaacaaaacagat(GAA)5	51	828	878
TR15375_c1_g1_i3	1	c	(A)17ggggg(A)10	32	2301	2332
TR42722_c1_g1_i3	3	c	(GAT)6ggc(GGT)7	42	1015	1056
TR42722_c1_g1_i3	5	c	(T)20attcctcttttc(T)13	45	1385	1429
TR841_c2_g1_i1	1	c	(GTT)5(GCT)6	33	63	95
TR52791_c0_g2_i1	1	c	(A)35g(A)10	46	1	46
TR45219_c1_g1_i1	1	c	(T)12aaaaccagcaa(T)10	33	1458	1490
TR20117_c7_g1_i1	2	c	(TC)6tttctctcttcttttggtcgactcgtccgacaagcatatgtgtgtg(TA)6	70	337	406
TR26444_c0_g1_i1	1	c	(T)10caggatctacaatcatatctaagtttc(T)10atgcca(T)10	63	899	961
TR23952_c1_g1_i1	1	c	(TC)6taatatacgccttttgtggcaattcgtagcctcg(TCA)7	67	2340	2406
TR39017_c2_g1_i2	1	c	(A)10gaaaaaaaaagaaggcattgttggttgtcagtgattccattaacaggggagctctgtttctgaatcgaatttcag(A)10	95	73	167
TR44250_c2_g2_i7	3	c	(TG)6(AG)6	24	1111	1134
TR26627_c1_g2_i1	1	c	(T)10cttttttaaaattgagtctttcg(T)11	44	255	298
TR32068_c4_g1_i4	1	c	(AGA)5ttcaccaccacatgaaaatatgagtggttccagtagaaaaaaatcaaaaagaaga(AAG)6	88	1163	1250
TR33070_c3_g2_i1	2	c	(T)11atcatcatctcctcttttcttagaataatttag(A)11ggaaactc(A)17	80	588	667
TR2906_c0_g1_i1	1	c	(AG)8aagcgaagaagagagtaatggctgataagaaattgatttcatctccttcttcaactacatcgatttacgacactcgtagtaataatagta(ATC)6	124	80	203
TR57946_c1_g1_i2	1	c	(A)15tgtaattcccaatcccaagggaaaagaaa(AAG)6	62	96	157
TR39824_c1_g2_i2	1	c	(T)14acg(T)27	44	1187	1230
TR5347_c1_g1_i2	1	c	(A)10gttgtctttcttctttagtgg(AGA)5	46	9	54
TR1988_c1_g1_i3	1	c	(TG)7tatttgaattgaataaaccctagatttagatttaaaagttgcttcttc(T)33	95	775	869
TR26624_c0_g2_i1	1	c	(T)17gaaagttaaaaagacgccagaacctt(A)11	54	63	116
TR8516_c0_g1_i1	1	c	(TC)6tgatgcttcctgagaaaaac(T)15	47	278	324
TR28721_c6_g1_i1	2	c	(TC)6cttgtatggactttgccaatacttttgaaactatatgtacagt(AC)7	69	157	225
TR3995_c1_g1_i1	1	c	(CT)6cc(CT)6	26	59	84
TR34213_c0_g1_i2	1	c	(A)10cctctggtccaagaacactaaagattcagaatgatcaaatgttcttatttttgttcctacatc(A)15	88	19	106
TR4737_c0_g1_i1	1	c	(TA)6tgtgtgtgaatatataagatgtgttaacagttgccttagataagagttttctatggtataaaaatatggttctacatg(A)16t(A)28	135	390	524
TR25120_c3_g1_i2	1	c	(A)64gaaaaagaaggggaaaaaaaaagagaag(A)20	112	1354	1465
TR52008_c0_g1_i1	1	c	(TA)7tgcatagatattttattttaacagcatttatagattgttattctcaaaatcttacaagttacggtaagcttttgttcatcgaatattg(A)10	112	12	123
TR31681_c4_g1_i1	1	c	(A)11tcttcggcttcatcactcttaaaaccttatctttc(CT)8	62	24	85
TR46287_c0_g2_i1	1	c	(T)10cgtcgtcg(TC)6	30	16	45
TR5492_c1_g3_i2	2	c	(A)22gg(A)16	40	1396	1435
TR45648_c0_g1_i1	1	c	(CT)7ttcgacaaagaaaaagtcagcgccgtcctttacgccatagtttgtctccttctctcttctctctcctcaccaacagagtc(A)12	106	38	143
TR45747_c0_g2_i1	1	c	(TC)7ttagaattaatggtttgatgagagagtgatggggaagatgaagatgggaaaccctaatgttgtggtggtagctgttgagaacagaagaagaggt(TC)6	120	1057	1176
TR48836_c4_g2_i2	2	c	(A)12ggagtttggcttttaatattgtttgttggtatggggctttgctggtcttcttcatctaaatctcctt(CAA)5	94	1037	1130
TR40773_c0_g1_i1	1	c	(A)11catgactaaagattctaactttgaagaatcaattgtaaaacaatgagcggaagaattgatttttgcagatgtaattagaatcaacgag(GA)25	149	126	274
TR12421_c5_g2_i5	2	c	(T)10gttttttgttttggaagaattgagaaagaag(T)37	78	1110	1187
TR35880_c0_g2_i1	1	c	(A)10ggaatatattgtgaagccaatgaacgagacatgcttgaaacagccaaatcctgccgcc(GCT)5	83	26	108
TR57701_c0_g2_i1	1	c	(A)10caagactggtttggttctg(T)10	39	107	145
TR7998_c0_g1_i2	1	c	(A)10cagcggatttgggtaaaacaccaaagttatatcatagtcatagatatataaattc(T)10	75	262	336
TR23067_c0_g1_i1	1	c	(A)10gttcatgctcgtggagttgtgaaggccaactag(T)10	53	10	62
TR23067_c0_g1_i1	2	c	(TC)11ttgc(T)10	36	1237	1272
TR34285_c3_g1_i1	1	c	(GAC)7acacaaaacaaaagagacgaagttaattagtactatttg(T)11	71	426	496
TR19404_c2_g1_i7	1	c	(TTG)6catctgctgtaactgttgctgttgctgctgaac(CTG)5gagctgaatccgctgcagaggcggcaaggactggaggaa(CTG)5	120	1850	1969
TR22322_c2_g2_i1	1	c	(A)10gactcggttgtgttc(TA)8	41	526	566
TR52934_c0_g1_i1	1	c	(A)48cattcgtcgccgtcgtcggagaagattcgactgagtggaaggggagtccgtacatggaactagggctaatggttgagagataaa(AG)8	148	1	148
TR34201_c2_g1_i5	2	c	(A)24g(A)19gagaaaaac(A)12tatggggccc(A)10	85	748	832
TR58501_c4_g8_i1	1	c	(T)23acagtataaccatgagtttttatttcttg(T)10	62	1	62
TR58488_c0_g1_i1	1	c	(CTT)7cccactcaccg(TCT)5	47	116	162
TR47665_c0_g1_i2	1	c	(GA)6atagaatagggggaataaaaggtttgaaaaagaaacaataagaggatgaaagaaaagagactctgccatcatcatacggcc(A)10ggaatatgccaaagaagttacacaaaacaacagaggaagagagaccaatacagaagagggtgatgaaatgcttatgagacc(A)11	195	57	251
TR25469_c1_g1_i2	1	c	(CT)7ttctatttcttaatctttctgcaatttgaattgcgtccttggataaactaa(GAT)5ccgataatt(A)10	99	9	107
TR40906_c2_g2_i7	1	c	(T)14gctttg(T)12	32	59	90
TR58915_c3_g1_i1	1	c	(A)10tagagagagaagagatcatatcttaacgaaagaggaggctttggtgattgctgtcatcgtagttggtagccactcgt(TGA)8	111	165	275
TR14766_c0_g2_i1	1	c	(T)11gaaagaaagtgtattttaaaattaaaatgtaatggtaaactcttttatgtaatgttaaacttacgaaattg(A)10	92	1317	1408
TR1225_c0_g1_i1	1	c	(T)26cttttttttaaaagaactgaaacttggtattaagataaattaatgatacatactagtagcaaacag(A)10	102	9	110
TR58034_c0_g1_i1	1	c	(A)10ctgaactctttttcgctctgttttttct(AG)7	52	130	181
TR42734_c1_g1_i1	1	c	(TC)7ttcctcccagtttcatgtttctatttcagtttctggtgatcccatcg(T)10	71	492	562
TR40536_c0_g1_i3	1	c	(A)13cagccacgtctttgtaaataccaaggtcagctttgtaaaggtccccagcttcttgtatttc(T)10	84	1792	1875
TR12782_c2_g2_i1	1	c	(CT)6cctcgcttccaccattaacaacagagaagctccacaacaagctttctctattacacagaaat(AG)6	86	224	309
TR15833_c4_g1_i1	1	c	(CAA)6cacttgaagag(ATC)5	44	446	489
TR36191_c0_g1_i1	1	c	(A)20ggggatt(A)21	48	265	312
TR460_c0_g1_i9	1	c	(TC)6(TA)7tttatagcttttgattctctctatgtcactctttta(TC)6	74	1250	1323
TR33791_c0_g1_i1	1	c	(A)10gagaaacg(T)10	28	331	358
TR29013_c0_g3_i1	1	c	(TC)7taatctcccctaattc(T)10	40	8	47
TR42716_c0_g1_i1	1	c	(TC)7ccccctgcttcccttttaagaccaaacatctcta(TC)6	60	102	161
TR32641_c2_g1_i1	1	c	(T)11caattttttttga(T)21	45	37	81
TR59443_c1_g2_i1	1	c	(A)12tga(T)18	33	13	45
TR39079_c0_g1_i1	1	c	(TC)11tggagagcgttgcctccacgcgacagaccaccactaacgagaaagaaagaccctccttccttttaaaatattcaatcgcccacagttttgcattcacct(AG)8taa(AG)7	154	25	178
TR17885_c0_g1_i1	1	c	(AG)9aaacagagacgaatctctgtgaatgcaatgt(GA)6	61	26	86
TR22942_c4_g2_i1	1	c	(TC)7accacaggagaggagaagaagggaaacaacaagctgagaggtttaaatggag(GA)7	80	451	530
TR24963_c0_g1_i1	1	c	(CTT)7tttctcggagatggtg(T)12gcagtgcaagtttcgttgatcgggttcg(T)20	97	27	123
TR13107_c0_g2_i2	1	c	(AG)6aatctttgtgttcttttttatcttctagtgagagagat(AG)8	66	1465	1530
TR26546_c0_g1_i1	1	c	(C)12g(C)14	27	5	31
TR33807_c0_g1_i2	2	c	(TC)7ctcaaagtagcaaactttacagatcactaatttt(A)10	58	794	851
TR51907_c0_g1_i1	1	c	(CT)6aaacta(AG)9	36	637	672
TR204_c0_g1_i1	1	c	(GGA)7ttcgttagtgggaa(GAG)7	56	1	56
TR41858_c1_g1_i1	1	c	(TGG)5gagaaga(GGT)6	40	749	788
TR17978_c1_g1_i5	1	c	(TCT)5accaacggaaactcagaggatccccattctgagtttttcccggacctgcgttcttcttcttcgttgcctaacaatgcttcagaa(GCT)5	114	745	858
TR43399_c0_g4_i5	1	c	(AG)11acac(AG)6	38	560	597
TR32068_c4_g1_i1	1	c	(T)10atctcaaaggaaagatcgttcctttttcttttccagg(A)10	57	222	278
TR32068_c4_g1_i1	2	c	(AGA)5ttcaccaccacatgaaaatatgagtggttccagtagaaaaaaatcaaaaagaaga(AAG)6	88	2670	2757
TR23911_c2_g1_i1	1	c	(A)10ctcaaacagccaacgaatccgataccaaaaaccctcgaaaccaatg(TCA)11	89	31	119
TR7654_c0_g1_i2	1	c	(GGT)5gttc(CTG)6	37	1221	1257
TR44193_c1_g1_i1	1	c	(C)21aaaaa(G)11	37	43	79
TR24400_c3_g1_i1	1	c	(CT)6cggtccggcgagcgctctcttctccgacgcatcg(CT)6cccgaccaaaacccatagctgtctctcccgatctccgacgcaaacccatctcgag(CT)6	125	309	433
TR11429_c1_g2_i4	2	c	(TA)7(T)17	31	2482	2512
TR11813_c0_g2_i1	1	c	(CT)9ccgccgcattacg(TC)11	53	26	78
TR57271_c0_g1_i1	1	c	(A)11caaatctaagttaaaatgtggaaagcatatcaacaccaagacggaccatg(T)10	71	80	150
TR18363_c6_g1_i2	1	c	(GA)6atgcgatggactctctcactag(TC)6tatctctgcttgtcgcagggggtatttgaaagctgtgtggagttgtggag(GA)6	108	1780	1887
TR40625_c0_g1_i2	1	c	(ATGCTT)5gcttttcagtaagtaagagagagagtaatcttcaagctgctg(CTT)7	93	325	417
TR18737_c1_g1_i1	1	c	(A)23tctttaattaaacgaacatcgacgtcgctgcggagcaaaatcgaaatcgatgtggacgcactcctttcgtt(GAA)6	112	1	112
TR2481_c0_g1_i1	1	c	(A)10ctaagatgtcgtcagcttgggtgcttatgtaa(T)16	58	197	254
TR45043_c3_g1_i2	1	c	(T)13catcacaaaaaaagtgattgattgatgaaccctgcaatgtttttcagtacacaagttgtttcctgttcttattgcaatc(T)10	102	17	118
TR43504_c0_g1_i1	1	c	(TCT)5tccaa(GTT)6	38	600	637
TR16364_c2_g4_i3	2	c	(A)12gaaaaaaccgtttcgtaaaggttcgctttttgcatctgttttcagtttcttctgtgaa(CT)6	82	1488	1569
TR48835_c1_g1_i3	1	c	(T)15cttaaacactttctttctttgttttctttttcttcttaaaccatagtaagagcgaattgcataaaaaatacttaataacttgaaaattc(A)16taaaaatgc(A)11	140	250	389
TR12277_c2_g1_i6	1	c	(T)10aatctgcgaaaccagagaaagagcttt(AG)9	55	1831	1885
TR39612_c2_g1_i1	1	c	(AGC)8agagggactttgtgtcgtctgaacagaaacatcattcatggtg(TGA)6	85	242	326
TR6163_c1_g3_i9	1	c	(A)11tcaaaacataaatcacttctctc(T)10	44	6	49
TR2870_c3_g4_i2	1	c	(CAT)6cgttgacgctagcttcagtccacgaaga(TTC)6	64	111	174
TR23911_c2_g1_i4	1	c	(A)10gaaaaaagaaaaaacag(A)17gggaaaccc(A)10	63	28	90
TR16672_c3_g1_i2	1	c	(CT)8tgttctttcttgct(CA)6	42	1027	1068
TR6848_c0_g1_i1	1	c	(TC)8tagattagtgaacaacttttcaactttttaatgctttctgctgaag(TC)7	76	34	109
TR39543_c0_g1_i1	1	c	(T)10(G)10	20	335	354
TR35978_c1_g2_i4	1	c	(TGG)6tgactggaatagacg(GAT)5	48	1303	1350
TR54219_c1_g1_i1	1	c	(T)34(A)10	44	4	47
TR48264_c1_g1_i1	1	c	(ACC)6gctcgccattttcttacgccgtctacgactgagaaaagccctattaatgaag(A)10	80	2257	2336
TR2511_c2_g2_i7	1	c	(AAGA)5gacatat(AG)6	39	93	131
TR22933_c1_g1_i2	1	c	(TGA)5tgcatccccatcatccctgcattcatcatcggccacatctcgggtctaacgaaattacccgacccggaaaccccaaagctcccccctgtggagttg(TTA)6	129	1395	1523
TR36714_c2_g1_i1	1	c	(A)15ttcacc(A)15	36	15	50
TR38024_c3_g1_i3	1	c	(TC)7(T)10	24	239	262
TR15064_c1_g1_i1	1	c	(T)11aaaaggtttctaaaaaa(T)27	55	3	57
TR40493_c3_g5_i1	1	c	(T)11gtttagatttatttttctagttatctatgttc(T)21	64	1125	1188
TR24253_c0_g1_i1	3	c	(TTC)5actctccactgcttccaagtgctcctcatcatcatactcgtctagggttacttctgcc(TCT)5	88	1794	1881
TR12164_c4_g3_i8	1	c	(T)10attatctaaagcttattcccaacaaacaaac(A)10	51	1661	1711
TR19203_c0_g3_i1	1	c	(AG)6actgaaacaattggtaaatagaggctgagagaaacacgttatttatctttatatactcctcctcctctcttctctttttctttttcc(T)11	110	206	315
TR22698_c0_g2_i2	1	c	(A)10gaacggtaaatacaaaatcaatttagaaagaaggaggacgctggtgactgaaaaagtttggaaatgaaagtgagagtttggatttaccgttc(T)10	112	641	752
TR6163_c1_g3_i3	1	c	(A)11tcaaaacataaatcacttctctc(T)10	44	6	49
TR34549_c0_g1_i3	1	c	(T)10aatattc(T)10	27	1479	1505
TR27151_c1_g2_i3	1	c	(TC)7tgtctctttgtttcggtcgatagaaggaaggagaagattggatcgagagaaacaaagagccgacgaaaaccacatttttttttctttttttta(T)36a(T)14	158	919	1076
TR32574_c1_g1_i1	2	c	(T)10cttcagattctcatttacagataacctactaaaaatcgaaatt(A)10	63	1635	1697
TR38597_c0_g1_i5	1	c	(A)10ca(AG)6gagagatgagcgagagagatcctaaccgcaagcgtgatgcgaaagagctcgaagcttcaagcgcaagcgtctccctactc(AAG)5	119	422	540
TR31676_c0_g1_i1	1	c	(A)10tagagaaggaagatggtggcgtactaagactgtgggaagattaatgagtgaaggaaaagatgggtatcttttatctctccttttcttttatc(CT)8	118	46	163
TR28720_c2_g4_i1	1	c	(CTT)6ctgggtctctgatgtggtaacgatcg(GA)8	60	262	321
TR18147_c6_g2_i3	1	c	(A)10ttgaagcttgatttggttcaac(AG)10	52	278	329
TR40954_c0_g1_i2	1	c	(T)19ggtgtctgaatag(T)11	43	1	43
TR25452_c2_g1_i4	1	c	(A)33gaaacc(A)11	50	25	74
TR52448_c0_g1_i1	1	c	(T)10cctttttgcattttggattctggattctgaggcgcccctctgtaacacaaaag(T)10	73	430	502
TR11350_c3_g1_i1	1	c	(A)13gatcatttc(T)11	33	1822	1854
TR25741_c0_g1_i1	1	c	(T)11ctcgatttatttgcagtttcaaac(T)10	45	113	157
TR52760_c0_g1_i3	1	c	(T)11cctttc(T)23	40	52	91
TR17065_c0_g1_i1	1	c	(TC)7tatttatatatatatgtatgtgagtt(TG)7	54	1220	1273
TR56896_c5_g5_i1	1	c	(TC)6ttgatatagaagattaattgaaactgaatcaaccaagtgatattaac(AG)7	73	1454	1526
TR45348_c0_g1_i3	1	c	(T)10ggg(T)23	36	29	64
TR33208_c1_g1_i3	2	c	(TC)6tgtctgtaaattgcaatagaataagaaggaaacagagagagaaaaggtttattc(T)10atggctccggatttaaactgagttcctaaattccggtaccgaaactggtttcaagtccggcaaacgtatctacgcaacctcta(TC)10ttcttcgctgtgctggtggaatcc(T)11	214	3575	3788
TR49941_c0_g1_i1	1	c	(T)27cagtttc(A)11	45	49	93
TR841_c0_g1_i1	2	c	(GTT)7aaccggtgaaccaacaatagggcttgtgttgtttgttctaagctcccttgatctaaggctacggaa(CTG)5	102	661	762
TR51663_c4_g1_i5	1	c	(AT)8ccttttattaattctcgtatcttagcaacaaatcttatgttattattaaactggtttgtgagtctttgttttacc(A)11	102	616	717
TR42722_c1_g1_i6	5	c	(GAT)6ggc(GGT)7	42	925	966
TR42722_c1_g1_i6	7	c	(T)20attcctcttttc(T)13	45	1295	1339
TR25469_c1_g1_i3	1	c	(CT)7ttctatttcttaatctttctgcaatttgaattgcgtccttggataaactaa(GAT)5ccgataatt(A)10	99	9	107
TR23464_c0_g2_i2	1	c	(T)11acatcaagcaaacc(A)10	35	4384	4418
TR55129_c2_g1_i1	1	c	(A)10gagattaaaggacatctataaattgacggcgtcaagtcaacgtgcaattaaaaaaaaccgtcaaaggt(A)11	89	15	103
TR55129_c2_g1_i1	2	c	(TTC)6ttattctcttcctttaagactttttatatttctg(T)10	62	1099	1160
TR41_c0_g2_i1	1	c	(GA)7aagagaggtggtgaagtgaatgcaaaaaag(T)11	55	1438	1492
TR40484_c1_g2_i1	1	c	(G)10attcagatcga(AGG)5	36	48	83
TR32885_c0_g1_i1	1	c	(AC)6gcacacctaaaagtaaaaggtccggatgacactgtgttacgaactttccttattttaatt(TA)6	84	295	378
TR44531_c0_g1_i1	1	c	(T)23cacaaataaaaataagttgcttcattcaaattacaaataaaatatcattacaaggtacaagtccaacac(A)10cgaatatgtaatcttaccataagatctcttaatattggtaatagtgtggcgaataattaaacgaatttcaatgag(A)10	187	1	187
TR47751_c0_g2_i1	1	c	(T)10ctcaagtgttaaaataataaaatagaagaag(A)10	51	20	70
TR30297_c6_g1_i4	2	c	(T)10ctttttcttcgttttcgaa(T)12	41	2251	2291
TR15483_c0_g1_i3	1	c	(CA)6gacacaaaacaagagtg(T)10	39	1176	1214
TR58411_c1_g1_i3	1	c	(GA)6aagcattagcctt(AG)14	53	103	155
TR60291_c2_g1_i3	1	c	(T)11gtgggggaaaagaaagaaaaacacagttgttatcagctctgtccgcgtggaggaagaccgacgac(GAA)8	100	151	250
TR2481_c0_g3_i1	1	c	(A)11ctaagatgtcgtcagcttgggtgcttatgtaa(T)10	53	197	249
TR27151_c1_g2_i4	1	c	(T)25a(T)14	40	1021	1060
TR52791_c0_g3_i4	1	c	(A)31g(A)10	42	1715	1756
TR13886_c0_g2_i1	1	c	(T)15aaaatgtaaatttgattatacccga(T)10	50	6	55
TR44250_c2_g2_i2	3	c	(TG)6(AG)6	24	1112	1135
TR26067_c5_g1_i4	2	c	(T)10gtttgttgttgtttctttaaccttttaattttaaagcatacagaa(CT)19	93	1077	1169
TR7169_c0_g1_i2	2	c	(T)10ctgtcgccgacttata(TG)7	40	2216	2255
TR24145_c6_g1_i1	2	c	(AGC)5acttgattcaagccttcaattttgctccatggccgccgaagaagctt(TC)9	80	1104	1183
TR32967_c0_g1_i5	1	c	(GA)6ggatggtgaggaagaaggaagatgaaaagaccttctttacctttattgttctctctatcgcaatcaagtgggaataatacta(T)10	104	518	621
TR2310_c0_g1_i1	1	c	(T)27gatattcgaacc(T)14	53	1682	1734
TR34862_c0_g1_i1	1	c	(GGT)5ggctgctgaggatgagtaaaaggagaaacagccaccgctgaatacggtagagacgagttaacatgtccaccaccatgct(CTC)6	112	92	203
TR26523_c3_g1_i3	1	c	(A)12(CA)7aaactctctcaattaaaaaaaatagggagctttcttgtagaattgatttgtacatctggttttaacgtagcagcacttgtcttta(T)10	121	11	131
TR36210_c0_g1_i2	1	c	(T)12cttctctttttcc(T)13	38	283	320
TR9018_c0_g1_i1	2	c	(GA)7tttgcgggagatggaggatatggtggacgcggttttgatccagacgcaaagttttcaactttgaagaaac(AG)14	112	2465	2576
TR38773_c0_g2_i1	1	c	(A)10tctgctctgttctcttgttgaacatgattc(A)11ctaaaaaacgcaaaagaaaac(A)37	109	634	742
TR28731_c9_g3_i1	2	c	(AGG)5agtacaagtgaaggggagtgtgttatatttggaagggagtgtgttggagaaggatgattccccgaagaaagcggagagctta(GTG)5	112	745	856
TR28731_c9_g3_i1	3	c	(A)11gaaaatcattctcgaccgaaggag(A)11	46	1050	1095
TR14201_c1_g2_i1	1	c	(TA)8g(AT)10	37	242	278
TR10880_c6_g1_i5	1	c	(A)10gaaaaagataagaaaagaagaggggaacaagaggccaaacagtgttcagaccaacgagtaagccctgagacg(A)10	92	40	131
TR14315_c4_g5_i2	1	c	(AG)8aacaacccaataatgaaaacaaaacaaaaaggttc(T)11	62	1217	1278
TR22313_c2_g1_i5	1	c	(A)10gacatcctcatcatgttctgtccatcataagctgtctttcaatcttcgttttcaattcttagtag(GA)7	89	34	122
TR44685_c0_g1_i3	1	c	(A)10t(A)24	35	44	78
TR24982_c1_g1_i2	2	c	(T)10ctaacaatggaggagctggtttgagaaagagagaagagattctagaaattgagctccaaaaatcccacaagaaaggaag(A)10	99	1199	1297
TR17576_c3_g2_i4	1	c	(GTG)5atgctgggacggcgaacgaacggaggtcatgt(GTG)6	65	196	260
TR13061_c0_g1_i1	1	c	(GA)9tcttggatcaaacgatctcccaaacctctcgagg(GAA)5	67	102	168
TR31219_c1_g1_i7	1	c	(AGC)6aacaaccacatgaatgaagtagagaaatacaacaagtatatttaactgaacgag(A)10	82	90	171
TR25265_c0_g1_i3	1	c	(A)23gagaaaagggaaacgctttttatcgaagctatctgcttgttgaggggatcaagggagaagaaaagaaaagcc(A)11	106	1	106
TR50147_c1_g2_i2	1	c	(A)38catcttcaatatcttaggaacaaaggatctttacatgttcttctctctgctgcttttagtaaaacaaaacacaaagcatctcctaataatcctttc(A)12cacaacattaaaatttatgaacaattataacacaacacaaaggtacaaagcttttgtgccatgtcctataaactcttt(TTTC)5	244	1	244
TR872_c4_g1_i1	1	c	(ACC)5atgatgacgatgaccacggccatgatgacgatg(ACC)5atgatgacgatgaccacggccatgatgacgatgaccaccaccacgatcatgatgaccatgatcacgatgaccacgaccaccacgataatgacgacg(ACC)6	177	13	189
TR44673_c0_g1_i1	1	c	(T)14gg(T)10	26	208	233
TR43568_c3_g2_i1	2	c	(CTC)5caaaacgtcgtcgtcctcgaccggagctggaaacag(CAA)5	66	254	319
TR28089_c0_g2_i1	3	c	(CT)10gag(TTC)5	38	2629	2666
TR42455_c0_g1_i1	2	c	(GAA)7gagaacgg(AGA)5	44	238	281
TR14859_c0_g1_i2	1	c	(T)17agctaatggccacttaattggtgctagtttag(T)17	66	1	66
TR1560_c0_g1_i1	1	c	(A)10gtgttcccagaatcaatccctaacacatctcctggtctg(A)10	59	304	362
TR52119_c0_g2_i5	1	c	(TC)10ttactatgctctgtttgccctcactcattactctgtctttcttcctcagacaccaattaaaaaaaacttatttctctctgatcgtg(A)10	116	46	161
TR34960_c1_g2_i4	1	c	(A)10c(A)12	23	1442	1464
TR8228_c1_g1_i4	1	c	(GA)6gtgaaaatggtggaattaatttggttatttctctc(T)38	85	1430	1514
TR5347_c1_g1_i5	1	c	(A)10gttgtctttcttctttagtgg(AGA)5	46	9	54
TR33524_c1_g1_i1	1	c	(AG)7gacaagatctcgcg(TCT)5	43	238	280
TR1572_c0_g1_i1	1	c	(CT)7cg(AT)6	28	123	150
TR35564_c2_g2_i1	1	c	(CT)7atccgccgatcctatacatacacttcttctcccatatacacat(AC)7	71	89	159
TR25986_c2_g4_i3	1	c	(A)11gagaaaaagtaactactagaatatctcgaaatgtatttat(A)11	62	71	132
TR15132_c4_g1_i2	1	c	(A)21ggggtttttt(A)33	64	458	521
TR48992_c0_g1_i2	1	c	(TC)11tgtgggaagataatagtctcaatctccaatctccatgaagcttactgcttctgggtgatctttgaattatctgaaagttaagg(T)14	119	57	175
TR52632_c0_g2_i1	1	c	(AT)6ttttattcagacaaaattcacaaaacttgtaaaagc(A)11	59	168	226
TR35071_c2_g2_i1	2	c	(GGA)5gagtcagttcttcgcgagatgggtgatgacaggcgtacggaggatgaggaagag(GAA)6	87	382	468
TR54771_c0_g1_i1	1	c	(TC)6attcttctccacacccccaagcaaatcaatgtgtgacattgttttt(A)12	70	1493	1562
TR16154_c0_g1_i1	1	c	(A)10gaagatgatcatctaagaaaaacatctgctggtgacgagagagaaagcgaaacagagaaa(AAG)5	85	31	115
TR27923_c0_g2_i2	1	c	(TCT)6tcacgacctcaccggtaacc(A)11	49	1357	1405
TR36073_c0_g1_i2	1	c	(A)18gaagaagagagaaac(A)10	43	22	64
TR58138_c3_g1_i1	1	c	(A)10ttgagattcccgatttgaaatatctttgtcgtgtctccttctctgccgtcgtcgtcatctcatctccgtcgtcgtcctcgtcgtctcctctc(CGT)6ctcctctc(CGT)7	149	36	184
TR27001_c2_g1_i2	2	c	(T)10ctgttttaaaggatacaaaactagtctgtctgaatgcgctcactgcttcaccgtactaaactacgca(CTC)5	92	127	218
TR33572_c1_g1_i2	1	c	(AGG)5ctcaacaacatcctt(CTC)6	48	1338	1385
TR2881_c4_g1_i1	1	c	(TA)6gatacagtaggtgcttgatttaaaacaatctcatacaaagagattcatac(A)11	73	8	80
TR2870_c3_g4_i4	1	c	(CAT)6cgttgacgctagcttcagtccacgaaga(TTC)6	64	111	174
TR921_c0_g1_i5	1	c	(T)12aaaataatatattttttataaattgaagttcggtttacaattaaaatcaggtttacaaactaaactagaatt(A)11ctaaaaccag(A)10	115	3	117
TR23789_c0_g1_i3	1	c	(A)10gaaaaatgaagaagacttatgtaacaaagaacaacaaaaacaagttagtgtatca(T)17	82	23	104
TR53719_c7_g3_i3	1	c	(A)12caaaacccagaaacttccgacatctttaattgacattggtctctccatcctaaatctcctc(CT)8	89	30	118
TR6828_c1_g2_i1	1	c	(A)12gctttctg(T)10	30	250	279
TR18650_c0_g1_i2	1	c	(A)10ccctaa(TC)6	28	78	105
TR17691_c2_g1_i2	1	c	(TGG)6accaggaagccctcctcggtctcagggacagcagcattcaagcgactcatcagaagaaaacgaaagtaactctccgttgcaccgtggtagcagcaacaat(AAC)5	133	78	210
TR42196_c2_g4_i7	1	c	(A)10gggaagtaacgtgggaaaaggagagaaacttttcaacattattaaaacacgaagaagaagcatcagcagcagcatcacacttctcaagatctca(CT)7	118	2	119
TR35978_c1_g2_i10	2	c	(TGG)6tgactggaatagacg(GAT)5	48	1426	1473
TR36715_c0_g1_i2	1	c	(T)10gaaacacttttttgaaacaatttgtatttggtcttgtatcgtttaaacttagcttatgagtattttcatt(A)29(T)12	121	1015	1135
TR38948_c1_g2_i1	2	c	(T)11cttcttttaaccag(A)10	35	1182	1216
TR1696_c1_g2_i7	1	c	(A)10tcaataatctctattgctctgtttctttcctctctttctcgctttaaaaacaaaagtagaaagtg(GAA)5	90	5	94
TR17000_c1_g2_i1	1	c	(A)23gaaaaaaaaag(A)10	44	1	44
TR28731_c6_g1_i1	1	c	(T)12aattgtacagttgtaaacatacttgtgtagttaactgttgtgtagtagttagaagaagagatgtaatatattatgagaaaggtatagaaagtttaa(TC)6	120	3570	3689
TR40260_c4_g1_i2	1	c	(T)10gtttttggaatgtaagaagagcttgaaagttatttg(T)10	56	112	167
TR48663_c2_g3_i1	1	c	(AC)8(TC)8aaactcttttgtttttattattcactgatccgacaagaacaacaga(AAG)6	96	23	118
TR29359_c0_g1_i5	2	c	(TC)6actaatcattgaagaaaactcttgtctctcctgtcttaattcatttcgatcttcaattttgggtgtttcttctgaactattcaagtgtg(T)10	111	2011	2121
TR17826_c0_g1_i7	1	c	(CTT)6atcc(TCT)5	37	1624	1660
TR25108_c2_g1_i1	2	c	(TC)7ctcttgtctcttctgcacgcacgcacgcaccccccacccccctctccttccttccagattggttcccgacaacctctagctttgaatttttcttaccc(CT)8	128	1877	2004
TR45949_c7_g1_i9	1	c	(A)11gtttacaactttaaatgttcccagtgactagatacaaaaagcttgactagatcatggtttgctttctcaaattccagagcaccatttcaacac(TA)6	116	167	282
TR17114_c6_g1_i4	2	c	(CT)7cagaccaaaactttaaatgttgtcacgttctgcaaacgctatcgccttgaagctt(TC)6	81	1473	1553
TR48012_c0_g1_i1	1	c	(A)10gctaattaatcctctgcaatccagagttctcgatcaacgatctcttactcctacctctttcgtgatcctcaacaagc(A)12tcatttttttgttgtaaatttgggtttatgcatttgcac(A)12	150	252	401
TR10562_c4_g1_i1	1	c	(TC)19aaagaaaccttcctgaaattgtctttcgtcaattc(TCT)5	88	33	120
TR43850_c0_g1_i1	1	c	(A)10tatgatcttgttttttggtctactggatgat(A)17	58	218	275
TR17995_c2_g1_i6	2	c	(AGA)8ggagaaggagatttggggaagccaacgcatagcgagaaatcatggtatgttcattcaattatcaaaaaggatacatagaagaagaatca(TC)10	133	818	950
TR25469_c1_g1_i1	1	c	(CT)7ttctatttcttaatctttctgcaatttgaattgcgtccttggataaactaa(GAT)5ccgataatt(A)10	99	9	107
TR201_c5_g2_i1	1	c	(T)16aa(T)12aaaaggtttgagc(T)17	60	698	757
TR6278_c0_g1_i3	2	c	(A)10cagtttcttctttagtaaagcaaaatcgattttgg(TGA)8atctctcaaaagaggc(A)10	95	352	446
TR59448_c0_g1_i2	1	c	(A)11tctaaaatgcagctttaaattcatcgtcctcccagacgaagaagaaggaagaaaattgagac(GAA)6	91	91	181
TR17978_c1_g1_i2	1	c	(TCT)5accaacggaaactcagaggatccccattctgagtttttcccggacctgcgttcttcttcttcgttgcctaacaatgcttcagaa(GCT)5	114	745	858
TR52782_c0_g2_i1	1	c	(T)21aatttg(T)10	37	56	92
TR14777_c0_g7_i1	1	c	(GA)9ggcgtatctta(T)10	39	201	239
TR56811_c4_g1_i3	1	c	(GA)6tagaaac(A)10cagcttcaagc(GA)7	54	41	94
TR6278_c0_g1_i1	2	c	(A)10cagtttcttctttagtaaagcaaaatcgattttgg(TGA)7	66	351	416
TR24100_c7_g1_i2	1	c	(TG)6ctgtatatagagaa(AG)6	38	422	459
TR24100_c7_g1_i2	2	c	(GAA)6gttgga(GAT)7	45	780	824
TR9417_c0_g1_i3	1	c	(A)23g(A)10	34	1	34
TR9698_c0_g3_i1	1	c	(T)10ctgggtttata(T)13	34	308	341
TR4508_c2_g1_i1	2	c	(AG)6aacaactgtcacatcacaatatctgatcgctaagaaagcatcaaccttttcatctgcttctt(TC)8cctcgactcttctgtttcctcttctatctattgaattt(TC)6	140	150	289
TR59406_c0_g2_i2	1	c	(CT)14gaatttatttgagatgtaatgatcggttaaactataatttcgaaaag(A)11	86	19	104
TR57913_c1_g2_i1	2	c	(A)15tttcg(T)10ctgttc(T)27	63	1169	1231
TR58074_c0_g1_i5	1	c	(T)12gtattcggccaag(T)10	35	1702	1736
TR28360_c0_g1_i2	1	c	(A)10tattaaagaaaagtaatttagaaagaagaaaaaataaagtgaagtaaaagcca(AG)6	75	1466	1540
TR29940_c0_g1_i10	3	c	(TTA)6tctagtgcactaggaggttccgtgggtgggaaaacaaagtggccagacatgtagagaggatgagaggtctctgcttcggaagg(AGT)5	116	920	1035
TR33027_c1_g3_i1	1	c	(A)12g(A)10	23	17	39
TR43394_c4_g1_i1	1	c	(CTT)7tttatcctttccattgttgttgttgttttcttcagcctctggatcttcactttg(CTT)6	93	40	132
TR37158_c0_g1_i1	1	c	(AG)9gaagcaaaaaaaagaaagaaaat(A)10	51	3262	3312
TR32332_c0_g1_i1	1	c	(T)10cttttctttaatatctaaaaacgaaaacgggaggatgtcatccatttatatttttggagtt(TC)6actcttgtctcgccctagaaagaaatgtcaaattaaacctaa(T)23	148	1825	1972
TR12137_c6_g1_i8	1	c	(GA)6atgggtgaggtagctgatacaatgac(GAA)5	53	52	104
TR41546_c0_g1_i1	1	c	(T)21gaaaagaataac(T)10	43	34	76
TR26723_c0_g1_i2	1	c	(T)10gaaaacaccatacatgtacgtcttatttttatcccctcttcttgttccc(T)10	69	230	298
TR43764_c0_g2_i1	1	c	(A)11ca(AT)6	25	539	563
TR42893_c0_g1_i1	1	c	(A)12(C)16	28	3	30
TR18699_c0_g1_i1	1	c	(A)11taaaaaattttttttt(A)32	59	1	59
TR57164_c0_g1_i1	1	c	(GA)6ggagaggactagggaaggcgattgactctcgctcc(T)10ctttttttaagtgtgtgtggaaaattacaatgttgg(T)10	103	1517	1619
TR36741_c0_g1_i4	1	c	(TCG)5gcgaaatcgagcttcggagattgcgga(GAG)6	60	1722	1781
TR6969_c1_g1_i1	1	c	(CT)9gtctctctccagcgatcctctctttctctcagggt(TC)10	73	58	130
TR6969_c1_g1_i1	2	c	(CT)9gtctctctccagcgatcctctctttctctcagggt(TC)10	73	246	318
TR5801_c0_g1_i1	1	c	(CT)6cgaat(CAA)5	32	132	163
TR5801_c0_g1_i1	2	c	(TGA)5agaagattgaagttcgaatgggaaggggaaaagattagcgatatttttagggcttttctttttgaa(T)11	92	665	756
TR11371_c3_g1_i2	1	c	(AG)6tcaccaaatagaccaaaccctgaagttaaattcacaccagctactttgatcatcagctcatccataaccacatactcac(CT)6	103	34	136
TR3277_c1_g1_i3	1	c	(T)10gtgttttcgaaaaatcacaagtacacgagtgaatccgtatcttactttttctatataacctctgttctctctttttttttc(T)10	101	1653	1753
TR19787_c0_g1_i5	1	c	(GAA)5ggaagaaactgatggatagaaacaatgctacgtcttccccattattcaattctgtgcagagagttgaagttttttc(T)23	114	1654	1767
TR31761_c2_g1_i9	2	c	(CTT)5cagatgctttcatgagatcagat(AAC)5	53	353	405
TR51939_c2_g1_i2	1	c	(GA)6aacc(AG)6	28	32	59
TR53719_c7_g3_i1	1	c	(A)12caaaacccagaaacttccgacatctttaattgacattggtctctccatcctaaatctcatc(CT)6	85	30	114
TR2402_c0_g1_i1	1	c	(T)24agtaaattaacttgattgcattagggggacatgagagtacacacttag(A)11	83	1	83
TR32310_c1_g1_i2	1	c	(TCT)5ctccacgtatctccttgatcagctcttcaagctcttcacagagcggttctggagtcagctgaatcatc(TCA)5	98	297	394
TR23299_c1_g1_i1	1	c	(GAGG)5gagaatcaatcaatcaatcgatcgatcgatcatcaagcgatgcgatgcgatgcgaggaggttgtcttgccgccgggagctctctcagctatcctac(TTGT)5	136	1982	2117
TR28212_c2_g1_i1	1	c	(TC)9atttttttctcggtcagaggaat(AGA)5	56	1271	1326
TR24353_c0_g2_i1	1	c	(TTG)6accagaggaagctggagccggattagctccctgcggagcctgagacgactgaga(ACC)5	87	1298	1384
TR3945_c4_g1_i7	1	c	(T)10gaatataaca(T)10	30	36	65
TR31570_c6_g1_i2	2	c	(A)11taaaaaaag(A)10	30	1328	1357
TR31570_c6_g1_i2	3	c	(A)10gaaacgaaaaattgtaacaatctgaacaaaaggtaaaaagctaagacctgaaccaaaaacctaagaatcagacaaatcctgtatcag(A)11	108	1557	1664
TR36255_c0_g1_i1	1	c	(T)12gaaaaaagcaggaggagagtgaagaagagtgt(AG)12t(GA)8	85	859	943
TR4699_c0_g1_i1	1	c	(A)13cc(A)10	25	281	305
TR36055_c3_g1_i3	2	c	(T)15ggggttgttcttggtgatgttttttttcttgt(TC)7ctcgacgccagtatgcagcga(CT)14	110	2132	2241
TR7407_c0_g1_i2	1	c	(T)10cacactgagaagatactgatattattaggacatgcttcttcttttggattg(T)11	72	936	1007
TR558_c4_g2_i2	1	c	(GAT)6gaagacgaggactttgatgaaggtggtgctaaacgttcgacaat(AGA)5	77	33	109
TR18728_c0_g1_i1	3	c	(T)11atttctttcttctttgc(T)37	65	1819	1883
TR39183_c3_g1_i1	1	c	(AGC)7cataacctaaacaaacacatttcccctcctta(TC)8	69	1	69
TR19809_c0_g2_i1	1	c	(T)20caccggaataatc(T)10	43	25	67
TR35647_c1_g1_i2	1	c	(TCT)6tcaccccctgcagaaactctcaaacaatccttcaaatatatgtaagtactaattagttatcacataattaacctctgagtttaa(T)11	113	32	144
TR34705_c0_g1_i2	2	c	(T)27c(A)13	41	995	1035
TR29898_c2_g1_i8	1	c	(A)10tgtcggcttgcttaacgagcggcggcggaggagccgccgcatacagtttcgagttagaaaaaatgaaat(CAC)6	97	160	256
TR57064_c2_g2_i1	1	c	(TC)8gtgggtgttgggcaaaggagcgattgagg(A)11gataatac(A)11	75	70	144
TR11878_c6_g1_i1	1	c	(CT)9ttctatctctctctttaggtaaaggagaaagcttgttggatctctctctgtgttaatggaggaaacgggtagaag(GA)7	107	1732	1838
TR24992_c0_g1_i4	1	c	(A)10gaaaaagaaagagaaacgcttttcaagttgtgtctatctgtctccacgattcacgccttgagtcttgacc(CCT)5	95	45	139
TR50837_c0_g1_i2	1	c	(A)12gcagaacacaaaatttccaaaac(T)10	45	53	97
TR20369_c0_g1_i1	1	c	(T)37(A)11	48	1126	1173
TR23280_c0_g4_i1	1	c	(CT)8cctcttctggttggttctgggag(A)10	49	23	71
TR5311_c0_g1_i1	1	c	(AG)6gatcgaaacatggtgtggtggtggtggttggacggcgagcgtgacatcaaa(AGG)5	78	512	589
TR9840_c0_g1_i1	2	c	(A)22tcaaagaaccatgtaggttccgt(A)10	55	847	901
TR32068_c4_g1_i5	1	c	(T)10atctcaaaggaaagatcgttcctttttcttttccagg(A)10	57	222	278
TR32068_c4_g1_i5	2	c	(AGA)5ttcaccaccacatgaaaatatgagtggttccagtagaaaaaaatcaaaaagaaga(AAG)6	88	2604	2691
TR26323_c0_g1_i1	1	c	(GA)6aagagcgagg(GT)6	34	312	345
TR3162_c0_g1_i1	1	c	(GA)6gccca(AG)24	65	7	71
TR9225_c1_g1_i2	2	c	(T)10gcttaacaaagtttattcgttatatgta(TG)7	52	873	924
TR26565_c0_g1_i1	1	c	(GA)8caaaaaaatggacaactcagctccggactctctacctagatccgaaaccgccgtcacctacgaatctccttaccccctctacgccatgtcctt(CTC)5	124	121	244
TR51032_c0_g1_i1	1	c	(T)16acatgaaaaaagtttcgttctttg(T)11	51	1774	1824
TR16198_c3_g1_i2	2	c	(T)10cttcttctagctagctttgtctaactagatatttgatatgatgtgttagttttttgacaaaaaaaagatattggattgcaaggaaataaagaattttgt(A)12	121	1205	1325
TR49401_c1_g2_i1	1	c	(T)11cgtttgg(T)11	29	4624	4652
TR30088_c0_g1_i6	1	c	(T)10gtatata(TC)9gctttcaatcacgatctacgatgatctatcaacc(A)11	80	198	277
TR19787_c0_g1_i3	1	c	(GAA)5ggaagaaactgatggatagaaacaatgctacgtcttccccattattcaattctgtgcagagagttgaagttttttc(T)23	114	1789	1902
TR5477_c3_g1_i1	1	c	(ATC)8accatctgactcctctattacttctgctgatgatgatggtgaataaacacaacttttcgcttctccagctacctccaacctctt(TGA)6	126	2298	2423
TR32656_c0_g1_i2	1	c	(A)10ttttgcttctgttttttttccagcga(CT)6ccctggccctcgactgctggcgat(TC)6	84	20	103
TR6250_c0_g1_i7	1	c	(TG)7atgtgttttcaaataagtctttggtttgtgtgtg(T)14	62	448	509
TR6637_c7_g1_i2	1	c	(GAA)5gacgacgacgaagaagaggaggaagatgaagaagatgtaggaga(AGG)5	74	33	106
TR1115_c0_g1_i4	1	c	(GAG)5gatgcggaggacgaccgttgttctgcggcggcggagcgttttc(CTG)6	76	404	479
TR1115_c0_g1_i4	2	c	(T)11gttgtttctctgccagatttggtagagagataatggagaagacgaagctgattgaaatgttttttctctcttttga(T)10	97	1180	1276
TR25884_c0_g1_i1	1	c	(GAT)5cggttgaagctaatcgttgagatctgatgagaggtttcgatcggagactctcagttttgtgattttgtgtgacttttc(T)11	104	3450	3553
TR5805_c0_g2_i1	1	c	(A)11gaatcctgctttgactaattttattaagtctacgctagaattttgtcg(T)11	70	262	331
TR39495_c0_g2_i4	1	c	(T)12c(T)18	31	2683	2713
TR336_c2_g3_i2	1	c	(TG)6cgctcaaagtgtcgatttttaagtgagaagaggaaag(GA)8gttttatttagaaacacagaggaggctcttgcttcgcctcataaagacagctgtttccatcactc(T)10	140	1336	1475
TR22767_c0_g1_i2	1	c	(TC)6cttcttctccatcctccaacagagctatggccctccaccg(CTT)5	67	61	127
TR31727_c4_g5_i3	1	c	(AC)6agtgggtcccatctcttttccagatattttcttcttcttttctcctctcctcaaatctcttcttcctgtgaaggaagaactcgtc(GTT)5	112	58	169
TR7421_c4_g2_i16	3	c	(GGA)5tcaacaagtgggaacaacactcttagcggtccatttggaaactggggtgctcct(GGA)9	96	1396	1491
TR26606_c0_g3_i2	1	c	(TC)6ctc(T)12	27	302	328
TR52047_c1_g5_i8	1	c	(TGG)5tttatcaaaagggctaatggtaggagaagatgtgatatttattattaaatcaaac(T)10	80	517	596
TR53578_c3_g1_i1	1	c	(T)10c(T)10	21	1251	1271
TR4824_c1_g1_i1	1	c	(T)21ctg(T)15	39	1	39
TR32263_c0_g1_i1	3	c	(GA)10gg(GA)7gg(GA)7	52	826	877
TR8378_c4_g1_i6	1	c	(A)10ctaccattgttgtct(TTG)6	43	1803	1845
TR59507_c3_g1_i1	2	c	(GGA)6agggggagggaagcgggtggggctgc(GGT)5	59	715	773
TR43392_c0_g1_i1	2	c	(T)10gcattgggctctttcattaactgatagaaagatcagttagtctaccatattttttctt(A)10	78	1207	1284
TR53620_c0_g2_i6	1	c	(CT)7cctac(T)11	30	129	158
TR24294_c1_g3_i2	1	c	(TC)6ctcccactctatgtc(CT)6	39	13	51
TR34210_c0_g1_i1	1	c	(A)10gtctccaaag(T)11	31	304	334
TR40878_c0_g1_i1	1	c	(ACC)7g(CCT)5	37	578	614
TR55_c0_g1_i1	1	c	(AT)6tatttgtggccgatcaaacaacaataatactttccctgtctccaagaaaacctgaacatccatcaaagagacatttttgatgtaagag(A)10	110	534	643
TR27085_c1_g2_i1	1	c	(AG)9aaatttgcacagagttatactatcattaagaggttgtaacgaattacccacaatctaggaaaccctgattgaattcaattcattcatctttc(T)11aaatcttttgcattgtggttgattttttcccgggaaaattggtgaatcatcagtttcctgcggtagctaaaagtttctctc(T)10	212	5	216
TR45348_c0_g1_i4	1	c	(T)10ggg(T)23	36	29	64
TR7654_c0_g1_i1	1	c	(GGT)5gttc(CTG)6	37	1206	1242
TR56718_c0_g1_i4	1	c	(T)11gtttcttcactaaaaccctaaaggaaccatctttgta(T)12	60	71	130
TR35029_c0_g1_i3	1	c	(A)14caaactttctccgaac(A)11	41	65	105
TR58578_c0_g1_i1	2	c	(GA)12cgacgacaatgtttagcgtaaat(AG)10	67	422	488
TR56339_c3_g1_i1	1	c	(AG)7ctacaagagagttacggacaagctgttcctaacaccaccgagggtcacgactcgcgaggaaaaaacagcgaagtctttttcacaag(A)10	110	20	129
TR18363_c6_g1_i1	1	c	(GA)6atgcgatggactctctcactag(TC)6tatctctgcttgtcgcagggggtatttgaaagctgtgtggagttgtggag(GA)6	108	1752	1859
TR29311_c5_g2_i1	3	c	(A)15ggaatctcttc(T)11	37	1759	1795
TR56599_c3_g1_i6	1	c	(A)15catcatcaactctttggggatgccttaggcggtccagcagctggagcagactgcgaagccggcgt(ACC)6	98	259	356
TR57521_c2_g2_i1	1	c	(A)10caacaaatgtacttgagat(A)11	40	178	217
TR20765_c0_g1_i3	1	c	(A)10tcttcattttcgtttccctgagaaaaccctgtttct(A)10	56	76	131
TR2511_c2_g2_i8	1	c	(AAGA)5gacatat(AG)6	39	93	131
TR34751_c1_g1_i1	1	c	(T)10a(TC)14	39	1042	1080
TR25899_c7_g5_i2	1	c	(T)11acgatttgagtccaacaaatatcaaatcctcttccac(CT)8	64	1187	1250
TR578_c1_g1_i1	1	c	(T)12cttcgatccagcgagcgagcgagcgagagagagag(T)12	59	242	300
TR6413_c9_g6_i5	1	c	(T)15gaaaagtaggctttggcattcttgtctccaaatttcccaaggataccgatgcttcgtactctttgcaagatccgtccgaggcaagtc(CA)6	114	1390	1503
TR58449_c3_g2_i1	1	c	(A)10tcatctcaatttttacatattttttcattggctttttttagtaaatgct(A)14	73	29	101
TR42702_c1_g1_i2	1	c	(CTT)7ctctctctccaactctataaactacacttccttcctcacttctcggatcctggttctgtctgaatctgaggtcaacc(T)12	110	12	121
TR51490_c3_g1_i1	1	c	(A)11cacagctcatatctttctttcactccc(CT)6	50	1	50
TR4737_c0_g1_i2	1	c	(TA)6tgtgtgtgaatatataagatgtgttaacagttgccttagataagagttttctatggtataaaaatatggttctacatg(A)16t(A)28	135	326	460
TR38344_c0_g4_i1	1	c	(T)11catttccgtcaagtgtt(TG)7	42	288	329
TR33395_c2_g1_i1	1	c	(T)13aaatattaactggcttgaact(A)13	47	293	339
TR33395_c2_g1_i1	2	c	(T)13aaatattaactggcttgaact(A)13	47	495	541
TR58411_c1_g1_i1	1	c	(CT)6cctctgagtat(AG)6actcttcttccctcacacaccgctgtttctcataaccaaccattctctttctgtggacgaaactcaacccttaaagaagacccagagagcattagcct(GA)8	149	26	174
TR9158_c0_g2_i1	1	c	(T)10ctgttagaggtaaaagtt(AG)6	40	739	778
TR51939_c2_g1_i1	1	c	(GA)6aacc(AG)6	28	32	59
TR32641_c2_g1_i2	1	c	(T)11caattttttttga(T)21	45	37	81
TR32786_c0_g1_i1	2	c	(T)10ctttggggaagttatttgaaaaaaatacagcgaaaagagggaagagaagagagtggggaatttc(GA)7	88	370	457
TR3618_c0_g4_i1	1	c	(A)11gtgttaatcaaatcgactttctggagatcttca(AG)6	56	130	185
TR35029_c0_g1_i2	1	c	(A)14caaactttctccgaac(A)11	41	65	105
TR13459_c3_g1_i3	1	c	(A)10gaaaaagagaattatatataatatgaattgagcgccgccgc(GA)10	71	210	280
TR3285_c0_g1_i1	1	c	(AG)8aatgggtttgatatcatcatccaaagagacgaagaacaatagcggaagaggaatgggctttctcttagtcttcttccctgaccacagcgacgtctctc(CTT)5	129	245	373
TR11015_c4_g1_i2	1	c	(GCC)6gagtcagaagaagaacaatcctccgccgacgcagaagagcaatcctccgaagccagcacagaggacaggagagagtg(ATC)6	113	556	668
TR18147_c1_g2_i1	1	c	(A)10ttgaagctttgattca(AG)12	50	654	703
TR25120_c3_g1_i1	1	c	(A)26gaaaaagaaggggaaaaaaaaagagaag(A)20	74	1354	1427
TR8339_c3_g1_i2	1	c	(T)13gaacaacacgtgtatgtctttggctatttattgttccaaaatgcttttgatttgttaactttggtttttgctc(A)25tttag(T)15	131	964	1094
TR33297_c0_g1_i1	1	c	(GA)6cggagaggagcgagagactagaggacgcggaggtttc(AG)8actaactgatataggtttatatagagagacggtggaaagcagagaaagaggtttaaaacctaacctgcgga(AG)12	160	28	187
TR38100_c0_g4_i1	1	c	(A)24caaagtgttgaacttttccaaatgttagc(A)10	63	3	65
TR36572_c5_g1_i1	2	c	(T)11gatttgtgtg(T)23	44	3783	3826
TR8080_c0_g3_i1	1	c	(TA)6catatatttttttttgaataaccaggaagttctgtatccgaagagtcgtacatctgactacacactactagacaattattttatagatacgtgtg(TA)10	127	47	173
TR4382_c0_g1_i2	1	c	(T)11gtgatcttcttcactgaaatcgatctaagcgcagaacagagagacgagagcagaga(T)40	107	1652	1758
TR4069_c0_g2_i3	2	c	(A)10gtgaaacaccttaagataaaaaagatcagatccggaaaaaaaaagctatc(T)11	71	1574	1644
TR51598_c1_g1_i3	2	c	(GA)8tgctttagcgatcaaaaaccctaacgagctaaagc(AG)7	65	1122	1186
TR42091_c2_g5_i1	1	c	(CT)7ccggttaaaaaaaagagtagaaggaggagcgatgaggaaagaggaga(ATC)5	76	119	194
TR13693_c0_g2_i1	1	c	(TC)6c(CT)6tccta(T)10	40	2	41
TR51117_c1_g1_i1	1	c	(TTG)5aactcttccttgaagttttcatcgtac(TTG)5	57	771	827
TR16360_c0_g1_i1	1	c	(TC)7(TA)6	26	27	52
TR25736_c0_g1_i1	1	c	(A)14taaaa(T)24	43	1	43
TR24034_c0_g2_i3	1	c	(A)10ttacaagaacaaggtttcaataagaaaccagaaagaaagt(A)12	62	129	190
TR6399_c2_g5_i2	1	c	(AG)20gccctgtgttatattctcagaaggcttga(T)10	79	164	242
TR42724_c1_g1_i1	1	c	(TC)6cttgtc(T)11	29	2883	2911
TR32752_c4_g1_i1	1	c	(A)10ggaaagagcgtctccatccaacgtctcatataacgccacgtcaacaaaataaaaaaaaccgtgaccctcggattacgtaacggac(CCT)7catcctcatcctcatcatcccgctccctcttcaaaaatttgatttcgtatcagttacctccacaacacacacttataaaccctaatctcc(CT)8	222	69	290
TR49625_c2_g1_i1	2	c	(CCG)5cgccttatcttt(CGA)5	42	452	493
TR54240_c3_g2_i1	1	c	(A)15ctaatcaccattgtacaccaccaaacattttggttgaaattctctgcttaatttcaattttcttttccta(T)10	95	131	225
TR55453_c4_g1_i1	1	c	(GA)7gggagagagggacacaatctccattttgttaacaaaatatttcaaatttatgtgttatatatta(T)13	91	1925	2015
TR2367_c2_g7_i1	1	c	(GA)7tcctc(CTG)6	37	211	247
TR22313_c2_g1_i1	1	c	(A)10gacatcctcatcatgttctgtccatcataagctgtctttcaatcttcgttttcaattcttagtag(GA)7	89	34	122
TR2367_c2_g7_i3	1	c	(GA)7tcctc(CTG)6	37	199	235
TR23477_c0_g1_i3	1	c	(TC)6tatatatatatttatataacaccccaagagacatatagtcttgtattggactcaaattcacttcagtgtaccaaaacaaacaacaattaatgg(CAC)5	120	1	120
TR58592_c0_g1_i1	1	c	(A)14cagaaaaggcaagacaaaaaagcagagctctttaccgacaaagaaagagatgaaggttaat(A)11	86	2	87
TR19370_c2_g2_i1	1	c	(A)16ttcgatttcaaatct(AG)8	47	10	56
TR23789_c0_g1_i2	1	c	(A)10gaaaaatgaagaagacttatgtaacaaagaacaacaaaaacaagttagtgtatca(T)17	82	23	104
TR43399_c0_g4_i2	1	c	(AG)11acac(AG)6	38	995	1032
TR27658_c1_g1_i2	1	c	(A)10caaaggttgagtgagtaacattcaaagagcaaagcgactctcaccgcatgacg(A)10	73	2	74
TR44468_c1_g1_i1	2	c	(CA)6ttctctctctttctctactaattaaatattaaagtttacttttttgagaaattccattc(AGA)6	89	150	238
TR15746_c4_g4_i5	1	c	(T)10gtaactgatacttgtttactctatatatgcctgcttcctttgcaagtctttttctttttttc(T)12	84	1282	1365
TR12617_c1_g2_i1	1	c	(A)23caaagg(A)12	41	1	41
TR53680_c4_g1_i6	2	c	(AAAACA)5tcgtttggattacgtttacttgagtcgagaacctgataccaaaacctagaatgaaattctaa(AG)6	104	726	829
TR28774_c0_g1_i1	1	c	(TC)9ccc(T)10ctttgtgatttcttatc(T)13ggcacaaatggattgtctatctcatatgctaatttagagttctaagcaatgaaaacaatgtgttac(A)12	139	60	198
TR8024_c2_g2_i2	1	c	(GGT)5ggacccatggctggaggactgccagccggtttccgtccaatgggaggcggagg(ACC)8	92	81	172
TR20674_c0_g1_i2	1	c	(A)11(T)24	35	1	35
TR55188_c4_g1_i12	2	c	(T)13aggattttgtacaaaagaattctaatcagtagaaagtagaaagac(A)10ctattttttcttttggacgtgatgtgtacataaaaactcttaactattctcaaagatatatataaat(A)10	145	5030	5174
TR53970_c2_g1_i1	1	c	(CCA)5ccgtctccgcctctctctccctctccgcctcaggagccagaaacgtcacagta(AAC)5	83	82	164
TR13558_c0_g1_i1	1	c	(GA)8(GT)6	28	1851	1878
TR27837_c0_g2_i4	1	c	(GTT)6ttttattttgac(T)20	50	3	52
TR11224_c0_g1_i5	1	c	(A)12ggaaactgattcgattaagacgg(A)10cacaaacccgaattgattaggagagaaaaactttaattttcttgtttctgaccgacagaacaaagtttcac(A)17	133	956	1088
TR30382_c2_g2_i5	1	c	(CT)8acagcgcattcgcttaaagaagacgaaacaa(TC)8	63	42	104
TR27649_c2_g2_i1	1	c	(CT)9ttcccctcacctcttcttcctctctgcttctgatctctctct(TC)6	72	92	163
TR27649_c2_g2_i1	2	c	(CAA)5cctg(ATA)7	40	417	456
TR51465_c0_g1_i2	1	c	(TC)7gctcagtcgcggatttcaattaatttaat(TC)8	59	142	200
TR59382_c0_g1_i1	1	c	(A)10c(A)10	21	125	145
TR41969_c1_g1_i1	1	c	(TGA)6tg(TC)10	40	1688	1727
TR37877_c6_g1_i1	1	c	(T)21aaaaccaaacatttttaccttatttaatagtataaattacgaaacatgtaatgttattt(A)10	90	53	142
TR13240_c0_g1_i2	1	c	(GA)6agaagaccaaaacgagaggagacttaaaacactttccgtcgttcactacttaa(GTC)6	83	107	189
TR21131_c0_g1_i1	1	c	(A)13gggcaaag(A)12gaaaag(A)27	66	29	94
TR12137_c6_g1_i2	1	c	(GA)6atgggtgaggtagctgatacaatgac(GAA)5	53	52	104
TR48257_c0_g2_i1	1	c	(A)10taacatcattgagacaaaaactcttctagcattggttgaacagacaaagatcttgatgaattcagttcttgttttgtgggaag(A)51	144	603	746
TR10803_c0_g1_i1	1	c	(CT)8cctcaaaacgctatcgaagaaaaaagctatttgttctgtttcgaaaggaagagaaaaag(A)10	85	17	101
TR58503_c2_g2_i1	1	c	(T)10aactaacggtttctagagttttcccggggggaagtttgcgtctgcgagttcccttcttcg(TCT)5	85	15	99
TR931_c2_g2_i1	1	c	(T)10ccacagaatttgaaaacatgtttgaagactcgagtcccctctaacataatgtaatggtcccatttcctcatccatcaccgc(A)14	105	160	264
TR2881_c4_g1_i3	1	c	(TA)6gatacagtaggtgcttgatttaaaacaatctcatacaaagagattcatac(A)12	74	8	81
TR42967_c0_g1_i1	1	c	(A)13gttctcattcaatacatcctctactctctttggttc(A)11	60	8	67
TR27894_c2_g1_i5	2	c	(TTG)5gtagtctcggaaagagcaggccacgaggaagctcccatgacaggtccgacctcagt(AGA)7	92	1512	1603
TR14859_c0_g1_i4	1	c	(T)17agctaatggccacttaattggtgctagtttag(T)17	66	1	66
TR55320_c0_g1_i1	1	c	(T)10cg(T)10	22	85	106
TR46827_c1_g1_i5	1	c	(A)11ttaaatcgatatatatataagaatgtgcgtctgc(A)10	55	3	57
TR29712_c2_g1_i1	1	c	(GAG)5gatgagtttgagtgggtggctgttgaaagagaggataaagctccggagattgaggaagttgaggatgctttctctgcacttcaactgatgttca(ATG)5	124	102	225
TR42721_c0_g1_i1	3	c	(T)11cttgatgtttttgtatctttccatttttcataaaagtattgatgttactggatgt(A)17	83	2160	2242
TR25716_c0_g1_i2	1	c	(T)10cttttgtatgaatctgttcctgttctcttcactctcatttctctcatctctcccatctctctccagtttgaaagtttactgatttctctcatg(T)11	114	9	122
TR34633_c2_g1_i6	1	c	(A)10ctgagaatgaaatctaaaagattgggagaggatgaagctttttattgagagggcgtgaggccctcttttctc(CT)7ttattt(A)11	113	1216	1328
TR13305_c2_g1_i1	1	c	(TC)6(TA)8	28	1	28
TR2682_c3_g2_i3	1	c	(TCT)6gtcctcgttgatttcgattttttcttc(T)10	55	263	317
TR39495_c0_g2_i2	1	c	(T)12c(T)18	31	2669	2699
TR9146_c2_g1_i3	1	c	(A)10taacctaaaggaagaaacgcagtttaaaccgaacgcgcgattgggaaggtg(A)11	72	14	85
TR50015_c1_g2_i1	1	c	(TG)6ccagatttactcact(CTCTTC)6	63	213	275
TR50015_c1_g2_i1	2	c	(TGA)5cttcactcggtggtggtggtggaggaggaggaggtggtggtgttggacctgtcggt(GGA)5	86	378	463
TR18147_c6_g2_i6	1	c	(A)10ttgaagcttgatttggttcaac(AG)10	52	278	329
TR39571_c2_g2_i6	1	c	(A)10gattcgatcttttcgactagataattgaagaaagaggaa(AG)6	61	258	318
TR15375_c1_g1_i1	1	c	(A)17ggggg(A)10	32	2215	2246
TR49328_c0_g1_i9	2	c	(ATG)5aaaatatagatatgcttggggatgttaaagagttaattaaggagagg(ATTA)6	86	1349	1434
TR17313_c0_g1_i4	2	c	(GA)6(AG)8	28	2944	2971
TR20422_c0_g1_i4	1	c	(T)12aatcagtataaagaacaccagattttgccattgggtttgttacatttaccatttcattacttctaaatataaagttccaacgttcact(A)23	123	841	963
TR34817_c2_g2_i1	1	c	(CAC)5gccgtacgtcctctgtgttcaagctcatgaccaccaactctgctcaagacaacccttcatgtacaaaaaacaaaacaaaatc(AG)6	109	158	266
TR10846_c3_g3_i7	2	c	(T)22gg(T)12	36	1984	2019
TR40768_c2_g1_i1	1	c	(A)16gaaaaac(A)14	37	1606	1642
TR2367_c2_g5_i3	1	c	(GA)6taa(AG)8	31	3628	3658
TR38826_c0_g1_i1	1	c	(TTC)5tcaagtaccttgttgatgaagttttcttttacccttaaatgcatattggattatatgagaagag(A)10	89	289	377
TR689_c0_g1_i1	1	c	(T)10gtttttaaacaataataatgaacgc(TGT)7	56	714	769
TR43985_c4_g1_i1	1	c	(CT)6gttacacaagaagaatctctgaagatcg(TC)6	52	23	74
TR38976_c0_g1_i1	1	c	(T)10cttttttc(T)10	28	19	46
TR18091_c0_g1_i1	1	c	(A)11c(A)12	24	394	417
TR26214_c5_g8_i4	1	c	(A)12ttaacgggaatcaaaaccacagaactc(AG)18	75	420	494
TR42861_c0_g1_i1	1	c	(T)11ggaaaaag(T)30	49	401	449
TR58503_c2_g1_i2	1	c	(T)10cttacacctttgtcccccatacacattcttttgcttgttcctcacccaagaacaatagaaaaaaacaaaaacaaacaaccctaaacagt(A)11	110	109	218
TR42002_c0_g1_i2	1	c	(GA)12ttgtagtgtggtgcaccgttacaaaaacaaaacataacccaaacccgtacacgaaaaag(A)10	93	186	278
TR20170_c0_g1_i6	1	c	(CT)13gctgtgcctttgtttggttgcctgg(AGA)5	66	47	112
TR20078_c0_g1_i1	1	c	(CTT)6cctcttcctcttcc(TCT)6	50	18	67
TR45557_c0_g1_i1	2	c	(A)25ttaagttt(A)27	60	2767	2826
TR38659_c1_g1_i1	2	c	(TA)6agacacaacataattgaagccgatgcagacatatctccttggttcggatctcgagtttttcattttatctgtctgaattat(A)10	103	161	263
TR28731_c4_g1_i1	1	c	(GGA)5ggtttgggc(TGT)7	45	494	538
TR9627_c2_g1_i2	1	c	(AC)6(TC)7	26	48	73
TR51604_c2_g3_i1	1	c	(A)14gagagaac(A)11	33	119	151
TR32280_c1_g2_i1	1	c	(AG)9acgccgtgtggagagaaacgattttgtctttttcttccgcagagccaccagcgattctccggcgaagcgattg(A)13	104	1023	1126
TR16196_c7_g1_i1	1	c	(AG)7aatcattcccttctttttgttgtttgtttagttctgattcaatggtatctctagttctgcttttgttgtttag(T)12	99	514	612
TR35978_c1_g2_i9	1	c	(TGG)6tgactggaatagacg(GAT)5	48	1293	1340
TR6378_c2_g1_i1	1	c	(TC)9ccc(T)10	31	512	542
TR9599_c2_g1_i7	1	c	(T)10ctttgttcattgctttgctattaagtacccttcagagtttggtttcctctgttgtgtttcagaagaccctttgg(GA)6	96	50	145
TR49196_c0_g1_i4	2	c	(AAC)5gaatacgaagatgtcgattttgatctaaacgagagggaagtaggagtcttgaacgagatgctggacact(GAG)6	102	493	594
TR6013_c1_g1_i1	1	c	(AG)6caacacaaaagagctctcaagctttctccgtcta(CTT)5cctcaactcttcgtctccgctgcgaattttttttctttattttttttctttttaatttttatttctctttg(T)14	146	1671	1816
TR14828_c0_g2_i7	1	c	(A)11ttatatacttttttag(A)16	43	25	67
TR34354_c2_g2_i8	2	c	(CTT)5ca(GCT)5acagcggtagctcaaccc(GGT)5	65	417	481
TR32967_c0_g1_i4	1	c	(GA)6ggatggtgaggaagaaggaagatgaaaagaccttctttacctttattgttctctctatcgcaatcaagtgggaataatacta(T)10	104	230	333
TR12551_c1_g2_i12	2	c	(TC)6ttgatgtatcggaggtgctctaagaacatctccattagtgaaattaacggaggggagggggggttcacacagttc(A)10	97	154	250
TR36125_c4_g6_i5	1	c	(A)12tttaaaaaaaatttt(A)24	51	1010	1060
TR56282_c0_g1_i1	1	c	(A)10gaaag(A)10t(A)11gagaacaaaaaaaaagg(A)11	65	248	312
TR9831_c1_g8_i3	1	c	(A)10gatgcgattacaatcgcaagaaatgaaattctacaaaccctaatccagacattccag(T)12	79	74	152
TR28762_c0_g1_i1	2	c	(T)11aaatctacagag(A)13gaaatgcgtcgccttcaagcttgagaga(T)11	75	1798	1872
TR18360_c0_g2_i2	2	c	(TCA)5ccatccccttcacagccatctttgaatatggctttggctacacttccttatagcccatcttttgcaacccctgttgctgacgggaagaaactcatg(GGT)5	126	973	1098
TR17128_c0_g1_i11	1	c	(CTC)5ctgttacttcacaggaaccttcttcttcttctgctgtgagtgctggaatgtctactactcctgattggtctggtttccaggtctt(A)11tagagattccccttgtttccttgtcttcatttttaggtgtgttgctattgtggttca(T)12	180	403	582
TR41262_c1_g1_i1	2	c	(AC)6atacatgcatgcatccatgaatatatatatgagaaata(T)11agttaaaacagaaacatcactcattttgaaaaagaggagaaacacaca(T)12	121	273	393
TR19404_c2_g1_i3	1	c	(TTG)6ctgcatctgctgtaactgttgctgttgctgctgaac(CTG)5gagctgaatccgctgcagaggcggcaaggactggaggaa(CTG)5	123	1851	1973
TR25899_c7_g5_i1	1	c	(T)11acgatttgagtccaacaaatatcaaatcctcttccac(CT)8	64	1535	1598
TR26346_c0_g2_i4	1	c	(A)11gacagaaagtaggacactgaatccatactcaaacgtcttacaagtggaattacattt(A)13	81	113	193
TR4788_c0_g3_i2	1	c	(CT)8cgcggttcgcacgcactaggc(AG)7tccgtcgcgagggggtcgtcatcgtctccagcgat(ATC)5	101	8	108
TR28767_c0_g1_i2	1	c	(A)10cacactgcttccaaatcgaaatcggca(TTC)6	55	133	187
TR3021_c1_g1_i2	1	c	(CT)6taagctg(AT)10	39	336	374
TR55254_c0_g1_i1	1	c	(G)14atctcctt(TTG)5(T)10	47	6	52
TR40885_c0_g1_i1	1	c	(A)10cagaaccttcctttcttttctttctttattttctttaatgaatagctctaatttagttgaccaaaagattagctcaaaaaac(A)10	102	1176	1277
TR7881_c0_g1_i1	1	c	(TC)6ctctctctagc(T)10	33	425	457
TR14867_c2_g1_i4	1	c	(CCT)5gccttctcgcaacaacgaatttgatcccttctgcaacgttgattca(AG)8	77	623	699
TR33570_c1_g1_i1	1	c	(CT)8gatgccgatggcctgcgaacgctccttcacgatttga(T)12	65	140	204
TR58377_c2_g1_i2	1	c	(T)19gcctaatctctactcaaccttccttcttttgcttttctctta(AG)7	75	1486	1560
TR51078_c1_g2_i1	1	c	(CT)6t(CA)6tacacagatacaca(CT)6t(CA)6tacacagatacaca(CT)9ttcttcttcccctcttccaaattccagaatctagggtttcgagtttcaatccctaaatctccgtctcactg(TC)6	179	12	190
TR16849_c3_g1_i1	2	c	(T)11gttatcagcactaatgttgtttatgaatgaacatcatcaatcttgaagactttgttttctttgattaaaaaaatcttcttctc(A)11	105	1099	1203
TR56001_c0_g2_i1	1	c	(AC)8agcaagaatcaaacaaagtcattaacaatcagattttttattcttctttacgatgcatttgtaaatgtaaaccaaaggggaacaga(T)11	113	65	177
TR38659_c3_g2_i5	1	c	(A)10ggaaaaaggaaaaaatcagaaggagattcatctgctctt(GAA)5	64	58	121
TR38659_c3_g2_i5	3	c	(ACA)6acggaga(TGG)5	40	851	890
TR41969_c3_g1_i1	1	c	(TCA)5gagttattgccaccatatttcttgcggccatagctcccttcctcatcatcaccagaacggttcctgcgcccc(TCA)7	108	416	523
TR18147_c6_g2_i4	1	c	(A)10ttgaagcttgatttggttcaac(AG)10	52	278	329
TR37657_c0_g1_i1	2	c	(T)16gg(T)12gctg(T)11	45	472	516
TR30593_c4_g1_i1	1	c	(T)10gggatttttcaaatgttctttttttac(T)10	47	305	351
TR956_c0_g1_i2	1	c	(A)10ttctcgatcaagccggagaaaaaagaaagcatc(AG)8	59	31	89
TR21131_c0_g1_i3	1	c	(T)11ggtcaaaagacaaatacagtacttaaaaagtaaaagtaagaactaatcgctcacagattcgactggtcaaac(A)13	96	46	141
TR11801_c1_g3_i1	1	c	(TTC)5tgggtttattcctttcactttcctcca(TC)8	58	182	239
TR33218_c4_g2_i5	1	c	(GAA)5ggcttcctcatgttctctgagtctccttccctaaacctagaatgatgcttcgcg(GAA)5	84	210	293
TR9796_c0_g1_i1	1	c	(T)10ccttctaagaaagcgaaacagttctgagttttgttccaacgaaacacgtccagaagcagaagtataactgtaggtccaaacatgaactagaaaagtg(A)12	119	11	129
TR26344_c3_g7_i1	1	c	(A)10gaaag(A)10t(A)11	37	30	66
TR29890_c0_g1_i1	1	c	(TGG)5cgcggcggctgccatttgtgagatggtgagattaggg(T)10	62	869	930
TR25397_c0_g1_i1	1	c	(T)12gtttttttgatcatttacaatagtttcataactaaatagaaaatatacatgattagttcgtacatacaaagtttgatgaaaaggcaatg(A)10	111	37	147
TR50971_c3_g5_i1	1	c	(T)10gctccttttgttgttgtcagatcc(A)11	45	58	102
TR41969_c3_g1_i3	1	c	(TCA)5gagttattgccaccatatttcttgcggccatagctcccttcctcatcatcaccagaacggttcctgcgcccc(TCA)7	108	307	414
TR47496_c0_g1_i1	1	c	(AG)10acaggaagattgcagctgtcctctcctctcgaaatcacaaagaaaaattattacagatgtttgcaaattgcgatccctttctctcttctatcttctg(T)10	127	1659	1785
TR3147_c0_g1_i4	1	c	(TCT)5gagtggtcgtggatgatggggtaactaggctttgttttggttgggattgaatcaagagtggacgaatcttcttcatagccatagccatatc(CAT)5	121	1351	1471
TR6250_c0_g1_i4	1	c	(TG)7atgtgttttcaaataagtctttggtttgtgtgtg(T)14	62	448	509
TR36255_c0_g1_i3	1	c	(T)12gaaaaaagcaggaggagagtgaagaagagtgt(AG)12t(GA)8	85	939	1023
TR21022_c1_g1_i2	2	c	(T)12aattgaaag(T)10	31	1666	1696
TR50995_c1_g1_i1	2	c	(GA)7aggagacaaattgacgcacaagacg(GA)8	55	547	601
TR16694_c5_g1_i1	1	c	(A)47ccaaaaataaataaacaaataaaaatcagaaacgatatatccatccacac(CT)6	109	1	109
TR29940_c0_g1_i1	3	c	(TTA)5tctagtgcactaggaggttccgtgggtgggaaaacaaagtggccagacatgtagagaggatgagaggtctctgcttcggaagg(AGT)5	113	956	1068
TR25652_c1_g2_i1	1	c	(AG)6actgtgtgtttcattcattctctctgtcgcttgaagctgccttaaagacagaggagagagaaaca(AG)6	89	57	145
TR12277_c2_g1_i4	1	c	(T)10aatctgcgaaaccagagaaagagcttt(AG)9	55	1816	1870
TR21815_c2_g4_i1	1	c	(A)40cg(A)14	56	250	305
TR38997_c0_g2_i1	1	c	(A)11ccacaaaaattgg(A)26	50	10	59
TR37893_c0_g2_i1	1	c	(A)12ccgagtagttctccccttagagaagaaa(AG)7	54	117	170
TR15746_c4_g4_i7	1	c	(T)10gtaactgatacttgtttactctatatatgcctgcttcctttgcaagtctttttctttttttc(T)12	84	1266	1349
TR41529_c0_g1_i1	1	c	(CCT)5ccaattgtttttag(CTT)9	56	328	383
TR22896_c0_g1_i1	1	c	(T)12gcggtgaggatcgtaaatc(GA)15	61	45	105
TR3629_c4_g2_i1	1	c	(TGAT)5tttgaggcaaatgt(GA)12	58	285	342
TR23132_c0_g1_i8	3	c	(CCA)5agcactactacattgctattaccaccag(CAC)5	58	693	750
TR8635_c2_g1_i1	1	c	(TTG)7tcgtctagagagtttggactctgcgaagtagagactggtttggttggtggc(GTG)5	87	62	148
TR3138_c0_g2_i3	1	c	(T)10a(T)10	21	208	228
TR5490_c4_g1_i2	2	c	(T)12aaattgaaacaaattagaattcgaaattctttacgtcgtttaggggatagaatagtttcagggacaaagaaatcataattattttttttataaatatagc(T)11	123	354	476
TR6289_c0_g1_i2	1	c	(A)11gaatattgtggagaggaaaagcaaagcaaagcgaaggcaagcag(A)10	65	1502	1566
TR57922_c1_g2_i5	1	c	(GAT)6ctctgctgctcatagtagtcgtctcctcgaggagacagctgttaaagatccgaaatttaagctttgatttttagggtttcaatagcgagc(GA)7ggagacgatgataggttggggacaaatgggaccataactgaaactgtgctctctttt(TC)7	193	689	881
TR7491_c3_g4_i2	1	c	(AG)6acgaaaggcactttcgaaataaaaatcatatc(CA)9	62	11	72
TR15454_c2_g1_i4	3	c	(A)11gatt(A)11	26	1971	1996
TR53337_c0_g1_i1	2	c	(T)10gccaatcgaaatctgattgctattccgcccttaaatgttgttgatccgaagaatagtttccagcgaagaatttga(TC)17	119	221	339
TR17427_c1_g1_i1	1	c	(TC)6tgcttcctattcttcgattcgatcggattattcctcctctctaaggatcgattttcattaaccaaacaacaacacaaaaaag(A)10	104	777	880
TR55819_c4_g4_i3	2	c	(CTC)5caagtctaatggtgggttcctttcccttcccctctccccacactttttttttatttc(T)21cc(T)10a(T)15	121	801	921
TR55252_c0_g2_i1	1	c	(A)21gagagacgaacagagtatcaataatcctctcttctatgttattagaatagttttgaaagcggaagcactcaaaatag(T)10	108	59	166
TR2856_c0_g1_i1	1	c	(A)13gatattgtgattaactttaaaaactacataacttctttctaaatattttattttacccgagc(A)23	98	1850	1947
TR4677_c3_g4_i1	1	c	(A)28catc(A)12	44	447	490
TR33581_c0_g2_i1	1	c	(AG)11(TG)9	40	857	896
TR13459_c3_g1_i1	1	c	(A)10gaaaaagagaattatatataatatgaattgagcgccgccgc(GA)10	71	210	280
TR13459_c3_g1_i1	3	c	(T)10gtttgcgctctccaatcatttatctgagttttccctctctgctttaaaatttatatttcgttcgttttcgtc(A)20	102	1548	1649
TR4997_c1_g1_i5	2	c	(GA)10ttctcttacaaattggatttaacggagagaatatggaaaacaatcgtcgtctcctcttt(TC)7	93	1963	2055
TR19787_c0_g1_i4	1	c	(GAA)5ggaagaaactgatggatagaaacaatgctacgtcttccccattattcaattctgtgcagagagttgaagttttttc(T)23	114	1711	1824
TR7421_c4_g2_i1	2	c	(GGA)5tcaacaagtgggaacaacactcttagcggtccatttggaaactggggtgctcct(GGA)5	84	1286	1369
TR31521_c1_g1_i1	2	c	(CT)6ccctgtccagtctcaccgcaatggctgtgttgaggaaaaaaaatgacagagcaaa(AG)8	83	1229	1311
TR38253_c0_g1_i4	1	c	(A)10cttagggaaaa(T)31	52	10	61
TR46978_c3_g3_i5	1	c	(GTA)6gccag(GGT)6	41	1081	1121
TR19208_c0_g1_i1	1	c	(A)10cgtgtgagagagaaaa(AG)9	44	984	1027
TR14595_c0_g1_i4	1	c	(GA)8cccaatcacattatttccccagatccaaacaatcaatgccatctctaatttagggttctctcaaatccctaattctcctttagattgttcg(ATC)6	125	64	188
TR53942_c0_g1_i1	1	c	(A)13ttagaagcttttaaaactttccttgggagggaagcaaagctcaagaaaacacaacagtctgcagttggaaaacc(A)10	97	11	107
TR27869_c0_g1_i2	2	c	(ATAC)5tctcgtgttttgcaaatcgtggtgttgatttttgatttttga(T)13	75	360	434
TR59075_c1_g1_i3	1	c	(T)16aaccc(T)24agcttcaaaaacaaacatcagtcagaatcttagcttatcggatatttccgcaaaccgaat(A)11	116	6	121
TR16893_c1_g2_i2	1	c	(A)10ttagattcataagaaatcccaaaagaatacccaaagactgagttataaatagcttagactcgttttctctactctttctaccaaaaaccaaatcttctat(A)10	120	16	135
TR33029_c0_g1_i1	1	c	(TGG)5tgtgggcgtgcaaaagacgacagctcctgtatggaactcgaataaagattttcaagcctaaaaactgaacattgcta(T)10cttatatatataaatatcaaactctcttttgtatcagatttgtcagaaaagaaaaacttttttcattcctctt(TTTG)5	195	46	240
TR57164_c0_g1_i3	1	c	(AG)6ggtggttactgtgtgcagcttcaagagaggactagggaaggcgattgactctcgctcc(T)10ctttttttaagtgtgtgtggaaaattacaatgttgg(T)10	126	1285	1410
TR14753_c0_g1_i7	3	c	(A)10ttatacttaaaaaagcacaccaaaacccactcaaaggaaattaaaaggagc(A)11	72	2612	2683
TR44890_c0_g2_i1	1	c	(A)28taac(A)10	42	28	69
TR25965_c0_g1_i1	1	c	(CCT)5acggcggaagccatggccttgtgaaagtctccggtgattttgattcgattcgagcgacggagggatc(GA)7	96	1093	1188
TR25359_c3_g1_i3	1	c	(T)12atgtttgtaattttttattttcaacgttgtaa(T)14	58	297	354
TR25437_c1_g1_i3	1	c	(T)10gtggaaaatatatcatgctgtaaatacaaagttgtaatcaataatcaaagtatttatatat(A)23	94	1124	1217
TR18572_c0_g2_i5	1	c	(CTT)6cctcgaattgaaaatcacggatccccacgctctcttgacattccatggaggacgcaacga(AG)7	92	1816	1907
TR54878_c1_g1_i5	1	c	(A)11gtgaaactatagcataaaaccataaacagtatgatgaacatcggttcggcttagtagccggttagttcgg(T)10	91	1	91
TR29962_c0_g1_i1	2	c	(AG)6aatgagaaattgatagagagatggg(T)34	71	1045	1115
TR21608_c0_g2_i2	1	c	(T)10atataaggtttcac(TCT)6	42	1471	1512
TR11489_c0_g1_i3	1	c	(CAA)5aag(CT)18	54	437	490
TR41635_c0_g1_i1	2	c	(TC)7aattctctttgctccccactcaaaaacttccctaagaaagaaaa(CT)7g(TC)8	89	180	268
TR33150_c0_g2_i3	1	c	(T)13gttttttaaatctttggtga(CT)7(AT)9	65	612	676
TR12037_c3_g2_i1	1	c	(AG)6aaaggatttttggcaagatagattggtcagttgtgaaacggacaaagtagaaaggtagctgatgatgataatgatgatgctgctgaat(TGA)5ggatgatggaaatgcagaggtggatacatatctaatccattagtctacttgttcttctaagtg(C)11	189	222	410
TR28101_c0_g2_i1	1	c	(A)16c(A)12	29	32	60
TR7421_c4_g2_i14	5	c	(T)10ctttttctttcaacgagggacggtagaaactgtgtcaagtctccggcgaggcagtaatacataagaagagttcaaac(A)10c(A)10	108	2077	2184
TR41929_c5_g1_i1	1	c	(CT)6atcctaaaaatgtcactcactccactctcttcttcccttcactgaaacaaccaccagagagccctaaagcc(CAT)6	101	68	168
TR45504_c0_g1_i3	1	c	(TTC)7tttatcgaaatctaacaaaaaaagagatcaatcatagcctccttcactaatggtgcctctctgctccacctatcctctctgacaatc(CT)7	122	150	271
TR52983_c1_g1_i1	1	c	(GA)8tgaaatagtatgtgacgtggatggtttaccagaagaccagactgagaata(TTTG)5	86	522	607
TR19404_c1_g2_i3	1	c	(GCT)5gagacgtggcttgctgaaactgttgttggtgattctgatgcgcgtaa(CCG)5	77	1199	1275
TR5171_c0_g1_i1	1	c	(GAA)6ggagat(GAA)6	42	11	52
TR956_c0_g1_i1	1	c	(A)10ttctcgatcaagccggagaaaaaagaaagcatc(AG)8	59	31	89
TR4542_c1_g1_i1	1	c	(TC)6g(CT)6gagttgtaccagctgatgagttgtctcagtctt(TC)7	72	387	458
TR50519_c2_g1_i6	1	c	(AG)17aaaggagt(GA)6cagaactctctggctggtc(T)11	84	1	84
TR4878_c1_g1_i6	1	c	(CT)7atctctctatctc(TA)6	39	38	76
TR56591_c0_g2_i1	2	c	(TC)7tgtcc(CT)9	37	288	324
TR5183_c1_g2_i4	1	c	(ATC)5tagcgcgtgtactttcttgttgagc(T)11cttttttcaaataaatagtctccagcaagcaacaaccga(T)10	100	131	230
TR7917_c1_g1_i1	1	c	(AG)6at(AG)19	52	2005	2056
TR57359_c1_g2_i1	1	c	(A)10ctaaacactgaacacattacttaagcttaattttataaagatagaaaaagatttgatattttgggagagttagcaacactcccctaatgttca(TCT)5	118	22	139
TR2481_c0_g2_i1	1	c	(A)10ctaagatgtcgtcagcttgggtgcttatgtaa(T)10	52	197	248
TR38209_c4_g1_i2	1	c	(AG)6ttgatttgggggggggaattacgtgggaaaggagaagaagacgaagcagtcaagaagacacgc(TTG)14	117	295	411
TR7826_c1_g1_i3	1	c	(T)15aaattcacaattcacacaacagacatagtaaaaga(GTTC)6	74	501	574
TR42672_c3_g1_i3	1	c	(GA)6ggcagcttactagggcggataagatgagcagcagcgggaaggtcatggga(GGC)5	77	62	138
TR36564_c0_g1_i1	1	c	(TGC)5ggcttttgcc(GCT)5	40	346	385
TR56339_c4_g1_i2	1	c	(A)10ttcagattcaaaagcaaccaatcatagcattcagactcaaactcttaaaacatatcaagaagagcg(AGA)6	94	93	186
TR56924_c0_g1_i1	1	c	(A)10tcacagattttgaacaatatcagtatagaacctttttaacacacaagagaccaccaagcagatccactctcaacaaatcacaaaatgtcaaattc(T)10	115	66	180
TR17691_c3_g1_i1	2	c	(A)37cttttttgcc(T)14	61	2631	2691
TR37415_c0_g1_i1	1	c	(A)11gaagccaaacgtcttttgtcaaaaacagagtgaacaaacatattacaagaaaagagtgaaacttttggacggaaagtatt(AG)10	111	70	180
TR39164_c1_g1_i1	1	c	(A)16caaatatgctagagaccaaactgggtcaaaatagagaatactt(AAC)5	74	181	254
TR36459_c0_g1_i2	2	c	(TC)7tggtgttctccatgcaaagcctgttggtttctttaccgatttgacccaacactctgtttcttctgc(A)10	90	174	263
TR36459_c0_g1_i2	4	c	(T)11atttatttgtcaaaagtagacaactcgctttacaag(A)10	57	2136	2192
TR12537_c3_g5_i5	1	c	(TC)7(T)11	25	39	63
TR39017_c2_g1_i3	1	c	(A)10gaaaaaaaaagaaggcattgttggttgtcagtgattccattaacaggggagctctgtttctgaatcgaatttcag(A)10	95	73	167
TR30842_c6_g1_i3	2	c	(TC)11ttcaccgtttcactcctccttcctctttgtaaatgtaaatcctgcgatagacagtggcaccagatctgat(AGA)6	110	1673	1782
TR58282_c3_g2_i1	1	c	(TTG)5c(TGA)6	34	244	277
TR35794_c0_g2_i1	1	c	(T)10gaagtttgaattttaaaacatgac(T)19	53	33	85
TR28632_c0_g1_i2	1	c	(AG)6atttgaagtttgctgttttcgtgtgtttgcttaattgcttttgatg(T)28	86	229	314
TR45949_c7_g1_i4	1	c	(A)11gtttacaactttaaatgttcccagtgactagatacaaaaagcttgactagatcatggtttgctttctcaaattccagagcaccatttcaacac(TA)6	116	167	282
TR5022_c0_g1_i1	1	c	(A)11caagaatgcatcttcaattccaccaacaccaatattctttgccaacattcatattttagaagtgaatattagaagtctagaatag(A)10	106	24	129
TR22210_c1_g1_i2	1	c	(TC)10ttaagatccgaggagttcaaataagatcgcgagctctgcagggtgaaaatgaaaaactccgac(GA)12	107	636	742
TR24573_c2_g1_i2	1	c	(T)11cctgttctttcaaccccaatttatttacattgcaagactgtcaaaagtgaatactttcaaggggtagtaagactcggaatg(T)10	102	171	272
TR55219_c0_g1_i1	1	c	(CA)6tgtacaagtacaacaaaagagcttgatcatgtcaaagcacgcattacacac(AG)6	75	207	281
TR36210_c2_g1_i3	2	c	(TC)7(T)14	28	275	302
TR5465_c3_g1_i5	1	c	(ACC)6gacgacgagagacgaagcagttggttcatcgtctccgccacgagcactaggcttcttccgccccatttatatcttaggtcg(GA)7gggagggatgaagcgtggttggttagggttagcgagattcggagatagcgcggcggcgcagagat(AG)16	210	1100	1309
TR46444_c0_g5_i1	2	c	(T)10ctcttccttggattgatcaacttttacaaaattaaattctgccatatatttgctctagatttttattttattttattttattttccttta(T)10	110	471	580
TR45949_c7_g1_i1	1	c	(A)11gtttacaactttaaatgttcccagtgactagatacaaaaagcttgactagatcatggtttgctttctcaaattccagagcaccatttcaacac(TA)6	116	167	282
TR49328_c0_g1_i1	1	c	(ATG)5aaaatatagatatgcttggggatgttaaagagttaattaaggagagg(ATTA)6	86	1274	1359
TR36609_c1_g1_i1	1	c	(T)10gtgtttaaatggatttggtttaaatggaaaaactcggggatgggttgttttttgat(A)15	81	920	1000
TR32676_c0_g1_i13	1	c	(A)13cagattagttatgttccctgaaaaaacatttccatgggtttgctctgttcgtgtcgtccccatcaatcatcatcacacag(A)10	103	10	112
TR59409_c1_g1_i1	1	c	(AG)8acaaagaaagagaagagaagagagattataaaaagggttaatggaaggtcctgtgatatgacattcgattcatgggtctgtata(CT)6	112	1501	1612
TR32417_c0_g1_i2	1	c	(TC)9actgcttatctgtctga(T)10	45	523	567
TR32417_c0_g1_i2	2	c	(A)13gatcatgagttcttttgttacttgcctgattgttgttctttacatgtgtacattatttgtatatgtatacataaagctgggagtcatcctagc(T)12	118	1540	1657
TR36673_c0_g1_i1	1	c	(T)14gaaaatcataaatcaaatatcttttcaagcaacagaaacaatctgggaatttaaaaataattttc(AT)10	99	387	485
TR18935_c0_g1_i2	1	c	(TC)6agtctttggag(T)12	35	2830	2864
TR31515_c0_g5_i2	1	c	(AT)6cgatacgtgacaaaaa(AT)11tttttgtcacgtatcg(AT)6	78	1046	1123
TR29898_c2_g1_i4	1	c	(A)10tgtcggcttgcttaacgagcggcggcggaggagccgccgcatacagtttcgagttagaaaaaatgaaat(CAC)6	97	160	256
TR17676_c0_g2_i1	1	c	(CTT)6catctc(CTT)6catctccttcttcttt(TTC)5	73	15	87
TR17114_c6_g1_i6	2	c	(CT)7cagaccaaaactttaaatgttgtcacgttctgcaaacgctatcgccttgaagctt(TC)6	81	1527	1607
TR37415_c0_g2_i1	1	c	(A)11gaagccaaacgtcttttgtcaaaaacagagtgaacaacaatattacaagaaaataacttttggacggaaactatt(AG)6	98	70	167
TR6828_c1_g1_i1	1	c	(A)12gctttctg(T)11	31	250	280
TR40022_c0_g1_i1	1	c	(TA)6gagagataggtattatatatttttataacatttattttcacttatttaaatacataatctctctctc(TA)8	95	857	951
TR34524_c0_g1_i4	1	c	(TC)7ctctccgtgactccgtctctctttcgc(CT)7	55	80	134
TR22879_c0_g2_i2	1	c	(AG)9acgagagaaaa(TG)6	41	864	904
TR41688_c0_g2_i1	1	c	(AG)7gaaa(T)10	28	368	395
TR33184_c0_g1_i1	3	c	(T)11cctcacttcggtgccttgaacgtc(T)10	45	986	1030
TR20004_c2_g4_i1	1	c	(AG)12ggcgaccactctgagaacacccattaaccccacttaccaaatacttctcctactacta(CT)6	94	10	103
TR10597_c0_g1_i3	1	c	(GA)7tcccgc(GA)6	32	701	732
TR4115_c0_g3_i1	1	c	(TCG)5gaatctagaaaatcatcgacttcctcaacttgcagctcctcgaagtcgagctcccgaatctgctccatctgaagc(CT)6	102	522	623
TR52726_c0_g1_i1	1	c	(CT)8tgatctctactcaaacatggcaatttgatttttgatgagcaaaatttg(T)10	74	122	195
TR39919_c2_g1_i3	2	c	(A)10gactatttcttcaagttcacaataaagagaagcagcaaaagggaatactttgtactcaaatcaaacagaaaattgcagagaagctaaaaagaaaagaga(AG)9	127	1648	1774
TR10146_c1_g2_i1	2	c	(AGA)5aagtgcagagagtc(T)18	47	942	988
TR31668_c2_g2_i1	1	c	(A)13cctttagctcttcgcacgaaatgcgccggacgtgaagatgagagagctgagaagaaagcgcgtcagagaaattggtggaagaagaaatggtactgag(TC)8	126	179	304
TR29848_c0_g1_i2	1	c	(GGA)5ggcaagagttctccc(GGA)5	45	851	895
TR21359_c1_g1_i3	1	c	(TC)6agagatcaatcaatcaaatccacattgcatgttttaggagaattcgtcaactgctgttgaagaagacgatgacgaaagacgaaacgatcgtgaag(T)13	120	1714	1833
TR55906_c0_g1_i1	1	c	(A)10(G)19	29	18	46
TR29940_c0_g1_i2	3	c	(TTA)5tctagtgcactaggaggttccgtgggtgggaaaacaaagtggccagacatgtagagaggatgagaggtctctgcttcggaagg(AGT)5	113	1033	1145
TR31668_c2_g1_i1	1	c	(A)13cctttagctcttcgcacgaaatgcgccggacgtgaagatgagagagctgagaagaaagcgcgtcagagaaattggtggaagaagaaatggtactgag(TC)8	126	179	304
TR59345_c2_g2_i1	2	c	(AG)6ttattaacaacct(AG)6	37	881	917
TR3970_c1_g1_i4	1	c	(TC)8tacgtgggttactagtcgtttagggttagatgaggaaaggagcgggctttggggatgaaggaacgaaaatgggtgttagatcgggggagag(GA)6	119	1542	1660
TR16042_c0_g1_i1	2	c	(CCA)5tatgtctacaagtctcctccaccacctccttatgtgtatagctct(CCA)5	75	160	234
TR17691_c2_g1_i4	1	c	(TGG)6accaggaagccctcctcggtctcagggacagcagcattcaagcgactcatcagaagaaaacgaaagtaactctccgttgcaccgtggtagcagcaacaat(AAC)5	133	78	210
TR4140_c0_g1_i1	1	c	(A)10cgtac(CT)11	37	2	38
TR31677_c0_g1_i1	1	c	(T)12catgg(T)10	27	22	48
TR26214_c4_g1_i1	2	c	(A)19gaacgcagcacaaagagaaaaagggaggaataagcg(A)14	69	436	504
TR54198_c0_g1_i2	2	c	(T)10cttagaaagaaaaaggtaattattattaccttcatttgtcaaggtcacgctagatccgaggaaactaatagatagac(AG)6	99	973	1071
TR41562_c1_g1_i1	1	c	(GA)6gtaagggc(GA)11	42	1208	1249
TR18610_c5_g5_i1	1	c	(AG)6ggagaggaatctatcaaatggctgtgagaaaagaaaaa(AG)10	70	194	263
TR26480_c2_g1_i9	1	c	(AG)7ggagctg(T)10	31	1299	1329
TR8543_c1_g1_i1	1	c	(TCT)5tttttttacgatgaacccctctttttatgtttaataataactatttactgagtagtgacagttatgtgc(GT)7	98	386	483
TR25667_c4_g1_i1	1	c	(T)17gtggaagatcgatatctcatcggaaccaagattttaccttaagtacctcatgtagggtaatgaagaaaccgcggagg(T)10ggcccccccttcttgtctggtttttccggcgaaacaaagccttcgtctaaaattccagatactatattatattg(T)10gttgttgttgctaattgtgtaatgtgttacaacaactgtggcgagcaaattgcgcaagctgttaaccacattattattttaataaatgtttccagaac(TTGT)6	310	8	317
TR47233_c3_g1_i7	1	c	(T)13ccttttttttc(T)33cc(T)23c(T)14	97	1	97
TR624_c2_g1_i1	1	c	(TC)6ttcaccatgaaacttccgttaccattactcatt(CTC)5	60	95	154
TR47591_c1_g1_i1	1	c	(TC)6ttt(TC)6tgggaacatctatcgactcctcgtctcctcttttgcgatctacctg(CT)7	87	35	121
TR28106_c3_g1_i2	1	c	(A)23tgacttcttgaaagtgcg(A)17	58	1	58
TR19962_c4_g3_i1	2	c	(T)11aa(T)10	23	1905	1927
TR44048_c2_g1_i5	1	c	(A)15ctgaaaactttttttctcaaatcgatccaaaagccttcgtctttcctcaacgttttcatattcctttctgggtttgggttcttttgtttcatcgaccg(T)13	126	97	222
TR57097_c0_g2_i3	2	c	(A)27ttatcccaaaaaaatg(A)12	55	1691	1745
TR31489_c5_g1_i6	1	c	(A)10gaagattggtttcgccatttacagagtttgagaaagaatcgaaccgggagggacttcataatcaacaaagctatatattgcttaaaggtctctc(TA)9	122	32	153
TR55188_c4_g1_i11	1	c	(T)13aggattttgtacaaaagaattctaatcagtagaaagtagaaagac(A)10ctattttttcttttggacgtgatgtgtacataaaaactcttaactattctcaaagatatatataaat(A)10	145	4964	5108
TR29940_c0_g1_i11	3	c	(TTA)5tctagtgcactaggaggttccgtgggtgggaaaacaaagtggccagacatgtagagaggatgagaggtctctgcttcggaagg(AGT)5	113	1033	1145
TR37158_c0_g1_i3	1	c	(AG)9gaagcaaaaaaaagaaagaaaat(A)10	51	2377	2427
TR36533_c5_g1_i1	1	c	(AC)6(TC)7	26	63	88
TR46731_c2_g1_i1	3	c	(T)10ctttttttt(TC)11	41	2647	2687
TR3690_c0_g1_i1	1	c	(T)10cctctcagagaagttcaatggcggaaaggaggaacgctcattgactgtactgatgagaaaaggagacaacttta(T)10	94	2071	2164
TR19191_c2_g1_i1	1	c	(CAT)7(CAA)5	36	46	81
TR53538_c0_g1_i1	1	c	(CA)7ctgaaaagcacaagaacagatgcaaaacttctggtggaagaacgaacactaaaacctcatctctccccatcaagaaac(A)12	104	245	348
TR19404_c2_g1_i8	1	c	(TTG)6ctgcatctgctgtaactgttgctgttgctgctgaac(CTG)5gagctgaatccgctgcagaggcggcaaggactggaggaa(CTG)5	123	1851	1973
TR46885_c0_g1_i1	2	c	(T)12ctc(T)10	25	273	297
TR20317_c1_g1_i1	1	c	(AG)8acacgggaggagagagaagggcgagtacagagagatggaaataagagaagaaataaatagtggaaaatg(T)10aaatacaggaggacgataaagagagaaattaagcagaagca(AG)8	152	73	224
TR15696_c0_g1_i3	1	c	(GAA)7gataaatcgattctttatctggaaattcaatggcggtttcttctgtaacttccttcatattaccctctttcgccaaccttaca(TCT)5	119	35	153
TR22425_c1_g1_i4	1	c	(AG)7aagatggggggacctcttctcagagaagaagaaacaaaac(AG)6	66	2376	2441
TR32752_c4_g2_i1	1	c	(A)10ggaaagagcgtctccatccaacgtctcatataacgccacgtcaacaaaataaaaaaaaccgtgaccctcggattacgtaacggac(CCT)7	116	69	184
TR9377_c2_g1_i1	3	c	(TCA)6ttgttcccattg(TCA)5	45	1905	1949
TR43394_c4_g1_i2	1	c	(CTT)5ccttttctccttgtttacttcagcctctggatcttcactttg(CTT)6	75	53	127
TR39571_c2_g2_i1	1	c	(A)10gattcgatcttttcgactagataattgaagaaagaggaa(AG)6	61	259	319
TR42196_c2_g4_i6	1	c	(A)10gggaagtaacgtgggaaaaggagagaaacttttcaacattattaaaacacgaagaagaagcatcagcagcagcatcacacttctcaagatctca(CT)7	118	2	119
TR32967_c0_g1_i1	1	c	(GA)6ggatggtgaggaagaaggaagatgaaaagaccttctttacctttattgttctctctatcgcaatcaagtgggaataatacta(T)10	104	439	542
TR11015_c4_g1_i1	1	c	(GCC)6gagtcagaagaagaacaatcctccgccgacgcagaagagcaatcctccgaagccagcacagaggacaggagagagtg(ATC)6	113	620	732
TR36812_c2_g1_i2	2	c	(TC)9tgtttctgaagaattggactttggggaggttgagagattacagctgagatggggtgatgatgaaatagtctttc(T)11ccttttttagaaac(T)11	128	1028	1155
TR10639_c1_g1_i1	2	c	(T)13aa(T)12	27	672	698
TR35758_c0_g1_i3	1	c	(TC)6tgtctcggcgtttgcgtagggtttaaactctgaaaccaaaaacctctc(CT)16	92	44	135
TR34633_c2_g1_i4	1	c	(A)10ctgagaatgaaatctaaaagattgggagaggatgaagctttttattgagagggcgtgaggccctcttttctc(CT)7ttattt(A)11	113	1395	1507
TR22767_c0_g1_i1	1	c	(TC)6cttcttctccatcctccaacagagctatggccctccaccg(CTT)5	67	61	127
TR21261_c0_g1_i1	1	c	(T)26gaaccattaaagaagccggctgagattcaatggagactagagtcgaaaccaaggtagagggaccttgtgcaaggtttaactttttcaagaac(A)11	129	1	129
TR11002_c0_g2_i6	1	c	(TC)6ta(CT)6	26	348	373
TR7421_c1_g1_i1	1	c	(TG)7tttgtggtgaccgcaatcattcaaccaatcaatcaaatcttatttcttcctctctttttcaactcttttgtcttttgtcccttagaattttttgttgtcg(CT)6	126	112	237
TR17826_c0_g1_i3	1	c	(CTT)6atcc(TCT)5	37	1568	1604
TR9335_c6_g1_i1	1	c	(GCA)5(ACA)5	30	36	65
TR16694_c3_g1_i1	1	c	(T)10aactttgatgaatgcaa(T)13	40	736	775
TR54960_c0_g1_i1	2	c	(A)37c(T)19	57	1391	1447
TR35157_c1_g1_i2	1	c	(A)16ttcaatcttgtcttgtga(T)11	45	830	874
TR9006_c0_g2_i1	1	c	(GCA)7gctgctacagaagcagcagttaagt(CAG)6	64	208	271
TR45834_c2_g1_i2	1	c	(A)18caaaaaaaacgaagaaaagcaaaaaccctattcgcctgctcattctccgacaactctagca(AGC)6	97	24	120
TR35077_c6_g1_i1	2	c	(T)10(A)10	20	327	346
TR47211_c2_g1_i5	1	c	(CAG)5acgtcaccgctgaatcagat(GCA)5	50	2417	2466
TR38569_c4_g2_i1	1	c	(ATC)5gtcccccctccacctcgtccgaatcgaagctaacgacggcgacggttaacgacatcggaggagc(GTG)5	94	71	164
TR4577_c0_g1_i5	1	c	(AG)10gttgaatcgaatagcggaaggaaagctcgtggagacagctgatgagagaagcttttcgtt(GA)15	110	58	167
TR40259_c0_g2_i1	1	c	(A)13ttaagaaacactactaataagttcctaaagagatgtc(A)10	60	21	80
TR29241_c1_g2_i1	1	c	(AGA)5atccatttgttc(A)15	42	103	144
TR49941_c0_g1_i3	1	c	(T)27cagtttc(A)11	45	49	93
TR47165_c0_g3_i2	1	c	(A)11gaaatatct(A)11	31	2	32
TR25434_c1_g1_i1	1	c	(GAA)6gatgtcgatggaaaaaaaaattcagatcacgtttcctatggaaactgttaacggcgacggtata(T)11	93	29	121
TR24400_c3_g1_i5	1	c	(CT)6cggtccggcgagcgctctcttctccgacgcatcg(CT)6cccgaccaaaacccatagctgtctctcccgatctccgacgcaaacccatctcgag(CT)6	125	309	433
TR9852_c0_g1_i1	1	c	(A)12g(A)10	23	58	80
TR57381_c0_g1_i8	2	c	(T)10atttgtctttctagttacttaaataattttttatatgcattacctaacac(T)10	70	1393	1462
TR26627_c1_g3_i1	1	c	(T)10cttttttaaaattgagtctttcg(T)11	44	1340	1383
TR26093_c1_g2_i2	1	c	(CTC)5cttactttcactagtgacaaaaaaggtgatggtgaatgtgactgtga(CT)9	80	1892	1971
TR29241_c1_g2_i4	1	c	(AGA)5atccatttgttc(A)15	42	103	144
TR56256_c0_g1_i1	1	c	(CT)6gtctttctact(TC)6	35	21	55
TR21815_c2_g2_i1	1	c	(A)28cg(A)14	44	250	293
TR36055_c3_g1_i1	2	c	(T)15ggggttgttcttggtgatgttttttttcttgt(TC)7ctcgacgccagtatgcagcga(CT)14	110	365	474
TR7079_c0_g2_i1	2	c	(A)11gttgaatttgttacatgtagataatgataatgatgtgagatcagaattaat(A)11	73	829	901
TR7421_c4_g2_i9	5	c	(T)10ctttttctttcaacgagggacggtagaaactgtgtcaagtctccggcgaggcagtaatacataagaagagttcaaac(A)10c(A)10	108	2003	2110
TR48698_c4_g3_i2	1	c	(A)15ggaaaaggag(A)25	50	1	50
TR33297_c0_g2_i1	1	c	(GA)6cggagaggagcgagagactagaggacgcggaggtttc(AG)8actaactgatataggtttatatagagagacggtggaaagcagagaaagaggtttaaaacctaacctgcggt(AG)9	154	28	181
TR11546_c1_g2_i1	1	c	(CCG)5tcggatccatcgaaaaatgaagggaaggaatctgagaaggaaggaagctaattggaaaacaaaata(TCT)7	102	1309	1410
TR22210_c1_g1_i1	1	c	(TC)10ttaagatccgaggagttcaaataagatcgcgagctctgcagggtgaaaatgaaaaactccgac(GA)12	107	765	871
TR12277_c2_g1_i12	1	c	(T)10aatctgcgaaaccagagaaagagcttt(AG)9	55	1685	1739
TR55255_c2_g3_i10	4	c	(GTG)6aaggagcgacggtggaccatccgggaaggagtgcagcgagagacggagatcttggttatggctattagttcgagaaagcaaatccggcggatgatga(TGG)5	130	936	1065
TR40854_c2_g1_i2	1	c	(T)10g(T)11	22	425	446
TR40811_c1_g1_i6	1	c	(A)36gg(A)10	48	1	48
TR44874_c0_g1_i2	1	c	(CT)6catatatacagtgatgatatatact(TA)10agcaccctgttcgcttcactaaattacaaaaccaggaaagc(A)11	109	11	119
TR34524_c0_g1_i6	1	c	(TC)7ctctccgtgactccgtctctctttcgc(CT)7	55	80	134
TR34213_c0_g1_i5	1	c	(A)10cctctggtccaagaacactaaagattcagaatgatcaaatgttcttatttttgttcctacatc(A)15	88	19	106
TR39557_c2_g3_i3	1	c	(AGA)5gagtggcgtgatgttttgctagggttttgttttgccacttgatatgggtttacaagtttcttaatggatttctctgagtatgcccagtggcccattata(T)10acgaaatc(T)10	142	1955	2096
TR49328_c0_g1_i7	2	c	(ATG)5aaaatatagatatgcttggggatgttaaagagttaattaaggagagg(ATTA)6	86	1089	1174
TR43399_c0_g4_i1	1	c	(AG)11acac(AG)6	38	789	826
TR34393_c0_g1_i1	1	c	(A)10ggaagaagtgtgtctgatctactggatcattaattatatagacacacatatctacgtgtgaatacatacataatgccgga(AT)7	104	154	257
TR522_c1_g2_i4	1	c	(A)13gaaagaaagagcggtatgccaagttactgaagagaaaaattctgtgccggtctcaaacacgaacacagaagctctcaaagtctggcagagaccaa(T)10	118	2323	2440
TR37088_c2_g1_i5	1	c	(A)14caaagaaaacaggcaacctggataatacataaagactaaaaaacagcaacaaagaaccaacctgcaaattctgataagcaaaactcaaagc(AG)6	117	157	273
TR13441_c1_g1_i1	1	c	(GGT)5gatggctcggtggtttcttttacttcagcagaggcatcttttgtctc(TGG)5	77	633	709
TR36360_c0_g1_i1	1	c	(T)13ggaaattgaaagattgtttgaaaacaataacccaattaaaccttaacttc(T)11	74	193	266
TR44531_c0_g1_i2	1	c	(T)23cacaaataaaaataagttgcttcattcaaattacaaataaaatatcattacaaggtacaagtccaacac(A)10cgaatatgtaatcttaccataagatctcttaatattggtaatagtgtggcgaataattaaacgaatttcaatgag(A)10	187	1	187
TR4967_c0_g1_i1	1	c	(A)10gttggagactttgtaagagaaagagatcaaaagaaatcaaaagagagtttttgatacgaaactgagagattaggcaatcggaggaaggatcgt(GGA)5agctaagaagctcctcttttggtattatgatgagctttctttcaagtcaatttctttaccaaattt(A)13	197	264	460
TR128_c0_g1_i1	1	c	(AG)6gtcgagaaagtttcagagactttgggccaaagggagaaacgtgaggatgagagcggcgag(T)23	95	1896	1990
TR53608_c2_g3_i3	1	c	(AG)26atgcattgaagaaaagtctgagtctttccttccgtctctagtttacacagt(A)10	113	1	113
TR57169_c0_g1_i2	1	c	(A)11gataaaacaggtcaaacttgtaagcc(A)12	49	47	95
TR14013_c1_g1_i1	1	c	(T)10gcagatgggttagagagagatctatacaaaccctataaagatacaagcttttttgcagatccggtgataaaccctatctcgcccaaattgaatcgagc(GA)16	140	905	1044
TR30830_c3_g2_i5	1	c	(GA)12ggttg(GT)8	45	3915	3959
TR33789_c0_g2_i1	1	c	(CT)6caaccctcgccgggactcctttttgcttgtttaatcgccgtcgtgcgaagcttacaacgttctta(TCC)5	92	11	102
TR29984_c1_g2_i3	1	c	(A)11caataatc(T)10	29	32	60
TR49798_c1_g1_i1	1	c	(A)23g(A)10	34	1	34
TR18902_c4_g2_i1	1	c	(AGA)5ttgaatctcgatgaagaaacttgggaaaggatacatggatccagtttacatgttatcgagagaaatcaataaaagaaacaagtg(T)11	110	2531	2640
TR24100_c7_g1_i1	1	c	(GAA)6gttgga(GAT)7	45	312	356
TR33208_c1_g1_i1	2	c	(CT)12aaattgcaatagaataagaaggaaacagagagagaaaaggtttattc(T)10gatggctccggatttaaactgagttcctaaattccggtaccgaaactggtttcaagtccggcaacgtatctacgcaacctctg(TC)10ttcttcgctgtgctggtggaatcc(T)11	219	3585	3803
TR14610_c0_g2_i2	2	c	(T)10cgaaatttgaattccctttcctaattagatttcgaaa(ATC)6	65	205	269
TR33150_c0_g2_i4	1	c	(T)13gttttttaaatctttggtga(CT)7(AT)9	65	623	687
TR23567_c0_g2_i2	1	c	(GA)12ttcgaagtaaagatcgagactttgaaaacagagagagatttgaataaagtttgtgtttt(TC)6	95	1604	1698
TR16183_c0_g1_i2	1	c	(T)14aagtttgtatgtgttttgtatcgttttgc(T)13	56	1380	1435
TR10795_c0_g2_i1	1	c	(T)10cagccaatgggcttcctttgcttcgttggttaaccgattcgaaccg(AAAGC)5	81	321	401
TR55416_c0_g2_i1	1	c	(A)10g(A)10	21	82	102
TR46468_c3_g1_i11	1	c	(T)10cctactctgag(A)10	31	26	56
TR2535_c2_g1_i3	2	c	(T)16aagattgagagttaatgtctctttaagagagaa(AG)7	63	1415	1477
TR4641_c0_g1_i2	1	c	(TC)6tttcgccattgccatgaaagtttaagctctctctctccgtctctatctcctc(CT)6ccgcctatctctctctctgcatctctctgtccgcatctctctcttcggatctctctcgccatgaaatcgccctgaaagcttgagctctctctctccgtg(TC)9	193	85	277
TR48395_c0_g1_i1	1	c	(T)16cacattaatggaagtatttagtaagggtccgtaaattttagtcacaacatgtttaataggtgc(A)10	89	1	89
TR7421_c4_g2_i3	3	c	(GGA)5tcaacaagtgggaacaacactcttagcggtccatttggaaactggggtgctcct(GGA)9	96	1347	1442
TR26112_c0_g1_i4	1	c	(GA)11atcgagggggcgtaggcttgctctgcgtgatcaccggagg(GA)7	76	55	130
TR46597_c0_g1_i1	1	c	(ATC)5tatcattgcctgcgagcagctcttgacgccatagctcgaaggttagctcttgctctcgacagagaaacatcccttgac(GAA)7	114	197	310
TR495_c2_g2_i4	1	c	(CT)8(AT)7	30	657	686
TR11801_c1_g3_i2	1	c	(A)10gttttgagagtgtggccactctggagacagtcagacaggtcttcttcttctatca(TTC)5tgggtttattcctttcactttcctcca(TC)8	123	118	240
TR5465_c3_g1_i9	1	c	(ACC)6gacgacgagagacgaagcagttggttcatcgtctccgccacgagcactaggcttcttccgccccatttatatcttaggtcg(GA)7gggagggatgaagcgtggttggttagggttagcgagattcggagatagcgcggcggcgcagagat(AG)16	210	1093	1302
TR38872_c0_g1_i1	1	c	(A)50g(A)10	61	1	61
TR1852_c0_g1_i1	1	c	(T)11aacaactctttcctc(T)10	36	257	292
TR38447_c2_g1_i3	1	c	(T)10gtcaacatatagaaatatattcatacatcgatttggtctggttcagatattttgaatataag(A)10	82	28	109
TR1780_c1_g2_i3	1	c	(T)10ccgtctcctagctgagtaaagaacccctctttcttttt(TC)7	62	53	114
TR47496_c0_g1_i6	1	c	(AG)10acaggaagattgcagctgtcctctcctctcgaaatcacaaagaaaaattattacagatgtttgcaaattgcgatccctttctctcttctatcttctg(T)10	127	1673	1799
TR1458_c1_g2_i1	2	c	(TCC)7gg(ATC)6	41	207	247
TR1458_c1_g2_i1	3	c	(A)12t(A)10taaaacagaacatatatctgtattgtatctttctagataaagaaattaagcacaataaaatattcaactttggaagaaaataatatacatttt(A)23	139	1285	1423
TR51780_c4_g2_i1	2	c	(GAG)5ctcggtggaagaagtttggattagaattta(GAG)6	63	2474	2536
TR31718_c1_g1_i2	1	c	(AGA)6agcaacttcttagatccgattctcactccc(CT)7	62	151	212
TR33581_c0_g2_i3	1	c	(AG)11(TG)9	40	930	969
TR49299_c0_g4_i1	1	c	(TC)6ag(TC)6	26	109	134
TR26480_c2_g1_i5	1	c	(AG)7ggagctg(T)10	31	1414	1444
TR34504_c0_g1_i3	2	c	(CGC)7cgtggaagacatcagaaatgctctattactactcccg(ATC)6	76	1607	1682
TR36665_c0_g1_i1	1	c	(A)25caaaaaggcc(A)22	57	525	581
TR43623_c0_g1_i1	1	c	(T)18gaa(T)10	31	30	60
TR36765_c0_g1_i1	1	c	(T)10ctttgttaagctactctgttacatgttggaagactagagcgagatgcggttaaatacaagacaaagggggtgaataaaatt(A)10	101	1658	1758
TR21462_c0_g1_i2	1	c	(GAA)5ggagtgatctttaggggcaagcaagcatatgggagttataaaaatcacagctttgtgtggggtttcatattagtataag(T)11	105	641	745
TR42373_c0_g1_i1	1	c	(AT)9gaaatgatacttagctgctctactgcaagtatttgcatcattggccgca(T)10	77	20	96
TR46392_c0_g1_i1	1	c	(T)54cttttttcc(T)15	78	1	78
TR20709_c3_g2_i3	1	c	(A)10ccctaa(CT)6	28	65	92
TR49941_c0_g1_i5	1	c	(T)27cagtttc(A)11	45	49	93
TR44102_c0_g1_i2	2	c	(TA)6gaggcgtg(GA)11	42	1013	1054
TR8236_c0_g1_i1	1	c	(CT)6att(CCTC)5tttcgtttgagtttcactttt(TC)6	68	94	161
TR3257_c1_g1_i2	1	c	(A)12g(A)10	23	1	23
TR47306_c0_g1_i1	1	c	(TC)6atctctggttaataatacacgcaaagtttatgttc(T)10	57	356	412
TR6163_c1_g2_i2	1	c	(GA)6tgggtccgagagagagactgcgt(GA)6tgggtccgagagagagactgcgt(GA)7c(AG)8	101	12	112
TR44511_c0_g1_i1	1	c	(CTT)6cagtctgtctcagaagcagccaaacatgacttctcttctgtc(TCT)5	75	50	124
TR23911_c2_g1_i6	1	c	(A)10gaaaaaagaaaaaacag(A)17gggaaaccc(A)10	63	28	90
TR31652_c1_g1_i1	1	c	(T)11gcgtaacaaactgtaaaaaggaagaatgcagaaaaggaaaaag(A)29	83	406	488
TR55705_c2_g2_i1	1	c	(AG)9aagacgcttaaagtct(AG)7	48	47	94
TR54303_c3_g1_i2	3	c	(T)38(A)10	48	2239	2286
TR5490_c4_g9_i1	1	c	(T)10ccacatgaaatttctaagaa(T)11agcccccatatatcaaacg(A)13	73	585	657
TR217_c0_g1_i1	2	c	(TC)6tttgtcacctccatctctaattgtgacaccaccggtgcggattagggcactcttcgatctga(T)10	84	159	242
TR15454_c2_g1_i5	3	c	(A)11gatt(A)11	26	1983	2008
TR20170_c0_g1_i2	1	c	(CT)19gctgtgcctttgtttggttgcctgg(AGA)5	78	47	124
TR5844_c0_g1_i1	1	c	(TTA)5cc(TGT)6	35	353	387
TR57777_c3_g1_i2	1	c	(AGG)5acggtttcgtcttctctgcgtgtttatctaatcccgccatcgagctatgcaatcacagaaacactttttga(GGC)5	101	396	496
TR57777_c3_g1_i2	2	c	(T)13ggctttgttgtaaagcaaaatgattattctg(T)10atccctatgccttttttaaaggctctgataa(T)14	99	691	789
TR15746_c4_g4_i8	1	c	(T)10gtaactgatacttgtttactctatatatgcctgcttcctttgcaagtctttttctttttttc(T)12	84	1255	1338
TR57799_c3_g1_i1	1	c	(GGA)6agttgttcatcctgcttcacgtgttcttcaaactgttttcttttgtctttctcctcagaagtctgtccatcttgtttgtctttca(AAG)5	118	463	580
TR47363_c5_g1_i1	1	c	(TA)6tgtaggttacttttacctcaagaatctctactcttattctgttttatcaaaatcttttggctgtttgtataatgatattc(T)10	102	14	115
TR26067_c6_g1_i1	1	c	(GA)8gtgaga(GAG)6	40	111	150
TR50707_c0_g1_i1	1	c	(A)12ttgtcggtgtcatacagttaagaatctgcttgagcaaataaacgggacaaaacttaggttaaccctaagaatgaacatt(A)23	114	894	1007
TR27489_c1_g4_i1	1	c	(A)12g(A)10	23	260	282
TR56599_c3_g3_i1	1	c	(A)15catcatcaactctttggggatgccttaggcggtccagcagctggagcagactgcgaagccggcgt(ACC)6	98	259	356
TR30295_c0_g5_i1	1	c	(CT)10cattctttcacaaaagtaaaccttcgatccgagctttcgatcccatcgtcctctccgattcatagcttttttttgttctcaggagtt(A)10	117	34	150
TR34604_c4_g3_i2	1	c	(T)11aataaatcaatttgaaatcagatttttccaaaccaaaataaatatcttctactc(AG)12	89	153	241
TR52525_c2_g1_i1	1	c	(A)10caaaaacaaaaacaaaagtttgt(TC)10cattgatttctacacacagccatctccgaacctccaacacac(CT)6	107	41	147
TR25782_c0_g1_i1	1	c	(AG)12gatggaggt(AG)6	45	1082	1126
TR56608_c2_g2_i1	1	c	(TC)12cgatttttacgatcctttccttcttatcttttttatcaattttcccct(TTCC)5ttcgttgtctgatt(TC)11	128	743	870
TR55607_c1_g3_i1	1	c	(CT)7cccctcctcttcaatgttt(TC)6	45	112	156
TR52420_c2_g2_i6	1	c	(GAA)5taaaggagagttc(T)11	39	60	98
TR40493_c3_g5_i6	2	c	(T)11gtttagatttatttttctagttatctatgttc(T)21	64	1035	1098
TR28360_c0_g1_i1	1	c	(A)10tattaaagaaaagtaatttagaaagaagaaaaaataaagtgaagtaaaagcca(AG)6	75	364	438
TR23115_c0_g2_i1	1	c	(TTC)5tcatcataatgatcatgatggtc(CTT)6	56	312	367
TR40811_c1_g1_i3	1	c	(A)36gg(A)10	48	1	48
TR37622_c1_g3_i2	2	c	(T)10gtttatgttggtatttttcatattttgtctaaaagatcagggtttctgtgtgtgtttcaggttattgggaatcg(T)11	95	593	687
TR2799_c0_g1_i1	1	c	(TTC)5ctcttctttgcagaaactccttgatcaccctcccaatccgattcttct(TCC)5	78	1	78
TR201_c0_g3_i1	1	c	(A)11caggtaacaacaatattattaattgtttgtaatattaattttctagctatttttatttatttgctttgctgtcttcccaccattatttaa(T)10	111	11	121
TR841_c2_g3_i1	3	c	(C)11tgctcttccttcttatcctgcttttggattc(T)11	53	752	804
TR17438_c0_g1_i3	1	c	(AT)7agcg(A)10	28	1313	1340
TR3750_c0_g1_i1	1	c	(GA)10gt(GA)8	38	4	41
TR57501_c0_g1_i1	1	c	(ACA)5tgcatctggtccccaagaaactgagtaaaatgaccggaatgccttttggttg(A)26	93	55	147
TR42196_c2_g4_i4	1	c	(A)10gggaagtaacgtgggaaaaggagagaaacttttcaacattattaaaacacgaagaagaagcatcagcagcagcatcacacttctcaagatctca(CT)7	118	2	119
TR956_c0_g1_i3	1	c	(A)10ttctcgatcaagccggagaaaaaagaaagcatc(AG)8	59	31	89
TR48992_c0_g1_i3	1	c	(TC)11tgtgggaagataatagtctcaatctccaatctccatgaagcttactgcttctgggtgatctttgaattatctgaaagttaagg(T)14	119	57	175
TR39142_c4_g1_i7	2	c	(A)10g(A)11	22	380	401
TR21298_c4_g1_i1	1	c	(CT)7cctccttttgagtttctttctccctttcttcag(TC)6	59	26	84
TR24034_c0_g2_i5	1	c	(A)10ttacaagaacaaggtttcaataagaaaccagaaagaaagt(A)12	62	129	190
TR52538_c1_g1_i1	1	c	(T)10gtaagcccatcattacaaaaccctagacaagacaagaatcattcctttcttctcctccgatctctattgattgtcaagtacaa(T)13	106	297	402
TR50497_c0_g1_i1	2	c	(T)12aagcagagagcaagtatttgagtttctaagaggttcag(GA)8	66	931	996
TR12535_c1_g1_i3	3	c	(TGG)5tacgccggagaaacaaggtatacgtctcttagaccgaccatacccatctct(GCC)5	81	1084	1164
TR34291_c0_g2_i2	1	c	(A)10cacagaagaaataaataaaaaggaaaaaaaaacggagaatgtgattggtcc(CT)7	75	61	135
TR8649_c0_g1_i1	2	c	(TC)6cttcacatgtcccctcttttttaaa(CT)8	53	421	473
TR56339_c4_g1_i1	1	c	(A)10ttcagattcaaaagcaaccaatcatagcattcagactcaaacttaaaaacaaactcttaaaacatatcaagaagagcg(AGA)6	106	93	198
TR19471_c0_g1_i1	1	c	(CT)6atccc(A)14	31	170	200
TR35515_c0_g2_i3	1	c	(TC)9tg(TC)10	40	111	150
TR37818_c0_g1_i1	1	c	(T)15ggtaatcacattcttttctttcattgacttaaaaacaggggaacccccttaatcattttccaaacatgaatccatgatacaatttctacccac(A)11	119	29	147
TR28731_c9_g1_i1	1	c	(T)11ctccttcggtcgagaatgattttc(T)11	46	1	46
TR28731_c9_g1_i1	2	c	(CCA)5ctaagctctccgctttcttcggggaatcatccttctccaacacactcccttccaaatataacacactccccttcacttgta(CTC)5	111	239	349
TR15444_c3_g4_i10	1	c	(T)10gctttttgaatagttaaggattttacactaaaatgtatgtacaatggtgttactcaatatagagtccttaggaa(T)13	97	611	707
TR7027_c1_g1_i1	1	c	(A)14ggaaaaaaaaagaagag(A)23	54	801	854
TR6573_c0_g2_i1	1	c	(A)17tacagaaaaaggaaaaaagaagaataa(T)10gatt(TC)6	70	1	70
TR45043_c3_g1_i3	1	c	(T)13catcacaaaaaaagtgattgattgatgaaccctgcaatgtttttcagtacacaagttgtttcctgttcttattgcaatc(T)10	102	17	118
TR17438_c1_g2_i2	1	c	(A)11gaactagttccgtaaatactaaacatttgtctacaataagtaaagcaacaagagacgcaaaactccatagagttcttcttctaacttcttaaatc(A)10	116	65	180
TR8616_c0_g2_i1	1	c	(AG)9acgccaatgtcggaagaaaattatattattacaggattt(A)11	68	1037	1104
TR59538_c3_g2_i3	1	c	(A)12tt(A)10	24	31	54
TR50737_c2_g1_i1	1	c	(A)10caaaagaagcaaactttttgatcacccatcaaccacatgttaaagagaatctttccagatacagaaattaaaacatttgtggaaatgat(A)11	110	54	163
TR12456_c0_g1_i2	1	c	(T)10aattcatgccttcgtcctaagtttggaggctttcaagctctcttcttaatattatcaaatacaa(AT)6	86	154	239
TR38846_c1_g1_i4	1	c	(T)10gcttcatcgtttagaaataaaaagacgagtgctttatgcgtttg(A)13	67	375	441
TR17407_c2_g1_i2	1	c	(CTG)7cattgaa(GAG)5	43	3582	3624
TR29883_c0_g1_i2	1	c	(T)20aaactttttttggtt(A)28tatcaaaccctctctcgaagtttccttctgtaacttccatctctctcccaacaaagatattttgttgtgcattctgttcccttccacac(A)10	162	1	162
TR41081_c0_g1_i1	1	c	(CCA)6tcacctcctccaccatctcccccaccaccatatatctactcatctccaccacctcctccaccatctccaacctacgtctactcatct(CCA)5	120	27	146
TR41896_c0_g1_i1	2	c	(CAG)5gagcagcagtcgatgcgattcgggatcg(AGC)6	61	513	573
TR54771_c0_g1_i2	1	c	(TC)6attcttctccacacccccaagcaaatcaatgtgtgacattgttttt(A)12	70	1572	1641
TR57275_c5_g1_i1	1	c	(CT)6(AT)8	28	204	231
[truncated: 37,614 more rows]
