# Supplementary material for: Comparative transcriptomics uncovers alternative splicing and molecular marker development in radish (Raphanus sativus L.)
Source: BMC Genomics. 2017 Jul 3;18:505. doi: 10.1186/s12864-017-3874-4 (PMC5496183; doi:10.1186/s12864-017-3874-4)
Supplement: Supplementary file 8 — Primer sequences used for SNPs validation between ‘NAU-YH’, ‘NAU-LB’ and ‘NAU-RG’ by Sanger sequencing. (XLSX 54 kb) [file 12864_2017_3874_MOESM8_ESM.xlsx]

## Sheet: Sheet1
Additional file 8: Primer sequences used for SNP validationbetween ‘NAU_YH’, ‘NAU_LB’ and ‘NAU_RG’ by Sanger sequencing.
Primer name	Loci	Scaffold	Position	Ref	Alt	Forward primer	Reverse primer
NAUSNPM1	NAU-RsSNP1	Rsa1.0_13830.1	1330	A	G	GGTGGTGAACTCAACAAGGGA	TCGCTTCTGTTTCTGCTGACA
NAUSNPM2	NAU-RsSNP2	Rsa1.0_25166.1	645	C	T	CGTTGATGGTAACCACGGGA	AGAGCTCGACTTTGCTTGCT
NAUSNPM3	NAU-RsSNP3	Rsa1.0_03079.1	10197	T	A	ACGTGGTGCAAGTTCCTCTT	ACGGTAATGTCGAGGATGCT
NAUSNPM4	NAU-RsSNP4	Rsa1.0_36368.1	190	T	A	GCGATACTCGGCGATCTTGA	CACGGCTCTGTTCAACAACG
NAUSNPM5	NAU-RsSNP5	Rsa1.0_02212.1	4797	G	A	CCCATCGTCGTCTATGTAGCA	AGGGGTTCTCCATCGGGAA
NAUSNPM6	NAU-RsSNP6	Rsa1.0_01928.1	7022	T	C	AGAGGCAATGCTTTTGGAGGT	TGGTGAGGGATGCACAACAG
NAUSNPM7	NAU-RsSNP7	Rsa1.0_01959.1	1260	T	A	CCCAAAGTCCCCACCACAAT	TGAGGATTCCGCCATTGCTT
NAUSNPM8	NAU-RsSNP8	Rsa1.0_69233.1	60	G	A	CGTCCATCATCATAATAACAGTCAT	TTGGATAGGCTCGTCGAAGC
NAUSNPM9	NAU-RsSNP9	Rsa1.0_00001.1	203566	A	G	GAATCAAGCGTGTTCTCG	CTTCGCACTTAGATGTCG
	NAU-RsSNP10	Rsa1.0_00001.1	203729	G	A
	NAU-RsSNP11	Rsa1.0_00001.1	203739	C	G
	NAU-RsSNP12	Rsa1.0_00001.1	203782	G	C
NAUSNPM10	NAU-RsSNP13	Rsa1.0_00011.1	16344	T	A	GTAAAACCCTTCACCATG	CTGGCTCTTCTGACAATC
	NAU-RsSNP14	Rsa1.0_00011.1	16254	G	T
	NAU-RsSNP15	Rsa1.0_00011.1	16226	T	C
NAUSNPM11	NAU-RsSNP16	Rsa1.0_00023.1	824	A	G	TTCAACGAAATGCTATGG	CTGCCTTGTAAATGTGCC
	NAU-RsSNP17	Rsa1.0_00023.1	891	T	G
	NAU-RsSNP18	Rsa1.0_00023.1	872	A	G
NAUSNPM12	NAU-RsSNP19	Rsa1.0_00051.1	3378	T	A	CTGCCCTGCATTACAAAC	AACCGATGCCAGAACAGA
	NAU-RsSNP20	Rsa1.0_00051.1	3345	A	G
NAUSNPM13	NAU-RsSNP21	Rsa1.0_00064.1	33763	A	T	GAAGTATTGCCACAGAGT	GATAGGGTTGGTGTTGAT
	NAU-RsSNP22	Rsa1.0_00064.1	33636	C	A
	NAU-RsSNP23	Rsa1.0_00064.1	33681	G	C
NAUSNPM14	NAU-RsSNP24	Rsa1.0_00145.1	27434	A	C	GGGCTAGGGTTGACAAAT	GGCTGATACGGTTACTGA
	NAU-RsSNP25	Rsa1.0_00145.1	27491	G	A
NAUSNPM15	NAU-RsSNP26	Rsa1.0_00178.1	6341	G	T	AGACTAAACCAATCCTCCAA	AGCCCATCGTTCTCCTGT
	NAU-RsSNP27	Rsa1.0_00178.1	6201	A	G
	NAU-RsSNP28	Rsa1.0_00178.1	6373	A	G
NAUSNPM16	NAU-RsSNP29	Rsa1.0_00205.1	28678	T	C	TCTCCATTTCGCTGTCGC	AATCCTTGCCTCGCTCCA
	NAU-RsSNP30	Rsa1.0_00205.1	28657	A	C
NAUSNPM17	NAU-RsSNP31	Rsa1.0_00345.1	56016	C	G	GGTGGAGCAGTTATTTTG	GTTCTGTGACTCCCGTCT
	NAU-RsSNP32	Rsa1.0_00345.1	56132	G	A
	NAU-RsSNP33	Rsa1.0_00345.1	56185	C	G
	NAU-RsSNP34	Rsa1.0_00345.1	56077	C	T
	NAU-RsSNP35	Rsa1.0_00345.1	56064	T	A
